# Supplementary material for: Divergent landscapes of A-to-I editing in postmortem and living human brain
Source: Nat Commun. 2024 Jun 26;15:5366. doi: 10.1038/s41467-024-49268-z (PMC11208617; doi:10.1038/s41467-024-49268-z)
Supplement: Supplementary file 4 — Supplemental Data 1 [file 41467_2024_49268_MOESM4_ESM.xlsx]

## Sheet: description
Sheet	Description
LBP cohort	Summary of living brain project (LBP) demographic features
LBP bulk summary	A-to-I summary statistics per bulk tissue sample
LBP snRNAseq pseudobulk	Pseudobulk analyses of AEI and ADARs in the living brain project
LBP snRNAseq summary	A-to-I summary statistics per snRNA-seq sample
MSBB PMI	Associations between AEI, ADARs and PMI in MSBB
PsychENCODE PMI	Associations between AEI, ADARs and PMI in PsychENCODE
BrainSpan PMI	Associations between AEI, ADARs and PMI in BrainSpan
DEG - bulk tissue	Differential gene expression summary statistics as reported in flagship paper (see Liharska et al)

## Sheet: LBP cohort
	Living	Postmortem
Biological replicates	164	233
Age, mean	61.5	73.2
Sex (M/F)	66/98	148/85
Caucasian (Y/N)	140/24	179/54
Unilateral/bilateral	78/86	233/0
Parkinson's disease (Y/N)	125/30	132/111
Brain bank site
Mount Sinai	164	0
Miami	0	13
Columbia	0	123
Harvard	0	97
Genomic data
Bulk RNA-seq	164	233
snRNA-seq	31	21
WGS	155	195

## Sheet: LBP bulk summary
ID	Donor.ID	Dx	A2CEditingIndex	A2GEditingIndex	A2TEditingIndex	C2AEditingIndex	C2GEditingIndex	C2TEditingIndex	ADAR1	ADAR2	ADAR3	GLU	GABA	AST	ODC	MG	neuronal	Bank	cold_pmi_CORRECTED	mymet_age	mymet_sex	mymet_race	mymet_ethnicity	mymet_living	mymet_phe	mymet_extractiondate	mymet_rna_conc_ngul	mymet_rin	mymet_timepoint	mymet_seqbatch	mymet_depletionbatch	mymet_tissue	RNASeqMetrics_PF_BASES	RNASeqMetrics_PF_ALIGNED_BASES	RNASeqMetrics_RIBOSOMAL_BASES	RNASeqMetrics_CODING_BASES	RNASeqMetrics_UTR_BASES	RNASeqMetrics_INTRONIC_BASES	RNASeqMetrics_INTERGENIC_BASES	RNASeqMetrics_NUM_R1_TRANSCRIPT_STRAND_READS	RNASeqMetrics_NUM_R2_TRANSCRIPT_STRAND_READS	RNASeqMetrics_NUM_UNEXPLAINED_READS	RNASeqMetrics_PCT_R1_TRANSCRIPT_STRAND_READS	RNASeqMetrics_PCT_R2_TRANSCRIPT_STRAND_READS	RNASeqMetrics_PCT_RIBOSOMAL_BASES	RNASeqMetrics_PCT_CODING_BASES	RNASeqMetrics_PCT_UTR_BASES	RNASeqMetrics_PCT_INTRONIC_BASES	RNASeqMetrics_PCT_INTERGENIC_BASES
LBPSEMA4BRAIN001	PT-0060	Living	0.0186548	1.85885	0.021396	0.0249477	0.0142295	0.0539821	7.50211	4.81087	3.54686	0.335242	0.21718	0.138321	0.172914	0.136343	0.552422	LIVING	0	62	M	white	NHL	1	PD	2018-09-05	106	7.7	right	sb2	db19	R_Brain	25811238012	24010172682	270347984	3269278545	8353902413	9258192544	2858451196	1022358	27311841	578401	0.036082	0.963918	0.01126	0.136162	0.347932	0.385595	0.119052
LBPSEMA4BRAIN002	PT-0161	Living	0.017987	1.35378	0.0230993	0.0299835	0.0133491	0.052643	7.39484	4.36472	4.24931	0.211108	0.154704	0.143527	0.351807	0.138854	0.365812	LIVING	0	69	F	white	NHL	1	PD	2018-11-09	49.2	6.9	right	sb3	db10	R_Brain	20300966670	19011577621	46865938	2598178192	6807300754	8377280704	1181952033	321229	22368759	383626	0.014157	0.985843	0.002465	0.136663	0.358061	0.440641	0.06217
LBPSEMA4BRAIN003	S13973	PM	0.0173508	2.65303	0.0206705	0.0227867	0.0129277	0.0503493	7.80896	5.22037	4.22449	0.361189	0.224402	0.111744	0.177794	0.124871	0.585591	HARVARD	19.18	78	M	Unknown	Unknown	0	Control	2018-09-19	17.9	9.5	left	sb7	db8	L_Brain	22033547940	21190552340	1020432375	2601693598	4926582828	5604077507	7037766032	2649774	19609185	490414	0.119043	0.880957	0.048155	0.122776	0.23249	0.264461	0.332118
LBPSEMA4BRAIN004	S15372	PM	0.0181151	1.88387	0.0191339	0.0300418	0.0141922	0.0548428	7.93089	5.94719	5.28354	0.292405	0.189471	0.254055	0.147062	0.117006	0.481876	HARVARD	23.33	81	M	Unknown	Unknown	0	Control	2018-12-05	84.8	6	right	sb5	db1	R_Brain	14755070204	12741776936	196401086	1810615758	3351477530	5255837706	2127444856	637437	14199358	266214	0.042963	0.957037	0.015414	0.142101	0.263031	0.412489	0.166966
LBPSEMA4BRAIN005	PT-0020	Living	0.0169641	1.93055	0.0195044	0.0222259	0.0133864	0.0517567	7.64615	5.4737	3.23883	0.414671	0.244585	0.100767	0.129304	0.110673	0.659255	LIVING	0	50	M	other	Unknown	1	PD	2018-08-22	76.2	6.8	left	sb2	db19	L_Brain	24836776276	22757244915	230736352	2954724487	6257449332	10372925146	2941409598	902284	24731702	482471	0.035199	0.964801	0.010139	0.129837	0.274965	0.455808	0.129252
LBPSEMA4BRAIN006	PT-0101	Living	0.0176762	1.80908	0.0202635	0.0260332	0.0134441	0.0545442	7.32555	5.48172	4.42181	0.378357	0.23478	0.131136	0.137677	0.118049	0.613137	LIVING	0	62	F	white	NHL	1	PD	2019-01-25	57	6.2	left	sb7	db7	L_Brain	17603481092	15529321497	138125345	1671215133	3840306096	7800965887	2078709036	383948	14300349	322181	0.026147	0.973853	0.008894	0.107617	0.247294	0.502338	0.133857
LBPSEMA4BRAIN008	PT-0106	Living	0.0170061	1.59398	0.0228119	0.0297157	0.0137683	0.0550675	7.08414	3.13585	5.09395	0.0921106	0.0887021	0.149883	0.523392	0.145912	0.180813	LIVING	0	57	M	white	NHL	1	PD	2018-09-27	14.2	7.6	right	sb1	db4	R_Brain	22440986384	20626280554	106566968	2689600508	8569780527	7519971381	1740361170	445282	23151688	491007	0.01887	0.98113	0.005167	0.130397	0.415479	0.364582	0.084376
LBPSEMA4BRAIN010	PT-0193	Living	0.015841	1.46389	0.0198043	0.0285262	0.012124	0.0493286	7.21246	4.46897	4.57035	0.198712	0.145083	0.136994	0.380426	0.138785	0.343795	LIVING	0	38	F	white	NHL	1	Control	2018-12-04	30.2	7.4	left	sb5	db3	L_Brain	19597309770	18677524145	134890426	2085620725	6095201399	8466525753	1895285842	506588	18646321	360729	0.02645	0.97355	0.007222	0.111665	0.326339	0.4533	0.101474
LBPSEMA4BRAIN012	S16676	PM	0.0203299	3.10206	0.0262019	0.0326688	0.0146518	0.0575561	7.65547	4.8755	3.81022	0.368158	0.234007	0.125152	0.148387	0.124297	0.602164	HARVARD	19.92	59	M	Unknown	Unknown	0	Control	2018-09-27	46.8	9.4	left	sb3	db10	L_Brain	21304816376	19730531060	91270997	3184186142	6948606371	8017502554	1488964996	778698	26828294	381642	0.028207	0.971793	0.004626	0.161384	0.352175	0.40635	0.075465
LBPSEMA4BRAIN013	T-4283	PM	0.0182156	2.2772	0.0199714	0.0238257	0.0149057	0.0598896	7.93044	5.99425	4.86811	0.283004	0.192339	0.240384	0.150074	0.134199	0.475343	COLUMBIA	2.42	82	M	Unknown	Unknown	0	Control	2018-06-08	17.9	5.6	right	sb4	db13	R_Brain	17212262238	14981331268	109847318	2183449068	3535893373	7194888801	1957252708	681616	17680626	316899	0.037121	0.962879	0.007332	0.145745	0.23602	0.480257	0.130646
LBPSEMA4BRAIN014	PT-0027	Living	0.0164255	1.93856	0.0197382	0.0253889	0.0124467	0.0504779	7.30163	5.30558	3.67324	0.336868	0.220046	0.148432	0.162926	0.131728	0.556914	LIVING	0	67	M	white	NHL	1	PD	2018-11-05	112	6.7	right	sb7	db8	R_Brain	14208732520	13165422737	100282330	1753148420	4229532339	5560084762	1522374886	316933	14417443	294098	0.02151	0.97849	0.007617	0.133163	0.321261	0.422325	0.115634
LBPSEMA4BRAIN015	S12988	PM	0.0208612	2.62047	0.0250783	0.027882	0.0152485	0.0582665	7.62545	4.61014	4.22752	0.355107	0.221016	0.130417	0.162857	0.130603	0.576122	HARVARD	21.67	60	F	Unknown	Unknown	0	Control	2018-06-14	43.6	9.2	left	sb2	db21	L_Brain	17806109918	16144970051	252329151	2662499746	6769145429	4773543751	1687451974	665830	23859877	484418	0.027148	0.972852	0.015629	0.164912	0.419273	0.295668	0.104519
LBPSEMA4BRAIN016	PT-0139	Living	0.0147299	1.25815	0.0193718	0.0225297	0.0119782	0.0481544	7.52093	3.33329	5.20121	0.0769552	0.0743444	0.129234	0.597276	0.122191	0.1513	LIVING	0	48	M	white	NHL	1	PD	2018-10-26	6.26	7.5	right	sb1	db4	R_Brain	18140384972	16189648202	31778726	2257720146	6863431487	6026265186	1010452657	321679	19108752	303630	0.016555	0.983445	0.001963	0.139455	0.42394	0.37223	0.062414
LBPSEMA4BRAIN017	PT-0162	Living	0.0134838	1.24882	0.0157121	0.0191356	0.0104169	0.0450977	7.40439	3.80692	5.47932	0.0982657	0.0902565	0.116499	0.564037	0.130942	0.188522	LIVING	0	42	F	white	NHL	1	PD	2018-09-19	21.4	7.8	left	sb8	db18	L_Brain	22748429980	21724577616	26596653	3683263569	6708701059	9919396354	1386619981	379718	29138325	296151	0.012864	0.987136	0.001224	0.169544	0.308807	0.456598	0.063827
LBPSEMA4BRAIN019	PT-0114	Living	0.0166166	2.07357	0.0205617	0.0238968	0.0138981	0.0544865	7.21686	5.10539	4.59928	0.255447	0.184459	0.154108	0.270874	0.135113	0.439906	LIVING	0	61	M	white	NHL	1	PD	2018-09-04	17.2	6.9	right	sb3	db12	R_Brain	20585307526	17987920434	82327802	1843902646	5227291213	8750310410	2084088363	404676	15723958	372513	0.025091	0.974909	0.004577	0.102508	0.2906	0.486455	0.11586
LBPSEMA4BRAIN020	PT-0046	Living	0.0143383	1.46695	0.0169107	0.0210343	0.0114889	0.0503307	7.04692	3.61358	5.35114	0.115188	0.102941	0.155622	0.486141	0.140108	0.218129	LIVING	0	55	M	white	NHL	1	PD	2018-10-17	43	7.5	right	sb8	db17	R_Brain	23424490852	22395587066	29541457	3678931001	7282379253	9746757517	1657977838	451322	28319692	394764	0.015687	0.984313	0.001319	0.16427	0.32517	0.435209	0.074031
LBPSEMA4BRAIN021	S01706	PM	0.0169866	2.83449	0.0210137	0.0245046	0.0136029	0.0531304	7.67654	3.59221	6.43375	0.0892371	0.0893443	0.22089	0.462673	0.137856	0.178581	HARVARD	22.62	37	M	white	Unknown	0	PD	2018-10-11	92	8.3	left	sb1	db4	L_Brain	27387238376	25327078439	67875013	3813879364	8956354463	11090026360	1398943239	500734	34232684	492205	0.014416	0.985584	0.00268	0.150585	0.353628	0.437872	0.055235
LBPSEMA4BRAIN022	S00579	PM	0.0181502	3.41077	0.0214566	0.0267972	0.0145318	0.0680166	8.13054	5.85411	4.46602	0.454578	0.25891	0.100587	0.0857732	0.100151	0.713488	HARVARD	22.08	80	F	Unknown	Unknown	0	Control	2018-09-05	160	7.3	left	sb1	db4	L_Brain	29053514560	26318242737	114721138	5064301728	9044931268	10585601245	1508687358	411137	40972232	499659	0.009935	0.990065	0.004359	0.192426	0.343675	0.402215	0.057325
LBPSEMA4BRAIN023	T-4207	PM	0.0184131	2.68602	0.0198722	0.0234248	0.0144309	0.0541212	7.92763	6.30501	4.66464	0.348965	0.214489	0.158294	0.152852	0.1254	0.563454	COLUMBIA	6.75	72	M	Unknown	Unknown	0	Control	2018-10-11	50.4	5.5	right	sb2	db21	R_Brain	19994764162	18406542747	350588100	2290608072	3934129135	8970776305	2860441135	1075487	19476156	323802	0.052331	0.947669	0.019047	0.124445	0.213735	0.487369	0.155403
LBPSEMA4BRAIN025	PT-0175	Living	0.016134	1.59521	0.0204192	0.0244171	0.0131689	0.0506124	7.45044	4.99741	4.75754	0.255994	0.17087	0.138249	0.309103	0.125785	0.426864	LIVING	0	46	M	white	NHL	1	PD	2018-06-21	22.8	7.4	right	sb3	db12	R_Brain	25314559402	22819394667	92778000	2915638764	6691309695	11410501535	1709166673	523430	26194805	406288	0.019591	0.980409	0.004066	0.12777	0.293229	0.500035	0.0749
LBPSEMA4BRAIN026	T-306	PM	0.0175857	2.5771	0.0214996	0.0276563	0.0134657	0.0521215	7.86361	4.96607	6.58561	0.176228	0.138743	0.132495	0.412106	0.140428	0.314971	COLUMBIA	3.33	80	F	Unknown	Unknown	0	PD	2018-06-25	176	7.5	right	sb1	db4	R_Brain	21878063692	19974297563	48602856	3202620667	5541495237	10083899534	1097679269	354523	27782602	369772	0.0126	0.9874	0.002433	0.160337	0.277431	0.504844	0.054955
LBPSEMA4BRAIN028	S05537	PM	0.0189205	2.98548	0.0233928	0.027751	0.0146064	0.0563361	7.72685	4.77719	4.16826	0.326277	0.21314	0.135983	0.193946	0.130654	0.539417	HARVARD	23.45	68	M	Unknown	Unknown	0	Control	2018-10-17	112	8.2	right	sb1	db5	R_Brain	21842315146	19532095499	107498432	3288339485	7109444814	7753998599	1272814169	398301	27973735	488853	0.014039	0.985961	0.005504	0.168356	0.363988	0.396988	0.065165
LBPSEMA4BRAIN029	T-3999	PM	0.0168673	2.95721	0.020607	0.0263255	0.0132184	0.0514826	7.83537	4.7634	6.10992	0.178647	0.138676	0.136568	0.415221	0.130887	0.317323	COLUMBIA	10.42	85	M	Unknown	Unknown	0	PD	2018-08-03	74.6	8.3	right	sb5	db3	R_Brain	24461744490	23264507999	132450143	4265374447	7483211166	9709145306	1674326937	495273	34066799	390350	0.01433	0.98567	0.005693	0.183343	0.321658	0.417337	0.071969
LBPSEMA4BRAIN030	PT-0188	Living	0.0180132	1.14763	0.0229958	0.0291553	0.0133648	0.0508603	7.01348	2.50129	4.68774	0.0740567	0.0740215	0.122277	0.601061	0.128584	0.148078	LIVING	0	79	F	white	NHL	1	Control	2019-01-07	14.8	7.8	left	sb5	db2	L_Brain	15371745500	14214049441	304059543	1824698208	4433916067	5249585976	2401789647	1005699	15501391	412958	0.060925	0.939075	0.021391	0.128373	0.311939	0.369324	0.168973
LBPSEMA4BRAIN031	S18052	PM	0.0170423	2.29867	0.0188166	0.0206417	0.0138619	0.0551928	8.30321	6.14899	4.15914	0.461651	0.253379	0.087354	0.101616	0.0960001	0.71503	HARVARD	15.35	61	M	Unknown	Unknown	0	Control	2018-08-08	86.8	7.2	left	sb4	db15	L_Brain	26673348156	24407004063	232232654	4249721942	6333998039	10705170443	2885880985	853020	34818137	481633	0.023913	0.976087	0.009515	0.174119	0.259516	0.438611	0.11824
LBPSEMA4BRAIN032	PT-0160	Living	0.0179555	1.36038	0.0226747	0.0277173	0.013531	0.0535079	7.4546	4.42385	4.79708	0.166284	0.132847	0.131192	0.44112	0.128558	0.299131	LIVING	0	62	M	other	NHL	1	PD	2018-08-23	8.7	7.1	left	sb3	db11	L_Brain	19776567802	18071511189	102385438	2421714149	5750750304	8119332142	1677329156	447999	21323946	339595	0.020577	0.979423	0.005666	0.134007	0.318222	0.449289	0.092816
LBPSEMA4BRAIN033	PT-0031	Living	0.0164777	1.9505	0.0214659	0.0264241	0.0142254	0.05866	7.05791	4.14668	5.85065	0.122473	0.105202	0.159777	0.473642	0.138906	0.227675	LIVING	0	68	M	white	NHL	1	PD	2018-06-14	11.6	6.8	left	sb1	db6	L_Brain	14259628642	10352040436	125011623	1137802539	3623988169	3613288325	1851949780	479272	9137191	288530	0.049839	0.950161	0.012076	0.109911	0.350075	0.349041	0.178897
LBPSEMA4BRAIN034	PT-0019	Living	0.0157702	2.11818	0.0188132	0.0202573	0.0131819	0.0561118	7.48145	5.42115	4.6058	0.388817	0.237248	0.139969	0.115991	0.117975	0.626065	LIVING	0	73	F	white	Unknown	1	PD	2018-07-26	30.6	7	right	sb4	db14	R_Brain	22921915862	21042229471	67470228	3272147084	6377697639	9634285331	1690629189	351548	27063383	529273	0.012823	0.987177	0.003206	0.155504	0.30309	0.457855	0.080345
LBPSEMA4BRAIN035	PT-0013	Living	0.0176596	2.03715	0.0228038	0.0329464	0.01432	0.0602089	7.70912	5.69467	4.7174	0.436716	0.246153	0.105716	0.104761	0.106653	0.682869	LIVING	0	55	F	white	NHL	1	PD	2017-06-05	78.4	7.1	right	sb5	db1	R_Brain	16521361638	14165328724	220819227	1883871245	5471300362	4520400515	2068937375	898583	15436804	355172	0.055008	0.944992	0.015589	0.132992	0.386246	0.319117	0.146056
LBPSEMA4BRAIN036	HBGM_17_001_FC	PM	0.018916	3.03696	0.0233884	0.0237626	0.0150462	0.058814	8.07559	6.01158	4.28681	0.429686	0.263601	0.102079	0.0958601	0.108774	0.693286	MIAMI	24.3	91	M	white	NHL	0	PD	2018-07-30	53.2	7.5	right	sb2	db20	R_Brain	25387916106	22534676078	270795354	3246318404	6125861282	9981266134	2910434904	1084451	29787995	777799	0.035127	0.964873	0.012017	0.144059	0.271842	0.442929	0.129154
LBPSEMA4BRAIN037	S02413	PM	0.0172544	2.0533	0.0180611	0.0223124	0.0136305	0.05294	8.06881	6.06952	4.92229	0.415187	0.243322	0.128024	0.107511	0.105956	0.658509	HARVARD	28	77	F	Unknown	Unknown	0	Control	2018-08-08	93	6.3	right	sb2	db19	R_Brain	24867977802	22625514108	121448388	3284382624	5000039953	11739191325	2480451818	987729	26704918	461309	0.035668	0.964332	0.005368	0.145163	0.220991	0.518847	0.109631
LBPSEMA4BRAIN038	PT-0114	Living	0.0178252	2.04199	0.0205011	0.0233038	0.0147277	0.0571739	7.20798	5.09916	3.8688	0.270088	0.197552	0.163723	0.226843	0.141793	0.46764	LIVING	0	61	M	white	NHL	1	PD	2018-09-04	50.4	6.6	left	sb7	db9	L_Brain	25473725302	23170143390	219490935	2587184503	6217526224	10859148381	3286793347	897001	22292399	792153	0.038682	0.961318	0.009473	0.11166	0.268342	0.46867	0.141855
LBPSEMA4BRAIN039	PT-0102	Living	0.0166491	2.18517	0.0212216	0.0275779	0.0146458	0.0630934	7.35844	5.80417	5.22266	0.371038	0.234609	0.103848	0.174672	0.115833	0.605647	LIVING	0	64	F	white	NHL	1	PD	2019-01-28	56.4	6.1	right	sb6	db22	R_Brain	27252532050	25135862806	500415974	1901439190	8050495671	8716528332	5966983639	1425969	15261443	848431	0.085452	0.914548	0.019908	0.075646	0.320279	0.346777	0.237389
LBPSEMA4BRAIN040	T-4254	PM	0.0169391	2.61848	0.0188849	0.0222642	0.0132311	0.05145	8.02605	5.72202	5.02403	0.297168	0.193009	0.133802	0.2415	0.134521	0.490178	COLUMBIA	6.75	74	M	Unknown	Unknown	0	PD	2018-07-26	85	7.7	right	sb7	db8	R_Brain	24725460540	23370560448	232361647	3647538621	6488281054	10134662388	2867716738	888583	30041445	387550	0.028729	0.971271	0.009942	0.156074	0.277626	0.433651	0.122706
LBPSEMA4BRAIN043	T-5373	PM	0.0163128	2.28047	0.0183724	0.0222691	0.0130411	0.0555231	7.67026	5.55379	5.1395	0.317367	0.195037	0.170463	0.188643	0.12849	0.512404	COLUMBIA	0	83	F	Unknown	Unknown	0	PD	2018-09-05	38.4	6.7	right	sb8	db18	R_Brain	26253005144	24877286186	27577910	4220766892	6488831939	12404721986	1735387459	485951	33111717	358222	0.014464	0.985536	0.001109	0.169663	0.260834	0.498636	0.069758
LBPSEMA4BRAIN044	PT-0006	Living	0.0178175	1.80696	0.0212996	0.0278717	0.0138443	0.0518805	7.65006	5.82606	4.48132	0.425389	0.243728	0.116189	0.1033	0.111393	0.669118	LIVING	0	59	M	white	NHL	1	PD	2018-10-26	88.6	6.5	left	sb3	db11	L_Brain	27356960394	24811368978	131353346	3687770472	7393929186	11253310753	2345005221	507790	30054868	507505	0.016615	0.983385	0.005294	0.148632	0.298006	0.453555	0.094513
LBPSEMA4BRAIN045	PT-0092	Living	0.0160635	1.87876	0.0194388	0.0230841	0.0129329	0.0506778	7.10797	4.68224	3.2782	0.270969	0.18251	0.145081	0.260996	0.140444	0.453479	LIVING	0	53	F	white	NHL	1	PD	2018-10-10	28.2	6.8	right	sb7	db8	R_Brain	18965956952	17493689546	397381045	1864096320	4757106852	6970078251	3505027078	1060911	15507922	396182	0.064031	0.935969	0.022716	0.106558	0.271933	0.398434	0.20036
LBPSEMA4BRAIN046	S18920	PM	0.0164513	2.62045	0.0195278	0.0228902	0.0130029	0.0526928	8.04327	5.8415	4.50813	0.438566	0.265559	0.099776	0.0922903	0.103809	0.704124	HARVARD	23.12	67	M	Unknown	Unknown	0	Control	2018-11-09	166	8.2	left	sb5	db3	L_Brain	71206835978	67612868551	512063428	12126015647	21078089427	27508327750	6388372299	1677546	103300069	1360876	0.01598	0.98402	0.007573	0.179345	0.311747	0.40685	0.094485
LBPSEMA4BRAIN047	T-4414	PM	0.0162873	3.06584	0.0186564	0.0205671	0.0132565	0.0550998	8.15402	5.86683	4.12322	0.429379	0.266164	0.108118	0.0952263	0.101113	0.695543	COLUMBIA	5.5	77	M	Unknown	Unknown	0	Control	2018-06-25	90.4	8.7	left	sb4	db14	L_Brain	29762374778	27205593146	62120883	5520861642	7539986943	12420208222	1662415456	423380	44359536	521327	0.009454	0.990546	0.002283	0.202931	0.277148	0.456531	0.061106
LBPSEMA4BRAIN048	HctZZW_17_004_FC	PM	0.0198192	2.85114	0.0228144	0.0235525	0.0162829	0.0675633	7.92828	5.88681	4.80247	0.373732	0.238367	0.141907	0.131848	0.114146	0.6121	MIAMI	8.05	86	M	black	NHL	0	Control	2018-08-08	362	6.8	left	sb4	db14	L_Brain	19480468930	17187777259	45443773	2747974508	3534930273	9399274520	1460154185	334288	22750900	301486	0.014481	0.985519	0.002644	0.15988	0.205665	0.546858	0.084953
LBPSEMA4BRAIN051	T-1976	PM	0.0153027	2.23552	0.0177181	0.0214674	0.0117734	0.0520238	7.60109	4.42353	6.17072	0.131777	0.114954	0.161483	0.453195	0.138591	0.246731	COLUMBIA	3.25	50	M	Unknown	Unknown	0	PD	2018-10-26	32.2	7.4	right	sb8	db18	R_Brain	21491476900	20510848997	10932879	3802822654	6793644569	8886086693	1017362202	345437	30083620	315067	0.011352	0.988648	0.000533	0.185405	0.331222	0.433238	0.049601
LBPSEMA4BRAIN054	S00935	PM	0.0181006	2.3638	0.0199828	0.0289435	0.013953	0.0556656	7.92583	6.28857	4.78136	0.385193	0.231576	0.145977	0.12169	0.115564	0.616769	HARVARD	18.5	79	F	white	Unknown	0	PD	2018-08-23	26.8	6	right	sb6	db24	R_Brain	23953113136	21560483079	313040750	2700674107	4591542998	9935148210	4020077014	1221192	21612039	453919	0.053483	0.946517	0.014519	0.12526	0.212961	0.460804	0.186456
LBPSEMA4BRAIN055	T-248	PM	0.0182029	3.20714	0.0198454	0.0216427	0.0142264	0.0597088	7.83563	5.60839	5.36138	0.384786	0.229442	0.122979	0.150891	0.111902	0.614228	COLUMBIA	22.5	72	M	Unknown	Unknown	0	PD	2018-09-05	21	7.3	left	sb4	db14	L_Brain	19423463116	17184465013	53304075	3596927054	4430182243	7674722194	1429329447	326750	26911372	346007	0.011996	0.988004	0.003102	0.209313	0.257802	0.446608	0.083176
LBPSEMA4BRAIN056	PT-0093	Living	0.0187803	2.15402	0.0215445	0.0239618	0.0159235	0.0627712	7.09234	4.89519	4.19935	0.218895	0.16424	0.156279	0.315502	0.145085	0.383135	LIVING	0	70	M	white	NHL	1	PD	2018-10-11	88.2	7.2	left	sb2	db20	L_Brain	26696815304	24267555522	336939975	2804184772	8089768056	9231987560	3804675159	1231374	24420083	1133216	0.048004	0.951996	0.013884	0.115553	0.333357	0.380425	0.15678
LBPSEMA4BRAIN058	PT-0080	Living	0.0169512	1.74784	0.0196704	0.0279849	0.0131232	0.0537108	7.6931	5.6765	4.80994	0.370357	0.239207	0.131685	0.145359	0.113391	0.609564	LIVING	0	68	F	white	NHL	1	PD	2018-06-14	71.4	7.1	right	sb5	db1	R_Brain	16748052704	14038753751	87749113	1851146918	3933814731	6881713708	1284329281	310428	15961740	264626	0.019077	0.980923	0.00625	0.13186	0.280211	0.490194	0.091485
LBPSEMA4BRAIN060	PT-0045	Living	0.0179338	2.0137	0.0211582	0.0286779	0.0151487	0.0604529	7.32457	5.52792	4.84494	0.333952	0.220879	0.146166	0.176349	0.122654	0.554831	LIVING	0	75	M	white	NHL	1	PD	2018-06-25	39	7.4	left	sb5	db2	L_Brain	18856147732	15874842290	57038835	1629887265	3947341213	8527243683	1713331294	275464	14856990	458215	0.018204	0.981796	0.003593	0.102671	0.248654	0.537155	0.107927
LBPSEMA4BRAIN063	PT-0115	Living	0.0174311	1.93378	0.0222002	0.031893	0.0144852	0.0582846	7.20512	4.68557	4.16034	0.259906	0.166686	0.135771	0.306596	0.131041	0.426592	LIVING	0	59	F	white	NHL	1	Control	2018-08-20	34.6	7.2	right	sb5	db1	R_Brain	17371621250	15015974453	143023083	1888207171	5392431209	5697992577	1894320413	415905	16256083	356870	0.024946	0.975054	0.009525	0.125747	0.359113	0.379462	0.126154
LBPSEMA4BRAIN064	PT-0172	Living	0.0135106	1.38177	0.0167186	0.0198297	0.0103425	0.0443059	7.40132	4.35345	5.0068	0.176177	0.141272	0.147252	0.397227	0.138071	0.31745	LIVING	0	65	M	white	NHL	1	PD	2018-10-11	15.6	7.4	left	sb8	db17	L_Brain	27494231110	25990600354	16578577	4779502270	8080770977	11647860772	1465887758	566092	38040755	314378	0.014663	0.985337	0.000638	0.183893	0.310911	0.448157	0.056401
LBPSEMA4BRAIN065	PT-0061	Living	0.0166364	1.33916	0.0195987	0.0245971	0.0131582	0.0511857	6.93448	2.79217	5.20402	0.0832721	0.0802411	0.123892	0.581834	0.130761	0.163513	LIVING	0	72	F	asian	NHL	1	PD	2018-11-08	25.8	7.4	left	sb7	db8	L_Brain	16181517848	15549284469	826608033	1507069052	3565113954	4437859577	5212633853	1932132	11166106	378824	0.147511	0.852489	0.053161	0.096922	0.229278	0.285406	0.335233
LBPSEMA4BRAIN066	T-165	PM	0.018219	2.46006	0.0193775	0.022458	0.0144541	0.0610496	7.88674	6.04923	5.01251	0.306525	0.203831	0.165325	0.198224	0.126096	0.510355	COLUMBIA	8.75	80	M	Unknown	Unknown	0	PD	2019-01-07	266	6.2	right	sb4	db14	R_Brain	27128494152	24718046971	52970393	3806809067	6004850437	12780504649	2072912425	519138	31183927	507712	0.016375	0.983625	0.002143	0.154009	0.242934	0.517052	0.083862
LBPSEMA4BRAIN069	PT-0178	Living	0.0163095	1.69654	0.019518	0.0232039	0.0130216	0.0488589	7.67046	5.50035	5.2542	0.313081	0.214829	0.115715	0.237486	0.11889	0.52791	LIVING	0	76	M	white	NHL	1	PD	2018-07-26	29.8	7.1	left	sb3	db12	L_Brain	33963021540	32365360509	211097833	4223896070	9298612720	15766226171	2865527715	879919	36883804	508430	0.023301	0.976699	0.006522	0.130507	0.287301	0.487133	0.088537
LBPSEMA4BRAIN071	T-127	PM	0.0181372	2.51533	0.0212251	0.0335471	0.014628	0.0579741	8.20895	6.46878	4.11874	0.433788	0.240721	0.117982	0.101735	0.105774	0.674509	COLUMBIA	5.83	89	M	Unknown	Unknown	0	PD	2018-06-21	134	7.5	right	sb5	db1	R_Brain	22762641690	20013969700	126009974	3016470076	5380439742	9552368055	1938681853	679775	25221325	322758	0.026245	0.973755	0.006296	0.150718	0.268834	0.477285	0.096866
LBPSEMA4BRAIN072	T-143	PM	0.0163865	2.6129	0.0201425	0.0250175	0.0122243	0.0550384	8.02705	6.49454	3.98618	0.394639	0.253858	0.123811	0.110772	0.116919	0.648497	COLUMBIA	5.58	78	F	Unknown	Unknown	0	PD	2018-07-30	34.2	7.8	left	sb8	db18	L_Brain	26436624962	25186925943	28453587	4329504927	6365360981	12856300725	1607305723	483738	36256317	337052	0.013167	0.986833	0.00113	0.171895	0.252725	0.510435	0.063815
LBPSEMA4BRAIN077	PT-0180	Living	0.0162688	1.15988	0.0203091	0.0217814	0.0122932	0.0487133	7.68435	4.20956	6.14171	0.126052	0.105748	0.121718	0.522211	0.124271	0.2318	LIVING	0	62	M	white	NHL	1	PD	2018-08-03	31.6	7.3	right	sb7	db9	R_Brain	13520012106	12876118940	110302453	1768198836	3862284268	6010210140	1125123243	385732	16073415	250740	0.023436	0.976564	0.008566	0.137324	0.299957	0.466772	0.087381
LBPSEMA4BRAIN080	PT-0018	Living	0.0185309	2.0403	0.0208518	0.0234342	0.0154101	0.0614657	7.54108	5.66336	4.36644	0.416583	0.24291	0.114466	0.114563	0.111478	0.659493	LIVING	0	24	F	white	NHL	1	Control	2018-10-11	130	6.8	right	sb2	db20	R_Brain	26919541716	24206263352	228465249	3136966026	7190244121	10559806224	3090781732	996742	27256675	868568	0.035279	0.964721	0.009438	0.129593	0.297041	0.436243	0.127685
LBPSEMA4BRAIN081	T-2017	PM	0.0168291	2.34062	0.0247177	0.025975	0.0136027	0.0528349	7.44039	3.76201	6.82113	0.0771544	0.0746285	0.123632	0.611206	0.11338	0.151783	COLUMBIA	3	74	M	Unknown	Unknown	0	Control	2018-07-30	4	8.4	right	sb5	db2	R_Brain	9188438236	8092170680	21985146	1273678064	3040364430	3197260306	558882734	179864	10973727	224235	0.016126	0.983874	0.002717	0.157396	0.375717	0.395105	0.069065
LBPSEMA4BRAIN083	S06984	PM	0.0180141	2.82612	0.0215971	0.02813	0.0137363	0.0546106	7.89752	6.21825	4.98364	0.39475	0.251271	0.125262	0.103572	0.125146	0.646021	HARVARD	15.67	71	M	white	English	0	PD	2018-10-10	18.6	7.4	left	sb6	db22	L_Brain	26510757952	24804506129	344836547	3435553447	6014963425	10334141834	4675010876	1321058	28281550	593675	0.044626	0.955374	0.013902	0.138505	0.242495	0.416624	0.188474
LBPSEMA4BRAIN084	PT-0186	Living	0.0177786	1.09902	0.0228306	0.0251492	0.0140622	0.0532451	7.29726	3.06222	6.23278	0.0852054	0.0827037	0.131014	0.566824	0.134253	0.167909	LIVING	0	70	M	white	NHL	1	PD	2018-12-05	9.62	8.7	left	sb4	db15	L_Brain	22318551962	19537024401	628528979	2339479044	5364589557	5909413341	5295013480	1672023	18573831	611790	0.082586	0.917414	0.032171	0.119746	0.274586	0.302473	0.271025
LBPSEMA4BRAIN085	T-638	PM	0.017085	2.56164	0.0197408	0.0229954	0.0126291	0.0527946	8.01837	5.49439	5.20532	0.4022	0.242533	0.102604	0.140335	0.112327	0.644734	COLUMBIA	5.33	78	M	Unknown	Unknown	0	Control	2018-11-08	60.2	7.1	right	sb7	db9	R_Brain	20806891426	19693234663	189032243	3447046550	6586403905	7637947819	1832804146	639725	29760035	416150	0.021044	0.978956	0.009599	0.175037	0.33445	0.387846	0.093068
LBPSEMA4BRAIN086	PT-0184	Living	0.0171163	1.51253	0.0224115	0.033189	0.012504	0.0491009	7.3126	4.67431	5.04357	0.285543	0.182987	0.136457	0.262834	0.132179	0.46853	LIVING	0	69	M	white	NHL	1	PD	2018-12-04	19.8	7.3	left	sb3	db11	L_Brain	21187651730	19669548478	74580272	2447816172	6307280185	9070576899	1769294950	388349	20292842	384429	0.018778	0.981222	0.003792	0.124447	0.320662	0.461148	0.089951
LBPSEMA4BRAIN088	PT-0001	Living	0.0173634	2.4935	0.0206358	0.0260044	0.0152003	0.0581575	7.31797	5.36729	3.86053	0.375793	0.227455	0.127737	0.144319	0.124696	0.603248	LIVING	0	75	M	white	NHL	1	PD	2017-06-05	75.4	6.7	left	sb2	db21	L_Brain	18058674760	15845815667	343780249	1551887808	5568243972	5446360922	2935542716	859959	14298372	437792	0.056732	0.943268	0.021695	0.097937	0.351402	0.34371	0.185257
LBPSEMA4BRAIN089	PT-0161	Living	0.0167954	1.68915	0.0195783	0.0231315	0.0127113	0.0503778	7.77335	5.40372	3.94409	0.400586	0.235193	0.110943	0.142577	0.110701	0.635779	LIVING	0	69	F	white	NHL	1	PD	2018-06-14	29.8	7.7	left	sb4	db13	L_Brain	11880474258	10754593370	158279581	1407870882	3113292538	4718394539	1356755830	450404	12202179	208897	0.035598	0.964402	0.014717	0.130909	0.289485	0.438733	0.126156
LBPSEMA4BRAIN091	T-296	PM	0.0169874	2.35968	0.0195536	0.0252173	0.0127801	0.0504397	7.68548	4.74618	5.17689	0.154628	0.12377	0.228256	0.359324	0.134023	0.278398	COLUMBIA	9.92	74	M	Unknown	Unknown	0	PD	2018-12-05	22	6.2	left	sb7	db8	L_Brain	18928380912	18117656158	738181201	2249958197	3440678326	4591272670	7097565764	1906168	14917750	444476	0.113301	0.886699	0.040744	0.124186	0.189907	0.253414	0.391749
LBPSEMA4BRAIN092	T-130	PM	0.0191797	2.97336	0.0221684	0.0229782	0.0148337	0.0571667	7.94813	5.33381	3.84311	0.384075	0.236667	0.113405	0.144419	0.121433	0.620743	COLUMBIA	6.25	77	F	Unknown	Unknown	0	PD	2018-10-10	120	9.2	left	sb4	db15	L_Brain	27502473518	25356970722	234341113	4490021831	9098543532	9311561081	2222503165	743773	38298307	950629	0.019051	0.980949	0.009242	0.177072	0.358818	0.367219	0.087649
LBPSEMA4BRAIN093	PT-0027	Living	0.0163725	2.04778	0.0189449	0.0230562	0.0136131	0.053458	7.10215	5.37179	4.23598	0.309811	0.219122	0.161125	0.181012	0.128929	0.528933	LIVING	0	67	M	white	NHL	1	PD	2018-09-05	43.4	6.3	left	sb7	db9	L_Brain	4907218320	4340424385	18484619	507984850	1219943982	2094882583	499128351	123268	4233658	118292	0.028292	0.971708	0.004259	0.117036	0.281066	0.482645	0.114995
LBPSEMA4BRAIN094	T-243	PM	0.017788	2.74656	0.0200583	0.0260073	0.0131644	0.0532739	8.12493	5.88787	4.99132	0.445565	0.26261	0.0974628	0.0917036	0.102659	0.708175	COLUMBIA	10.72	77	M	Unknown	Unknown	0	PD	2018-06-14	31.4	8.3	right	sb6	db24	R_Brain	27074835074	25426732785	486259769	3571589450	6080759304	9202438856	6085685406	1603446	28175436	484629	0.053845	0.946155	0.019124	0.140466	0.239148	0.36192	0.239342
LBPSEMA4BRAIN096	T-4174	PM	0.0194993	2.32115	0.0233867	0.027838	0.0155484	0.0607034	7.65813	5.75036	5.62587	0.276442	0.188182	0.218364	0.18568	0.131333	0.464624	COLUMBIA	2.75	80	M	Unknown	Unknown	0	PD	2018-08-13	8.68	7.6	right	sb6	db23	R_Brain	14862925882	12822435270	112790841	1843001264	3047515153	6092921673	1726206339	593919	15527964	394938	0.036839	0.963161	0.008796	0.143733	0.237671	0.475177	0.134624
LBPSEMA4BRAIN098	S10626	PM	0.0188624	2.80547	0.0227826	0.0236204	0.0149018	0.0583467	7.90003	5.35014	4.60918	0.405436	0.239917	0.102077	0.136928	0.115642	0.645352	HARVARD	25.92	69	M	Unknown	Unknown	0	Control	2018-08-08	44.6	7.9	left	sb2	db20	L_Brain	24280226482	22262085189	581424949	3302466080	6847843221	6800124609	4730226330	2185075	26846698	835207	0.075265	0.924735	0.026117	0.148345	0.307601	0.305458	0.212479
LBPSEMA4BRAIN100	PT-0052	Living	0.0169216	1.95089	0.0215267	0.0270449	0.0141632	0.0559379	7.43601	5.39876	3.95477	0.425413	0.239043	0.108878	0.114791	0.111875	0.664456	LIVING	0	68	F	white	NHL	1	Control	2018-06-14	55.6	7.8	right	sb5	db2	R_Brain	17141900386	15175430179	65346273	1775676782	4700977574	7147949853	1485479697	271512	17248258	543123	0.015497	0.984503	0.004306	0.11701	0.309776	0.471021	0.097887
LBPSEMA4BRAIN103	PT-0087	Living	0.0189392	1.4915	0.022661	0.0299377	0.0154346	0.05969	6.99735	4.05282	5.72688	0.124157	0.108474	0.137621	0.494584	0.135163	0.232631	LIVING	0	71	M	white	NHL	1	Control	2018-11-05	67.6	7.2	right	sb6	db23	R_Brain	24172882672	21386595105	238876791	2661236673	5863218203	9072285463	3550977975	959731	22422147	882095	0.041046	0.958954	0.011169	0.124435	0.274154	0.424204	0.166038
LBPSEMA4BRAIN104	S11820	PM	0.0162607	2.50129	0.0183749	0.0214085	0.0130434	0.0550356	7.94787	6.2922	4.95444	0.408246	0.242852	0.124648	0.110664	0.11359	0.651098	HARVARD	23.78	76	F	white	Unknown	0	PD	2018-06-08	17.4	7.1	right	sb8	db16	R_Brain	27712563618	26017764925	5471204	4326964565	6464249535	13548112157	1672967464	905633	34567801	361255	0.02553	0.97447	0.00021	0.166308	0.248455	0.520725	0.064301
LBPSEMA4BRAIN105	S11891	PM	0.0187435	2.09203	0.0242575	0.0291265	0.0142975	0.0536874	7.88058	5.47213	5.13476	0.292435	0.198272	0.117926	0.241845	0.149522	0.490707	HARVARD	11.72	75	M	white	Caucasion	0	PD	2018-09-04	31.2	8.2	right	sb3	db11	R_Brain	28338657164	26684534308	100146578	4426074354	8734080016	11687771144	1736462216	558243	39502117	593578	0.013935	0.986065	0.003753	0.165867	0.327309	0.437998	0.065074
LBPSEMA4BRAIN106	T-159	PM	0.0190076	1.87994	0.0206901	0.0310274	0.0136014	0.05429	7.93611	6.09037	4.97778	0.410412	0.231793	0.136541	0.117153	0.104101	0.642205	COLUMBIA	3.67	54	F	Unknown	Unknown	0	Control	2018-09-27	70.4	6.4	right	sb6	db24	R_Brain	21438785604	20019179425	254290975	2814283307	4261582759	9364756365	3324266019	806877	22568913	323936	0.034518	0.965482	0.012702	0.140579	0.212875	0.467789	0.166054
LBPSEMA4BRAIN110	PT-0103	Living	0.0190821	1.51525	0.0232154	0.0286603	0.0149435	0.0575276	7.18082	4.44549	5.09028	0.19829	0.148058	0.149768	0.359186	0.144698	0.346348	LIVING	0	46	F	other	NHL	1	Control	2018-10-16	20.8	6.7	left	sb6	db23	L_Brain	33615866562	29668217383	576367301	3272953324	6871838363	11478111079	7468947316	1825504	26891775	1140632	0.063568	0.936432	0.019427	0.110319	0.231623	0.386882	0.251749
LBPSEMA4BRAIN111	S04892	PM	0.0176268	2.83408	0.0220597	0.0278192	0.0137909	0.0550973	8.34281	6.41205	3.70317	0.432739	0.266901	0.0970124	0.0939583	0.10939	0.699639	HARVARD	12.75	76	M	white	Unknown	0	PD	2018-10-17	70.2	8.3	left	sb1	db4	L_Brain	25321648592	23152768231	49685389	4167150535	8135161867	9493715588	1307054852	438973	36656933	438979	0.011833	0.988167	0.002146	0.179985	0.351369	0.410047	0.056454
LBPSEMA4BRAIN112	T-3922	PM	0.0178731	2.58856	0.0224223	0.0262417	0.0133586	0.0509623	7.95227	5.54449	4.02524	0.38722	0.231722	0.101131	0.161081	0.118845	0.618942	COLUMBIA	1.17	81	M	Unknown	Unknown	0	PD	2018-06-21	64.8	7.8	right	sb3	db12	R_Brain	26978787508	25508174646	47341804	4502037022	7986371236	11617286988	1355137596	488082	38818738	406195	0.012417	0.987583	0.001856	0.176494	0.313091	0.455434	0.053126
LBPSEMA4BRAIN113	PT-0056	Living	0.0184664	1.38347	0.023456	0.0263169	0.0141275	0.0531479	6.88962	3.58666	5.84312	0.116731	0.105177	0.144438	0.490692	0.142962	0.221908	LIVING	0	67	M	white	NHL	1	PD	2018-11-09	34.4	7.8	right	sb2	db21	R_Brain	17524633422	15992783939	656883972	1786155824	5370621757	4896751863	3282370523	1688095	15315815	427472	0.099277	0.900723	0.041074	0.111685	0.335815	0.306185	0.205241
LBPSEMA4BRAIN119	T-102	PM	0.0200753	2.60928	0.0224952	0.024198	0.016493	0.0660581	8.04319	5.98005	4.43877	0.426602	0.246003	0.116127	0.105787	0.105481	0.672605	COLUMBIA	1.42	84	M	Unknown	Unknown	0	Control	2019-01-07	424	6.6	right	sb4	db15	R_Brain	27989551068	24795657188	290466986	3616071814	5894098059	11804484713	3190535616	1228920	30313055	784466	0.038961	0.961039	0.011714	0.145835	0.237707	0.476071	0.128673
LBPSEMA4BRAIN120	PT-0174	Living	0.0149079	1.67016	0.017116	0.0207239	0.012096	0.0523446	7.60787	5.24961	4.49086	0.393401	0.239698	0.121551	0.132019	0.113331	0.633099	LIVING	0	72	F	white	NHL	1	PD	2018-08-08	93.6	7.1	left	sb8	db18	L_Brain	35880505732	33988376388	69307590	6375905295	10321162486	14886496181	2335504836	599145	49478954	578921	0.011964	0.988036	0.002039	0.187591	0.303667	0.437988	0.068715
LBPSEMA4BRAIN121	PT-0041	Living	0.0158005	1.8765	0.0189041	0.0210017	0.0130262	0.0516872	7.23739	5.34788	4.20374	0.239392	0.186673	0.181555	0.245024	0.147355	0.426066	LIVING	0	62	M	white	NHL	1	PD	2018-09-19	38.8	7.2	left	sb7	db9	L_Brain	23899409618	22737699189	334605490	2428703446	6196729155	10521826604	3255834494	1090498	20971276	520143	0.049429	0.950571	0.014716	0.106814	0.272531	0.462748	0.143191
LBPSEMA4BRAIN122	PT-0132	Living	0.0178552	1.68731	0.0209764	0.0237485	0.0143149	0.0535374	7.15608	4.79075	5.16311	0.184509	0.143659	0.13024	0.396762	0.14483	0.328168	LIVING	0	59	F	white	NHL	1	PD	2018-08-03	53.6	6.5	left	sb2	db19	L_Brain	22545808628	21188505524	141394351	2419593764	6449984229	9914673054	2262860126	723762	20685767	429486	0.033806	0.966194	0.006673	0.114194	0.30441	0.467927	0.106797
LBPSEMA4BRAIN123	PT-0143	Living	0.017911	1.55938	0.0219885	0.0264652	0.0129503	0.0498926	7.779	5.38631	3.96517	0.427269	0.246883	0.102684	0.118624	0.10454	0.674152	LIVING	0	73	M	white	NHL	1	Control	2018-12-04	108	7.1	right	sb1	db4	R_Brain	16731018650	15355611994	56809689	2159070268	5238922454	6887882533	1012927050	248818	19908787	324910	0.012344	0.987656	0.0037	0.140605	0.341173	0.448558	0.065965
LBPSEMA4BRAIN124	PT-0162	Living	0.0178478	1.56567	0.0205178	0.022843	0.0136117	0.0512334	7.68846	5.12775	2.9571	0.397185	0.237097	0.116078	0.12896	0.12068	0.634282	LIVING	0	42	F	white	NHL	1	PD	2018-11-08	144	7.5	right	sb2	db20	R_Brain	21146380302	20164279193	297371406	3150001066	6335688102	7714967102	2666251517	961025	27512483	540767	0.033752	0.966248	0.014747	0.156217	0.314204	0.382606	0.132226
LBPSEMA4BRAIN125	PT-0022	Living	0.0165283	1.90389	0.019946	0.0289794	0.0130063	0.0520249	7.48331	5.47281	4.44626	0.391509	0.23042	0.109541	0.154971	0.113561	0.621928	LIVING	0	44	M	white	NHL	1	Control	2018-08-08	123	5.7	right	sb5	db3	R_Brain	22327350476	21282487554	153916440	2911113616	6636826856	9277190956	2303439686	517391	24677044	398223	0.020536	0.979464	0.007232	0.136784	0.311845	0.435907	0.108232
LBPSEMA4BRAIN126	PT-0112	Living	0.0194254	2.22905	0.0235894	0.0302826	0.0160781	0.0640597	7.04919	4.93299	4.17914	0.285142	0.188534	0.160428	0.228469	0.137428	0.473676	LIVING	0	70	M	white	NHL	1	PD	2018-07-30	100	7.2	right	sb5	db2	R_Brain	18142760896	15526213020	104777930	1847132526	4729105996	6713616894	2131579674	279132	15450145	523788	0.017746	0.982254	0.006748	0.118969	0.304589	0.432405	0.137289
LBPSEMA4BRAIN127	S09511	PM	0.0177885	2.28751	0.0217379	0.0308224	0.0124546	0.0493086	8.21328	6.17715	5.27528	0.429295	0.259768	0.100137	0.0985815	0.112219	0.689063	HARVARD	20.38	70	M	white	Unknown	0	PD	2018-11-09	80	6.8	right	sb3	db10	R_Brain	25166955982	23250109784	36134083	4277549534	6687446093	10888754811	1360225263	389049	34657373	412874	0.011101	0.988899	0.001554	0.18398	0.287631	0.468331	0.058504
LBPSEMA4BRAIN128	PT-0111	Living	0.0165951	1.91008	0.018959	0.0239336	0.0128124	0.0517904	7.35424	5.38337	3.80253	0.355947	0.229307	0.131441	0.160524	0.122781	0.585254	LIVING	0	58	M	white	NHL	1	PD	2018-08-23	42.8	6.3	right	sb5	db3	R_Brain	34413992600	32336940518	445646770	3727584277	8207116013	15038611950	4917981508	1221002	31131182	672924	0.037741	0.962259	0.013781	0.115273	0.2538	0.46506	0.152086
LBPSEMA4BRAIN129	PT-0180	Living	0.0164073	1.25338	0.0188276	0.024542	0.012489	0.0489528	7.77208	4.21402	6.47905	0.106659	0.0940624	0.134426	0.544198	0.120654	0.200722	LIVING	0	62	M	white	NHL	1	PD	2018-07-26	24.2	7.4	left	sb6	db22	L_Brain	31091193802	29519254670	138146673	4581052970	9654788827	13055572581	2089693619	672586	39282729	557070	0.016833	0.983167	0.00468	0.155189	0.327068	0.442273	0.070791
LBPSEMA4BRAIN131	PT-0125	Living	0.0181866	2.00451	0.0228572	0.0290504	0.0153887	0.0597583	7.10661	4.93443	4.08643	0.306684	0.192183	0.149284	0.215572	0.136276	0.498867	LIVING	0	50	M	white	HL	1	PD	2018-11-08	55	6.4	left	sb5	db2	L_Brain	21052981764	18367060798	72593818	2019187042	6125793541	7874559920	2274926477	326093	17623454	587725	0.018167	0.981833	0.003952	0.109935	0.333521	0.428733	0.123859
LBPSEMA4BRAIN132	T-155	PM	0.0186003	2.53275	0.0212666	0.0258323	0.0141717	0.0569188	8.11884	5.87534	4.67825	0.420536	0.239348	0.100858	0.134581	0.104677	0.659884	COLUMBIA	11.92	83	F	Unknown	Unknown	0	PD	2018-10-16	106	7.3	left	sb7	db7	L_Brain	20882537194	18162326451	200920714	2817222417	4066145850	8053380364	3024657106	695969	22335557	453161	0.030218	0.969782	0.011062	0.155114	0.223878	0.443411	0.166535
LBPSEMA4BRAIN133	T-325	PM	0.018528	2.24277	0.0249462	0.0363044	0.0138346	0.0547485	7.77369	4.61338	5.31039	0.171782	0.130972	0.144639	0.40987	0.142738	0.302753	COLUMBIA	4.78	90	M	Unknown	Unknown	0	Control	2018-09-19	25	9.4	right	sb3	db11	R_Brain	21033793986	18910927135	98012682	3278878928	6600745281	7281810063	1651480181	1066569	25890548	596592	0.039565	0.960435	0.005183	0.173385	0.349044	0.385058	0.087329
LBPSEMA4BRAIN134	T-220	PM	0.0166846	2.85097	0.0246979	0.0261578	0.0128577	0.0580446	8.01207	5.32395	5.5081	0.314576	0.203548	0.15045	0.205505	0.125922	0.518123	COLUMBIA	3.5	57	F	Unknown	Unknown	0	Control	2017-04-05	1.07	7.1	left	sb1	db4	L_Brain	17981975966	16116880998	98431547	3499065862	8321771765	3247433900	950177924	449203	27336806	394270	0.016167	0.983833	0.006107	0.217106	0.516339	0.201493	0.058955
LBPSEMA4BRAIN135	PT-0131	Living	0.0146987	1.83111	0.017384	0.0209961	0.0115758	0.0514213	7.20705	4.86326	3.98446	0.316424	0.210271	0.137914	0.200342	0.135049	0.526695	LIVING	0	72	M	other	HL	1	Control	2018-10-26	33.8	7	left	sb8	db16	L_Brain	31355467372	29623262724	17457757	5085730103	9373896973	13269719628	1876458263	609405	39223285	484582	0.015299	0.984701	0.000589	0.17168	0.316437	0.447949	0.063344
LBPSEMA4BRAIN137	PT-0097	Living	0.018102	1.74566	0.0212596	0.0239956	0.0139858	0.0529965	7.20105	4.58826	4.45197	0.205025	0.155493	0.147022	0.350545	0.141914	0.360518	LIVING	0	59	M	white	NHL	1	PD	2018-07-30	124	7.4	right	sb2	db19	R_Brain	16281818524	15080025140	123686505	1690047258	4948125728	6725512757	1592652892	801463	15443315	404074	0.049337	0.950663	0.008202	0.112072	0.328125	0.445988	0.105613
LBPSEMA4BRAIN138	S12808	PM	0.0162967	2.79773	0.0177428	0.0217404	0.0129251	0.0571903	7.80185	5.60332	5.50038	0.343049	0.217536	0.131477	0.186137	0.121802	0.560585	HARVARD	29.33	62	F	Unknown	Unknown	0	Control	2018-08-22	90.4	7.1	right	sb8	db17	R_Brain	39800981928	37267976755	14078910	6960322490	9830045453	18148173858	2315356044	867872	53708961	513365	0.015902	0.984098	0.000378	0.186764	0.263767	0.486964	0.062127
LBPSEMA4BRAIN140	S17042	PM	0.018526	2.24054	0.0223363	0.0286067	0.0139075	0.0533112	7.47867	3.5765	6.1107	0.0870234	0.0839897	0.148582	0.553326	0.127079	0.171013	HARVARD	18.85	64	M	Unknown	Unknown	0	Control	2018-08-08	84.2	8.8	right	sb7	db7	R_Brain	28941446172	26205513833	354025722	4300243121	7821961663	9635604153	4093679174	962586	34887303	499409	0.02685	0.97315	0.01351	0.164097	0.298485	0.367694	0.156214
LBPSEMA4BRAIN141	T-563	PM	0.0176697	2.68386	0.0225236	0.0281532	0.0140374	0.0549887	7.90229	4.9787	4.87735	0.2998	0.198811	0.124945	0.251145	0.125298	0.498611	COLUMBIA	2	81	M	Unknown	Unknown	0	PD	2018-10-26	112	8.8	left	sb1	db4	L_Brain	23194709186	20479179896	56080308	3529572505	7975526773	7972438522	945561788	311506	30856520	441137	0.009994	0.990006	0.002738	0.172349	0.389446	0.389295	0.046172
LBPSEMA4BRAIN143	PT-0061	Living	0.0177939	1.48485	0.0201272	0.0225242	0.0145748	0.0585205	7.32877	4.27075	4.74891	0.136287	0.111812	0.125104	0.503667	0.123129	0.2481	LIVING	0	72	F	asian	NHL	1	PD	2018-11-02	34.8	5.8	right	sb2	db20	R_Brain	23983411924	21619680560	168737447	2718266074	6669576215	9669947525	2393153299	852296	23734478	759384	0.034665	0.965335	0.007805	0.125731	0.308496	0.447275	0.110693
LBPSEMA4BRAIN145	PT-0140	Living	0.016839	1.56696	0.0200497	0.0235183	0.013095	0.0520765	7.74239	5.16122	4.62409	0.326137	0.197364	0.119695	0.233738	0.123067	0.523501	LIVING	0	78	F	white	NHL	1	Control	2018-08-08	11.3	7	left	sb4	db13	L_Brain	18150454268	16042329004	245323674	2388268732	5275750074	5833076777	2299909747	1009472	19485247	347931	0.049255	0.950745	0.015292	0.148873	0.328864	0.363605	0.143365
LBPSEMA4BRAIN146	PT-0192	Living	0.0163127	1.75914	0.0190374	0.024591	0.013056	0.0512424	R_Brain	7.70307	5.87668	0.462596	0.257569	0.0931743	0.092338	0.0943227	0.720165	LIVING	0	77	M	asian	indian/NHL	1	PD	2019-01-07	29.6	6.1	right	sb1	db4		27020971572	24231397736	75184621	2806918027	7035420591	12478286568	1835587929	375908	25551180	491676	0.014499	0.985501	0.003103	0.115838	0.290343	0.514964	0.075752
LBPSEMA4BRAIN147	S08841	PM	0.019152	3.46433	0.0233877	0.0256611	0.0147873	0.0555017	7.87793	5.3826	3.4391	0.417932	0.249712	0.113645	0.105207	0.113504	0.667644	HARVARD	26.17	56	M	Unknown	Unknown	0	Control	2018-09-05	55.2	7.7	right	sb2	db21	R_Brain	22874450710	21023209368	409260777	3685837442	7406095489	6968010660	2554005000	1014178	30714653	473140	0.031964	0.968036	0.019467	0.175322	0.352282	0.331444	0.121485
LBPSEMA4BRAIN149	PT-0135	Living	0.0167325	1.63589	0.0232846	0.037927	0.0122126	0.049971	7.73513	5.38247	4.76405	0.34291	0.214561	0.118389	0.208134	0.116005	0.557472	LIVING	0	79	M	white	NHL	1	PD	2017-06-01	240	6.6	left	sb3	db10	L_Brain	22725902940	20921199186	68870272	4191212463	7551803141	7896711241	1212602069	353742	32358816	432349	0.010814	0.989186	0.003292	0.200333	0.360964	0.37745	0.05796
LBPSEMA4BRAIN150	T-233	PM	0.0191451	2.235	0.0221807	0.0334605	0.013865	0.0526515	7.97144	6.43615	4.96439	0.400717	0.234215	0.128888	0.124748	0.111433	0.634932	COLUMBIA	0.67	71	M	Unknown	Unknown	0	PD	2018-09-12	34.6	7.3	left	sb3	db10	L_Brain	25049809516	22632256424	63473485	3569446528	5246663362	11802284103	1950388946	1181405	28240164	388795	0.040154	0.959846	0.002805	0.157715	0.231822	0.521481	0.086177
LBPSEMA4BRAIN154	S01447	PM	0.0171903	2.92358	0.0206631	0.0288329	0.0138251	0.0556021	8.18731	5.93647	4.35797	0.471043	0.255529	0.0876573	0.0899791	0.0957911	0.726572	HARVARD	17.92	63	M	Unknown	Unknown	0	Control	2018-10-11	186	6.6	left	sb5	db1	L_Brain	24540783252	22060326389	247909415	3615277839	6427477300	9210628963	2559032872	848093	29845151	407173	0.027631	0.972369	0.011238	0.163881	0.291359	0.41752	0.116002
LBPSEMA4BRAIN155	S01610	PM	0.016475	2.83317	0.0189745	0.022513	0.0131601	0.0617333	7.93174	5.83147	4.87139	0.377833	0.228261	0.141371	0.121306	0.13123	0.606094	HARVARD	25.25	70	M	Unknown	Unknown	0	PD	2018-09-19	32.8	7.5	left	sb8	db18	L_Brain	23059581690	22013298290	127179936	3742660032	5292928405	10133529367	2717000550	605936	28770651	276957	0.020626	0.979374	0.005777	0.170018	0.240442	0.460337	0.123425
LBPSEMA4BRAIN157	S16891	PM	0.0192923	2.6224	0.0256722	0.034123	0.014327	0.0571722	7.90812	5.37365	4.38265	0.406047	0.252339	0.120188	0.106835	0.11459	0.658386	HARVARD	17.41	71	M	Unknown	Unknown	0	Control	2018-11-09	164	7.3	left	sb3	db10	L_Brain	23199576578	21047981077	91278366	4051605642	8115733070	7610991267	1178372732	500029	33412377	437371	0.014745	0.985255	0.004337	0.192494	0.385582	0.361602	0.055985
LBPSEMA4BRAIN158	PT-0025	Living	0.0174904	1.95425	0.0204812	0.0228988	0.0146105	0.0554665	7.28113	5.30638	5.16511	0.219429	0.175005	0.259364	0.171549	0.174653	0.394434	LIVING	0	68	M	white	NHL	1	PD	2018-09-13	5.12	6.7	left	sb7	db7	L_Brain	15093683410	12976954803	130617218	1532360995	3418902120	5229499117	2665575353	713913	11485192	300952	0.058522	0.941478	0.010065	0.118083	0.26346	0.402984	0.205408
LBPSEMA4BRAIN159	S05845	PM	0.0177979	2.24992	0.02271	0.0238254	0.0149456	0.059728	7.91795	5.30118	5.43862	0.293021	0.19576	0.115327	0.266589	0.129303	0.488781	HARVARD	22.63	76	F	white	Unknown	0	PD	2018-09-05	14.6	7.6	left	sb2	db20	L_Brain	14581383534	12352925799	199490707	1854752018	3222105443	4977109329	2099468302	876585	15366890	443840	0.053965	0.946035	0.016149	0.150147	0.260837	0.402909	0.169957
LBPSEMA4BRAIN161	PT-0153	Living	0.0177034	1.4087	0.0217698	0.0245636	0.0134088	0.0506751	7.60491	5.09337	5.14898	0.321676	0.203647	0.113675	0.236228	0.124774	0.525323	LIVING	0	55	M	white	NHL	1	PD	2018-09-27	24.2	7.3	right	sb2	db21	R_Brain	14866126976	13443137513	154608054	1896649942	4523039586	5411796616	1457043315	471601	17365498	340931	0.026439	0.973561	0.011501	0.141087	0.336457	0.402569	0.108386
LBPSEMA4BRAIN163	T-217	PM	0.0174406	2.20274	0.0206286	0.0227731	0.0130128	0.0515832	8.04198	6.10986	5.01122	0.428281	0.268227	0.101381	0.0960357	0.106075	0.696508	COLUMBIA	3.17	73	M	Unknown	Unknown	0	PD	2018-11-02	138	8.1	right	sb4	db13	R_Brain	17598583602	16564623264	153302823	2841939276	5431928694	6287270531	1850181940	568568	24030808	293082	0.023113	0.976887	0.009255	0.171567	0.327923	0.37956	0.111695
LBPSEMA4BRAIN164	PT-0157	Living	0.0187714	1.3438	0.0218855	0.0249177	0.0145274	0.0557327	7.49105	4.95513	6.08585	0.200175	0.147196	0.12568	0.402053	0.124897	0.347371	LIVING	0	77	F	white	NHL	1	PD	2018-06-21	25.8	7.6	left	sb4	db13	L_Brain	20323938110	18206190567	180058647	2423613305	5575272923	7783673078	2243572614	838814	20433463	421494	0.039432	0.960568	0.00989	0.13312	0.30623	0.427529	0.123231
LBPSEMA4BRAIN166	PT-0155	Living	0.0166065	1.32913	0.0210101	0.028321	0.0130518	0.0508719	7.34133	4.08175	5.41512	0.123102	0.108121	0.158535	0.472466	0.137777	0.231223	LIVING	0	54	F	white	NHL	1	Control	2018-08-03	16.9	7.5	right	sb6	db22	R_Brain	26741826156	25410234642	256400310	3265436871	7659995062	11375568022	2852834377	981673	28665307	536669	0.033112	0.966888	0.01009	0.128509	0.301453	0.447677	0.112271
LBPSEMA4BRAIN167	PT-0170	Living	0.0187343	1.37299	0.0226982	0.026913	0.0137983	0.0541564	7.21698	4.38314	5.34155	0.202866	0.150725	0.151667	0.357018	0.137724	0.353591	LIVING	0	67	M	white	NHL	1	PD	2018-10-16	31.8	7.4	right	sb5	db2	R_Brain	45418604352	40777780094	308309385	5265656780	14692505967	16672808368	3838499594	1175663	48086443	1452231	0.023865	0.976135	0.007561	0.129131	0.360307	0.40887	0.094132
LBPSEMA4BRAIN168	PT-0146	Living	0.0175717	1.69739	0.0216778	0.0285344	0.0141938	0.0571329	7.70792	5.13722	5.08719	0.320886	0.205586	0.129399	0.215846	0.128282	0.526473	LIVING	0	68	F	asian	NHL	1	PD	2018-07-30	31.6	7.7	right	sb1	db6	R_Brain	15428460434	11026915916	88675175	1477287923	3580861314	4736218444	1143873060	338880	12828331	240664	0.025737	0.974263	0.008042	0.133971	0.324738	0.429514	0.103735
LBPSEMA4BRAIN170	PT-0029	Living	0.0156502	1.79984	0.0188813	0.0207574	0.0135395	0.0598603	7.69683	4.80598	6.25691	0.175934	0.139027	0.153954	0.38479	0.146296	0.31496	LIVING	0	76	F	white	NHL	1	PD	2017-05-09	28	5.7	left	sb8	db16	L_Brain	25730637184	23493118136	10357267	5427556949	9762995625	6909507012	1382701283	1523348	40396795	729168	0.036339	0.963661	0.000441	0.231028	0.415568	0.294108	0.058856
LBPSEMA4BRAIN172	PT-0193	Living	0.0166885	1.5912	0.02141	0.0344628	0.0130682	0.0540125	7.85988	5.47664	3.63472	0.463436	0.247088	0.0919264	0.0989202	0.0986297	0.710524	LIVING	0	38	F	white	NHL	1	Control	2018-12-05	90	8.3	right	sb5	db1	R_Brain	16191606536	14082427944	99312349	2289322200	4903634934	5591197715	1198960746	332788	19807892	271026	0.016523	0.983477	0.007052	0.162566	0.348209	0.397034	0.085139
LBPSEMA4BRAIN173	PT-0120	Living	0.0164342	1.398	0.0210558	0.0227893	0.012905	0.0514984	7.10278	2.87757	5.34854	0.0803033	0.0787423	0.153372	0.535628	0.151953	0.159046	LIVING	0	65	F	white	NHL	1	PD	2018-09-04	4.6	7.7	left	sb2	db20	L_Brain	15548508428	14380269322	554008107	1492044206	3549994578	4334074307	4450148124	2726578	11015700	523266	0.198408	0.801592	0.038526	0.103756	0.246866	0.30139	0.309462
LBPSEMA4BRAIN175	PT-0157	Living	0.0176089	1.67045	0.0217453	0.0237547	0.0135397	0.0531362	7.75692	5.54351	3.78126	0.395597	0.247732	0.120582	0.121092	0.114996	0.64333	LIVING	0	77	F	white	NHL	1	PD	2019-01-28	27.6	6.9	right	sb2	db21	R_Brain	20085930802	18158349912	350344814	2637973561	6076578282	6584529601	2508923654	879756	23461244	474719	0.036143	0.963857	0.019294	0.145276	0.334644	0.362617	0.138169
LBPSEMA4BRAIN176	T-5320	PM	0.0163928	2.525	0.0181232	0.0223795	0.0126931	0.0551718	8.01019	6.18233	4.15451	0.447262	0.247915	0.102362	0.0988665	0.103595	0.695176	COLUMBIA	0	81	M	Unknown	Unknown	0	PD	2018-10-26	86.4	7.8	right	sb8	db17	R_Brain	31935892354	29752048831	14510634	5923327714	8414784635	13444994489	1954431359	727942	44965886	463279	0.015931	0.984069	0.000488	0.19909	0.28283	0.451901	0.065691
LBPSEMA4BRAIN178	T-4815	PM	0.019686	1.93421	0.0227451	0.031805	0.0145685	0.0573952	7.90741	5.53108	5.93959	0.307228	0.204044	0.125347	0.24118	0.1222	0.511272	COLUMBIA	0	90	F	Unknown	Unknown	0	PD	2018-10-17	110	7.4	right	sb3	db11	R_Brain	23776613010	21039906365	61151378	3382796927	5587178838	10343455342	1665323880	535707	27511091	611982	0.0191	0.9809	0.002906	0.16078	0.265552	0.491611	0.079151
LBPSEMA4BRAIN180	T-301	PM	0.0186778	3.29703	0.0214384	0.0285914	0.0148581	0.0585809	7.80973	6.29074	4.68938	0.411308	0.240197	0.130324	0.105893	0.112278	0.651505	COLUMBIA	7.25	80	M	Unknown	Unknown	0	PD	2018-06-15	30.2	6.9	right	sb6	db23	R_Brain	24428244204	22001807078	146517035	3593517662	4943361136	10699371516	2619039729	863153	28950242	545306	0.028952	0.971048	0.006659	0.163328	0.22468	0.486295	0.119037
LBPSEMA4BRAIN183	S03335	PM	0.0187935	2.43107	0.0237112	0.0269997	0.0148326	0.0571436	8.12283	6.31228	3.88305	0.442376	0.263638	0.0944322	0.09414	0.105414	0.706014	HARVARD	27.08	66	M	white	Russian	0	PD	2018-09-13	18.1	7.6	left	sb3	db11	L_Brain	21928364318	19574318687	265134366	2877419702	4782940946	8726067956	2922755717	1497146	24162722	529566	0.058346	0.941654	0.013545	0.147	0.244348	0.445792	0.149316
LBPSEMA4BRAIN184	T-3431	PM	0.0187378	2.46738	0.0213642	0.0248874	0.0161541	0.0651655	7.736	3.80614	7.34575	0.0726351	0.0716249	0.11719	0.616834	0.121716	0.14426	COLUMBIA	9.75	76	M	Unknown	Unknown	0	PD	2019-01-28	144	5.8	left	sb5	db2	L_Brain	64983469084	56451750286	264288792	7834653373	15712319837	24118877470	8521610814	1186305	62434698	1746243	0.018646	0.981354	0.004682	0.138785	0.278332	0.427248	0.150954
LBPSEMA4BRAIN186	PT-0059	Living	0.0184934	1.65133	0.023323	0.0253926	0.0146306	0.0554342	7.24235	4.76602	4.22904	0.285696	0.193043	0.13368	0.245335	0.142247	0.478739	LIVING	0	60	F	white	NHL	1	PD	2018-08-08	52.4	7.8	left	sb2	db21	L_Brain	18545533746	17005705254	214071835	2191268186	5465727538	7155450074	1979187621	558972	19852052	446196	0.027386	0.972614	0.012588	0.128855	0.321406	0.420768	0.116384
LBPSEMA4BRAIN187	PT-0030	Living	0.0154047	1.88928	0.0171305	0.020043	0.0126873	0.0527376	7.09126	5.32292	4.29035	0.334484	0.224423	0.151473	0.161724	0.127897	0.558906	LIVING	0	38	F	white	NHL	1	Control	2018-10-17	76	6.7	left	sb8	db16	L_Brain	25668809428	24415490120	4835763	2924380861	6048796230	13750317823	1687159443	734163	23886441	401740	0.029819	0.970181	0.000198	0.119776	0.247744	0.56318	0.069102
LBPSEMA4BRAIN191	T-5282	PM	0.0190703	2.74094	0.0226691	0.0261156	0.0152653	0.0601789	8.18755	5.99143	5.23392	0.368488	0.237119	0.123161	0.152797	0.118435	0.605607	COLUMBIA	3.17	79	M	Unknown	Unknown	0	PD	2018-10-26	92.2	6.8	right	sb1	db6	R_Brain	19196611662	16135396903	106058343	2597959852	5180079745	6742619754	1508679209	524179	22900804	491719	0.022377	0.977623	0.006573	0.16101	0.321038	0.417878	0.093501
LBPSEMA4BRAIN193	T-3860	PM	0.0160676	2.9818	0.0187129	0.0219234	0.0126313	0.0535948	7.57972	4.92241	5.20068	0.356258	0.227576	0.131429	0.160159	0.124578	0.583834	COLUMBIA	7.67	72	M	Unknown	Unknown	0	PD	2018-08-22	19.9	8.7	right	sb8	db16	R_Brain	35560933854	32953684012	21071231	7753515971	11853227619	11767070336	1558798855	1373368	58774859	587065	0.022833	0.977167	0.000639	0.235285	0.359694	0.357079	0.047303
LBPSEMA4BRAIN195	PT-0158	Living	0.0147178	1.49239	0.0168018	0.0206273	0.0109782	0.0468317	7.58662	4.994	4.8884	0.308463	0.202696	0.126807	0.236946	0.125088	0.511159	LIVING	0	62	M	white	NHL	1	PD	2018-07-26	62.2	7.1	left	sb8	db16	L_Brain	21843367566	21170957392	5938580	3622136907	6301720830	10082762080	1158398995	565617	29107530	276645	0.019062	0.980938	0.000281	0.17109	0.297659	0.476254	0.054716
LBPSEMA4BRAIN198	PT-0174	Living	0.0175141	1.56631	0.0203191	0.0239863	0.013457	0.0530362	7.51103	5.042	5.08518	0.324014	0.201036	0.125797	0.227969	0.121184	0.52505	LIVING	0	72	F	white	NHL	1	PD	2018-08-08	61.2	7.3	right	sb2	db20	R_Brain	20158319320	18135155462	400777803	1942021645	3982217231	7837182399	3972956384	1426229	16010542	522465	0.081794	0.918206	0.022099	0.107086	0.219586	0.432154	0.219075
LBPSEMA4BRAIN199	PT-0032	Living	0.0163136	1.1699	0.0234427	0.0350213	0.0131582	0.0503474	6.89975	1.6483	5.65294	0.0787304	0.0758128	0.131446	0.562502	0.151508	0.154543	LIVING	0	54	F	white	NHL	1	PD	2018-06-08	10.9	7.9	left	sb3	db11	L_Brain	9190631754	8111302748	73718508	1224911429	3048455426	2454587528	1309629857	439870	9472805	304620	0.044375	0.955625	0.009088	0.151013	0.375828	0.302613	0.161457
LBPSEMA4BRAIN200	PT-0047	Living	0.0171923	1.42714	0.0213124	0.0323718	0.0134593	0.0531711	6.95786	3.92555	5.71962	0.109177	0.0965943	0.145597	0.51106	0.137572	0.205772	LIVING	0	49	F	white	NHL	1	PD	2018-06-14	17.6	7.7	right	sb6	db22	R_Brain	25982870948	24278104569	400256407	2803611653	6410455244	9176991757	5486789508	1314262	21670644	697079	0.057179	0.942821	0.016486	0.115479	0.264043	0.377995	0.225997
LBPSEMA4BRAIN201	PT-0134	Living	0.0426055	1.45679	0.0497698	0.051649	0.0370376	0.17297	7.40663	5.56768	5.089	0.324448	0.208099	0.156327	0.181515	0.12961	0.532548	LIVING	0	67	M	white	NHL	1	PD	2017-04-17	46.6	6.1	left	sb1	db5	L_Brain	19040242250	16218086373	319412383	1576310414	6834264967	3445736917	4042361692	1404539	12779542	633383	0.099022	0.900978	0.019695	0.097195	0.421398	0.212463	0.24925
LBPSEMA4BRAIN202	PT-0022	Living	0.0190484	1.65764	0.0199749	0.0249102	0.0135319	0.0517014	7.58995	5.71838	4.44806	0.409972	0.249557	0.118872	0.11102	0.11058	0.659529	LIVING	0	44	M	white	NHL	1	Control	2018-09-21	81.8	7.1	left	sb3	db11	L_Brain	61062227106	55902380693	333492008	8302004503	15182546713	27202225094	4882112375	1039867	67526277	1184318	0.015166	0.984834	0.005966	0.148509	0.27159	0.486602	0.087333
LBPSEMA4BRAIN203	S02066	PM	0.0182619	2.8982	0.0216426	0.0229059	0.0145962	0.0578146	8.10689	5.95786	4.65227	0.427438	0.267048	0.10358	0.0959271	0.106007	0.694486	HARVARD	20.92	70	F	Unknown	Unknown	0	PD	2018-09-19	95.4	7.9	left	sb2	db20	L_Brain	21244967412	18931922584	155880882	2930231472	5198325805	8676644768	1970839657	654184	26252732	613866	0.024313	0.975687	0.008234	0.154777	0.27458	0.458308	0.104101
LBPSEMA4BRAIN204	PT-0064	Living	0.0191741	1.33551	0.0229647	0.0253245	0.0154404	0.0576109	7.14001	3.16876	5.86744	0.092944	0.0851755	0.129529	0.542784	0.149567	0.178119	LIVING	0	53	F	white	NHL	1	Control	2018-07-30	47.8	7.8	left	sb4	db13	L_Brain	22295848778	20380024710	392960545	2315472914	8348894223	6086490513	3236206515	1164826	19261370	519126	0.057026	0.942974	0.019282	0.113615	0.409661	0.29865	0.158793
LBPSEMA4BRAIN205	PT-0083	Living	0.0161154	2.19262	0.0218234	0.0234162	0.0136821	0.0548858	6.97893	4.25037	5.39356	0.14175	0.117509	0.175782	0.421188	0.143771	0.259259	LIVING	0	75	F	white	NHL	1	PD	2018-11-12	6.78	5.6	right	sb1	db4	R_Brain	17118964094	15190351161	97140880	1830486949	5599837078	5830749803	1832136451	661743	15056608	396941	0.0421	0.9579	0.006395	0.120503	0.368644	0.383846	0.120612
LBPSEMA4BRAIN206	PT-0101	Living	0.018508	1.88214	0.0247624	0.0387888	0.0144515	0.0582264	7.33259	5.29795	4.73539	0.322533	0.21284	0.159558	0.168535	0.136535	0.535372	LIVING	0	62	F	white	NHL	1	PD	2018-08-08	32.4	6.8	right	sb3	db10	R_Brain	21935212522	19524100277	116459808	2651783307	6468645289	8268640186	2018571687	824471	19925702	491386	0.039733	0.960267	0.005965	0.135821	0.331316	0.423509	0.103389
LBPSEMA4BRAIN208	PT-0084	Living	0.0186331	1.80821	0.0226269	0.0247216	0.0155572	0.0611954	7.35447	4.86643	5.00445	0.266362	0.179936	0.139958	0.276169	0.137574	0.446299	LIVING	0	70	M	white	NHL	1	PD	2018-11-09	176	7.5	right	sb4	db15	R_Brain	23775762590	20940219017	244006152	2556384471	7219768539	8054745286	2865314569	776044	23374970	946305	0.032133	0.967867	0.011653	0.12208	0.34478	0.384654	0.136833
LBPSEMA4BRAIN209	T-4107	PM	0.0181837	2.57311	0.0211916	0.0296358	0.0139711	0.0562641	7.88733	6.05533	5.06745	0.413772	0.233808	0.108016	0.129706	0.114698	0.64758	COLUMBIA	6	77	M	Unknown	Unknown	0	PD	2018-11-09	55.4	6.5	right	sb6	db23	R_Brain	25408925318	22920217295	117215263	3880370065	5289670594	11166621596	2466339777	681651	30375382	600071	0.021948	0.978052	0.005114	0.169299	0.230786	0.487195	0.107605
LBPSEMA4BRAIN210	PT-0175	Living	0.0180318	1.51647	0.0219092	0.0252139	0.0134976	0.0525571	7.71868	5.55336	4.51302	0.405758	0.237765	0.109031	0.140672	0.106774	0.643524	LIVING	0	46	M	white	NHL	1	PD	2018-10-11	77.8	6.9	left	sb2	db21	L_Brain	19603129996	17956962311	282030159	2597671423	6034756929	6883385618	2159118182	723218	23120553	431029	0.030332	0.969668	0.015706	0.144661	0.336068	0.383327	0.120238
LBPSEMA4BRAIN213	PT-0093	Living	0.0179877	1.22742	0.0223295	0.0331981	0.0134283	0.0517189	7.10313	2.84255	5.79733	0.0768804	0.0758942	0.121919	0.59585	0.129456	0.152775	LIVING	0	70	M	white	NHL	1	PD	2018-11-02	16.2	7.5	right	sb6	db24	R_Brain	14848955360	13492766452	420399588	1311931437	2829700093	3972361069	4958374265	1240365	9767846	293007	0.112676	0.887324	0.031157	0.097232	0.20972	0.294407	0.367484
LBPSEMA4BRAIN214	PT-0015	Living	0.0190876	1.6234	0.0235023	0.0295503	0.0151669	0.0576923	7.26839	4.47917	3.98651	0.297674	0.19155	0.136657	0.233929	0.14019	0.489224	LIVING	0	64	F	black	NHL	1	PD	2018-10-10	42.8	8.1	right	sb6	db23	R_Brain	23924445902	22231585556	220666819	2863079276	6839838616	9745925402	2562075443	750975	25998862	654346	0.028074	0.971926	0.009926	0.128784	0.307663	0.438382	0.115245
LBPSEMA4BRAIN215	S09532	PM	0.0175719	2.01123	0.0220788	0.0276537	0.0131952	0.05123	7.66927	3.70725	6.42735	0.0889697	0.0851093	0.138108	0.537685	0.150127	0.174079	HARVARD	7.1	69	M	white	Unknown	0	PD	2018-09-04	20.4	9.1	left	sb1	db4	L_Brain	25606623526	23848950652	29361694	3692716530	9076474510	10085675617	964722301	411208	32572345	373020	0.012467	0.987533	0.001231	0.154838	0.380582	0.422898	0.040451
LBPSEMA4BRAIN217	PT-0153	Living	0.016951	1.07031	0.0206724	0.0311757	0.0125726	0.048958	7.39514	3.25128	6.95318	0.0799398	0.0787122	0.127633	0.576431	0.137284	0.158652	LIVING	0	55	M	white	NHL	1	PD	2018-08-03	13.3	7.7	left	sb6	db22	L_Brain	28540569092	26734473840	434936485	3628237926	6990020199	9613515247	6067763983	1643647	27690998	694218	0.056031	0.943969	0.016269	0.135714	0.261461	0.359592	0.226964
LBPSEMA4BRAIN220	Hct15HAL_17_003_FC	PM	0.0178232	2.73507	0.0215199	0.0269426	0.0132521	0.0521387	7.88664	5.65862	4.4656	0.412037	0.261057	0.111501	0.106752	0.108653	0.673094	MIAMI	12.5	61	M	white	NHL	0	Control	2018-10-10	91.8	8.7	right	sb6	db22	R_Brain	27339873820	26114275924	430523269	4173707218	7401030898	10860424743	3248589796	1127716	35732479	585065	0.030594	0.969406	0.016486	0.159825	0.283409	0.415881	0.124399
LBPSEMA4BRAIN221	PT-0112	Living	0.0157665	2.09154	0.0177108	0.0213564	0.0130705	0.0564466	7.14185	4.93472	3.83007	0.280394	0.192324	0.172608	0.220604	0.134069	0.472719	LIVING	0	70	M	white	NHL	1	PD	2018-10-16	72	5.7	left	sb8	db16	L_Brain	31585632636	29637981389	15950972	4572781769	9303093975	13500878790	2245275883	573002	34924312	656355	0.016142	0.983858	0.000538	0.154288	0.313891	0.455526	0.075757
LBPSEMA4BRAIN222	PT-0194	Living	0.0194332	1.66428	0.0233814	0.0302357	0.0142038	0.0563142	R_Brain	7.71613	5.65485	0.415338	0.251771	0.106754	0.120028	0.106109	0.667109	LIVING	0	71	M	white	Puerto Rican	1	PD	2019-03-12	192	6.3	right	sb6	db23		20873189038	18830673714	296514160	2804831578	5814718321	6961709327	2952900328	938975	24070725	634216	0.037544	0.962456	0.015746	0.14895	0.30879	0.3697	0.156813
LBPSEMA4BRAIN223	PT-0004	Living	0.0173998	2.00176	0.0233294	0.0313438	0.0140821	0.0570863	7.35132	4.94643	5.08174	0.288251	0.182618	0.141769	0.251071	0.13629	0.470869	LIVING	0	79	M	white	NHL	1	PD	2019-01-28	30.6	7.3	left	sb3	db10	L_Brain	20684970892	18309887599	106759734	2239090111	7307556602	6922273603	1734207549	509335	18373019	457980	0.026974	0.973026	0.005831	0.122289	0.399104	0.378062	0.094714
LBPSEMA4BRAIN224	S10171	PM	0.017745	2.01928	0.0213559	0.0268294	0.013597	0.0529646	8.10104	5.86295	5.08366	0.433406	0.235851	0.106231	0.124367	0.100145	0.669257	HARVARD	21.75	57	M	Unknown	Unknown	0	Control	2018-09-05	49	6.9	right	sb3	db11	R_Brain	24669087592	22613302329	112113121	3958019996	5965247781	10606547662	1971373769	1242610	31359393	423919	0.038115	0.961885	0.004958	0.175031	0.263794	0.46904	0.087178
LBPSEMA4BRAIN225	PT-0063	Living	0.0199919	1.69536	0.0229014	0.0254158	0.016089	0.0628756	7.21478	4.19122	4.68467	0.182618	0.135963	0.144912	0.38475	0.151757	0.318582	LIVING	0	41	F	Unknown	Unknown	1	Control	2018-12-04	48.4	7.5	right	sb4	db15	R_Brain	22034526226	19673303307	702208770	2109313353	5802866983	5900717977	5158196224	2147399	16824864	863946	0.113186	0.886814	0.035693	0.107217	0.294961	0.299935	0.262193
LBPSEMA4BRAIN226	PT-0049	Living	0.0165604	1.98896	0.0190729	0.0268677	0.0125441	0.0503405	7.45069	5.7074	4.28869	0.421318	0.246162	0.119343	0.101544	0.111633	0.667481	LIVING	0	45	M	white	HL	1	PD	2018-09-12	29	6.9	left	sb5	db3	L_Brain	22042838324	20946085365	265386685	2228584088	5151160933	10219000396	3081953263	849538	18837508	359978	0.043152	0.956848	0.01267	0.106396	0.245925	0.487872	0.147137
LBPSEMA4BRAIN227	Hct15HBF_17_001_FC	PM	0.0179766	2.96508	0.0227661	0.0262232	0.0144186	0.0600359	8.26691	5.65269	4.5204	0.411027	0.253286	0.112374	0.106888	0.116426	0.664312	MIAMI	6	83	F	white	NHL	0	Control	2018-10-17	120	7.6	left	sb1	db6	L_Brain	21903041194	18753629512	96378579	3052039865	6069088213	8046571633	1489551222	498604	27639336	507355	0.01772	0.98228	0.005139	0.162744	0.323622	0.429067	0.079427
LBPSEMA4BRAIN228	PT-0096	Living	0.0160307	1.83743	0.0202417	0.0233727	0.0126434	0.0495092	7.92496	6.17859	5.16828	0.458263	0.259951	0.0954479	0.088324	0.0980138	0.718214	LIVING	0	61	F	white	NHL	1	PD	2018-07-26	21.2	5.6	left	sb2	db21	L_Brain	17973750324	16538652549	337942562	2221314867	5229021232	6296244983	2454128905	909290	18515629	365060	0.04681	0.95319	0.020434	0.134311	0.31617	0.380699	0.148387
LBPSEMA4BRAIN230	PT-0110	Living	0.0160639	1.90303	0.0202138	0.0221274	0.013394	0.0537541	7.41253	5.40761	4.36579	0.402493	0.232636	0.113517	0.139039	0.112314	0.635129	LIVING	0	51	F	white	NHL	1	Control	2019-01-28	6.06	6.5	left	sb7	db9	L_Brain	5306609286	4781167812	21947100	577173552	1368776430	2370922759	442347971	118591	5349103	116843	0.021689	0.978311	0.00459	0.120718	0.286285	0.495888	0.092519
LBPSEMA4BRAIN231	PT-0038	Living	0.0164287	1.61322	0.020001	0.0239337	0.013129	0.0513362	7.18841	4.07782	5.42849	0.165551	0.127298	0.135209	0.434293	0.137649	0.292849	LIVING	0	65	M	Unknown	Unknown	1	Control	2018-09-12	23.2	7.7	left	sb7	db8	L_Brain	26197770264	25141307233	1031221458	2581297694	5920870288	7620230288	7987687505	2896875	18702290	619600	0.13412	0.86588	0.041017	0.102672	0.235504	0.303096	0.317712
LBPSEMA4BRAIN233	T-4097	PM	0.0175434	2.8735	0.0209637	0.0231241	0.01385	0.0568089	7.93461	4.40484	5.886	0.0935487	0.0862318	0.172129	0.52887	0.11922	0.17978	COLUMBIA	8.33	80	M	Unknown	Unknown	0	PD	2018-06-15	7.38	7	right	sb1	db5	R_Brain	12098481748	10703600477	59519682	1586205964	2957795854	4581742198	1518336779	409025	11804090	208972	0.033491	0.966509	0.005561	0.148194	0.276337	0.428056	0.141853
LBPSEMA4BRAIN238	S12782	PM	0.0166259	2.95905	0.0187799	0.0221217	0.0138926	0.0595069	7.9115	6.0164	4.72785	0.431914	0.245957	0.117337	0.0968116	0.10798	0.677871	HARVARD	19.2	73	M	Unknown	Unknown	0	PD	2018-07-26	82.6	7.6	left	sb8	db18	L_Brain	23644045864	22439895060	37831228	4605202867	6741569391	9705937913	1349353661	372928	35509211	365019	0.010393	0.989607	0.001686	0.205224	0.300428	0.43253	0.060132
LBPSEMA4BRAIN239	PT-0044	Living	0.015395	1.63904	0.0178645	0.0223453	0.0121629	0.0517846	6.94682	3.90605	4.84735	0.142387	0.117698	0.154465	0.440617	0.144832	0.260086	LIVING	0	65	M	white	NHL	1	Control	2018-08-08	52.6	7.9	left	sb8	db16	L_Brain	39874119058	37256830524	22373981	6329731026	12797179822	15921407118	2186138577	795904	48403558	696304	0.016177	0.983823	0.000601	0.169895	0.343485	0.427342	0.058678
LBPSEMA4BRAIN242	T-202	PM	0.0184315	2.83525	0.022234	0.0229554	0.0148017	0.0551607	7.93724	5.39736	5.58302	0.336669	0.232891	0.143677	0.156876	0.129886	0.569561	COLUMBIA	4.25	74	M	Unknown	Unknown	0	Control	2018-12-04	78.8	8	left	sb2	db21	L_Brain	24474435342	23058260844	252097185	3651671920	6806745685	10186761880	2160984174	705485	32528788	422624	0.021228	0.978772	0.010933	0.158367	0.295198	0.441784	0.093718
LBPSEMA4BRAIN243	PT-0081	Living	0.018596	2.05578	0.022203	0.0283741	0.0155398	0.0567098	7.42788	5.42437	3.60311	0.317557	0.217524	0.150802	0.189168	0.124948	0.535081	LIVING	0	64	M	white	NHL	1	PD	2018-07-26	102	5.5	right	sb3	db11	R_Brain	23398545770	21311685431	138723806	2412236269	5647216623	10536569225	2576939508	470685	20722870	492221	0.022209	0.977791	0.006509	0.113188	0.264982	0.494403	0.120917
LBPSEMA4BRAIN247	PT-0094	Living	0.0178428	1.55542	0.0235979	0.0300609	0.014261	0.0556921	7.14909	3.80791	5.55987	0.121401	0.104049	0.139962	0.496283	0.138305	0.225449	LIVING	0	66	F	white	NHL	1	PD	2018-06-14	22.2	8.4	right	sb1	db4	R_Brain	20992262180	18768439504	74386034	2411520146	7762393382	7297797936	1222342006	339624	21633373	435525	0.015456	0.984544	0.003963	0.128488	0.413588	0.388833	0.065128
LBPSEMA4BRAIN248	PT-0072	Living	0.0166511	1.89717	0.0192464	0.0301243	0.0131382	0.0525423	7.41744	5.5268	4.30873	0.384904	0.218812	0.111804	0.177669	0.106811	0.603716	LIVING	0	24	M	white	NHL	1	Control	2018-08-23	34.6	5.9	right	sb6	db24	R_Brain	19657144796	18560528126	208661776	2001445341	5232587946	8282695598	2835137465	648441	16898140	338406	0.036955	0.963045	0.011242	0.107833	0.28192	0.446253	0.152751
LBPSEMA4BRAIN249	S05842	PM	0.0179958	3.1326	0.0214656	0.0284225	0.0136885	0.0553777	R_Brain	8.27076	6.07209	0.434753	0.248642	0.0967689	0.113956	0.105881	0.683395	HARVARD	16.82	70	F	white	German/French	0	PD	2018-11-09	199	8.1	right	sb5	db1		22291643946	19694059843	231284145	3368592197	6427600027	7949925587	1716657887	992462	28010324	349253	0.03422	0.96578	0.011744	0.171046	0.326373	0.403671	0.087166
LBPSEMA4BRAIN250	S06558	PM	0.0195512	3.75583	0.0246174	0.0271513	0.0158863	0.0609168	7.7813	5.05783	4.17259	0.353233	0.225335	0.124369	0.147878	0.149185	0.578568	HARVARD	30	71	M	Unknown	Unknown	0	PD	2018-09-19	40.2	9.3	left	sb3	db12	L_Brain	24628314094	21848914386	96755734	3386502067	8291103703	8614513825	1460039057	494089	30058245	523450	0.016172	0.983828	0.004428	0.154996	0.379474	0.394277	0.066824
LBPSEMA4BRAIN253	S05159	PM	0.0202392	2.38992	0.0203402	0.023766	0.0170039	0.0688036	7.97772	6.24245	5.33902	0.347686	0.223099	0.161543	0.144625	0.123047	0.570785	HARVARD	26.36	70	M	white	Unknown	0	PD	2019-01-28	138	5.4	left	sb4	db15	L_Brain	27343387812	23782391669	368809925	3223567045	5713671138	10317543651	4158799910	1232841	26217430	819815	0.044912	0.955088	0.015508	0.135544	0.240248	0.433831	0.174869
LBPSEMA4BRAIN254	PT-0084	Living	0.015781	2.1376	0.0173971	0.0193077	0.0129832	0.0548378	7.39581	5.68913	4.61468	0.386554	0.24243	0.128775	0.12815	0.114092	0.628983	LIVING	0	70	M	white	NHL	1	PD	2018-06-25	124	6.9	left	sb4	db14	L_Brain	32285590916	29813896454	96132560	4259808352	8704954250	13853561730	2899439562	734982	35229639	750629	0.020436	0.979564	0.003224	0.14288	0.291976	0.464668	0.097251
LBPSEMA4BRAIN255	T-227	PM	0.0173192	2.58728	0.0209639	0.0262998	0.0137699	0.0555095	8.2704	5.85945	5.03483	0.424423	0.246011	0.0966864	0.120478	0.112402	0.670434	COLUMBIA	6.73	76	F	Unknown	Unknown	0	PD	2018-11-08	112	7.4	left	sb1	db4	L_Brain	36373185550	34107283810	58003730	5923214207	11949671163	14224125705	1952269005	540561	50146542	681766	0.010665	0.989335	0.001701	0.173664	0.350355	0.417041	0.057239
LBPSEMA4BRAIN257	T-268	PM	0.0180472	2.37186	0.0205258	0.0315836	0.013698	0.0547964	7.89027	5.43975	5.89831	0.171749	0.134554	0.183176	0.373112	0.137409	0.306304	COLUMBIA	4.25	82	M	Unknown	Unknown	0	PD	2018-12-05	39	6.6	left	sb5	db1	L_Brain	20453737452	17574638161	129490942	2386695814	5169877756	8289643546	1598930103	655625	20446499	299989	0.031069	0.968931	0.007368	0.135803	0.294167	0.471682	0.090979
LBPSEMA4BRAIN258	T-108	PM	0.0148608	2.25839	0.0180728	0.020375	0.0113179	0.0514729	7.85059	5.38006	6.13604	0.236353	0.170187	0.154977	0.312218	0.126265	0.40654	COLUMBIA	0	77	F	Unknown	Unknown	0	PD	2018-06-15	9.38	7.9	right	sb8	db18	R_Brain	21074373564	20156296902	23427615	3598335109	5119753250	9920219575	1494561353	398531	28666321	231551	0.013712	0.986288	0.001162	0.178522	0.254003	0.492165	0.074149
LBPSEMA4BRAIN260	S06860	PM	0.0171381	2.58141	0.019533	0.0263842	0.0133687	0.0539844	8.21934	6.37529	4.3343	0.458421	0.254407	0.0943169	0.0926847	0.10017	0.712829	HARVARD	24.12	70	M	white	Unknown	0	PD	2018-10-11	176	5.7	left	sb5	db3	L_Brain	22243657836	20924933635	76400753	3440526485	5464013640	10310098151	1633894606	422022	28988561	332869	0.014349	0.985651	0.003651	0.164422	0.261125	0.492718	0.078084
LBPSEMA4BRAIN262	T-274	PM	0.0169201	2.32292	0.019827	0.0229545	0.0131244	0.0515232	7.63853	4.28015	6.69399	0.126763	0.108439	0.148071	0.495202	0.121525	0.235202	COLUMBIA	21.03	65	F	Unknown	Unknown	0	Control	2018-10-26	46	7.1	left	sb7	db8	L_Brain	28903863668	27860454596	474990954	4149769869	8806348935	9804345235	4624999603	1745867	33005453	542221	0.050239	0.949761	0.017049	0.148948	0.316088	0.351909	0.166006
LBPSEMA4BRAIN265	PT-0143	Living	0.0142855	1.69083	0.0162531	0.0197329	0.0109342	0.0485667	7.88798	5.9189	4.58947	0.412911	0.263576	0.112917	0.107068	0.103528	0.676486	LIVING	0	73	M	white	NHL	1	Control	2018-09-27	53	7.2	left	sb8	db18	L_Brain	29045276192	27733928351	67294710	5103500790	8054107197	12266538951	2242486703	550660	39711374	388785	0.013677	0.986323	0.002426	0.184017	0.290406	0.442294	0.080857
LBPSEMA4BRAIN266	PT-0041	Living	0.0180296	1.88951	0.0216053	0.0256597	0.0144108	0.0576867	7.51821	5.65061	4.14413	0.411905	0.237685	0.119369	0.117812	0.113229	0.64959	LIVING	0	62	M	white	NHL	1	PD	2018-09-04	46.4	6.9	right	sb7	db7	R_Brain	21002562766	17797583440	203107322	2139302041	5295837114	7543310280	2616026683	554560	17938851	504928	0.029987	0.970013	0.011412	0.120202	0.297559	0.423839	0.146988
LBPSEMA4BRAIN267	T-230	PM	0.0181688	2.18428	0.0209072	0.0277136	0.0139137	0.0529711	7.67664	3.87663	6.2178	0.0786224	0.077865	0.141726	0.570552	0.131234	0.156487	COLUMBIA	5.17	78	M	Unknown	Unknown	0	Control	2018-07-30	62.4	8	left	sb6	db22	L_Brain	28700695906	27172613640	85220194	4261691499	8094024323	12959932206	1771745418	587419	36064780	519055	0.016027	0.983973	0.003136	0.156838	0.297874	0.476948	0.065203
LBPSEMA4BRAIN268	PT-0128	Living	0.016977	1.69811	0.0211026	0.025375	0.014009	0.0562323	7.31838	4.79211	5.00702	0.231716	0.171285	0.138804	0.318915	0.139281	0.403	LIVING	0	62	F	white	NHL	1	PD	2018-10-16	23.6	6.4	right	sb1	db5	R_Brain	13294907548	10660411958	47581750	1218943537	3199677300	5193989041	1000220330	277700	10905151	263944	0.024833	0.975167	0.004463	0.114343	0.300146	0.487222	0.093826
LBPSEMA4BRAIN269	PT-0079	Living	0.0177699	2.06866	0.0224355	0.0260719	0.0159152	0.063442	7.53295	5.37204	3.68845	0.320456	0.207725	0.147943	0.203071	0.120804	0.528182	LIVING	0	59	F	white	NHL	1	PD	2017-04-13	37	6.3	left	sb3	db12	L_Brain	23691350022	20871491150	138216544	2935378137	7548959337	8202297552	2046639580	719049	24623864	718598	0.028373	0.971627	0.006622	0.140641	0.361688	0.39299	0.098059
LBPSEMA4BRAIN270	T-158	PM	0.0156447	2.53509	0.0182163	0.0217815	0.0124782	0.0533553	7.9002	5.35116	5.13533	0.36531	0.220613	0.123262	0.180342	0.110473	0.585923	COLUMBIA	22.25	71	M	Unknown	Unknown	0	Control	2018-09-13	33.6	8.7	left	sb8	db18	L_Brain	22547517144	21508797304	21730915	4546956732	5956530368	9645432570	1338146719	325426	35476664	284008	0.00909	0.99091	0.00101	0.2114	0.276935	0.448441	0.062214
LBPSEMA4BRAIN271	PT-0086	Living	0.0162316	1.79636	0.0218661	0.028956	0.0135759	0.0545871	6.96192	3.48016	5.18247	0.0998462	0.0922093	0.152926	0.506273	0.148745	0.192055	LIVING	0	51	F	white	NHL	1	Control	2018-08-13	7.74	7.6	right	sb5	db3	R_Brain	16345630930	15154593187	209201472	2169352533	5774479606	4690294469	2311265107	731634	17788454	376352	0.039505	0.960495	0.013804	0.143148	0.381038	0.309497	0.152513
LBPSEMA4BRAIN272	T-190	PM	0.0181215	2.1125	0.019771	0.0316115	0.0141137	0.0561487	7.73551	4.38795	6.56267	0.0868528	0.0822738	0.146427	0.574032	0.110414	0.169127	COLUMBIA	2.33	90	F	Unknown	Unknown	0	Control	2018-06-21	71.8	6	right	sb5	db1	R_Brain	19913904572	17203491015	148802047	2774058348	4716192665	7661877240	1902560715	802797	21328772	331800	0.036274	0.963726	0.00865	0.16125	0.274142	0.445368	0.110592
LBPSEMA4BRAIN273	HBGQ_17_001_FC	PM	0.016545	2.63195	0.0196064	0.0205998	0.0132286	0.0512979	7.75984	6.09886	4.95536	0.354978	0.22558	0.152444	0.138026	0.128972	0.580558	MIAMI	10.3	90	F	white	NHL	0	PD	2018-10-10	19.1	6.4	left	sb7	db9	L_Brain	10529388572	9933489685	32130092	1435994572	2394295302	5254745644	816324075	238932	12437969	161645	0.018848	0.981152	0.003235	0.144561	0.241033	0.528993	0.082179
LBPSEMA4BRAIN275	T-4521	PM	0.0167242	1.94341	0.0203813	0.0247986	0.0135446	0.0523295	7.77235	4.00061	6.58389	0.0871504	0.0833401	0.156855	0.538019	0.134635	0.17049	COLUMBIA	2.5	72	F	Unknown	Unknown	0	Control	2018-10-26	30.8	6.2	left	sb3	db12	L_Brain	27911670776	25574913477	64569942	3501045467	7766415947	12381086408	1861795713	770105	30648170	453822	0.024511	0.975489	0.002525	0.136894	0.303673	0.484111	0.072798
LBPSEMA4BRAIN276	T-3966	PM	0.0161573	2.52065	0.0191653	0.0214156	0.0121795	0.0482938	8.02969	5.59286	5.15957	0.384087	0.248203	0.114832	0.13605	0.116828	0.63229	COLUMBIA	3	90	M	Unknown	Unknown	0	Control	2018-09-12	39.4	9.1	right	sb7	db8	R_Brain	21835826300	20641185156	113644136	3423136935	5921729483	9572212382	1610462220	514637	30126793	327296	0.016795	0.983205	0.005506	0.16584	0.286889	0.463743	0.078022
LBPSEMA4BRAIN277	PT-0148	Living	0.0164105	1.62396	0.0202769	0.0291355	0.0127351	0.0528038	7.80321	5.28745	4.58011	0.356486	0.211245	0.119156	0.196906	0.116207	0.567731	LIVING	0	51	M	white	NHL	1	PD	2018-06-15	17.2	7.6	right	sb6	db24	R_Brain	15659566210	14092714245	245541696	2025863314	4005027893	5333688068	2482593274	785251	16533660	289528	0.045341	0.954659	0.017423	0.143753	0.284191	0.378471	0.176161
LBPSEMA4BRAIN278	PT-0181	Living	0.017876	1.80857	0.0213462	0.028914	0.0136463	0.0537644	7.54819	5.66571	4.17121	0.420997	0.255706	0.110803	0.104478	0.108015	0.676703	LIVING	0	62	F	white	NHL	1	Control	2018-12-05	61	7.8	right	sb6	db24	R_Brain	23477034082	21543021615	405605198	2676105485	6971445431	8084179529	3405685972	983713	22913043	533495	0.041165	0.958835	0.018828	0.124221	0.323606	0.375257	0.158088
LBPSEMA4BRAIN279	PT-0076	Living	0.0169551	1.09506	0.0218355	0.0242457	0.0128834	0.0484859	6.75747	2.87062	6.01452	0.0869289	0.0867834	0.135318	0.536436	0.154533	0.173712	LIVING	0	56	M	white	NHL	1	PD	2018-10-10	6.86	8	left	sb2	db19	L_Brain	17342177528	16531193352	881678341	1585717099	3702041289	4689659701	5672096922	2685405	10757402	444365	0.199765	0.800235	0.053334	0.095923	0.223943	0.283685	0.343115
LBPSEMA4BRAIN280	S14356	PM	0.0172735	2.49871	0.0199471	0.0220761	0.0133646	0.0525399	8.12357	6.4769	3.96956	0.451723	0.255124	0.0980129	0.0905557	0.104585	0.706847	HARVARD	7.08	75	F	white	English	0	PD	2018-11-09	88.4	7.1	right	sb4	db13	R_Brain	25155938094	23009150701	174482884	3349440705	6042372407	11269626323	2173228382	733306	29480247	371005	0.024271	0.975729	0.007583	0.14557	0.262607	0.489789	0.094451
LBPSEMA4BRAIN282	PT-0125	Living	0.0161224	1.37131	0.0217516	0.027092	0.0135418	0.0530482	6.98934	2.64981	5.63497	0.0782762	0.0775083	0.116403	0.596176	0.131637	0.155785	LIVING	0	50	M	white	HL	1	PD	2018-09-19	12.6	8.7	right	sb1	db4	R_Brain	24030513880	22503114468	63998987	2900130349	9543408422	8429339456	1566237254	435941	24780009	478936	0.017288	0.982712	0.002844	0.128877	0.424093	0.374585	0.069601
LBPSEMA4BRAIN284	PT-0047	Living	0.0170821	2.0764	0.0201417	0.0244636	0.0138236	0.0534469	7.33243	5.64226	4.8021	0.281982	0.216842	0.193678	0.165039	0.142459	0.498824	LIVING	0	49	F	white	NHL	1	PD	2018-10-26	51.4	5.6	left	sb2	db19	L_Brain	22040335342	20267170464	159397489	2075792141	5675766247	10022520278	2333694309	740489	18536703	459239	0.038413	0.961587	0.007865	0.102421	0.280047	0.49452	0.115147
LBPSEMA4BRAIN285	T-5354	PM	0.0190573	2.52595	0.0198803	0.0284853	0.0142558	0.0546863	7.95329	5.95977	4.77786	0.376357	0.227155	0.146402	0.129087	0.120999	0.603512	COLUMBIA	0	84	M	Unknown	Unknown	0	PD	2018-10-17	110	6.2	left	sb6	db24	L_Brain	22951764594	21231841378	348490996	3074221191	4575860739	9143739766	4089528686	1106447	23537480	387598	0.044897	0.955103	0.016414	0.144793	0.215519	0.430662	0.192613
LBPSEMA4BRAIN288	PT-0198	Living	0.0148792	1.5818	0.0166212	0.0203291	0.0117205	0.0508492	7.55057	5.41984	3.83004	0.427899	0.246303	0.108205	0.112358	0.105235	0.674201	LIVING	0	28	M	white	NHL	1	Control	2019-03-12	73	7	right	sb8	db18	R_Brain	26710844002	25540911547	45082998	5426471051	8198902155	10386497019	1483958324	374377	41147888	393984	0.009016	0.990984	0.001765	0.212462	0.321011	0.406661	0.058101
LBPSEMA4BRAIN289	PT-0096	Living	0.0170238	1.93848	0.0212782	0.0277631	0.013597	0.0568428	7.23883	5.50504	4.47156	0.35088	0.226458	0.124783	0.177979	0.1199	0.577338	LIVING	0	61	F	white	NHL	1	PD	2018-09-04	32.4	6.7	right	sb5	db2	R_Brain	14608132778	13030414138	158924797	1375836046	3632068445	5923025865	1940558985	496657	11985138	383363	0.039791	0.960209	0.012196	0.105587	0.278738	0.454554	0.148925
LBPSEMA4BRAIN290	PT-0196	Living	0.0180554	1.44912	0.0257531	0.0427726	0.0128439	0.0519495	7.97565	5.77977	4.6105	0.449426	0.263072	0.0948241	0.0927754	0.0999028	0.712498	LIVING	0	50	M	white	NHL	1	PD	2019-03-12	136	7	right	sb3	db10	R_Brain	27264780926	24747715559	171960018	5242211206	9294178740	8429019225	1610346370	643258	40990315	528301	0.01545	0.98455	0.006949	0.211826	0.375557	0.340598	0.065071
LBPSEMA4BRAIN293	S17680	PM	0.0183034	3.15688	0.0223295	0.0236321	0.0140891	0.0538669	7.78544	4.96286	5.64754	0.188281	0.143605	0.167571	0.339608	0.160936	0.331886	HARVARD	23.28	71	M	Unknown	Unknown	0	Control	2018-12-05	32.4	8.9	right	sb2	db21	R_Brain	18088930926	16761996373	245159918	2609122947	5450923405	6694747563	1762042540	664412	23097085	336643	0.027962	0.972038	0.014626	0.155657	0.325195	0.3994	0.105121
LBPSEMA4BRAIN297	S12147	PM	0.0189467	2.25837	0.0232567	0.0268469	0.014382	0.0551654	7.70471	4.94354	5.55125	0.240836	0.174305	0.122504	0.310349	0.152005	0.415142	HARVARD	20.58	72	F	Unknown	Unknown	0	PD	2018-11-05	96.8	9.1	left	sb3	db12	L_Brain	31521140096	29529166486	98334021	4722074036	11835719894	11285629069	1587409466	561836	42232341	617745	0.013129	0.986871	0.00333	0.159912	0.400815	0.382186	0.053757
LBPSEMA4BRAIN299	PT-0090	Living	0.0192251	1.94348	0.0229526	0.0285166	0.0144582	0.0823297	7.49683	5.67682	4.46983	0.385561	0.241991	0.133092	0.124259	0.115097	0.627552	LIVING	0	76	M	white	Unknown	1	PD	2018-08-08	65.6	7.3	left	sb6	db24	L_Brain	25398137306	23091853508	195692742	2908092311	6350229205	10959848091	2677991159	526035	24496412	461203	0.021023	0.978977	0.008475	0.125936	0.274999	0.47462	0.115971
LBPSEMA4BRAIN302	PT-0095	Living	0.0160602	1.55626	0.0215842	0.0247536	0.0130757	0.0505595	7.03682	3.40353	5.91667	0.0768515	0.0740511	0.134902	0.586005	0.12819	0.150903	LIVING	0	63	M	white	NHL	1	PD	2018-10-10	5.2	7.5	right	sb3	db12	R_Brain	16084093652	14245325680	118699495	1580229264	5591521721	4777741575	2177133625	579425	12276858	315856	0.045069	0.954931	0.008333	0.11093	0.392516	0.33539	0.152831
LBPSEMA4BRAIN304	S05122	PM	0.0174865	2.31355	0.0213846	0.0271919	0.013141	0.0522414	8.01941	6.1276	4.0056	0.444463	0.243412	0.102797	0.105399	0.103929	0.687875	HARVARD	18.68	75	M	white	Unknown	0	PD	2018-08-22	45	6.7	left	sb3	db10	L_Brain	25002224578	22504095364	40084510	4094250840	6091094942	10770527816	1508137256	583111	33237816	334311	0.017241	0.982759	0.001781	0.181934	0.270666	0.478603	0.067016
LBPSEMA4BRAIN308	T-131	PM	0.0185243	1.96923	0.0214214	0.0291205	0.014231	0.0541573	8.05593	6.18201	4.35218	0.367912	0.305723	0.0933253	0.117455	0.115585	0.673635	COLUMBIA	3.58	76	M	Unknown	Unknown	0	Control	2018-08-23	36.8	7.8	left	sb1	db6	L_Brain	12735613988	10324901735	24904166	1871448793	2861416909	4971212136	595919731	197902	16330657	184180	0.011973	0.988027	0.002412	0.181256	0.277137	0.481478	0.057717
LBPSEMA4BRAIN312	PT-0054	Living	0.019059	1.2191	0.0233193	0.0337297	0.0132703	0.0514996	6.86466	3.66463	5.65653	0.0975473	0.0936165	0.146155	0.524249	0.138432	0.191164	LIVING	0	67	M	white	NHL	1	PD	2018-10-16	22.2	6.7	right	sb3	db11	R_Brain	26032086834	24191030151	152744098	3179793585	8313986783	9996675486	2547830199	598432	25964134	734760	0.022529	0.977471	0.006314	0.131445	0.343681	0.413239	0.105321
LBPSEMA4BRAIN313	PT-0105	Living	0.0191855	1.87516	0.0240444	0.0305849	0.0164397	0.0642219	7.18009	4.97681	3.74716	0.223184	0.165212	0.153042	0.31978	0.138782	0.388396	LIVING	0	63	F	white	HL	1	PD	2018-10-11	120	7.1	left	sb6	db23	L_Brain	21758315264	19078847732	334466368	2066907715	5164235931	7427838783	4085398935	1124338	17691606	881134	0.059755	0.940245	0.017531	0.108335	0.270679	0.389323	0.214132
LBPSEMA4BRAIN315	PT-0132	Living	0.0168529	1.69632	0.0207006	0.0248846	0.0138776	0.0563399	7.88239	5.90514	4.42756	0.45289	0.262331	0.0917569	0.0929787	0.100043	0.715221	LIVING	0	59	F	white	NHL	1	PD	2018-11-09	130	5.8	right	sb1	db6	R_Brain	16053991410	13503717574	111002309	1886226679	4077015744	5976875869	1452596973	415150	16884638	372617	0.023997	0.976003	0.00822	0.139682	0.301918	0.44261	0.10757
LBPSEMA4BRAIN316	S05467	PM	0.0187399	2.86024	0.023809	0.0263535	0.0141958	0.0561136	7.8972	5.16668	4.6724	0.366916	0.232664	0.119622	0.160236	0.120562	0.599579	HARVARD	34.5	53	F	white	Unknown	0	Control	2018-07-26	53.2	8.5	left	sb3	db12	L_Brain	24284567462	22630112642	74605279	3880980877	7617235480	9801217202	1256073804	479824	36096613	407409	0.013118	0.986882	0.003297	0.171496	0.336597	0.433105	0.055505
LBPSEMA4BRAIN317	S16215	PM	0.0158469	2.56073	0.0181824	0.0216252	0.0127211	0.0570532	7.92336	5.50794	4.38742	0.383604	0.221567	0.108095	0.151968	0.134766	0.605171	HARVARD	17.75	64	M	Unknown	Unknown	0	PD	2018-10-16	89.4	7.3	right	sb8	db16	R_Brain	36148030492	34402014163	6739332	7374665097	11934407414	13325423404	1760778916	1015241	55494716	657436	0.017966	0.982034	0.000196	0.214367	0.34691	0.387344	0.051182
LBPSEMA4BRAIN320	S10228	PM	0.0173583	2.14888	0.0195728	0.0211353	0.0138974	0.0565699	7.89846	5.86796	5.47363	0.287633	0.196251	0.188553	0.193843	0.13372	0.483884	HARVARD	19.42	75	M	white	Unknown	0	PD	2018-11-08	19.1	5.5	right	sb2	db20	R_Brain	18620965596	17062632329	325413254	2220123869	3895982548	7457332859	3163779799	1367219	18065426	446556	0.070357	0.929643	0.019072	0.130116	0.228334	0.437056	0.185422
LBPSEMA4BRAIN322	T-4839	PM	0.0187387	2.57057	0.0221083	0.0309581	0.0131909	0.0511641	8.15881	5.82789	4.36873	0.421728	0.251359	0.100176	0.120319	0.106418	0.673087	COLUMBIA	2.75	86	F	Unknown	Unknown	0	Control	2018-08-23	67.6	8.2	right	sb3	db10	R_Brain	24503779478	22340450193	36782533	4241553704	6391671152	10264969073	1405473731	491582	34096019	381260	0.014213	0.985787	0.001646	0.18986	0.286103	0.459479	0.062912
LBPSEMA4BRAIN323	PT-0056	Living	0.016807	1.77499	0.0203116	0.0270236	0.0131799	0.0514632	7.23299	5.3129	5.48828	0.26014	0.186203	0.133261	0.290335	0.130061	0.446344	LIVING	0	67	M	white	NHL	1	PD	2019-01-25	39.4	6.9	left	sb1	db4	L_Brain	25193854100	22723118177	86253537	2699381369	7335130635	10800341055	1802011581	388123	24964194	497491	0.015309	0.984691	0.003796	0.118794	0.322805	0.475302	0.079303
LBPSEMA4BRAIN324	S12658	PM	0.0184115	2.50737	0.0204708	0.0225738	0.0137519	0.0519312	8.27031	6.13651	4.71789	0.426261	0.253864	0.108421	0.106324	0.10513	0.680125	HARVARD	29	76	F	white	Unknown	0	PD	2018-08-03	84.8	7.5	left	sb2	db19	L_Brain	24479100330	23086810870	144853049	3730300136	5764791853	11187473799	2259392033	734357	31253113	373707	0.022958	0.977042	0.006274	0.161577	0.249701	0.484583	0.097865
LBPSEMA4BRAIN325	PT-0149	Living	0.0132025	1.0849	0.0165186	0.0180966	0.00970309	0.0444634	7.22662	2.27786	5.63803	0.0764121	0.0771174	0.119419	0.596636	0.130415	0.15353	LIVING	0	64	M	black	NHL	1	Control	2018-10-17	6.7	8.5	left	sb8	db18	L_Brain	14238666294	13697560457	7161335	2592352572	4262791320	5900080305	935174925	237290	19569414	172038	0.01198	0.98802	0.000523	0.189257	0.311208	0.430739	0.068273
LBPSEMA4BRAIN330	S04651	PM	0.0195424	3.55403	0.0246132	0.0286513	0.015809	0.0627466	7.815	5.51405	5.12294	0.400294	0.256154	0.130893	0.100294	0.112365	0.656448	HARVARD	29	55	F	Unknown	Unknown	0	Control	2018-09-12	22.2	7.4	right	sb6	db23	R_Brain	20861789976	18894717092	782444943	2543077376	4588531366	5878059559	5102603848	2708424	18490559	712709	0.127762	0.872238	0.041411	0.134592	0.242847	0.311095	0.270055
LBPSEMA4BRAIN331	PT-0062	Living	0.0167462	1.8652	0.0196346	0.0229546	0.0130581	0.0510192	7.38503	5.62153	4.41092	0.385347	0.246672	0.116036	0.134943	0.117004	0.632018	LIVING	0	72	M	white	NHL	1	PD	2018-10-10	86.4	6.7	left	sb2	db21	L_Brain	22170783104	20216168024	213045937	2060803975	5028167629	10653102066	2261048417	558618	19121383	391913	0.028385	0.971615	0.010538	0.101938	0.24872	0.52696	0.111844
LBPSEMA4BRAIN333	PT-0039	Living	0.016823	1.74032	0.0198211	0.022676	0.0133598	0.0520079	7.47779	5.52742	4.45595	0.334638	0.224192	0.152869	0.151398	0.136904	0.55883	LIVING	0	79	M	Unknown	NHL	1	PD	2018-09-05	102	6.8	left	sb7	db7	L_Brain	18015148406	16075113458	123738575	1999064283	4408516517	7781276315	1762517768	402677	17345853	320286	0.022688	0.977312	0.007698	0.124358	0.274245	0.484057	0.109643
LBPSEMA4BRAIN336	PT-0092	Living	0.0150683	1.94771	0.0175523	0.0205662	0.0127418	0.0546862	7.35542	5.65461	4.13978	0.380663	0.235251	0.13469	0.137252	0.112143	0.615914	LIVING	0	53	F	white	NHL	1	PD	2018-06-15	23.6	6.2	left	sb8	db18	L_Brain	27020075096	25609706391	87295916	3889391035	6764383625	11916004604	2952631211	492913	30401861	445927	0.015955	0.984045	0.003409	0.151872	0.264134	0.465293	0.115293
LBPSEMA4BRAIN338	T-164	PM	0.0195328	2.68783	0.0247863	0.0331317	0.0147283	0.0620812	7.95944	5.06083	4.80098	0.344783	0.239254	0.134445	0.140582	0.140936	0.584037	COLUMBIA	1.77	41	M	Unknown	Unknown	0	Control	2018-10-16	196	8	right	sb1	db6	R_Brain	8505410586	6987051217	46547458	1175074570	2703798402	2535612828	526017959	192525	10502935	207476	0.018001	0.981999	0.006662	0.168179	0.386973	0.362902	0.075285
LBPSEMA4BRAIN340	T-4452	PM	0.0198695	2.66045	0.0256872	0.036388	0.0146515	0.0564972	7.62122	4.75498	3.55923	0.38674	0.234059	0.138898	0.109937	0.130366	0.6208	COLUMBIA	11.17	67	M	Unknown	Unknown	0	Control	2018-08-13	79.2	9.1	right	sb5	db2	R_Brain	16564347036	14758992234	77290541	3016434289	5395081528	5353561343	916624533	266842	24347163	509984	0.010841	0.989159	0.005237	0.204379	0.365545	0.362732	0.062106
LBPSEMA4BRAIN341	PT-0113	Living	0.0134104	1.41344	0.0160727	0.0187016	0.0106043	0.048184	6.91879	2.84231	5.64533	0.0829131	0.0803171	0.125792	0.557879	0.153099	0.16323	LIVING	0	68	M	white	NHL	1	PD	2018-06-25	7.82	7.1	left	sb8	db17	L_Brain	21250803192	20339061220	23638456	4031023078	7217411747	7405185015	1661802924	510906	29285053	385382	0.017147	0.982853	0.001162	0.198191	0.354855	0.364087	0.081705
LBPSEMA4BRAIN343	T-4685	PM	0.0188549	2.74773	0.0234253	0.0285107	0.015472	0.0610631	7.78822	4.77843	6.19695	0.136539	0.117979	0.16302	0.430701	0.151761	0.254518	COLUMBIA	1.83	90	M	Unknown	Unknown	0	PD	2018-09-12	7.6	7.9	right	sb6	db23	R_Brain	17040467702	15154009270	132724177	2214167082	4266789047	6699576600	1840752364	767263	18577616	464369	0.039662	0.960338	0.008758	0.146111	0.281562	0.442099	0.12147
LBPSEMA4BRAIN345	T-134	PM	0.0174345	2.54665	0.0212219	0.024034	0.0135076	0.0516153	7.33281	3.06798	5.9124	0.0756903	0.0737609	0.135785	0.592545	0.122218	0.149451	COLUMBIA	7.5	72	M	Unknown	Unknown	0	PD	2018-09-13	17.1	8.7	left	sb2	db19	L_Brain	19415987500	18437232248	341835724	2450533829	6023882035	7118722992	2502257668	1110492	20278967	363295	0.051918	0.948082	0.018541	0.132912	0.326724	0.386106	0.135718
LBPSEMA4BRAIN346	T-4915	PM	0.017627	2.81288	0.0211522	0.0272905	0.015064	0.0623234	8.27692	6.32157	4.21374	0.443388	0.259693	0.0955921	0.0986799	0.102647	0.703081	COLUMBIA	4	62	M	Unknown	Unknown	0	Control	2018-06-08	15.1	6.5	right	sb1	db6	R_Brain	19047141964	13803016777	89441637	2144568189	3805171963	6193481090	1570353898	445890	17837930	326449	0.024387	0.975613	0.00648	0.15537	0.275677	0.448705	0.113769
LBPSEMA4BRAIN348	T-779	PM	0.0180736	2.46619	0.020858	0.0222724	0.0138596	0.0550839	8.19642	5.82042	5.20511	0.409298	0.251949	0.100247	0.126097	0.112409	0.661246	COLUMBIA	3.6	76	F	Unknown	Unknown	0	Control	2018-08-03	49.8	8.4	right	sb4	db15	R_Brain	24507978250	22804316050	225643262	3673754656	6585461826	9986709693	2332746613	789094	31625043	481644	0.024344	0.975656	0.009895	0.161099	0.288781	0.437931	0.102294
LBPSEMA4BRAIN350	PT-0189	Living	0.0175633	1.09222	0.0210598	0.0279265	0.0134669	0.0524836	7.04051	2.93086	6.1889	0.0637549	0.064932	0.103483	0.645546	0.122284	0.128687	LIVING	0	64	F	white	NHL	1	PD	2019-01-07	14.6	7.1	left	sb7	db7	L_Brain	20850491308	18445047242	147613075	2186789895	5711771230	8155731193	2243141849	556969	18349363	448495	0.029459	0.970541	0.008003	0.118557	0.309664	0.442164	0.121612
LBPSEMA4BRAIN351	S10096	PM	0.0181609	2.88594	0.0218829	0.025293	0.0145797	0.056589	8.29668	6.28898	4.16963	0.454652	0.257258	0.0896012	0.0977904	0.100698	0.71191	HARVARD	16.82	68	M	white	Unknown	0	PD	2018-09-21	78.6	8.2	right	sb1	db5	R_Brain	15684229804	13183121996	39510637	2048635394	3635831169	6478824054	980320742	288070	18192802	278978	0.015587	0.984413	0.002997	0.155398	0.275794	0.491448	0.074362
LBPSEMA4BRAIN352	PT-0088	Living	0.0171336	2.11414	0.0199165	0.0287766	0.0137717	0.0555978	7.36105	5.50126	4.73901	0.396141	0.236973	0.121166	0.132559	0.113162	0.633114	LIVING	0	51	M	white	HL	1	PD	2018-08-22	91.2	6.5	left	sb5	db3	L_Brain	20849552412	19615526271	150734305	2356051798	5541384754	9100624956	2466730458	523221	19916257	402502	0.025599	0.974401	0.007684	0.120112	0.2825	0.46395	0.125754
LBPSEMA4BRAIN354	T-251	PM	0.0179029	2.58265	0.0209516	0.0242553	0.0137026	0.0553269	7.89747	5.54142	6.02955	0.276475	0.192773	0.135169	0.260194	0.13539	0.469247	COLUMBIA	6.47	83	M	Unknown	Unknown	0	PD	2018-10-26	57.4	8	left	sb7	db8	L_Brain	27968891922	26159461799	262884500	4113058735	8459856354	10477991996	2845670214	970262	34598807	531183	0.027278	0.972722	0.010049	0.15723	0.323396	0.400543	0.108782
LBPSEMA4BRAIN358	HBJE_17_001_FC	PM	0.0158371	2.39617	0.0187052	0.0197869	0.0125384	0.0525044	8.1645	6.07385	4.37915	0.408621	0.261801	0.111106	0.106028	0.112445	0.670421	MIAMI	10.75	80	M	white	NHL	0	PD	2018-09-05	8.36	6.9	right	sb4	db14	R_Brain	27002613408	25141435930	47343029	4547401789	7082262207	11916570458	1547858447	427413	39413934	431256	0.010728	0.989272	0.001883	0.180873	0.281697	0.473981	0.061566
LBPSEMA4BRAIN360	PT-0111	Living	0.0175536	1.90673	0.0220126	0.0273939	0.0151966	0.0589447	6.91072	2.79272	5.55195	0.0805698	0.0784127	0.125275	0.560168	0.155574	0.158983	LIVING	0	58	M	white	NHL	1	PD	2018-08-08	8.72	7.2	left	sb2	db20	L_Brain	16626593942	15551798999	733709603	1622273477	4307614440	3177699696	5710501783	2968367	10052772	538913	0.227965	0.772035	0.047178	0.104314	0.276985	0.20433	0.367192
LBPSEMA4BRAIN361	T-124	PM	0.0181779	2.37793	0.0227659	0.0320466	0.0130615	0.0490391	8.14853	6.13007	4.17161	0.435111	0.258471	0.101836	0.0979024	0.106679	0.693583	COLUMBIA	4.17	85	M	Unknown	Unknown	0	PD	2018-09-12	25.6	8.7	left	sb3	db11	L_Brain	24366129608	22628385011	91774336	4390565315	6926798619	9602394848	1616851893	424288	35803060	431355	0.011712	0.988288	0.004056	0.194029	0.306111	0.424352	0.071452
LBPSEMA4BRAIN362	PT-0116	Living	0.0190773	2.03025	0.0228957	0.0295345	0.0157782	0.0616098	7.41909	5.44337	4.71233	0.3892	0.239316	0.131094	0.121733	0.118656	0.628517	LIVING	0	57	M	white	NHL	1	PD	2018-08-13	69.8	6.3	left	sb5	db2	L_Brain	16619037324	14372163020	75134581	1797334473	4250684074	6817183062	1431826830	268377	15486379	407370	0.017035	0.982965	0.005228	0.125057	0.295758	0.474332	0.099625
LBPSEMA4BRAIN363	S15419	PM	0.0191676	2.14426	0.0221165	0.0234042	0.015776	0.060516	8.10764	6.13982	4.61158	0.445006	0.256998	0.100945	0.0979798	0.099071	0.702004	HARVARD	20.97	73	F	Unknown	Unknown	0	PD	2018-08-08	53.4	7	left	sb4	db15	L_Brain	29758060866	25906509924	475185686	3943317729	5960470586	10876230015	4651305908	1623483	32133260	841549	0.048094	0.951906	0.018342	0.152213	0.230076	0.419826	0.179542
LBPSEMA4BRAIN365	PT-0098	Living	0.0179546	1.98328	0.0215157	0.0318078	0.0134887	0.0531934	7.37867	5.50119	4.23305	0.345851	0.223005	0.137438	0.164975	0.128731	0.568856	LIVING	0	70	M	white	NHL	1	PD	2018-09-13	47.2	7.2	left	sb6	db24	L_Brain	22047386152	20641393862	623963337	1899377389	4081940331	6987604782	7048508023	1671703	14162855	406840	0.105573	0.894427	0.030229	0.092018	0.197755	0.338524	0.341474
LBPSEMA4BRAIN366	PT-0085	Living	0.018394	1.43442	0.0235618	0.0305033	0.0136302	0.0534431	6.83228	3.77058	4.80796	0.134122	0.115702	0.16305	0.443084	0.144042	0.249824	LIVING	0	55	M	asian	NHL	1	PD	2018-11-02	47.8	7.3	right	sb5	db2	R_Brain	15008237612	13530181682	32486455	1754355718	4488348350	6154070098	1100921061	287902	15504613	373306	0.01823	0.98177	0.002401	0.129662	0.331729	0.45484	0.081368
LBPSEMA4BRAIN367	PT-0133	Living	0.0178686	1.37873	0.0224647	0.0288067	0.0137481	0.0536282	7.17832	4.3885	5.5297	0.145634	0.122636	0.147832	0.44839	0.135507	0.268271	LIVING	0	78	M	white	HL	1	PD	2018-07-30	25.6	7.1	right	sb6	db23	R_Brain	19862509510	18197003966	137666425	2308307336	5623307667	8350472389	1777250149	574340	20808042	511575	0.02686	0.97314	0.007565	0.126851	0.309024	0.458893	0.097667
LBPSEMA4BRAIN368	T-290	PM	0.0188133	2.60504	0.0240472	0.0323179	0.0142306	0.05309	7.52014	3.90734	6.45695	0.109461	0.0947816	0.137823	0.531412	0.126522	0.204243	COLUMBIA	7.98	70	M	Unknown	Unknown	0	PD	2018-09-19	22	9.2	left	sb6	db24	L_Brain	21016597524	19632198315	562823608	2494273552	5137838447	5893857760	5543404948	1455756	19197357	331811	0.070486	0.929514	0.028668	0.12705	0.261705	0.300214	0.282363
LBPSEMA4BRAIN371	PT-0040	Living	0.016982	2.05968	0.0212184	0.0263503	0.0140257	0.0547742	7.26627	5.45647	4.4745	0.334651	0.230927	0.153924	0.15323	0.127269	0.565578	LIVING	0	53	M	Unknown	NHL	1	Control	2018-09-05	48.4	6.5	left	sb1	db5	L_Brain	20143479996	17935754831	218380908	2001935818	4745091473	8452290755	2518055877	638465	17185439	405584	0.035821	0.964179	0.012176	0.111617	0.26456	0.471254	0.140393
LBPSEMA4BRAIN372	S06826	PM	0.0188072	3.24912	0.0216695	0.0223675	0.0147877	0.057209	7.76412	5.2417	3.98994	0.397723	0.241406	0.131692	0.107577	0.121603	0.639129	HARVARD	18.02	73	M	white	Unknown	0	Control	2018-09-05	28.6	9	right	sb4	db15	R_Brain	31273625456	29417256282	1108364537	4126859345	8995368732	8572299965	6614363703	3474746	31420793	904119	0.099576	0.900424	0.037677	0.140287	0.305785	0.291404	0.224846
LBPSEMA4BRAIN373	S03675	PM	0.0180886	2.03141	0.0183159	0.0230353	0.013775	0.0512598	7.84159	5.84615	5.95468	0.325269	0.205373	0.176711	0.16391	0.128736	0.530642	HARVARD	20.33	81	F	Unknown	Unknown	0	PD	2018-08-08	55	6	right	sb4	db13	R_Brain	25121403568	23787158873	200347243	3556990569	5916335516	10456962758	3656522787	1013574	27182630	435650	0.035947	0.964053	0.008422	0.149534	0.24872	0.439605	0.153718
LBPSEMA4BRAIN375	PT-0031	Living	0.0189299	1.56601	0.0250977	0.0331125	0.0150653	0.0588077	7.05254	4.63533	5.13835	0.212677	0.159499	0.156282	0.324945	0.146598	0.372175	LIVING	0	68	M	white	NHL	1	PD	2018-09-19	46	7.9	right	sb3	db10	R_Brain	31333203134	28464797258	133046372	3686310535	10324338014	11960605772	2360496565	1231750	30350429	684870	0.039001	0.960999	0.004674	0.129504	0.362705	0.420189	0.082927
LBPSEMA4BRAIN376	PT-0181	Living	0.0153588	1.6642	0.0177008	0.0220411	0.0121697	0.0521742	7.45661	5.23419	3.57886	0.356791	0.226484	0.123345	0.174685	0.118695	0.583275	LIVING	0	62	F	white	NHL	1	Control	2018-07-30	62.2	7.5	left	sb8	db16	L_Brain	26542888476	24705412398	31538742	4351084440	7337534733	11400032012	1585222471	843611	33895895	428983	0.024284	0.975716	0.001277	0.176119	0.297001	0.461439	0.064165
LBPSEMA4BRAIN380	PT-0023	Living	0.0146935	1.83803	0.0173788	0.0218541	0.011798	0.0531871	7.38669	5.18375	4.64659	0.380376	0.224973	0.156974	0.113557	0.124119	0.605349	LIVING	0	65	M	white	NHL	1	PD	2018-09-21	44	7.5	left	sb8	db18	L_Brain	20983106126	19970241019	51206770	3567838584	6462340169	8159677804	1729177692	316943	26533958	363925	0.011804	0.988196	0.002564	0.178658	0.323599	0.408592	0.086588
LBPSEMA4BRAIN381	PT-0034	Living	0.0186066	1.94024	0.0220326	0.0248648	0.0152918	0.0580086	7.3551	5.13921	4.72276	0.315581	0.190473	0.12785	0.236019	0.130077	0.506054	LIVING	0	54	F	white	NHL	1	PD	2018-07-30	28.6	7.1	right	sb4	db13	R_Brain	16757642654	14642159255	237250265	1605327181	5132941273	5527934305	2138706231	620479	14183138	363190	0.041914	0.958086	0.016203	0.109637	0.350559	0.377535	0.146065
LBPSEMA4BRAIN382	PT-0152	Living	0.0160199	1.14751	0.0200944	0.0284719	0.0116471	0.0467422	7.47055	3.22735	6.54373	0.0794561	0.0784299	0.12811	0.586665	0.127339	0.157886	LIVING	0	70	M	white	NHL	1	PD	2018-09-27	7.64	8	left	sb5	db3	L_Brain	18993371988	17914440252	431817852	2105662526	5193859904	6684669863	3498430107	1251788	17511366	352737	0.066715	0.933285	0.024104	0.11754	0.289926	0.373144	0.195285
LBPSEMA4BRAIN384	PT-0072	Living	0.0182498	1.99777	0.0221951	0.0276088	0.0142644	0.0563308	7.30953	5.41051	3.46606	0.39994	0.242021	0.126724	0.109936	0.121379	0.641961	LIVING	0	24	M	white	NHL	1	Control	2018-08-23	60	8.5	left	sb1	db5	L_Brain	16261838502	14143081408	158059180	1807633413	4446928657	5763572503	1966887655	504247	14904072	366403	0.032726	0.967274	0.011176	0.12781	0.314424	0.407519	0.139071
LBPSEMA4BRAIN385	PT-0059	Living	0.0164952	1.52927	0.0203241	0.0232755	0.0135137	0.0541781	6.99796	3.04043	5.79681	0.0920136	0.0870855	0.148976	0.526031	0.145894	0.179099	LIVING	0	60	F	white	NHL	1	PD	2019-01-28	22.2	6.6	right	sb7	db9	R_Brain	10479217226	9142824232	40857769	1399006405	4215965821	2712043635	774950602	255250	12966613	368504	0.019305	0.980695	0.004469	0.153017	0.461123	0.296631	0.084761
LBPSEMA4BRAIN391	PT-0126	Living	0.0180324	2.15036	0.0205847	0.0237043	0.0155297	0.0602587	7.33154	4.92446	4.11171	0.217022	0.158868	0.162741	0.321134	0.140234	0.375891	LIVING	0	64	M	white	NHL	1	PD	2018-10-11	64	6.7	right	sb4	db13	R_Brain	23742684484	20584779071	344653031	2146648647	6404249568	7700174557	3989053268	1142086	17490270	553899	0.061296	0.938704	0.016743	0.104283	0.311116	0.374071	0.193787
LBPSEMA4BRAIN392	HBHV_17_001_FC	PM	0.0177774	2.29359	0.0184941	0.0211504	0.0145522	0.0600286	7.79753	6.16812	5.30314	0.264954	0.180906	0.264216	0.149532	0.140392	0.44586	MIAMI	5.1	79	F	white	NHL	0	PD	2018-08-20	39.8	5.8	left	sb4	db14	L_Brain	28708771462	26309077814	81437345	4253925744	6411235488	13075563464	2486915773	527643	33898773	538037	0.015327	0.984673	0.003095	0.16169	0.243689	0.496998	0.094527
LBPSEMA4BRAIN396	S14373	PM	0.0184199	3.72666	0.0223276	0.0279405	0.0161212	0.0642736	8.13107	6.12013	5.39965	0.421002	0.244346	0.122174	0.11093	0.101548	0.665348	HARVARD	32	70	M	white	Unknown	0	PD	2018-09-13	44.4	8.1	left	sb6	db22	L_Brain	25593105484	22838359935	21609106	4435575938	5235617277	11260016427	1885541187	687434	34788590	434721	0.019377	0.980623	0.000946	0.194216	0.229247	0.493031	0.08256
LBPSEMA4BRAIN400	T-4924	PM	0.0181114	3.06041	0.020798	0.0245903	0.0145986	0.0540431	8.26703	6.39867	4.47768	0.451346	0.262507	0.097168	0.0883887	0.10059	0.713853	COLUMBIA	0	80	M	Unknown	Unknown	0	Control	2018-08-20	68.2	7.9	right	sb3	db12	R_Brain	30779649606	28965842583	172621734	4885979019	7551857689	14051664784	2303719357	702285	40628113	423605	0.016992	0.983008	0.005959	0.168681	0.260716	0.485112	0.079532
LBPSEMA4BRAIN401	T-777	PM	0.0200619	2.41527	0.0220263	0.0248878	0.0165086	0.0674356	7.76906	5.9478	4.73445	0.306258	0.199048	0.214992	0.153955	0.125747	0.505306	COLUMBIA	2.83	80	F	Unknown	Unknown	0	PD	2018-11-12	102	6.2	left	sb7	db9	L_Brain	12934123630	10969748467	82135364	1452251663	2523086281	5364402919	1547872240	493413	12480495	435231	0.038031	0.961969	0.007487	0.132387	0.230004	0.489018	0.141104
LBPSEMA4BRAIN402	T-781	PM	0.0180421	2.89146	0.0202005	0.0226945	0.013895	0.0536406	7.96884	5.91145	4.81338	0.344218	0.214335	0.134938	0.183052	0.123457	0.558553	COLUMBIA	11.75	76	M	Unknown	Unknown	0	PD	2018-09-05	55.6	7.1	left	sb2	db19	L_Brain	20629994168	18869647017	106966335	2963628138	4743614368	9237312653	1818125523	599598	24872982	324897	0.023539	0.976461	0.005669	0.157058	0.251389	0.489533	0.096352
LBPSEMA4BRAIN403	PT-0130	Living	0.0193712	1.8898	0.026571	0.038781	0.0150409	0.0840632	7.39569	3.94359	5.20589	0.101203	0.0943923	0.167385	0.488468	0.148552	0.195596	LIVING	0	75	M	white	NHL	1	Control	2018-07-30	21.6	6.9	left	sb5	db1	L_Brain	17737701406	15766404427	282201556	2268030397	4890939606	4567043574	3758189294	653567	16625189	431335	0.037825	0.962175	0.017899	0.143852	0.310213	0.289669	0.238367
LBPSEMA4BRAIN405	PT-0192	Living	0.0178767	1.42822	0.0217006	0.0313991	0.0133886	0.053231	L_Brain	7.79445	5.30813	0.424519	0.236641	0.10092	0.132569	0.105352	0.66116	LIVING	0	77	M	asian	indian/NHL	1	PD	2018-12-05	52.6	7.9	left	sb7	db7		24177809654	21645774349	188976847	3894819805	7312908288	7609732570	2639336839	640746	31995799	547099	0.019633	0.980367	0.00873	0.179934	0.337845	0.351557	0.121933
LBPSEMA4BRAIN406	T-156	PM	0.0178584	2.48136	0.0222833	0.0322987	0.014337	0.0560764	7.97293	4.82844	5.73191	0.173605	0.131057	0.122191	0.425493	0.147654	0.304662	COLUMBIA	0	76	M	Unknown	Unknown	0	PD	2018-10-16	75.6	7.6	left	sb5	db1	L_Brain	17005080534	14173765903	53324472	2194495116	4761428825	6214512905	950004585	302257	18611585	254252	0.015981	0.984019	0.003762	0.154828	0.335933	0.438452	0.067026
LBPSEMA4BRAIN407	T-4542	PM	0.0178351	2.76476	0.0201826	0.0220721	0.0138738	0.0519516	8.16429	6.35415	4.79506	0.455247	0.266445	0.090746	0.0857491	0.101813	0.721692	COLUMBIA	0	76	M	Unknown	Unknown	0	PD	2018-07-26	78.2	7.3	right	sb4	db13	R_Brain	28658983310	26396222933	233561675	4130503394	6770072248	12550481696	2711603920	950236	34859569	408851	0.026536	0.973464	0.008848	0.156481	0.256479	0.475465	0.102727
LBPSEMA4BRAIN408	PT-0057	Living	0.0169277	1.58073	0.0210995	0.0240462	0.0136988	0.0521977	7.17809	4.53728	5.08118	0.162098	0.128108	0.132368	0.450107	0.127319	0.290206	LIVING	0	71	F	white	NHL	1	PD	2018-06-15	28.8	7.3	left	sb3	db12	L_Brain	21337027296	19401538798	56473698	2013847211	5553823342	10248332705	1529061842	441674	18702703	340702	0.023071	0.976929	0.002911	0.103798	0.286257	0.528223	0.078811
LBPSEMA4BRAIN409	S00253	PM	0.0176782	3.36169	0.0210825	0.0222932	0.0142432	0.0553836	7.81367	5.48476	4.24913	0.41466	0.257429	0.111941	0.104767	0.111203	0.672089	HARVARD	25.81	55	M	Unknown	Unknown	0	Control	2018-11-02	254	7.8	left	sb2	db20	L_Brain	22638149090	21411043234	280127685	3587178801	6732239858	8188693131	2622803759	1137621	31178919	612694	0.035202	0.964798	0.013083	0.167539	0.314428	0.382452	0.122498
LBPSEMA4BRAIN412	S16580	PM	0.0196614	2.71454	0.0236398	0.0315065	0.013563	0.0550126	8.11888	6.24458	4.07057	0.371197	0.260764	0.130382	0.101963	0.135694	0.631961	HARVARD	22.88	67	F	white	Unknown	0	PD	2018-08-20	42.8	9.4	left	sb6	db24	L_Brain	14851122618	13719054612	225504020	2360250366	3988945226	5137252898	2007102102	567154	20041621	252590	0.02752	0.97248	0.016437	0.172042	0.290759	0.374461	0.1463
LBPSEMA4BRAIN413	T-4051	PM	0.017934	2.66737	0.0203669	0.0216251	0.014777	0.05762	8.10227	6.07918	4.6248	0.43058	0.255609	0.110523	0.0974078	0.105881	0.686188	COLUMBIA	3.17	90	M	Unknown	Unknown	0	Control	2018-10-26	52.6	6.4	left	sb7	db9	L_Brain	20770252666	18815984558	56050990	2861712123	4365560177	10002316379	1530344889	541723	24698736	481667	0.021462	0.978538	0.002979	0.152089	0.232013	0.531586	0.081332
LBPSEMA4BRAIN414	PT-0086	Living	0.0168742	1.71905	0.0204523	0.0298659	0.0129591	0.0516921	7.43476	5.67883	3.90664	0.409075	0.242866	0.113363	0.120749	0.113947	0.651941	LIVING	0	51	F	white	NHL	1	Control	2019-01-25	60.4	6.6	left	sb6	db22	L_Brain	27064435912	25473018870	298360584	3391363342	7039395519	11209029668	3534869757	981816	27643243	632810	0.034299	0.965701	0.011713	0.133136	0.276347	0.440035	0.138769
LBPSEMA4BRAIN418	S18586	PM	0.0155032	2.50505	0.0178802	0.0205881	0.0119573	0.0514795	7.59864	4.16889	6.23847	0.126425	0.11113	0.134048	0.510368	0.118029	0.237555	HARVARD	21.41	82	M	white	Unknown	0	PD	2018-09-21	19.3	9.1	right	sb8	db16	R_Brain	27682537934	26222042549	3311237	4947552362	7518378338	12455889147	1296911465	967630	38198986	327284	0.024705	0.975295	0.000126	0.188679	0.28672	0.475016	0.049459
LBPSEMA4BRAIN419	PT-0012	Living	0.0154886	2.11124	0.0198873	0.0223629	0.01336	0.0519746	7.55211	5.53415	4.57742	0.3347	0.22947	0.162446	0.139065	0.134319	0.56417	LIVING	0	64	F	white	NHL	1	PD	2017-06-05	15.6	5.5	right	sb3	db12	R_Brain	25166474212	23404713664	184272682	2888619148	6362947897	11036914062	2931959875	856650	24603256	426209	0.033647	0.966353	0.007873	0.12342	0.271866	0.471568	0.125272
LBPSEMA4BRAIN420	T-2467	PM	0.0175081	2.70523	0.0203655	0.0226817	0.0135469	0.0559741	8.04962	6.07793	4.44999	0.458992	0.25563	0.0910718	0.0921305	0.102176	0.714622	COLUMBIA	4.75	90	M	Unknown	Unknown	0	Control	2018-09-04	30.8	8.7	right	sb7	db7	R_Brain	15765805282	13763305816	119913380	2159580010	3364554005	6656068379	1463190042	458789	18051934	260911	0.024785	0.975215	0.008713	0.156909	0.244458	0.48361	0.106311
LBPSEMA4BRAIN423	T-5258	PM	0.0178334	2.39857	0.0218248	0.0224619	0.0141755	0.0564317	7.10352	3.27206	6.53069	0.0793207	0.078761	0.135835	0.585243	0.12084	0.158082	COLUMBIA	4	88	F	Unknown	Unknown	0	PD	2018-09-05	19.6	8.5	right	sb7	db9	R_Brain	11836049812	10278395452	60290607	1449826895	3159933311	4602479868	1005864771	410758	13018389	383661	0.030587	0.969413	0.005866	0.141056	0.307434	0.447782	0.097862
LBPSEMA4BRAIN424	PT-0035	Living	0.0176368	2.06547	0.0207056	0.0259397	0.0142854	0.055826	7.14397	4.84345	4.76229	0.23382	0.171169	0.173712	0.273716	0.147583	0.40499	LIVING	0	60	M	white	NHL	1	PD	2019-01-25	69.6	6.8	right	sb7	db8	R_Brain	20993467716	19797391668	421246295	2368366974	6531804395	6006702903	4469271101	1477370	18895422	569325	0.072517	0.927483	0.021278	0.11963	0.329933	0.303409	0.225751
LBPSEMA4BRAIN425	T-3940	PM	0.0164122	2.71162	0.0182944	0.0218091	0.0120747	0.0524088	7.77061	4.90441	4.88515	0.296575	0.208228	0.141907	0.20929	0.143999	0.504803	COLUMBIA	9.33	69	M	Unknown	Unknown	0	PD	2018-10-10	200	8.8	left	sb8	db17	L_Brain	36902945094	34847420641	21540800	7365013846	12398207436	13144153898	1918504661	780281	56107827	610821	0.013716	0.986284	0.000618	0.21135	0.355786	0.377192	0.055054
LBPSEMA4BRAIN427	T-339	PM	0.0167123	2.15629	0.018988	0.0233335	0.0119247	0.0487408	7.7135	3.86877	6.7724	0.0975977	0.0908878	0.141002	0.534006	0.136507	0.188486	COLUMBIA	2	68	M	Unknown	Unknown	0	PD	2018-10-16	65.8	7.5	left	sb7	db8	L_Brain	24675437462	23845273702	489020970	3187312991	6839621057	9225575990	4103742694	1287409	25720786	407377	0.047667	0.952333	0.020508	0.133666	0.286833	0.386893	0.172099
LBPSEMA4BRAIN428	PT-0117	Living	0.0148743	1.40926	0.0191197	0.0216277	0.0123202	0.0491985	6.92841	2.69447	4.8144	0.0751468	0.0730622	0.118254	0.590842	0.142695	0.148209	LIVING	0	73	F	white	NHL	1	PD	2018-06-08	6.5	7.6	left	sb7	db8	L_Brain	15486319294	14240790244	197553163	1898873899	4061647179	5528714524	2554001479	849255	15150352	319982	0.05308	0.94692	0.013872	0.13334	0.285212	0.388231	0.179344
LBPSEMA4BRAIN429	S16602	PM	0.0159472	3.2219	0.0183535	0.021396	0.0131023	0.0561325	7.38633	4.52772	5.12087	0.287993	0.189673	0.113791	0.276286	0.132257	0.477666	HARVARD	30.62	51	F	Unknown	Unknown	0	Control	2018-09-27	43.8	8.6	right	sb8	db16	R_Brain	39037577468	37209325069	22511824	7795023611	13608315067	13976551854	1806922713	785270	57087277	705700	0.013569	0.986431	0.000605	0.209491	0.365723	0.37562	0.048561
LBPSEMA4BRAIN430	PT-0121	Living	0.0151971	1.85919	0.0166893	0.0184857	0.0122976	0.0523444	7.72071	5.42748	4.66727	0.318488	0.216111	0.18153	0.143043	0.140827	0.534599	LIVING	0	65	F	white	NHL	1	Control	2018-12-04	154	7.5	left	sb4	db14	L_Brain	32465162048	30268632966	508229826	4302141391	7043063188	13274448513	5140750048	825702	33711410	562145	0.023908	0.976092	0.016791	0.142132	0.232685	0.438555	0.169838
LBPSEMA4BRAIN432	T-147	PM	0.0190317	2.07161	0.0212307	0.0260963	0.0151212	0.0585626	8.28613	6.17768	4.66279	0.422328	0.256646	0.104009	0.11354	0.103476	0.678974	COLUMBIA	1.92	90	F	Unknown	Unknown	0	Control	2018-11-02	172	6.5	left	sb1	db6	L_Brain	16342106030	12277575166	73110448	2209042914	3536443168	5284945800	1174032836	355145	18467305	291411	0.018868	0.981132	0.005955	0.179925	0.288041	0.430455	0.095624
LBPSEMA4BRAIN434	PT-0065	Living	0.0184553	2.04265	0.0222378	0.0286006	0.0156347	0.0623597	7.24425	5.60389	4.62208	0.358619	0.230929	0.156434	0.130458	0.123561	0.589547	LIVING	0	68	M	white	NHL	1	PD	2018-08-22	35.6	6.7	left	sb5	db2	L_Brain	18720379290	15458374402	91583248	1575530257	3948337843	8151519125	1691403929	275395	14228601	490115	0.018988	0.981012	0.005925	0.101921	0.255417	0.527321	0.109417
LBPSEMA4BRAIN436	PT-0052	Living	0.0168559	1.57214	0.0199009	0.0261898	0.0135082	0.0533318	7.63823	5.28823	5.297	0.195298	0.155623	0.152666	0.357037	0.139376	0.350921	LIVING	0	68	F	white	NHL	1	Control	2018-08-13	35.4	6.8	left	sb6	db23	L_Brain	26246365808	23650097235	575610143	2995755157	5025911752	9675805403	5377014780	2211865	22972214	762128	0.087828	0.912172	0.024339	0.12667	0.212511	0.409123	0.227357
LBPSEMA4BRAIN437	T-3799	PM	0.0177456	2.35764	0.0231722	0.0348612	0.0132025	0.0534054	7.98712	5.32813	5.2679	0.357905	0.212871	0.118635	0.186721	0.123869	0.570775	COLUMBIA	2.92	90	F	Unknown	Unknown	0	Control	2018-06-15	21.2	8.4	left	sb3	db10	L_Brain	22711182190	20259909643	36789369	3720205203	6127543454	9100302483	1275069134	934633	29167644	379911	0.031049	0.968951	0.001816	0.183624	0.302447	0.449178	0.062936
LBPSEMA4BRAIN439	T-1954	PM	0.0192058	2.75195	0.019763	0.0234815	0.0148608	0.0588792	7.6911	5.93389	4.87277	0.362138	0.223959	0.158602	0.124648	0.130653	0.586097	COLUMBIA	4.67	83	M	Unknown	Unknown	0	PD	2018-08-20	35.4	6.5	left	sb7	db9	L_Brain	20140732190	18959040506	226483464	3028622964	4389921598	8554377212	2759635268	809125	22906885	379759	0.034117	0.965883	0.011946	0.159746	0.231548	0.451203	0.145558
LBPSEMA4BRAIN440	PT-0070	Living	0.0168499	1.5496	0.0237593	0.0313931	0.0140395	0.0562592	7.06956	4.15372	4.97369	0.109978	0.0956616	0.153935	0.504089	0.136337	0.205639	LIVING	0	61	M	white	NHL	1	Control	2018-08-20	6.36	7.6	left	sb6	db24	L_Brain	15999629170	13899365455	648747028	1182196231	3528515956	2840799103	5699107137	2296259	7081927	448574	0.244851	0.755149	0.046675	0.085054	0.253862	0.204383	0.410026
LBPSEMA4BRAIN442	PT-0169	Living	0.0151646	1.21139	0.0191391	0.0285744	0.0108602	0.0435782	7.41783	3.11882	6.2542	0.0830893	0.0812169	0.13028	0.580787	0.124627	0.164306	LIVING	0	64	M	white	NHL	1	PD	2019-01-25	18.5	8.6	right	sb5	db3	R_Brain	13760197580	13236996031	121348612	1919988031	4566558589	5369399921	1259700878	357855	16735150	197362	0.020936	0.979064	0.009167	0.145047	0.344985	0.405636	0.095165
LBPSEMA4BRAIN443	PT-0081	Living	0.0182979	1.52858	0.0236677	0.027425	0.0157453	0.0601386	7.04055	2.58021	4.35367	0.0802342	0.0782955	0.123576	0.582056	0.135839	0.15853	LIVING	0	64	M	white	NHL	1	PD	2018-07-30	24.2	8.1	left	sb3	db12	L_Brain	18931186490	17773772036	155797102	2175463496	7808972348	5931617503	1701921587	574513	18765040	425797	0.029707	0.970293	0.008766	0.122397	0.439354	0.333729	0.095755
LBPSEMA4BRAIN444	PT-0016	Living	0.0174634	1.72763	0.0210266	0.0252476	0.0137326	0.0525612	7.48269	5.26871	4.35288	0.352929	0.240852	0.151827	0.123165	0.131227	0.593782	LIVING	0	74	M	Unknown	Unknown	1	PD	2018-10-10	32.6	7.6	left	sb1	db5	L_Brain	21386867362	19367883960	117121978	2850089869	5920060545	8642527131	1838084437	583112	23793081	410795	0.023921	0.976079	0.006047	0.147155	0.305664	0.44623	0.094904
LBPSEMA4BRAIN447	PT-0071	Living	0.019315	1.61609	0.0219004	0.0277645	0.0142059	0.0540457	7.61884	5.51472	4.03315	0.421435	0.254263	0.107642	0.105226	0.111434	0.675698	LIVING	0	61	M	white	NHL	1	PD	2018-10-10	50	7.4	left	sb7	db7	L_Brain	16451121390	14756220511	343981521	1742684443	3017001492	5643096257	4009456798	789948	14033289	292168	0.053291	0.946709	0.023311	0.118098	0.204456	0.382422	0.271713
LBPSEMA4BRAIN449	S19335	PM	0.0180025	3.29485	0.0205279	0.0279169	0.0146943	0.0590748	8.04517	5.43226	4.97266	0.37216	0.220909	0.113145	0.16412	0.129666	0.593069	HARVARD	18.85	72	M	white	Unknown	0	Control	2018-07-30	91.8	7	right	sb6	db24	R_Brain	27656295104	25755266299	274604665	4217073124	7596365620	10536526023	3130696867	746832	33888577	526823	0.021563	0.978437	0.010662	0.163736	0.294944	0.409102	0.121556
LBPSEMA4BRAIN451	S01884	PM	0.0176838	2.63986	0.021197	0.0276403	0.0132153	0.0527882	7.92962	5.32271	4.88131	0.337379	0.217246	0.124557	0.202971	0.117847	0.554625	HARVARD	20.16	58	M	Unknown	Unknown	0	Control	2018-07-30	122	8.1	right	sb5	db3	R_Brain	23142064754	21853407178	168462899	3959189331	6915421824	8887824507	1922508617	575730	33366655	418902	0.016962	0.983038	0.007709	0.18117	0.316446	0.406702	0.087973
LBPSEMA4BRAIN453	PT-0011	Living	0.0168338	2.28731	0.0199037	0.0243681	0.0143511	0.0560056	7.28685	5.2453	4.50251	0.325997	0.210619	0.151142	0.186787	0.125454	0.536616	LIVING	0	61	M	white	NHL	1	PD	2018-10-17	82.4	6.1	left	sb3	db12	L_Brain	31312797902	29402775305	278361112	3229544608	9270023672	12283816829	4341029084	934775	28094292	653802	0.032201	0.967799	0.009467	0.109838	0.315277	0.417777	0.14764
LBPSEMA4BRAIN457	S06194	PM	0.0180231	2.4243	0.0217346	0.022629	0.0145679	0.0579075	8.21313	6.23651	4.32285	0.422633	0.251492	0.104558	0.110675	0.110641	0.674125	HARVARD	8.83	58	M	white	Unknown	0	PD	2018-10-16	44.6	5.8	left	sb2	db20	L_Brain	21861079936	19336893925	130444769	3227248301	6160657138	7886209586	1932334131	733737	29256530	772648	0.024466	0.975534	0.006746	0.166896	0.318596	0.407832	0.09993
LBPSEMA4BRAIN460	PT-0126	Living	0.0145241	1.89769	0.0166895	0.0196677	0.0115696	0.0508172	7.35535	5.43152	4.71884	0.343102	0.222259	0.172816	0.134746	0.127077	0.565362	LIVING	0	64	M	white	NHL	1	PD	2018-06-08	12.6	6	left	sb8	db17	L_Brain	29689531356	28180056561	38191164	4013754361	7095476959	14796421232	2236212845	601749	32221191	407120	0.018333	0.981667	0.001355	0.142432	0.251791	0.525067	0.079354
LBPSEMA4BRAIN461	PT-0104	Living	0.0167514	1.98107	0.020009	0.0236017	0.0143348	0.0580185	7.48902	5.38033	4.74837	0.316464	0.208923	0.118748	0.230408	0.125457	0.525387	LIVING	0	67	M	white	NHL	1	PD	2018-06-25	21	8.2	right	sb2	db20	R_Brain	11858461106	10371193778	113625574	1293785962	2965597938	4530276351	1467907953	506402	10504512	353331	0.045991	0.954009	0.010956	0.124748	0.285946	0.436813	0.141537
LBPSEMA4BRAIN463	T-4188	PM	0.0180161	2.63856	0.022854	0.0264843	0.014381	0.0563362	8.18929	5.99235	4.99053	0.403383	0.252531	0.105826	0.127467	0.110792	0.655915	COLUMBIA	5.5	76	M	Unknown	Unknown	0	PD	2018-07-26	71.8	8	right	sb1	db5	R_Brain	15171201718	12651504783	38612538	2034585744	3465713188	6235257146	877336167	258248	18057808	258902	0.0141	0.9859	0.003052	0.160818	0.273937	0.492847	0.069346
LBPSEMA4BRAIN464	T-145	PM	0.0190933	1.64691	0.0220277	0.0266233	0.0147468	0.0598297	8.04861	4.43498	6.37782	0.139064	0.113324	0.175131	0.447656	0.124825	0.252388	COLUMBIA	2.4	57	F	Unknown	Unknown	0	Control	2018-11-12	48.2	5.6	right	sb1	db5	R_Brain	12105658808	9909754872	43965157	1525065194	2967872835	4374718258	998133428	301080	12281544	270170	0.023928	0.976072	0.004437	0.153895	0.29949	0.441456	0.100722
LBPSEMA4BRAIN465	PT-0135	Living	0.0179496	1.49318	0.0234924	0.0358639	0.0129316	0.0505657	7.46997	5.31502	4.24802	0.31588	0.212763	0.130928	0.212149	0.128279	0.528644	LIVING	0	79	M	white	NHL	1	PD	2018-08-20	53.6	6.9	right	sb3	db10	R_Brain	21806615888	19750359912	115652905	2833231398	5702686739	9164793434	1933995436	777881	22041110	401938	0.034089	0.965911	0.005856	0.143452	0.288738	0.464032	0.097922
LBPSEMA4BRAIN466	PT-0042	Living	0.0159192	1.78993	0.0191948	0.0217665	0.0126674	0.050781	7.6555	5.60994	4.20308	0.39819	0.237446	0.109569	0.145989	0.108805	0.635637	LIVING	0	76	F	other	Unknown	1	PD	2018-09-05	67.2	6.5	right	sb7	db9	R_Brain	18979781226	17795660146	82659973	2227349802	5201344828	8693565341	1590740202	375369	20014898	352006	0.018409	0.981591	0.004645	0.125163	0.292282	0.488522	0.089389
LBPSEMA4BRAIN468	PT-0183	Living	0.0150963	1.68319	0.0171745	0.0215641	0.0118339	0.051883	7.79369	5.66286	4.23029	0.431365	0.256781	0.106708	0.102317	0.10283	0.688146	LIVING	0	60	M	white	NHL	1	PD	2018-12-05	62.6	6.4	left	sb8	db17	L_Brain	29513578246	28118394440	30939499	5978848198	9258719475	11195270251	1654617017	484597	45916320	471156	0.010444	0.989556	0.0011	0.212631	0.329276	0.398148	0.058845
LBPSEMA4BRAIN469	T-5360	PM	0.0187364	2.91957	0.022594	0.0248615	0.0153442	0.062243	8.05597	5.81941	4.94958	0.39979	0.247717	0.110184	0.126804	0.115506	0.647506	COLUMBIA	0.5	87	M	Unknown	Unknown	0	PD	2018-10-11	168	7.6	right	sb1	db5	R_Brain	27259514382	22742657620	57228822	3516726341	5751314444	11577194579	1840193434	515321	30636230	515411	0.016542	0.983458	0.002516	0.154631	0.252887	0.509052	0.080914
LBPSEMA4BRAIN470	S12227	PM	0.0196864	3.08297	0.0254875	0.0335426	0.0153211	0.0623256	7.53368	4.29505	4.84749	0.267318	0.177666	0.140899	0.274351	0.139766	0.444983	HARVARD	14.5	55	M	Unknown	Unknown	0	Control	2018-11-09	92.8	7.2	right	sb5	db2	R_Brain	19879630222	17444697796	88074126	3129310502	7129744400	6156231636	941337132	300072	26994787	716287	0.010994	0.989006	0.005049	0.179385	0.408706	0.3529	0.053961
LBPSEMA4BRAIN471	S04859	PM	0.0184206	2.24105	0.019291	0.0257758	0.0145669	0.0571119	7.81149	6.54041	4.32149	0.376161	0.233143	0.1334	0.138999	0.118296	0.609304	HARVARD	23	81	M	white	Unknown	0	PD	2018-07-30	91	6.4	left	sb6	db22	L_Brain	26793722380	25130784150	100140684	3465803514	5502444799	13873234383	2189160770	590112	29562789	421899	0.019571	0.980429	0.003985	0.137911	0.218952	0.552041	0.087111
LBPSEMA4BRAIN472	S11088	PM	0.0181169	2.74803	0.0217551	0.026092	0.0138633	0.0555401	8.26495	5.87485	4.48772	0.417377	0.253774	0.094316	0.121891	0.112643	0.67115	HARVARD	19.92	69	F	white	Unknown	0	PD	2018-10-10	89.6	7.6	left	sb1	db4	L_Brain	38062335406	35827533731	110603834	6443061350	11701402839	15066082727	2506382981	617517	54989700	651049	0.011105	0.988895	0.003087	0.179835	0.326604	0.420517	0.069957
LBPSEMA4BRAIN473	S15709	PM	0.0178525	2.49346	0.0217261	0.0228676	0.014073	0.0555347	8.19166	5.96896	4.47593	0.442592	0.257597	0.0949614	0.101793	0.103057	0.700189	HARVARD	26.18	81	F	white	Unknown	0	Control	2018-12-04	173	7.4	left	sb4	db13	L_Brain	24169416150	22133388245	139830389	3507748448	5785821976	10888247266	1811740166	509277	30801723	384011	0.016265	0.983735	0.006318	0.158482	0.261407	0.491938	0.081856
LBPSEMA4BRAIN474	T-5259	PM	0.0189058	2.58729	0.0211559	0.0241876	0.0153449	0.0583539	7.99701	6.21887	5.08631	0.343235	0.21234	0.152511	0.16422	0.127694	0.555576	COLUMBIA	0	79	M	Unknown	Unknown	0	PD	2018-09-05	60.6	6.4	left	sb4	db13	L_Brain	26486428466	23589704822	114806047	3101289407	6314322269	11771611566	2287675533	788174	27214962	417137	0.028146	0.971854	0.004867	0.131468	0.267673	0.499015	0.096978
LBPSEMA4BRAIN477	S09277	PM	0.0175291	2.63992	0.0216217	0.0262519	0.0134216	0.0528661	8.23868	5.8318	4.55437	0.430537	0.256609	0.0961575	0.108997	0.1077	0.687146	HARVARD	7.75	71	M	white	Unknown	0	PD	2018-08-03	136	8.6	right	sb6	db22	R_Brain	31585661926	30133142552	161522743	5516208356	9590991086	12868659154	1995761213	603646	47442428	596149	0.012564	0.987436	0.00536	0.183061	0.318287	0.42706	0.066231
LBPSEMA4BRAIN478	T-780	PM	0.0183221	2.42066	0.0218092	0.0300037	0.013529	0.0539325	7.9298	5.55	5.05941	0.407305	0.241321	0.104167	0.138016	0.109191	0.648627	COLUMBIA	3.5	89	F	Unknown	Unknown	0	Control	2018-10-11	6.1	6.8	right	sb6	db23	R_Brain	21270318614	19590054345	102801522	3264749504	4817049699	9631406973	1774046647	480079	27560928	485724	0.017121	0.982879	0.005248	0.166653	0.245893	0.491648	0.090559
LBPSEMA4BRAIN479	T-4208	PM	0.0191344	2.27559	0.021025	0.0227544	0.0156111	0.063702	7.54325	4.01219	5.53082	0.0811208	0.0773136	0.149984	0.568839	0.122742	0.158434	COLUMBIA	5.8	75	F	Unknown	Unknown	0	PD	2018-12-04	120	7.3	right	sb7	db9	R_Brain	19818480984	17388910792	70188663	2625258977	5083994847	7975722980	1633745325	619030	22013166	647386	0.027352	0.972648	0.004036	0.150973	0.29237	0.458667	0.093953
LBPSEMA4BRAIN480	S16177	PM	0.0163163	2.33223	0.0188499	0.0198037	0.0126589	0.0548157	8.01588	5.68017	4.19001	0.411963	0.245371	0.117715	0.109564	0.115388	0.657333	HARVARD	12.5	65	M	Unknown	Unknown	0	PD	2018-12-04	122	7.9	right	sb4	db14	R_Brain	24928144108	22543506339	37988736	4557824670	6398777163	10149401395	1399514375	342319	37014129	453115	0.009164	0.990836	0.001685	0.202179	0.283841	0.450214	0.062081
LBPSEMA4BRAIN482	PT-0057	Living	0.0163372	2.13742	0.0197555	0.0279504	0.0131892	0.0526828	7.33787	5.15993	4.27134	0.319135	0.203649	0.14833	0.194207	0.134678	0.522784	LIVING	0	71	F	white	NHL	1	PD	2018-11-09	131	6.7	right	sb5	db3	R_Brain	21383185710	20483435740	240733384	2358538952	6279352289	8499648825	3105162290	660930	19728535	396827	0.032415	0.967585	0.011753	0.115144	0.306558	0.414952	0.151594
LBPSEMA4BRAIN483	T-174	PM	0.0191617	2.61336	0.0220979	0.0296665	0.0136182	0.0523047	7.38048	4.24863	6.17593	0.197533	0.147861	0.147826	0.36665	0.14013	0.345395	COLUMBIA	4.5	72	M	Unknown	Unknown	0	Control	2018-10-26	108	9	left	sb7	db7	L_Brain	19694371376	17908443579	330726685	2618914674	4756711852	6504084865	3698005503	863549	21141124	379290	0.039244	0.960756	0.018468	0.146239	0.265613	0.363185	0.206495
LBPSEMA4BRAIN485	T-346	PM	0.0188335	1.95902	0.0207298	0.0271728	0.0152504	0.0624318	8.03209	5.40423	5.64962	0.178922	0.135468	0.319034	0.22382	0.142755	0.314391	COLUMBIA	10	84	M	Unknown	Unknown	0	Control	2019-01-25	74.6	4.7	left	sb5	db2	L_Brain	35930015528	31148611382	226987344	4917426962	9013873782	12389439809	4600883485	722317	37971665	1325929	0.018667	0.981333	0.007287	0.15787	0.289383	0.397753	0.147707
LBPSEMA4BRAIN487	PT-0065	Living	0.0171102	1.60666	0.0207217	0.0229606	0.0138754	0.0537128	7.11425	4.36658	4.71101	0.142028	0.115318	0.126626	0.490463	0.125564	0.257347	LIVING	0	68	M	white	NHL	1	PD	2018-11-02	45.4	6.6	right	sb4	db13	R_Brain	25363317556	23339733579	374533477	2420000638	7255900412	9728260212	3561038840	1043535	21506988	521104	0.046275	0.953725	0.016047	0.103686	0.310882	0.416811	0.152574
LBPSEMA4BRAIN490	T-52	PM	0.0180256	2.08499	0.0197824	0.0309592	0.0137694	0.0553807	8.04151	5.87489	3.76	0.361721	0.205243	0.173188	0.140817	0.119031	0.566964	COLUMBIA	0	80	M	Unknown	Unknown	0	Control	2018-09-04	24.4	6.3	left	sb5	db1	L_Brain	16562848600	14203847729	122796411	1909736160	3414061145	6949511887	1807742126	477617	15896071	218819	0.02917	0.97083	0.008645	0.134452	0.240362	0.48927	0.127271
LBPSEMA4BRAIN491	PT-0091	Living	0.0157991	1.78687	0.0203243	0.0232656	0.0136792	0.0554707	6.9422	3.19284	5.87438	0.085742	0.0816987	0.139036	0.546067	0.147455	0.167441	LIVING	0	74	M	Unknown	Unknown	1	PD	2018-07-30	10.7	7.5	right	sb7	db9	R_Brain	14952141404	14029048960	158026527	1893773792	5766263885	4103625021	2107359735	623018	15209870	441414	0.03935	0.96065	0.011264	0.134989	0.411023	0.292509	0.150214
LBPSEMA4BRAIN492	S01462	PM	0.017521	2.473	0.0213006	0.0301301	0.0127646	0.0513902	8.26982	5.87996	4.64171	0.438441	0.270233	0.0947412	0.0914361	0.105149	0.708674	HARVARD	4.95	79	F	Unknown	Unknown	0	PD	2018-10-11	240	9.1	left	sb5	db3	L_Brain	24459484716	23309388494	271523971	3820940555	7308726175	9136103778	2772094015	889277	32510972	448560	0.026625	0.973375	0.011649	0.163923	0.313553	0.39195	0.118926
LBPSEMA4BRAIN494	S08434	PM	0.0154837	2.80172	0.0174426	0.0197306	0.0127623	0.0551862	7.70328	4.73885	5.58621	0.164055	0.128253	0.12403	0.466163	0.117499	0.292308	HARVARD	25.83	70	M	Unknown	Unknown	0	Control	2018-06-21	108	9	right	sb8	db18	R_Brain	32104034124	30323585245	23509814	5515120510	8667769023	14447175005	1670010893	504871	43156031	439593	0.011563	0.988437	0.000775	0.181876	0.285842	0.476434	0.055073
LBPSEMA4BRAIN495	PT-0145	Living	0.017927	1.67323	0.0207154	0.0235569	0.0137144	0.0504652	7.40272	5.29505	3.58097	0.376309	0.239548	0.123871	0.138912	0.12136	0.615857	LIVING	0	40	F	white	NHL	1	PD	2018-09-05	38	7	right	sb2	db19	R_Brain	22265053474	20352669328	105368467	2853176797	5693788199	9884026551	1816309314	562972	24374324	404029	0.022576	0.977424	0.005177	0.140187	0.279756	0.485638	0.089242
LBPSEMA4BRAIN497	PT-0030	Living	0.0173671	1.64834	0.019576	0.0313478	0.0143902	0.0528531	7.62022	5.70121	5.03333	0.404973	0.231178	0.132946	0.119175	0.111728	0.63615	LIVING	0	38	F	white	NHL	1	Control	2018-11-08	21.4	5.9	right	sb6	db24	R_Brain	23930753554	22272292130	775096211	2060471892	3265167815	6493360651	9678195561	2481735	13507463	485407	0.155213	0.844787	0.034801	0.092513	0.146602	0.291544	0.43454
LBPSEMA4BRAIN498	PT-0034	Living	0.0171204	1.54235	0.0232687	0.0356657	0.0125692	0.0518669	7.47368	5.34379	5.35372	0.222993	0.160798	0.139629	0.334395	0.142186	0.383791	LIVING	0	54	F	white	NHL	1	PD	2018-08-20	17.7	6	left	sb3	db10	L_Brain	19429454638	17658741375	103789922	2948673230	6352392614	6875471826	1378413783	445623	22178654	465127	0.019697	0.980303	0.005878	0.166981	0.359731	0.389352	0.078058
LBPSEMA4BRAIN499	PT-0136	Living	0.0169422	1.67257	0.0206465	0.0266896	0.0135362	0.0549437	7.37698	5.46243	3.94197	0.394763	0.236463	0.119816	0.136778	0.112181	0.631226	LIVING	0	68	F	white	NHL	1	PD	2018-09-19	30.6	7	right	sb6	db23	R_Brain	25061077884	22744966918	201769822	2339537567	5683453063	11588887293	2931319173	846610	21167884	664175	0.038457	0.961543	0.008871	0.10286	0.249877	0.509514	0.128878
LBPSEMA4BRAIN500	PT-0154	Living	0.0178869	1.62068	0.0208186	0.0235785	0.0131355	0.0517052	7.85674	5.37768	3.98147	0.423809	0.244248	0.102365	0.122109	0.10747	0.668057	LIVING	0	64	M	white	NHL	1	PD	2018-12-05	86.2	7.9	left	sb2	db19	L_Brain	20504480862	18920537637	79941919	2915086442	6644390186	7754405615	1526713475	479804	25717515	429874	0.018315	0.981685	0.004225	0.15407	0.351173	0.409841	0.080691
LBPSEMA4BRAIN502	PT-0011	Living	0.0180633	1.73275	0.0234044	0.0315992	0.0144649	0.0543044	7.08394	4.28502	5.28207	0.155228	0.124751	0.152021	0.43397	0.13403	0.279979	LIVING	0	61	M	white	NHL	1	PD	2018-11-09	83.6	6.7	right	sb3	db10	R_Brain	10706675084	9705221484	44593299	1225052841	3308666242	4240304094	886605008	245379	10148506	208799	0.023608	0.976392	0.004595	0.126226	0.340916	0.43691	0.091353
LBPSEMA4BRAIN506	PT-0044	Living	0.018741	1.76849	0.0236948	0.0283382	0.0162704	0.063089	7.03558	4.27894	4.66581	0.160553	0.125621	0.159947	0.415681	0.138199	0.286173	LIVING	0	65	M	white	NHL	1	Control	2019-01-25	35.4	6.9	right	sb3	db11	R_Brain	20158615250	18147975198	328957174	1993566475	5203985221	6459697222	4161769106	1564380	16028969	760893	0.088919	0.911081	0.018126	0.109851	0.286753	0.355946	0.229324
LBPSEMA4BRAIN510	PT-0152	Living	0.0137888	1.40785	0.0167491	0.0200549	0.011336	0.0496629	7.04777	4.11323	5.88721	0.163811	0.130801	0.151191	0.420157	0.13404	0.294611	LIVING	0	70	M	white	NHL	1	PD	2019-01-25	40.8	7.3	right	sb8	db17	R_Brain	26729847354	25423566807	3885373	4410100220	9078129281	10611490301	1319961632	556146	34961344	495130	0.015658	0.984342	0.000153	0.173465	0.357075	0.417388	0.051919
LBPSEMA4BRAIN512	PT-0038	Living	0.0159736	2.03326	0.0180378	0.0210189	0.0137822	0.0572803	7.15349	5.01534	4.72196	0.256351	0.181704	0.184607	0.23563	0.141708	0.438055	LIVING	0	65	M	Unknown	Unknown	1	Control	2018-07-30	50.6	6.3	right	sb8	db17	R_Brain	28117532612	26579954083	67650069	3641042435	7253209389	12546048705	3072003485	547214	28044835	510700	0.019139	0.980861	0.002545	0.136985	0.272883	0.472012	0.115576
LBPSEMA4BRAIN513	PT-0068	Living	0.0171753	1.7669	0.021538	0.0258462	0.0135884	0.0528036	7.77229	5.64136	3.90883	0.440456	0.248366	0.0983305	0.101595	0.111252	0.688822	LIVING	0	77	F	white	NHL	1	PD	2018-11-12	190	7.8	right	sb3	db12	R_Brain	30262089044	28846023113	231629610	4172078470	9564556539	11968026057	2909732437	802953	36648034	518272	0.02144	0.97856	0.00803	0.144633	0.331573	0.414893	0.100871
LBPSEMA4BRAIN514	T-351	PM	0.0177419	2.58373	0.0249818	0.0372852	0.0132967	0.0525761	8.26745	6.15905	4.83505	0.382699	0.228751	0.106035	0.162825	0.11969	0.61145	COLUMBIA	10.5	75	M	Unknown	Unknown	0	PD	2018-11-09	52.4	5.5	left	sb3	db10	L_Brain	23328658012	20933124409	41408241	3743496190	6807719362	9048461881	1292038735	604843	30382315	409570	0.019519	0.980481	0.001978	0.178831	0.325213	0.432256	0.061722
LBPSEMA4BRAIN516	PT-0021	Living	0.0161532	1.89574	0.0186446	0.0203948	0.0131612	0.0552169	7.50647	5.42881	4.19976	0.349399	0.22991	0.147437	0.138358	0.134897	0.579308	LIVING	0	78	F	white	NHL	1	PD	2018-06-15	57.4	6.8	left	sb4	db14	L_Brain	26236242982	24012044225	61306835	3393135895	6488397132	12023549734	2045654629	434446	27913411	529549	0.015326	0.984674	0.002553	0.14131	0.270214	0.50073	0.085193
LBPSEMA4BRAIN518	HBDK_17_002_FC	PM	0.0163067	2.69047	0.0200516	0.026507	0.0125054	0.0502388	8.0306	6.03043	4.93599	0.404722	0.250367	0.115401	0.123565	0.105945	0.655089	MIAMI	38.6	79	M	white	NHL	0	PD	2018-07-26	81.2	7.1	right	sb5	db3	R_Brain	21427502692	20513057158	152166589	3196981970	4814785870	10202594234	2146528495	569959	27071452	289995	0.02062	0.97938	0.007418	0.155851	0.234718	0.497371	0.104642
LBPSEMA4BRAIN519	S01837	PM	0.0173283	3.06853	0.0205959	0.0226752	0.0125104	0.0525551	7.70519	5.53288	4.96195	0.402226	0.259432	0.12036	0.102322	0.115659	0.661658	HARVARD	22.87	68	M	Unknown	Unknown	0	PD	2018-11-12	30	8.9	right	sb7	db9	R_Brain	5884576130	5290632858	29387222	900259039	1830615305	2132879125	397492167	146826	8156589	164075	0.017683	0.982317	0.005555	0.170161	0.346011	0.403143	0.075131
LBPSEMA4BRAIN520	S04610	PM	0.0197604	2.76305	0.0218799	0.0248287	0.0163931	0.066189	7.98353	5.84567	5.0015	0.403563	0.240218	0.134994	0.114739	0.106486	0.643781	HARVARD	19.67	74	F	Unknown	Unknown	0	PD	2018-06-08	13.1	6.6	right	sb2	db20	R_Brain	13391100150	11491504381	267338672	1575425210	2466719194	4491657852	2690363453	1050963	12198730	405195	0.07932	0.92068	0.023264	0.137095	0.214656	0.390868	0.234118
LBPSEMA4BRAIN522	HBIE_17_001_FC	PM	0.0161973	2.73019	0.0181205	0.0208225	0.0131241	0.0569597	7.82136	5.92921	5.63751	0.286012	0.197951	0.221847	0.156948	0.137242	0.483963	MIAMI	10.58	80	M	white	NHL	0	PD	2018-09-19	20.2	6.9	right	sb8	db18	R_Brain	22895299534	21749434983	98248010	3466440633	4288735941	11271283219	2624727180	470426	26850466	231045	0.017219	0.982781	0.004517	0.159381	0.197188	0.518233	0.12068
LBPSEMA4BRAIN523	PT-0169	Living	0.0184388	1.585	0.0223743	0.0301372	0.0134817	0.0532828	7.77167	5.58762	4.83171	0.413354	0.256237	0.10485	0.119266	0.106294	0.669591	LIVING	0	64	M	white	NHL	1	PD	2018-10-16	76.2	6.9	left	sb5	db2	L_Brain	16373655400	14446289811	86752436	2299189639	4656596945	6285662476	1118088315	256720	20213254	439816	0.012541	0.987459	0.006005	0.159154	0.322339	0.435106	0.077396
LBPSEMA4BRAIN524	PT-0048	Living	0.0164444	1.6302	0.0225816	0.0254053	0.0137367	0.0566954	7.19015	3.54146	5.58317	0.0753698	0.0730366	0.121905	0.600232	0.129456	0.148406	LIVING	0	70	M	white	NHL	1	PD	2018-11-09	13.9	6.6	left	sb1	db6	L_Brain	5532200058	4338812874	28263345	584953489	1913886021	1297324887	514385132	128077	4434557	121058	0.028071	0.971929	0.006514	0.134819	0.441108	0.299005	0.118554
LBPSEMA4BRAIN526	S14193	PM	0.0179827	2.56026	0.0219537	0.0242268	0.0135852	0.0518688	7.99911	5.44297	4.53708	0.406685	0.259092	0.106471	0.112988	0.114764	0.665777	HARVARD	21.63	76	M	Unknown	Unknown	0	Control	2018-10-11	144	9.2	left	sb2	db19	L_Brain	23540401886	22019312719	106171737	3558453959	7463134206	9303103672	1588449145	544465	32513011	435506	0.01647	0.98353	0.004822	0.161606	0.338936	0.422497	0.072139
LBPSEMA4BRAIN527	PT-0171	Living	0.0176564	1.65435	0.0196285	0.0230895	0.0127501	0.0508034	7.80917	5.66811	4.65123	0.419388	0.257458	0.111763	0.100913	0.110478	0.676846	LIVING	0	70	F	black	NHL	1	Control	2018-09-13	22.4	7.9	left	sb7	db8	L_Brain	25934907058	24882746188	840576706	3404344228	6357102086	8427829938	5852893230	2129058	26568240	553023	0.07419	0.92581	0.033782	0.136815	0.255482	0.338702	0.235219
LBPSEMA4BRAIN529	S13464	PM	0.0171593	2.84633	0.0210499	0.0272452	0.013039	0.0528272	8.18069	5.87509	4.54573	0.448079	0.267796	0.0910606	0.0915987	0.101466	0.715874	HARVARD	12.95	76	M	white	Unknown	0	PD	2018-09-21	33	9.7	left	sb5	db3	L_Brain	22545044058	21485743121	148782818	3994963064	6828623227	8828903786	1684470226	527067	33606893	422138	0.015441	0.984559	0.006925	0.185936	0.317821	0.410919	0.078399
LBPSEMA4BRAIN530	S16465	PM	0.0181792	3.22641	0.0213292	0.0242574	0.0141645	0.0557894	7.91288	5.58774	3.94218	0.393637	0.234118	0.101729	0.147944	0.122572	0.627756	HARVARD	21.82	68	M	Unknown	Unknown	0	Control	2018-10-16	91.2	6.6	left	sb2	db21	L_Brain	20850590086	18976994705	202378124	2702770524	5711786254	8308867884	2051191919	656681	24006545	397682	0.026626	0.973374	0.010664	0.142424	0.300985	0.437839	0.108088
LBPSEMA4BRAIN531	PT-0173	Living	0.0174237	1.3273	0.0208674	0.0267709	0.0131472	0.0503931	7.36085	4.00085	5.08772	0.144678	0.115021	0.143636	0.458043	0.138622	0.259699	LIVING	0	79	F	white	NHL	1	Control	2018-09-19	22	8.1	left	sb7	db7	L_Brain	18318227388	16397669440	185706512	2007454127	5033575458	6721914362	2449018981	600431	16695166	375258	0.034716	0.965284	0.011325	0.122423	0.306969	0.409931	0.149352
LBPSEMA4BRAIN532	PT-0024	Living	0.0159093	1.92687	0.0184727	0.0239414	0.0122064	0.0540956	7.22201	4.93528	3.58943	0.351272	0.2165	0.157251	0.142878	0.132098	0.567772	LIVING	0	67	M	white	NHL	1	PD	2018-08-20	69.4	7.5	right	sb8	db17	R_Brain	28133961676	26273392210	29530594	4866054920	9075194869	10581785267	1720826560	600057	36226876	467950	0.016294	0.983706	0.001124	0.185208	0.345414	0.402757	0.065497
LBPSEMA4BRAIN533	T-3890	PM	0.0178653	2.26751	0.0201636	0.0290712	0.0136826	0.0541937	7.79871	5.55853	4.37867	0.18736	0.15402	0.331483	0.186408	0.14073	0.34138	COLUMBIA	7.17	85	F	Unknown	Unknown	0	PD	2018-07-30	29	5.7	right	sb6	db22	R_Brain	19477902318	18256404523	259750835	2889681086	3571964197	8391165313	3143843092	918758	22340682	347636	0.0395	0.9605	0.014228	0.158283	0.195655	0.459629	0.172205
LBPSEMA4BRAIN535	HBHJ_17_001_FC	PM	0.0196519	2.81888	0.0199386	0.0274957	0.0159408	0.064902	7.86557	6.10089	5.77666	0.36586	0.210846	0.145525	0.160187	0.117581	0.576706	MIAMI	0	79	F	white	NHL	0	PD	2018-12-04	260	6.2	right	sb6	db22	R_Brain	28068702142	25852761209	99705837	4373901393	6977320297	11543079777	2858753905	612938	33455306	638960	0.017991	0.982009	0.003857	0.169185	0.269887	0.446493	0.110578
LBPSEMA4BRAIN537	S02971	PM	0.0189715	2.68194	0.0229173	0.0286628	0.015305	0.0613181	L_Brain	7.82422	5.93728	0.329368	0.22495	0.153359	0.131322	0.161002	0.554318	HARVARD	15.25	73	M	American	Indian/Uknown	0	PD	2018-11-05	39.4	7.1	left	sb5	db2		19602768820	16680014429	39406382	2557370709	4562984986	8453035823	1067216529	288643	22534237	469507	0.012647	0.987353	0.002362	0.153319	0.27356	0.506776	0.063982
LBPSEMA4BRAIN541	T-169	PM	0.0189515	2.94341	0.0244172	0.023454	0.014593	0.0577505	8.12845	5.83609	4.44493	0.434064	0.266751	0.0968585	0.0965369	0.10579	0.700815	COLUMBIA	33.67	67	M	Unknown	Unknown	0	Control	2018-08-22	25.4	8	left	sb4	db15	L_Brain	13078857236	10811387290	127970426	1866209679	3312716630	4098269020	1406221535	581471	16410633	370927	0.03422	0.96578	0.011837	0.172615	0.30641	0.37907	0.130069
LBPSEMA4BRAIN542	PT-0091	Living	0.0185371	1.11791	0.0227126	0.0308341	0.0130537	0.0485464	7.02843	3.23591	5.96387	0.0855328	0.0842441	0.129793	0.55545	0.14498	0.169777	LIVING	0	74	M	Unknown	Unknown	1	PD	2018-09-04	12.3	8.1	left	sb3	db11	L_Brain	22115356728	20619179843	121849744	2816790197	7174707346	8567581494	1938251062	478100	23413305	587456	0.020011	0.979989	0.00591	0.13661	0.347963	0.415515	0.094002
LBPSEMA4BRAIN543	PT-0138	Living	0.0179357	1.60868	0.0215831	0.0237572	0.013689	0.0534869	7.98856	5.84191	3.61316	0.424876	0.261791	0.0994035	0.109292	0.104638	0.686667	LIVING	0	57	M	white	NHL	1	PD	2018-09-27	39.8	7.2	right	sb2	db20	R_Brain	18065908986	16003422410	250826704	2485682078	4560329566	6169490536	2537093526	956249	21201134	604479	0.043157	0.956843	0.015673	0.155322	0.28496	0.385511	0.158534
LBPSEMA4BRAIN545	S00324	PM	0.017025	2.80377	0.0190378	0.0215929	0.0142932	0.0612201	8.00115	5.84969	5.05679	0.421246	0.241188	0.123915	0.102038	0.111614	0.662434	HARVARD	22.83	72	F	Unknown	Unknown	0	Control	2018-09-21	43.4	6.8	left	sb8	db17	L_Brain	26950929284	25441682415	49837202	4377401314	6438696335	12190643883	2385103681	622045	34208890	402830	0.017859	0.982141	0.001959	0.172056	0.253077	0.47916	0.093748
LBPSEMA4BRAIN546	T-4102	PM	0.0163632	2.98508	0.0201958	0.0249209	0.0123979	0.052862	8.27514	6.40062	4.41043	0.460612	0.268454	0.0858371	0.0850286	0.100069	0.729066	COLUMBIA	4.25	76	F	Unknown	Unknown	0	PD	2018-09-04	32.4	8.1	right	sb5	db3	R_Brain	23105298128	21922570403	139987110	3895289814	6163513819	9822214717	1901564943	539418	31838930	357359	0.01666	0.98334	0.006386	0.177684	0.281149	0.448041	0.08674
LBPSEMA4BRAIN550	PT-0089	Living	0.0148177	1.19728	0.0186669	0.0204733	0.0118161	0.0511011	7.13752	2.57525	6.68454	0.0826653	0.0820047	0.1242	0.570053	0.141077	0.16467	LIVING	0	51	F	white	NHL	1	Control	2018-08-22	6.68	7.7	right	sb4	db14	R_Brain	15012492944	13472830582	49041794	2368568210	4156639805	5474434764	1424146009	358763	18725574	317727	0.018799	0.981201	0.00364	0.175803	0.30852	0.406331	0.105705
LBPSEMA4BRAIN553	PT-0058	Living	0.0173151	1.60095	0.0204593	0.0238534	0.0133443	0.0508894	7.26022	4.25887	5.19033	0.162899	0.132633	0.144624	0.414537	0.145307	0.295531	LIVING	0	74	F	Unknown	Unknown	1	PD	2018-10-17	47.6	7.3	right	sb2	db19	R_Brain	28327064384	26880627330	545805798	3000413959	8234130200	10529863383	4570413990	1675756	24867484	622166	0.063133	0.936867	0.020305	0.11162	0.306322	0.391727	0.170026
LBPSEMA4BRAIN554	S01558	PM	0.0158718	2.66674	0.0179411	0.0213668	0.0115934	0.0526285	7.61696	4.50259	5.26726	0.308746	0.202151	0.126212	0.23642	0.126471	0.510898	HARVARD	15.83	65	M	Unknown	Unknown	0	Control	2018-10-17	70.2	9	left	sb8	db18	L_Brain	22962574624	21881388049	33783764	5275066214	7403590838	8176203596	992743637	272730	40178897	321358	0.006742	0.993258	0.001544	0.241075	0.338351	0.37366	0.045369
LBPSEMA4BRAIN555	S12025	PM	0.0184669	2.58665	0.0231979	0.0273713	0.0146813	0.0598786	8.18334	5.74566	4.63223	0.432434	0.263051	0.098862	0.0989314	0.106722	0.695485	HARVARD	12	68	M	Unknown	Unknown	0	PD	2018-11-02	158	8.2	left	sb1	db6	L_Brain	19259270244	16114977054	126714195	2666455250	5480840559	6276467909	1564499141	553424	24142129	495086	0.02241	0.97759	0.007863	0.165464	0.340108	0.38948	0.097084
LBPSEMA4BRAIN562	PT-0139	Living	0.0170471	1.47718	0.0209967	0.0235916	0.0132794	0.053134	7.64779	5.10739	4.00241	0.330647	0.1973	0.110348	0.243336	0.118368	0.527947	LIVING	0	48	M	white	NHL	1	PD	2018-11-09	69.2	5.5	left	sb4	db13	L_Brain	18491381384	16789119617	220463010	2276932806	5874067341	6368732581	2048923879	639240	20327446	341839	0.030488	0.969512	0.013131	0.13562	0.349873	0.379337	0.122039
LBPSEMA4BRAIN564	PT-0123	Living	0.0171872	2.01821	0.0155953	0.0169827	0.0161954	0.0656017	7.27905	5.76016	5.03356	0.344341	0.213763	0.14197	0.173755	0.126171	0.558104	LIVING	0	49	M	white	NHL	1	PD	2018-10-16	42.2	6.1	left	sb8	db16	L_Brain	27034819278	24872981248	7761778	4303308048	9336138801	9290266851	1935505770	1201810	29137487	904728	0.039612	0.960388	0.000312	0.173011	0.375353	0.373508	0.077816
LBPSEMA4BRAIN567	T-4297	PM	0.01824	2.93571	0.0211826	0.0249099	0.0142019	0.0543162	8.06966	6.2219	5.14332	0.423566	0.268511	0.101169	0.0971453	0.109609	0.692077	COLUMBIA	6.08	74	M	Unknown	Unknown	0	Control	2018-06-15	53.6	7.4	left	sb2	db21	L_Brain	22999708486	20999556731	170014198	3135270748	5120084150	10567931885	2006255750	607216	26976142	350389	0.022014	0.977986	0.008096	0.149302	0.243819	0.503245	0.095538
LBPSEMA4BRAIN569	S02734	PM	0.0159073	2.81145	0.0173656	0.0204202	0.0123146	0.0528547	7.80005	5.58488	5.1332	0.432189	0.262936	0.109271	0.0917521	0.103853	0.695125	HARVARD	20.93	70	M	Unknown	Unknown	0	Control	2018-07-30	83.6	9.1	right	sb8	db16	R_Brain	101000000000	96659208373	25693956	22496370363	32256228603	37172041665	4708873786	3800881	167757047	1454506	0.022155	0.977845	0.000266	0.232739	0.333711	0.384568	0.048716
LBPSEMA4BRAIN570	T-4518	PM	0.0192256	2.70623	0.023878	0.0290425	0.0144514	0.0570255	7.3339	3.49143	5.76063	0.119753	0.105879	0.149126	0.48761	0.137631	0.225632	COLUMBIA	0	56	M	Unknown	Unknown	0	Control	2019-01-07	95.6	8.6	right	sb1	db5	R_Brain	21459209016	19363898853	167617086	3068331067	7709370771	6612469407	1806110522	675680	26006684	455573	0.025323	0.974677	0.008656	0.158456	0.398131	0.341484	0.093272
LBPSEMA4BRAIN571	PT-0150	Living	0.0177559	1.39588	0.0222959	0.0285418	0.0137063	0.0555589	7.49849	5.06577	4.63857	0.298193	0.203412	0.130419	0.239983	0.127993	0.501605	LIVING	0	68	M	white	NHL	1	Control	2018-10-16	36.8	6.5	left	sb6	db22	L_Brain	26923149840	25058245900	447976981	2935347708	6662928952	11199946895	3812045364	1249649	26183778	746356	0.045552	0.954448	0.017877	0.117141	0.265898	0.446957	0.152127
LBPSEMA4BRAIN574	T-4561	PM	0.0180186	3.04418	0.0198837	0.0231165	0.0143326	0.0622278	8.04842	6.08185	4.26974	0.432423	0.256543	0.106871	0.0974161	0.106746	0.688966	COLUMBIA	0.33	80	M	Unknown	Unknown	0	PD	2018-10-10	89.6	7.7	right	sb8	db16	R_Brain	28921308994	26475601757	7370789	5019677662	6988137994	12870183254	1590232058	579561	38371288	463605	0.014879	0.985121	0.000278	0.189596	0.263946	0.486115	0.060064
LBPSEMA4BRAIN575	PT-0040	Living	0.0186077	1.94505	0.0212252	0.0257068	0.0150515	0.0590229	7.30588	5.18216	4.5837	0.363729	0.222761	0.117444	0.175785	0.120281	0.586491	LIVING	0	53	M	Unknown	NHL	1	Control	2018-08-23	48	6.6	right	sb7	db7	R_Brain	19646122262	17247705229	144110321	1998232430	5302973110	7501140199	2301249169	459022	16916378	427491	0.026418	0.973582	0.008355	0.115855	0.30746	0.434907	0.133423
LBPSEMA4BRAIN576	PT-0051	Living	0.0190301	1.67754	0.0226032	0.0331283	0.0140268	0.0552062	7.38671	5.12653	4.13248	0.358121	0.23356	0.149855	0.129944	0.12852	0.591681	LIVING	0	74	M	white	NHL	1	PD	2018-09-05	73.6	7	right	sb6	db24	R_Brain	19960525566	18528313538	440458019	2020928003	4383856329	7210113159	4472958028	1051882	16542908	410834	0.059784	0.940216	0.023772	0.109072	0.236603	0.38914	0.241412
LBPSEMA4BRAIN577	PT-0102	Living	0.0135456	1.02758	0.017957	0.0203755	0.0096634	0.0437256	6.84636	2.08564	6.03028	0.084113	0.0847632	0.120151	0.550381	0.160592	0.168876	LIVING	0	64	F	white	NHL	1	PD	2018-09-21	7.24	8.5	left	sb8	db17	L_Brain	17723479192	16124248289	17185602	3375418627	4526728674	7268661981	936253405	354555	26634776	223284	0.013137	0.986863	0.001066	0.209338	0.28074	0.450791	0.058065
LBPSEMA4BRAIN578	PT-0104	Living	0.0187742	1.74823	0.0232866	0.0288347	0.0150715	0.0592934	7.66056	5.53094	4.85385	0.352567	0.223616	0.110725	0.18949	0.123601	0.576183	LIVING	0	67	M	white	NHL	1	PD	2018-06-21	66.2	7.8	left	sb1	db6	L_Brain	14839696892	11006725103	102120155	1442037875	3571881714	4565699616	1324985743	406436	12315729	301072	0.031947	0.968053	0.009278	0.131014	0.324518	0.41481	0.12038
LBPSEMA4BRAIN579	T-4639	PM	0.0189605	2.97436	0.0218487	0.0282143	0.0140014	0.0566778	8.03614	5.89987	4.65395	0.4345	0.255369	0.110224	0.0948265	0.10508	0.689869	COLUMBIA	3	67	M	Unknown	Unknown	0	PD	2018-10-16	70.2	7.8	right	sb7	db7	R_Brain	23307057950	20870119629	178092278	4378125977	6914224065	7352431994	2047245315	524172	33938572	592790	0.01521	0.98479	0.008533	0.20978	0.331298	0.352295	0.098095
LBPSEMA4BRAIN580	T-4210	PM	0.0165832	2.2592	0.0202865	0.029	0.0124803	0.0519272	7.63382	3.9779	6.76031	0.0776329	0.0760266	0.166427	0.565708	0.114206	0.15366	COLUMBIA	3.2	87	M	Unknown	Unknown	0	Control	2018-08-13	12.7	6.9	right	sb5	db3	R_Brain	19538445354	18374733995	599402646	2336270312	4063415005	6586323124	4789322908	1731467	17385939	345322	0.09057	0.90943	0.032621	0.127146	0.221141	0.358445	0.260647
LBPSEMA4BRAIN581	T-256	PM	0.0193102	2.25603	0.0208487	0.0313564	0.0149207	0.0605528	7.65355	5.16892	5.98865	0.19623	0.150339	0.245727	0.275561	0.132143	0.346569	COLUMBIA	4.97	67	F	Unknown	Unknown	0	Control	2019-01-07	164	4.7	right	sb6	db22	R_Brain	28283391580	26586206017	328860797	3975843200	6202946936	10102875785	5975679299	966351	27936842	728954	0.033434	0.966566	0.01237	0.149545	0.233314	0.380004	0.224766
LBPSEMA4BRAIN583	PT-0078	Living	0.0179013	1.8106	0.0208681	0.0231471	0.014606	0.0547862	7.6291	5.4405	3.65637	0.39673	0.239701	0.111789	0.132463	0.119316	0.636431	LIVING	0	84	M	Unknown	NHL	1	Control	2018-09-27	38	7.1	left	sb4	db13	L_Brain	17859417516	15719896023	298943547	1731542197	4809549174	6475951516	2403909589	726520	14801710	335961	0.046787	0.953213	0.019017	0.11015	0.305953	0.411959	0.152921
LBPSEMA4BRAIN585	HBHE_17_001_FC	PM	0.0180751	2.37207	0.0222739	0.0262926	0.0144368	0.055421	8.08975	6.05575	5.18817	0.399686	0.24559	0.125722	0.111362	0.11764	0.645276	MIAMI	7	81	F	white	NHL	0	PD	2018-08-03	84.2	7.1	left	sb3	db11	L_Brain	20643156488	18448854428	57525662	2540647117	4303847803	10018329128	1528504718	787356	22507933	351857	0.033799	0.966201	0.003118	0.137713	0.233285	0.543033	0.082851
LBPSEMA4BRAIN586	PT-0097	Living	0.0173343	1.6089	0.0203177	0.0301871	0.0125207	0.0509895	7.37852	4.98609	4.32071	0.370507	0.220055	0.128767	0.157039	0.123632	0.590562	LIVING	0	59	M	white	NHL	1	PD	2018-10-11	124	7.8	left	sb6	db22	L_Brain	29593405616	28197536043	211191165	4392667568	8529755555	12004097394	3059824361	631236	34580053	642009	0.017927	0.982073	0.00749	0.155782	0.3025	0.425714	0.108514
LBPSEMA4BRAIN588	T-167	PM	0.0170985	2.961	0.0166467	0.0199794	0.013923	0.0575751	7.91348	5.68724	5.72032	0.314117	0.204581	0.133871	0.228449	0.118982	0.518698	COLUMBIA	4.08	87	F	Unknown	Unknown	0	PD	2019-01-28	148	4.1	right	sb4	db14	R_Brain	39923447660	37228578335	155892578	6434297898	7192599493	18766116891	4679671475	990895	48347164	610408	0.020084	0.979916	0.004187	0.172832	0.193201	0.504078	0.125701
LBPSEMA4BRAIN589	PT-0119	Living	0.0169004	1.67473	0.0215053	0.024518	0.0138592	0.0547867	6.84286	3.49522	5.50984	0.0962247	0.0904758	0.139907	0.537346	0.136047	0.186701	LIVING	0	71	M	white	NHL	1	PD	2018-10-11	10.6	7.4	left	sb4	db13	L_Brain	19115429680	17806881770	814639170	1538432014	4531640892	5055327186	5866842508	2581366	10594188	468114	0.195921	0.804079	0.045749	0.086395	0.254488	0.283897	0.329471
LBPSEMA4BRAIN591	PT-0099	Living	0.0138836	1.20046	0.0164333	0.01833	0.0108066	0.0475122	7.24857	2.71561	6.30042	0.0802205	0.0808265	0.122695	0.569897	0.146361	0.161047	LIVING	0	29	F	white	NHL	1	Control	2018-11-05	28.2	8.1	left	sb4	db14	L_Brain	28154238638	26279404593	42161120	4354982007	8000167459	12154050046	1728043961	494365	35316415	557064	0.013805	0.986195	0.001604	0.165718	0.304427	0.462493	0.065757
LBPSEMA4BRAIN592	T-4108	PM	0.0169696	2.44245	0.0189605	0.027037	0.0134363	0.0539947	8.13438	5.9385	4.63752	0.39544	0.228803	0.109048	0.158152	0.108558	0.624242	COLUMBIA	3	73	M	Unknown	Unknown	0	PD	2018-10-10	42.8	6.8	right	sb5	db1	R_Brain	22433073640	19817686868	177814759	3263039089	5386163045	8983017764	2007652211	906814	26481672	348402	0.033109	0.966891	0.008973	0.164653	0.271786	0.453283	0.101306
LBPSEMA4BRAIN596	PT-0055	Living	0.0174221	1.39555	0.0225998	0.0273156	0.0130852	0.0901511	7.23067	3.68459	6.22869	0.0704929	0.0697059	0.0991162	0.639362	0.121323	0.140199	LIVING	0	45	M	white	HL	1	PD	2018-10-16	20	6.6	left	sb5	db3	L_Brain	21710279058	20426386586	204941319	2507809319	5113754082	9852800997	2747080869	818480	20822521	383535	0.037821	0.962179	0.010033	0.122773	0.25035	0.482357	0.134487
LBPSEMA4BRAIN597	PT-0190	Living	0.0179266	1.43918	0.0222751	0.0337499	0.0135848	0.0538338	7.53013	4.90481	5.17047	0.255536	0.181168	0.141268	0.286628	0.135401	0.436703	LIVING	0	57	M	white	NHL	1	PD	2019-01-07	30.6	7.6	left	sb5	db1	L_Brain	19882328942	17634688578	373009516	2481262251	6231847833	6295414404	2253154574	1653431	19910837	374572	0.076675	0.923325	0.021152	0.140703	0.353386	0.35699	0.127768
LBPSEMA4BRAIN599	S14836	PM	0.0159547	2.60955	0.0178661	0.0199889	0.0131022	0.0576739	8.13489	5.65117	4.88522	0.427324	0.253247	0.102264	0.111853	0.105313	0.680571	HARVARD	24.88	73	F	white	Unknown	0	Control	2018-06-21	212	8.8	right	sb8	db17	R_Brain	31006471164	29452352472	34353854	5995513784	8409881534	13348149127	1664454173	604233	46652666	417886	0.012786	0.987214	0.001166	0.203567	0.285542	0.453212	0.056513
LBPSEMA4BRAIN605	PT-0134	Living	0.0179957	1.44486	0.0216795	0.0262293	0.0136355	0.0514773	7.73016	5.66464	5.17509	0.337351	0.222462	0.129094	0.189049	0.122044	0.559813	LIVING	0	67	M	white	NHL	1	PD	2018-12-04	47.6	7.5	right	sb3	db12	R_Brain	25427855748	22727442304	222109227	3646943534	7585637608	9100638963	2172112972	701502	31006566	439148	0.022124	0.977876	0.009773	0.160464	0.333766	0.400425	0.095572
LBPSEMA4BRAIN607	T-69	PM	0.0170115	2.39275	0.0174639	0.0219735	0.0128331	0.0497375	7.86966	6.20634	5.34399	0.418677	0.236656	0.131968	0.105565	0.107134	0.655333	COLUMBIA	12	84	M	Unknown	Unknown	0	PD	2018-07-26	82.8	6.4	left	sb7	db8	L_Brain	25063881240	23827358565	426195283	3229248625	4275453595	9694956478	6201504584	1672584	22886129	453865	0.068106	0.931894	0.017887	0.135527	0.179435	0.406883	0.260268
LBPSEMA4BRAIN609	S08041	PM	0.0176746	3.0403	0.0216257	0.0310677	0.0135263	0.0544148	8.02787	5.75181	5.08371	0.410664	0.252729	0.124891	0.101614	0.110102	0.663393	HARVARD	25.92	70	M	Unknown	Unknown	0	Control	2018-08-22	33.2	6	right	sb5	db1	R_Brain	17301643198	15579279054	209335314	2973645034	4813939889	6223663633	1358695184	821640	23012494	271617	0.034473	0.965527	0.013437	0.190872	0.308996	0.399483	0.087212
LBPSEMA4BRAIN610	T-111	PM	0.0191777	2.41938	0.023592	0.0247897	0.0154602	0.0561766	7.46923	3.4052	5.41348	0.0854104	0.0831464	0.150072	0.519135	0.162237	0.168557	COLUMBIA	3.67	33	F	Unknown	Unknown	0	Control	2018-10-11	52	9	left	sb2	db19	L_Brain	21936071224	20708356239	338974039	2874293684	6814466178	7717468944	2963153394	1679642	23581947	515313	0.06649	0.93351	0.016369	0.138799	0.329068	0.372674	0.14309
LBPSEMA4BRAIN611	PT-0020	Living	0.01465	1.68646	0.0175759	0.021046	0.0116856	0.0524646	7.28566	4.54792	4.52442	0.207816	0.15127	0.161822	0.336848	0.142244	0.359086	LIVING	0	50	M	other	Unknown	1	PD	2018-08-08	80.2	7.2	right	sb8	db17	R_Brain	24947115948	23824812717	38650095	4145075831	6799900777	10811381172	2029804842	466973	32227671	371871	0.014283	0.985717	0.001622	0.173981	0.285413	0.453787	0.085197
LBPSEMA4BRAIN612	S13050	PM	0.0167626	2.87107	0.0198519	0.0210434	0.0130604	0.0526438	7.94251	5.79334	5.00783	0.417556	0.257249	0.108014	0.110063	0.107118	0.674806	HARVARD	26.67	80	F	Unknown	Unknown	0	Control	2018-11-12	192	6.3	right	sb7	db9	R_Brain	13510332468	12585496316	45513848	2084274725	3813375276	5784806423	857526044	231913	19014509	287176	0.01205	0.98795	0.003616	0.165609	0.302998	0.459641	0.068136
LBPSEMA4BRAIN613	T-136	PM	0.0175642	2.33977	0.0208261	0.0259099	0.0134748	0.0564308	8.22357	6.15277	4.28126	0.456553	0.254815	0.0975515	0.0932491	0.0978311	0.711368	COLUMBIA	7.83	64	F	Unknown	Unknown	0	Control	2018-11-09	117	7.6	left	sb6	db22	L_Brain	30999858896	29185584451	363612050	5291659573	8565054245	10985561272	3979697311	1453392	42433301	745719	0.033117	0.966883	0.012459	0.181311	0.293469	0.376404	0.136358
LBPSEMA4BRAIN615	PT-0142	Living	0.0163965	1.4153	0.0214437	0.0239519	0.0125186	0.0485673	7.12525	3.44632	6.41967	0.0875397	0.0846959	0.12942	0.574342	0.124002	0.172236	LIVING	0	59	M	white	NHL	1	Control	2018-08-22	7.62	7.5	right	sb1	db5	R_Brain	6308680988	5408955967	21902280	728420004	1782139335	2349054720	527439628	147602	6028305	122298	0.0239	0.9761	0.004049	0.134669	0.329479	0.43429	0.097512
LBPSEMA4BRAIN617	PT-0002	Living	0.017171	2.16686	0.0209412	0.0222429	0.0142057	0.0614264	7.50923	5.00495	4.18318	0.339999	0.210409	0.152854	0.165977	0.13076	0.550408	LIVING	0	73	M	white	NHL	1	PD	2017-06-05	14.8	5.7	left	sb4	db14	L_Brain	17968033926	16076855002	63348635	2517288650	5121276356	6708297836	1666643525	311717	20402296	485147	0.015049	0.984951	0.00394	0.156578	0.31855	0.417264	0.103667
LBPSEMA4BRAIN618	PT-0036	Living	0.0169052	1.72734	0.0245394	0.0290869	0.0135624	0.0567565	7.11647	3.45755	5.31706	0.149981	0.12074	0.158132	0.421238	0.14991	0.270721	LIVING	0	67	M	white	NHL	1	PD	2018-06-08	12.9	7.9	right	sb5	db2	R_Brain	11319838610	10031668043	55052484	1364037665	5037982129	2562219401	1012376364	243224	12597615	575546	0.018941	0.981059	0.005488	0.135973	0.502208	0.255413	0.100918
LBPSEMA4BRAIN619	PT-0009	Living	0.0161031	1.78992	0.0207052	0.0332432	0.0142166	0.060812	7.64398	3.93076	4.90661	0.116871	0.0999059	0.15637	0.484164	0.142689	0.216777	LIVING	0	64	M	white	Unknown	1	PD	2017-06-05	13.8	7.2	right	sb5	db1	R_Brain	15469166464	13672301557	332069018	2307757795	5191555992	2994023348	2846895404	1126908	17942468	456527	0.059095	0.940905	0.024288	0.168791	0.379713	0.218985	0.208224
LBPSEMA4BRAIN623	T-9	PM	0.0195098	2.10716	0.0228535	0.0260068	0.0146122	0.0560518	7.50411	3.56118	6.41431	0.0745769	0.0744534	0.132799	0.575369	0.142802	0.14903	COLUMBIA	4.25	74	M	Unknown	Unknown	0	PD	2018-07-26	26.4	7.8	right	sb3	db11	R_Brain	58606751466	52173944011	295579177	8484888200	14981829179	23310817713	5100829742	2877147	68758792	1539298	0.040163	0.959837	0.005665	0.162627	0.287152	0.44679	0.097766
LBPSEMA4BRAIN624	PT-0069	Living	0.0172221	1.92096	0.0203585	0.0287886	0.0136758	0.0549048	7.45535	5.47556	4.56279	0.355065	0.224433	0.135624	0.166314	0.118564	0.579497	LIVING	0	79	F	white	NHL	1	PD	2018-11-09	57.8	5.7	left	sb6	db22	L_Brain	23081930970	21354007712	361076098	2464395999	5113890458	8875643715	4539001442	1035457	19498363	563875	0.050427	0.949573	0.016909	0.115407	0.239482	0.415643	0.21256
LBPSEMA4BRAIN625	PT-0105	Living	0.0186105	1.84725	0.0219635	0.0287157	0.0152523	0.0595473	7.15912	5.02878	3.5655	0.269695	0.19238	0.152071	0.248314	0.137539	0.462075	LIVING	0	63	F	white	HL	1	PD	2018-11-02	48.2	6.3	right	sb6	db23	R_Brain	32969421718	29450595324	335400148	3418630547	7489403781	13129084706	5078076142	1090627	28174131	1137872	0.037268	0.962732	0.011389	0.11608	0.254304	0.4458	0.172427
LBPSEMA4BRAIN626	S10048	PM	0.0191016	2.81944	0.0232857	0.0247394	0.0148778	0.0553895	7.6426	4.86086	3.82606	0.325729	0.215996	0.132066	0.191927	0.134282	0.541725	HARVARD	20.08	75	F	white	Unknown	0	Control	2018-11-05	134	8.6	left	sb2	db19	L_Brain	20226813480	18403458771	93530537	3191397601	6706613780	7034743286	1377173567	468083	28408914	460816	0.01621	0.98379	0.005082	0.173413	0.364421	0.382251	0.074832
LBPSEMA4BRAIN627	T-206	PM	0.0200113	2.44788	0.0288048	0.0455516	0.0144384	0.0555798	7.4884	4.59818	5.54365	0.300871	0.203043	0.144205	0.214632	0.137248	0.503915	COLUMBIA	13.92	49	M	Unknown	Unknown	0	Control	2018-11-05	46.8	6.1	left	sb3	db10	L_Brain	25288883788	23365981668	87363799	4449860778	9432837966	8027501674	1368417451	550017	34669322	554252	0.015617	0.984383	0.003739	0.190442	0.4037	0.343555	0.058565
LBPSEMA4BRAIN629	T-219	PM	0.0201759	2.27619	0.0229744	0.0299598	0.0165094	0.0673505	8.00005	6.03469	5.24112	0.40769	0.239279	0.13612	0.109377	0.107534	0.646969	COLUMBIA	36.5	69	F	Unknown	Unknown	0	PD	2019-01-25	192	5.6	left	sb5	db2	L_Brain	16695624210	14286771581	55950947	2037437588	3254731223	7605469869	1333181954	290486	17216281	367028	0.016593	0.983407	0.003916	0.14261	0.227814	0.532343	0.093316
LBPSEMA4BRAIN633	PT-0013	Living	0.0167244	1.86554	0.0202622	0.0304495	0.0129507	0.0527823	7.42508	5.51236	4.78011	0.359493	0.236285	0.151003	0.125131	0.128088	0.595779	LIVING	0	55	F	white	NHL	1	PD	2018-08-22	60.6	6.7	left	sb5	db1	L_Brain	20257201552	18568808524	354119458	1985528487	5143070285	8068220743	3017869551	1168297	16596745	364834	0.065764	0.934236	0.019071	0.106928	0.276974	0.434504	0.162524
LBPSEMA4BRAIN634	T-148	PM	0.0178302	2.8978	0.0210864	0.0232205	0.0139476	0.0546391	7.40805	3.42717	6.05882	0.0808029	0.0764265	0.134204	0.570762	0.137804	0.157229	COLUMBIA	10.42	66	M	Unknown	Unknown	0	Control	2018-08-23	11.2	8.3	left	sb2	db19	L_Brain	11025993048	9747498202	138400509	1467224874	2918977292	3916398872	1306496655	610962	11620553	200779	0.04995	0.95005	0.014199	0.150523	0.299459	0.401785	0.134034
LBPSEMA4BRAIN637	S00021	PM	0.0186666	3.20471	0.0213481	0.0221118	0.0146708	0.0556378	7.95795	5.38972	5.01369	0.339954	0.21909	0.123355	0.182457	0.135144	0.559044	HARVARD	22.75	78	F	Unknown	Unknown	0	Control	2018-08-08	162	8.4	right	sb2	db20	R_Brain	27225307904	25684640618	170338170	4275978693	7738999106	10973598615	2525726034	903566	36377578	529138	0.024237	0.975763	0.006632	0.16648	0.301308	0.427244	0.098336
LBPSEMA4BRAIN638	PT-0170	Living	0.016565	1.41403	0.019599	0.023534	0.012414	0.0479601	7.68185	5.35764	5.11294	0.30969	0.203542	0.112386	0.252515	0.121867	0.513232	LIVING	0	67	M	white	NHL	1	PD	2018-09-05	41.2	6.9	left	sb2	db21	L_Brain	24473065782	22773234085	408864022	3337370691	7089583195	9174839824	2762576353	1115635	28750757	442480	0.037354	0.962646	0.017954	0.146548	0.311312	0.402878	0.121308
LBPSEMA4BRAIN639	T-5293	PM	0.0170435	3.10208	0.0188395	0.0215321	0.0136168	0.0527553	7.76349	5.43221	4.8649	0.338233	0.20867	0.120504	0.210768	0.121825	0.546902	COLUMBIA	0	81	M	Unknown	Unknown	0	PD	2018-10-11	200	6.5	left	sb7	db9	L_Brain	33314418528	31701281868	258755249	5326977140	9433228248	13528664663	3153656568	1056704	43078446	603669	0.023942	0.976058	0.008162	0.168037	0.297566	0.426754	0.09948
LBPSEMA4BRAIN642	PT-0051	Living	0.0170023	1.85889	0.0194751	0.0299577	0.0138197	0.0564123	7.47488	5.38787	4.11892	0.396033	0.245327	0.122019	0.129207	0.107414	0.64136	LIVING	0	74	M	white	NHL	1	PD	2018-10-16	28.4	6.5	left	sb5	db3	L_Brain	16952715872	15506173319	83215592	1652663776	3652384176	8375655382	1742254393	402909	14959680	346228	0.026227	0.973773	0.005367	0.106581	0.235544	0.54015	0.112359
LBPSEMA4BRAIN644	PT-0159	Living	0.0160279	1.82562	0.018692	0.0207426	0.0128322	0.0548077	7.54767	5.21265	4.46385	0.355189	0.232646	0.144786	0.141405	0.125974	0.587835	LIVING	0	73	M	white	NHL	1	PD	2018-09-13	41.6	7.5	left	sb4	db14	L_Brain	18378350264	16388346530	65515095	2673481195	4680128557	7623850259	1345371424	292466	21930249	405911	0.013161	0.986839	0.003998	0.163133	0.285577	0.465199	0.082093
LBPSEMA4BRAIN645	PT-0076	Living	0.0181713	1.86717	0.0214293	0.0319802	0.0143888	0.054638	7.26841	5.28059	5.48118	0.271864	0.187004	0.150379	0.257612	0.133142	0.458868	LIVING	0	56	M	white	NHL	1	PD	2018-07-26	69.8	6.9	right	sb6	db24	R_Brain	22239671568	20697386675	460510578	2132238709	4514738034	7805151680	5784747674	1187865	16888499	422517	0.065714	0.934286	0.02225	0.10302	0.218131	0.377108	0.279492
LBPSEMA4BRAIN647	S19010	PM	0.0172341	2.50101	0.0199305	0.0270516	0.0132449	0.0521521	8.20489	6.24262	4.46932	0.434776	0.253282	0.0923974	0.11209	0.107456	0.688057	HARVARD	21.12	79	F	white	Unknown	0	PD	2018-06-21	181	7.8	right	sb6	db24	R_Brain	22153445040	20485573276	78064321	3492034235	5813390260	9781665639	1320418821	346481	29829398	354798	0.011482	0.988518	0.003811	0.170463	0.28378	0.47749	0.064456
LBPSEMA4BRAIN649	S16738	PM	0.0181071	2.16425	0.0215224	0.023583	0.0141679	0.0533334	7.60425	3.88156	6.04287	0.0857517	0.0845062	0.15098	0.547465	0.131298	0.170258	HARVARD	16	67	M	white	Unknown	0	PD	2018-10-16	134	7	right	sb2	db19	R_Brain	22754022956	21117421963	165663499	2943186050	6761024500	9262250865	1985297049	950257	26017044	465756	0.035237	0.964763	0.007845	0.139372	0.320163	0.438607	0.094012
LBPSEMA4BRAIN650	PT-0144	Living	0.0179389	1.3628	0.0220609	0.0323756	0.0133781	0.0535983	7.88387	5.26638	5.22183	0.314513	0.209388	0.116505	0.232523	0.12707	0.523902	LIVING	0	69	F	white	NHL	1	PD	2018-11-08	64.2	7.6	left	sb5	db1	L_Brain	17530143578	15276540612	187760265	2467286089	5660132927	5450867810	1510493521	684105	20542063	332305	0.032229	0.967771	0.012291	0.161508	0.370511	0.356813	0.098877
LBPSEMA4BRAIN651	S05527	PM	0.0181857	3.48668	0.0206132	0.0236826	0.0145881	0.056971	7.62958	5.44408	4.31827	0.417643	0.246559	0.120658	0.106642	0.108498	0.664202	HARVARD	21	57	M	Unknown	Unknown	0	PD	2018-10-16	97.6	6.9	right	sb7	db7	R_Brain	18080546714	16754235633	235147931	2471024041	4860990627	6839131021	2347942013	668250	20803784	337344	0.031122	0.968878	0.014035	0.147487	0.290135	0.408203	0.14014
LBPSEMA4BRAIN652	T-180	PM	0.0156062	2.69047	0.0183848	0.0231958	0.012983	0.0569566	7.3858	4.31236	4.44582	0.319134	0.200941	0.135426	0.216293	0.128207	0.520075	COLUMBIA	2.42	52	F	Unknown	Unknown	0	Control	2018-11-08	200	8.2	left	sb8	db17	L_Brain	25120006536	23910810987	31821810	5774942516	9249871253	7767375191	1086800217	524360	43377835	478638	0.011944	0.988056	0.001331	0.24152	0.386849	0.324848	0.045452
LBPSEMA4BRAIN653	T-132	PM	0.0193441	3.05147	0.0240689	0.0299253	0.0151651	0.0632186	7.98364	5.91175	4.8429	0.422001	0.245812	0.111928	0.112153	0.108105	0.667813	COLUMBIA	5	76	M	Unknown	Unknown	0	PD	2018-06-14	33.4	7.7	left	sb6	db23	L_Brain	20422030522	18156363123	144199165	2726103580	4652288830	8540372712	2093398836	681197	24525004	598367	0.027025	0.972975	0.007942	0.150146	0.256235	0.470379	0.115298
LBPSEMA4BRAIN654	S11641	PM	0.0180465	2.81022	0.021825	0.0320919	0.0134367	0.0535524	7.98854	5.45977	4.63595	0.424093	0.246168	0.100814	0.118916	0.11001	0.67026	HARVARD	24.5	75	F	Unknown	Unknown	0	Control	2018-09-27	53	8.2	left	sb6	db24	L_Brain	30442377680	28635596031	495860710	4543352977	8101085747	9508383446	5986913151	1424884	35247681	523000	0.038854	0.961146	0.017316	0.158661	0.282903	0.332048	0.209072
LBPSEMA4BRAIN656	S00556	PM	0.0182285	2.87504	0.0233015	0.0276167	0.0149738	0.0599556	8.27628	6.10932	4.42073	0.428668	0.263916	0.0962425	0.101193	0.10998	0.692585	HARVARD	26.98	74	M	white	Unknown	0	PD	2018-06-25	188	8.2	right	sb1	db6	R_Brain	17682551770	14304032523	48550924	2398874920	4642578156	6241084739	972943784	309426	21549530	341273	0.014156	0.985844	0.003394	0.167706	0.324564	0.436316	0.068019
LBPSEMA4BRAIN659	PT-0073	Living	0.0159815	1.82068	0.0190974	0.0215078	0.0122607	0.0490034	7.46315	5.51762	3.83435	0.394271	0.244541	0.121567	0.117389	0.122232	0.638812	LIVING	0	54	M	asian	NHL	1	PD	2018-09-21	29	7.9	right	sb7	db8	R_Brain	15092707346	13975193446	92094416	1734359934	3906549605	6895750379	1346439112	375850	15350800	254018	0.023899	0.976101	0.00659	0.124103	0.279535	0.493428	0.096345
LBPSEMA4BRAIN661	PT-0089	Living	0.019422	1.80664	0.0233876	0.030818	0.0154155	0.059574	7.31812	5.4064	4.29353	0.399053	0.233823	0.132068	0.113815	0.121241	0.632876	LIVING	0	51	F	white	NHL	1	Control	2018-11-05	55.2	7.5	left	sb6	db24	L_Brain	27882859112	26126911639	674607657	2820728074	6997620708	9675608101	5958347099	1968009	23758910	810275	0.076496	0.923504	0.02582	0.107963	0.267832	0.370331	0.228054
LBPSEMA4BRAIN662	PT-0021	Living	0.0162308	1.62443	0.0199046	0.0227559	0.0123507	0.0500337	7.24402	4.14023	4.62899	0.2093	0.154565	0.142141	0.348527	0.145467	0.363865	LIVING	0	78	F	white	NHL	1	PD	2018-10-17	11.3	7.7	right	sb7	db8	R_Brain	22810041596	21816906468	1206170909	2166707740	3617484943	6612919679	8213623197	2835491	15138355	556009	0.157756	0.842244	0.055286	0.099313	0.165811	0.30311	0.37648
LBPSEMA4BRAIN663	PT-0026	Living	0.0188674	1.96999	0.0224894	0.0262217	0.0157638	0.0622447	7.03775	4.96819	3.73025	0.295999	0.200263	0.150083	0.215831	0.137823	0.496262	LIVING	0	60	M	white	NHL	1	PD	2018-10-26	35.8	6	right	sb2	db20	R_Brain	18305689652	15769352031	322040605	1571184253	3894090357	6430664828	3551371988	1377103	12934921	729053	0.09622	0.90378	0.020422	0.099635	0.24694	0.407795	0.225207
LBPSEMA4BRAIN664	PT-0012	Living	0.0174266	1.90426	0.0207054	0.0244992	0.0139351	0.0517265	7.2862	5.28087	3.91225	0.34797	0.226905	0.159626	0.124135	0.141363	0.574875	LIVING	0	64	F	white	NHL	1	PD	2018-10-26	41.4	6.9	left	sb2	db19	L_Brain	22125112722	20969334232	577265864	2566212856	5842467013	8004983850	3978404649	1606212	20594868	525424	0.072348	0.927652	0.027529	0.122379	0.27862	0.381747	0.189725
LBPSEMA4BRAIN665	T-4345	PM	0.0188155	3.02605	0.0243836	0.0310364	0.0146962	0.0600791	7.85259	5.25614	4.54252	0.386636	0.237524	0.116798	0.134675	0.124366	0.624161	COLUMBIA	4.92	90	M	Unknown	Unknown	0	PD	2018-08-22	42.6	6.9	left	sb5	db2	L_Brain	17642283070	15827432156	60191378	2638492226	5456543785	6699075209	973129558	261538	23564389	487696	0.010977	0.989023	0.003803	0.166704	0.344752	0.423257	0.061484
LBPSEMA4BRAIN667	PT-0118	Living	0.0170082	1.77828	0.0201583	0.0222904	0.0132061	0.0530956	7.61272	5.62975	4.54299	0.405902	0.254548	0.114358	0.1163	0.108893	0.660449	LIVING	0	78	M	white	NHL	1	PD	2018-09-05	34	6.8	left	sb4	db15	L_Brain	21289049468	19360827985	300250559	2468729606	5175524294	8857494782	2558828744	835817	21539712	494688	0.037354	0.962646	0.015508	0.127512	0.267319	0.457496	0.132165
LBPSEMA4BRAIN673	S16036	PM	0.0174981	2.18786	0.0208134	0.0226245	0.0132137	0.0504221	8.23145	6.22796	4.51115	0.444762	0.25623	0.0982633	0.0975164	0.103229	0.700992	HARVARD	18.16	58	M	white	Unknown	0	PD	2018-08-13	57.4	8.3	right	sb2	db21	R_Brain	17964218348	16477568420	163796515	2466894056	4244532075	7943021918	1659323856	564474	22135245	279206	0.024867	0.975133	0.009941	0.149712	0.257595	0.482051	0.100702
LBPSEMA4BRAIN674	S19871	PM	0.0187499	2.27328	0.0196195	0.0257289	0.0139829	0.05322	7.94635	6.22163	5.97882	0.354311	0.230916	0.185249	0.115434	0.11409	0.585227	HARVARD	23.2	66	F	white	Unknown	0	Control	2019-01-25	108	4.7	left	sb3	db12	L_Brain	29383680934	27999113174	261513871	4151721459	6311274551	13232734041	4041869252	1048817	31946663	458788	0.031787	0.968213	0.00934	0.14828	0.22541	0.472613	0.144357
LBPSEMA4BRAIN675	PT-0163	Living	0.0192755	1.65418	0.023638	0.0287337	0.014895	0.057749	7.51997	5.44852	4.60962	0.409038	0.251935	0.120993	0.108252	0.109783	0.660973	LIVING	0	67	M	white	HL	1	PD	2018-08-03	81.2	5.8	right	sb6	db23	R_Brain	19162536080	16799065041	197319121	2267639815	4351486352	7747137485	2235482268	703537	20173124	981236	0.0337	0.9663	0.011746	0.134986	0.259031	0.461165	0.133072
LBPSEMA4BRAIN676	T-2011	PM	0.0182164	2.49233	0.0211756	0.0243988	0.0140772	0.055057	7.9235	5.29684	5.9399	0.251836	0.172358	0.122533	0.309676	0.143598	0.424193	COLUMBIA	0.5	73	M	Unknown	Unknown	0	PD	2018-08-03	53.8	8.7	right	sb7	db7	R_Brain	25985523208	23759267177	167184017	3888504622	7630297159	9840418749	2232862630	660196	32550748	481273	0.019879	0.980121	0.007037	0.163663	0.32115	0.414172	0.093979
LBPSEMA4BRAIN677	S16857	PM	0.0181824	2.29539	0.0230626	0.0244277	0.0141665	0.0554321	7.90826	4.2429	4.9766	0.143125	0.11774	0.149269	0.458817	0.131049	0.260865	HARVARD	18.33	62	M	Unknown	Unknown	0	Control	2018-08-22	27.8	7.4	right	sb3	db12	R_Brain	17713482818	16298603790	55073767	2435390717	5323070225	7510349828	974719253	453945	21468107	295903	0.020707	0.979293	0.003379	0.149423	0.326597	0.460797	0.059804
LBPSEMA4BRAIN678	PT-0147	Living	0.0174374	1.51769	0.0213785	0.0347407	0.0131944	0.0541025	7.72037	5.39119	3.80328	0.373036	0.228426	0.114461	0.166999	0.117078	0.601462	LIVING	0	37	F	white	HL	1	PD	2018-11-12	74.8	5.9	left	sb5	db1	L_Brain	19114042142	17107509630	287581249	2424758751	5949242140	6185706147	2260221343	1022511	20284024	379438	0.04799	0.95201	0.01681	0.141737	0.347756	0.361578	0.132119
LBPSEMA4BRAIN679	PT-0085	Living	0.0154715	2.16665	0.018264	0.0233304	0.0128115	0.0545783	7.30967	5.09274	4.28956	0.275642	0.192083	0.183815	0.210447	0.138013	0.467725	LIVING	0	55	M	asian	NHL	1	PD	2018-07-26	104	6.5	left	sb8	db16	L_Brain	33865622998	32176809655	21077688	5413994599	11029185289	13417037865	2295514214	738874	41026121	601755	0.017691	0.982309	0.000655	0.168258	0.342768	0.416979	0.071341
LBPSEMA4BRAIN680	PT-0109	Living	0.0180687	1.7219	0.0206918	0.0269722	0.013641	0.0540832	7.55173	5.62289	4.279	0.398098	0.241277	0.114151	0.13388	0.112593	0.639376	LIVING	0	53	F	white	NHL	1	PD	2018-11-09	170	7.1	left	sb7	db7	L_Brain	18675777286	16811381258	179335716	2308193276	4457662868	7632631493	2233557905	440673	19273962	372054	0.022353	0.977647	0.010668	0.137299	0.265157	0.454016	0.13286
LBPSEMA4BRAIN681	PT-0037	Living	0.0148692	1.39448	0.0172766	0.0220343	0.011543	0.0512071	7.06743	3.38047	5.11628	0.122973	0.106736	0.149909	0.477812	0.14257	0.229709	LIVING	0	46	F	white	NHL	1	Control	2018-11-02	49.6	7.5	left	sb8	db17	L_Brain	23156321914	22210754732	29977059	4433198589	8215604537	8095925035	1436049512	425085	33393054	430646	0.01257	0.98743	0.00135	0.199597	0.369893	0.364505	0.064656
LBPSEMA4BRAIN684	PT-0136	Living	0.0155319	1.97404	0.0212325	0.0301346	0.0128088	0.0563385	7.51021	4.9249	4.79981	0.292551	0.191289	0.153154	0.227513	0.135493	0.48384	LIVING	0	68	F	white	NHL	1	PD	2017-05-01	30.2	7.8	left	sb5	db3	L_Brain	18812009722	17703077025	358977128	2517345937	7232677956	4127882578	3466193426	1170615	20864192	598591	0.053126	0.946874	0.020278	0.142198	0.408555	0.233173	0.195796
LBPSEMA4BRAIN685	T-502	PM	0.0185295	2.84598	0.023135	0.0297364	0.0143219	0.0557466	7.85844	5.98191	4.90951	0.401129	0.245232	0.122031	0.107491	0.124116	0.646361	COLUMBIA	3.88	90	M	Unknown	Unknown	0	PD	2018-08-23	13.2	8.2	left	sb6	db23	L_Brain	20251378700	18599254434	416885994	2680424133	4191649109	7267625237	4042669961	1342305	21763423	501671	0.058094	0.941906	0.022414	0.144115	0.225367	0.390748	0.217357
LBPSEMA4BRAIN686	S01646	PM	0.0154368	2.62762	0.0174248	0.0198968	0.0123497	0.0516337	7.93632	5.70238	5.13017	0.372945	0.228614	0.108028	0.173107	0.117307	0.601559	HARVARD	11.25	77	F	white	Unknown	0	PD	2018-09-21	124	9.3	right	sb8	db17	R_Brain	27698444424	26724123669	538126448	3688746970	5140278454	9780806792	7576165005	1474976	27615823	391257	0.050702	0.949298	0.020136	0.138031	0.192346	0.365992	0.283495
LBPSEMA4BRAIN689	PT-0009	Living	0.0177461	2.43218	0.0237282	0.033838	0.0150673	0.0619431	7.33605	5.25272	3.87388	0.339996	0.211008	0.144485	0.17435	0.13016	0.551004	LIVING	0	64	M	white	Unknown	1	PD	2017-07-14	122	7.2	left	sb5	db1	L_Brain	15703132358	13698864845	154174228	1529830554	5633406862	4542822514	1838630687	339733	13337432	372250	0.024839	0.975161	0.011255	0.111676	0.411232	0.33162	0.134218
LBPSEMA4BRAIN690	T-3939	PM	0.0185932	1.86675	0.0227325	0.0241433	0.0143201	0.0579085	7.62179	4.19762	6.52921	0.0852024	0.0817614	0.145926	0.569657	0.117453	0.166964	COLUMBIA	16.6	83	F	Unknown	Unknown	0	PD	2018-06-08	4.8	7.2	left	sb2	db20	L_Brain	15631947558	14172559208	685879801	1565753682	2479251627	4355376814	5086297284	2527855	10318882	505793	0.19677	0.80323	0.048395	0.110478	0.174933	0.307311	0.358883
LBPSEMA4BRAIN693	S03831	PM	0.0166724	2.83699	0.0217268	0.0257707	0.0129064	0.0520512	7.89293	4.86935	4.70541	0.265599	0.169534	0.133448	0.308237	0.123182	0.435133	HARVARD	21.13	69	M	Unknown	Unknown	0	Control	2018-08-22	6.9	7.6	left	sb1	db4	L_Brain	18699125052	16797726680	35601930	2963220416	5990532398	6905284543	903087393	342277	25173774	293521	0.013414	0.986586	0.002119	0.176406	0.356628	0.411084	0.053762
LBPSEMA4BRAIN694	T-4232	PM	0.0180741	2.79462	0.0214121	0.0270068	0.0138357	0.0629815	7.89579	5.74158	5.05286	0.342894	0.207548	0.124364	0.204129	0.121065	0.550442	COLUMBIA	4.92	86	M	Unknown	Unknown	0	PD	2018-07-30	16.7	9	left	sb8	db17	L_Brain	40150803306	36429211814	2889689	6432786074	9101241373	18724010427	2168284251	812165	52052992	451221	0.015363	0.984637	7.9e-05	0.176583	0.249834	0.514	0.05952
LBPSEMA4BRAIN695	PT-0121	Living	0.0178075	1.65643	0.0208499	0.0239289	0.0148892	0.0580492	7.22975	3.98089	4.45159	0.122641	0.107638	0.1773	0.425766	0.166656	0.230279	LIVING	0	65	F	white	NHL	1	Control	2018-06-08	32.2	7.5	right	sb2	db20	R_Brain	24599858354	22464635426	328313285	2984014383	7693084208	8178524282	3280699268	1214162	25621865	857429	0.045244	0.954756	0.014615	0.132832	0.342453	0.364062	0.146038
LBPSEMA4BRAIN696	S01240	PM	0.0165331	3.39828	0.0190903	0.0208424	0.0132336	0.052609	7.96473	5.89987	4.70681	0.451312	0.25258	0.105287	0.0894272	0.101393	0.703892	HARVARD	25.43	77	M	white	Unknown	0	Control	2018-10-17	31.4	7.6	left	sb7	db8	L_Brain	21407682250	20317780814	404985016	3477095757	5283193617	7570056246	3582450178	1313946	25971227	468706	0.048156	0.951844	0.019933	0.171136	0.260028	0.372583	0.176321
LBPSEMA4BRAIN697	T-168	PM	0.0163	2.67657	0.0188116	0.0219323	0.0134239	0.0584644	7.68272	4.29059	5.33565	0.236515	0.166333	0.139855	0.318171	0.139125	0.402848	COLUMBIA	5.15	57	M	Unknown	Unknown	0	Control	2018-08-08	66.8	8	right	sb8	db17	R_Brain	22945324228	21928828749	26596847	5163208723	7412379859	8296802043	1029841277	460044	38715739	371860	0.011743	0.988257	0.001213	0.235453	0.33802	0.378351	0.046963
LBPSEMA4BRAIN698	Hct15HBU_17_001_FC	PM	0.0167831	2.90172	0.0214986	0.0211667	0.0141225	0.0535808	7.96332	5.38977	4.21449	0.363652	0.223559	0.116644	0.178118	0.118026	0.587211	MIAMI	18.66	91	F	white	NHL	0	Control	2018-08-22	41.4	7.4	left	sb4	db15	L_Brain	21464606456	17982591627	202503849	2685984096	4479621196	8167364444	2447118042	813205	23393878	476139	0.033594	0.966406	0.011261	0.149366	0.249109	0.454182	0.136083
LBPSEMA4BRAIN699	T-2791	PM	0.0166651	2.49355	0.0194032	0.0213504	0.0128461	0.055726	7.63857	4.01014	6.1255	0.145776	0.122544	0.142635	0.453917	0.135127	0.268321	COLUMBIA	4.5	90	F	Unknown	Unknown	0	Control	2018-12-05	16.6	7.1	left	sb8	db16	L_Brain	24838048674	22700880165	3533940	4903928738	7746022033	8945689593	1101705861	1123818	38238102	390229	0.028551	0.971449	0.000156	0.216024	0.341221	0.394068	0.048531
LBPSEMA4BRAIN701	T-2465	PM	0.021272	2.02815	0.0234694	0.0329464	0.0158813	0.0628003	7.66046	5.27693	5.9048	0.205418	0.15196	0.18887	0.329181	0.124571	0.357379	COLUMBIA	6.83	83	F	Unknown	Unknown	0	Control	2018-09-19	55.4	7.5	left	sb5	db2	L_Brain	13969183548	11574629727	44365324	1931038683	2921899431	5421055644	1256270645	270642	14814712	401334	0.017941	0.982059	0.003833	0.166834	0.25244	0.468357	0.108537
LBPSEMA4BRAIN702	PT-0074	Living	0.0181213	2.16344	0.0209129	0.024745	0.0150832	0.0591653	7.36331	5.15541	4.84042	0.318278	0.203932	0.14186	0.204791	0.13114	0.52221	LIVING	0	50	F	white	NHL	1	PD	2018-09-13	42.6	7.2	left	sb7	db7	L_Brain	21311987982	18922546617	198344344	2236195113	5614251779	7866602448	3007152933	521998	18453766	517008	0.027509	0.972491	0.010482	0.118176	0.296696	0.415726	0.158919
LBPSEMA4BRAIN703	PT-0028	Living	0.0166578	1.76069	0.0204223	0.0267717	0.0126712	0.0587465	7.17773	4.84682	4.64029	0.267256	0.190629	0.167797	0.233939	0.14038	0.457885	LIVING	0	56	M	white	NHL	1	PD	2018-06-21	63	6.7	left	sb8	db18	L_Brain	46168812152	43706923663	82082170	6423972448	13981668455	19904861749	3314338841	694644	49848299	831848	0.013744	0.986256	0.001878	0.146978	0.319896	0.455417	0.075831
LBPSEMA4BRAIN704	S03043	PM	0.0185858	3.4248	0.0180643	0.0215191	0.0152003	0.0607589	8.27975	6.16304	4.69047	0.43861	0.24457	0.109583	0.100122	0.107115	0.68318	HARVARD	15.62	80	F	Unknown	Unknown	0	PD	2018-09-13	27.8	8.8	right	sb7	db7	R_Brain	20075150062	17653951847	23078038	3579082874	4131240272	8631560332	1288990331	332925	27124639	294840	0.012125	0.987875	0.001307	0.202736	0.234012	0.488931	0.073014
LBPSEMA4BRAIN706	PT-0055	Living	0.0187878	1.75968	0.0234068	0.0332657	0.0134364	0.0533725	7.43114	5.43246	4.09936	0.386188	0.235844	0.116753	0.138825	0.12239	0.622032	LIVING	0	45	M	white	HL	1	PD	2018-10-10	52.2	7.1	right	sb3	db10	R_Brain	22686591922	20599995105	91588047	2711750275	5919289119	9968658916	1908708748	392830	21874483	413456	0.017642	0.982358	0.004446	0.131638	0.287344	0.483916	0.092656
LBPSEMA4BRAIN708	PT-0127	Living	0.0158777	2.0133	0.0177511	0.0195771	0.0133322	0.0556241	7.56907	5.40161	4.35449	0.307575	0.204209	0.147803	0.207963	0.13245	0.511784	LIVING	0	63	F	asian	NHL	1	PD	2018-07-26	120	6.7	right	sb4	db14	R_Brain	32282246604	30009581648	185374815	4326341709	8119800764	13031321407	4346742953	871512	33831245	683183	0.025114	0.974886	0.006177	0.144165	0.270574	0.434239	0.144845
LBPSEMA4BRAIN709	PT-0198	Living	0.0172079	1.63649	0.020631	0.0263834	0.0128063	0.052083	7.86193	5.76321	3.53996	0.467544	0.258537	0.0880817	0.0909011	0.0949355	0.726082	LIVING	0	28	M	white	NHL	1	Control	2019-03-12	162	6.5	left	sb1	db4	L_Brain	31451115180	29436143223	127407160	4834579770	11264989424	11278613223	1930553646	454174	41988208	630047	0.010701	0.989299	0.004328	0.16424	0.382692	0.383155	0.065584
LBPSEMA4BRAIN711	T-139	PM	0.0162768	2.68965	0.0194365	0.0194252	0.0133111	0.0575682	8.07152	6.12035	4.75346	0.426897	0.261156	0.108846	0.0993091	0.103792	0.688053	COLUMBIA	0	57	M	Unknown	Unknown	0	Control	2018-06-14	33.2	7.8	left	sb4	db14	L_Brain	25649571150	22991489552	33173680	4496310097	6243891156	10766340138	1451774481	390838	36777910	449357	0.010515	0.989485	0.001443	0.195564	0.271574	0.468275	0.063144
LBPSEMA4BRAIN712	PT-0184	Living	0.0148583	1.2803	0.0184331	0.0218097	0.0116778	0.0477767	7.18443	3.036	6.33033	0.066554	0.0679737	0.115394	0.632239	0.117839	0.134528	LIVING	0	69	M	white	NHL	1	PD	2019-01-07	14.9	7	right	sb7	db8	R_Brain	19044779978	17689560662	477080379	1875901261	4588475287	6265262339	4482841396	1482474	14758106	393834	0.091282	0.908718	0.02697	0.106046	0.259389	0.354179	0.253417
LBPSEMA4BRAIN713	PT-0113	Living	0.0148829	1.70519	0.0175464	0.0211234	0.0121368	0.0531989	6.97709	3.99922	4.64524	0.156969	0.126724	0.155355	0.416146	0.144806	0.283694	LIVING	0	68	M	white	NHL	1	PD	2018-09-19	33.2	6.9	right	sb8	db17	R_Brain	21529033346	20315024505	29548351	3544605489	6637036442	8385551499	1718282724	500553	26507541	400187	0.018533	0.981467	0.001455	0.174482	0.326706	0.412776	0.084582
LBPSEMA4BRAIN715	S04353	PM	0.0176827	2.67371	0.0204276	0.0286448	0.012137	0.0489422	7.87853	5.73165	5.01291	0.408573	0.267351	0.110693	0.106007	0.107377	0.675923	HARVARD	17.07	52	M	white	Unknown	0	Control	2018-10-11	99	8.9	left	sb6	db23	L_Brain	23657022546	21984387057	86697962	4054816616	5519268671	10650078003	1673525805	483119	33167305	488478	0.014357	0.985643	0.003944	0.184441	0.251054	0.484438	0.076123
LBPSEMA4BRAIN716	PT-0094	Living	0.0173454	1.68707	0.0208303	0.0219008	0.013837	0.0549561	7.71081	5.58631	4.00069	0.411064	0.251895	0.114337	0.106061	0.116642	0.66296	LIVING	0	66	F	white	NHL	1	PD	2018-11-09	148	6.5	left	sb4	db15	L_Brain	23160460490	21009068085	160755744	2816922385	5812575722	10047790243	2171023991	616786	24825134	555015	0.024243	0.975757	0.007652	0.134081	0.27667	0.47826	0.103337
LBPSEMA4BRAIN717	T-107	PM	0.0195284	2.74531	0.0228952	0.0279953	0.0147637	0.0576664	7.69877	5.09408	4.79728	0.318694	0.197966	0.124877	0.226912	0.131551	0.51666	COLUMBIA	0	83	M	Unknown	Unknown	0	PD	2018-08-22	27.2	8.1	left	sb6	db23	L_Brain	34844627916	31177773012	200523888	5500171687	9769302141	12621909093	3085866203	1043164	45753646	1140303	0.022291	0.977709	0.006432	0.176413	0.313342	0.404837	0.098976
LBPSEMA4BRAIN718	PT-0042	Living	0.0147921	2.31228	0.0171367	0.0190926	0.0118748	0.0513003	7.78621	5.67238	5.0092	0.304541	0.205317	0.190217	0.167717	0.132208	0.509858	LIVING	0	76	F	other	Unknown	1	PD	2017-05-09	6.12	5.6	left	sb8	db16	L_Brain	17437053696	16252552867	74630925	3182380989	6013281324	5293873826	1688385803	775237	23274626	321606	0.032235	0.967765	0.004592	0.195808	0.36999	0.325726	0.103884
LBPSEMA4BRAIN719	PT-0069	Living	0.0194139	1.86853	0.0225473	0.0291497	0.015583	0.0612849	7.23557	4.96318	4.70815	0.24793	0.186086	0.1769	0.247066	0.142019	0.434016	LIVING	0	79	F	white	NHL	1	PD	2018-06-15	23.8	6.7	right	sb6	db23	R_Brain	38622276780	33422990905	679613409	3504965413	6817608874	12649840648	9770962561	2025367	27198081	1310247	0.069306	0.930694	0.020334	0.104867	0.20398	0.378477	0.292343
LBPSEMA4BRAIN721	S11818	PM	0.0182988	2.66427	0.0208063	0.0232455	0.0144032	0.0571961	7.86182	5.96784	5.75698	0.442117	0.252905	0.106505	0.0932038	0.105269	0.695022	HARVARD	26.07	62	M	Unknown	Unknown	0	Control	2018-08-23	21	7.7	left	sb7	db7	L_Brain	15205985512	13144578089	97040898	2073719074	3444389890	6163428332	1365999895	442295	17185490	271695	0.025091	0.974909	0.007383	0.157762	0.262039	0.468895	0.103921
LBPSEMA4BRAIN723	Hct15HAG_17_001_FC	PM	0.0161754	2.91265	0.0183813	0.0197902	0.012835	0.0508238	8.09771	5.65225	5.70206	0.370416	0.232104	0.121725	0.166232	0.109523	0.60252	MIAMI	37	86	F	white	NHL	0	Control	2018-09-27	41.8	7	right	sb7	db8	R_Brain	22468355566	21522621460	269472818	3284779990	5046049489	9780566914	3141752249	1105345	26794711	366356	0.039618	0.960382	0.01252	0.15262	0.234453	0.454432	0.145974
LBPSEMA4BRAIN724	PT-0124	Living	0.0187869	1.97381	0.0231607	0.0297474	0.0150776	0.0592371	7.3283	4.2607	5.35374	0.205864	0.146698	0.164674	0.335269	0.147495	0.352562	LIVING	0	29	F	other	NHL	1	Control	2018-08-22	16.3	6.9	left	sb6	db22	L_Brain	27965943530	26686734876	226917378	3948542759	10358863111	8977136840	3175274788	838715	32590492	648577	0.025089	0.974911	0.008503	0.147959	0.388165	0.336389	0.118983
LBPSEMA4BRAIN726	PT-0018	Living	0.0179249	1.67496	0.0212331	0.0296749	0.0128754	0.0506155	7.48918	5.85641	4.41592	0.450238	0.247172	0.101128	0.100405	0.101057	0.697409	LIVING	0	24	F	white	NHL	1	Control	2018-11-08	112	5.7	left	sb3	db10	L_Brain	24012562342	22056929765	56644579	2951228078	6122990656	11313129944	1612936508	402555	24148787	379268	0.016396	0.983604	0.002568	0.1338	0.277599	0.512906	0.073126
LBPSEMA4BRAIN730	T-5303	PM	0.01954	2.47639	0.0227827	0.0279485	0.0153092	0.060387	8.04796	5.96071	4.83638	0.404082	0.238905	0.115101	0.12328	0.118632	0.642987	COLUMBIA	3	90	F	Unknown	Unknown	0	PD	2018-11-09	180	6.6	right	sb3	db11	R_Brain	24130853340	20914780318	120565707	3321852025	4929183310	10158310335	2384868941	1354364	26087934	637337	0.049353	0.950647	0.005765	0.158828	0.235679	0.4857	0.114028
LBPSEMA4BRAIN735	PT-0100	Living	0.0168046	1.86438	0.0201909	0.0235589	0.0141488	0.0561866	7.30396	4.61974	3.67996	0.291511	0.186344	0.135905	0.245677	0.140563	0.477855	LIVING	0	57	F	white	Unknown	1	Control	2019-01-25	51	6.8	left	sb7	db9	L_Brain	10201692254	9214960552	41963455	1143726495	3327480524	3835524471	866265607	225483	11243576	346625	0.01966	0.98034	0.004554	0.124116	0.361095	0.416228	0.094006
LBPSEMA4BRAIN736	T-2007	PM	0.0187147	3.10749	0.0218582	0.0229537	0.0146284	0.055172	8.13283	6.11222	4.10184	0.455358	0.259964	0.0964789	0.0880611	0.100139	0.715321	COLUMBIA	20	90	F	Unknown	Unknown	0	Control	2018-09-19	55.2	8.5	left	sb4	db13	L_Brain	20833633802	19175385417	341999104	2949958646	4754859749	8426443252	2702124666	1125817	23901312	342631	0.044984	0.955016	0.017835	0.153841	0.247967	0.439441	0.140916
LBPSEMA4BRAIN737	S03925	PM	0.0197044	3.45555	0.0232362	0.0262815	0.0153579	0.0584366	8.04961	5.69705	4.44616	0.412886	0.260244	0.108667	0.100675	0.117528	0.67313	HARVARD	20.53	74	M	Unknown	Unknown	0	Control	2018-10-10	86.6	8.3	right	sb2	db21	R_Brain	21313664178	19464596325	283735404	2914169870	6301136761	7681565797	2283988493	787354	26137430	442722	0.029243	0.970757	0.014577	0.149716	0.323723	0.394643	0.117341
LBPSEMA4BRAIN739	T-4284	PM	0.015755	2.28303	0.0181169	0.0198653	0.0127575	0.0536535	7.50267	4.76935	6.08041	0.131478	0.111449	0.15938	0.470059	0.127634	0.242926	COLUMBIA	9.83	84	M	Unknown	Unknown	0	Control	2018-08-13	9.5	7	right	sb8	db17	R_Brain	17550461748	16090950597	8639957	2894957317	4308424709	7626935053	1251993561	473753	22249837	246228	0.020849	0.979151	0.000537	0.179912	0.267755	0.473989	0.077807
LBPSEMA4BRAIN740	PT-0172	Living	0.0176531	1.54955	0.0222308	0.0253548	0.0137544	0.0517411	7.9675	5.80211	4.45296	0.42711	0.257046	0.105788	0.0974956	0.11256	0.684156	LIVING	0	65	M	white	NHL	1	PD	2018-08-13	45.6	6.5	right	sb3	db12	R_Brain	23793137822	21780394136	114861946	3863187391	7664589984	8815040407	1322714408	456956	33632174	414639	0.013405	0.986595	0.005274	0.17737	0.351903	0.404724	0.06073
LBPSEMA4BRAIN741	PT-0165	Living	0.0144676	1.63929	0.0165163	0.0182795	0.0117044	0.0501435	7.14079	4.80534	4.55028	0.262085	0.180046	0.138581	0.287546	0.131741	0.442131	LIVING	0	55	M	white	NHL	1	PD	2018-09-21	29.8	7.3	right	sb4	db14	R_Brain	34900991168	32887485883	246268354	3908418227	7862586562	15867792983	5002419757	1081585	31672100	671746	0.033022	0.966978	0.007488	0.118842	0.239075	0.482487	0.152107
LBPSEMA4BRAIN742	PT-0191	Living	0.0164191	1.30463	0.0221841	0.0289377	0.0131374	0.0552004	7.6166	3.66669	5.98749	0.10029	0.0904806	0.131236	0.547946	0.130048	0.19077	LIVING	0	65	M	white	NHL	1	PD	2019-01-07	18.5	7.5	left	sb1	db6	L_Brain	12470502320	9844074292	52190003	1421179759	3834351516	3749096470	787256544	243403	12271062	278534	0.01945	0.98055	0.005302	0.144369	0.389509	0.380848	0.079973
LBPSEMA4BRAIN745	T-198	PM	0.0188274	2.54171	0.021701	0.0271196	0.0142893	0.0536351	8.11043	5.7926	4.80785	0.415255	0.24191	0.1069	0.130935	0.105001	0.657165	COLUMBIA	3.83	82	F	Unknown	Unknown	0	Control	2018-07-30	32.4	7.3	left	sb3	db10	L_Brain	25312943806	23049034174	60814605	4141411363	6032684779	11194605516	1619517911	635195	33351960	351926	0.018689	0.981311	0.002638	0.179678	0.261733	0.485687	0.070264
LBPSEMA4BRAIN748	PT-0154	Living	0.0223814	1.38531	0.0310281	0.02265	0.013339	0.227552	7.76939	5.21192	5.90491	0.225649	0.169148	0.128093	0.3553	0.12181	0.394797	LIVING	0	64	M	white	NHL	1	PD	2018-10-17	15	7.6	right	sb8	db18	R_Brain	25691424540	24245009062	42848218	4072948790	5588535488	12674725972	1865950594	532552	32641926	313567	0.016053	0.983947	0.001767	0.167991	0.230503	0.522777	0.076962
LBPSEMA4BRAIN749	PT-0183	Living	0.016801	1.63858	0.0202627	0.0242995	0.012648	0.0514233	7.75445	5.40517	3.78078	0.422012	0.250183	0.113529	0.104502	0.109774	0.672195	LIVING	0	60	M	white	NHL	1	PD	2019-01-07	110	6.8	right	sb7	db8	R_Brain	20765112372	19630844756	156929946	3086828654	6796551218	7739356607	1851178331	560131	26677263	460199	0.020565	0.979435	0.007994	0.157244	0.346218	0.394245	0.094299
LBPSEMA4BRAIN750	S09063	PM	0.0173916	2.63083	0.0219103	0.0298152	0.0139175	0.0546906	8.35788	5.88704	4.68526	0.430031	0.27513	0.0984112	0.0884696	0.107958	0.705161	HARVARD	23.16	72	M	white	German	0	PD	2018-10-16	47.4	7.2	right	sb6	db24	R_Brain	18285691450	16884347886	111891998	2737859207	5349234846	7294533179	1390828656	388744	24160863	326162	0.015835	0.984165	0.006627	0.162154	0.316816	0.432029	0.082374
LBPSEMA4BRAIN751	T-1619	PM	0.0186941	2.91182	0.0223448	0.0233905	0.0146293	0.0548839	8.19456	5.78295	4.4412	0.407736	0.253099	0.101347	0.123588	0.114231	0.660835	COLUMBIA	5.58	80	F	Unknown	Unknown	0	Control	2018-06-14	66.2	8.6	left	sb2	db19	L_Brain	21044435548	19720604138	200447200	3250072041	5920612637	8167089412	2182382848	791466	27825288	429600	0.027657	0.972343	0.010164	0.164806	0.300225	0.41414	0.110665
LBPSEMA4BRAIN753	PT-0023	Living	0.0172552	1.83422	0.0234351	0.0353776	0.0128101	0.0511017	7.62785	5.62226	3.52209	0.41474	0.244401	0.108873	0.114779	0.117208	0.659141	LIVING	0	65	M	white	NHL	1	PD	2019-01-28	31	6.4	right	sb3	db10	R_Brain	22403014424	20247985996	122640150	3070487318	6595532896	8719401543	1739924089	482929	24005342	459543	0.019721	0.980279	0.006057	0.151644	0.325738	0.430631	0.085931
LBPSEMA4BRAIN758	PT-0060	Living	0.0163099	1.71619	0.0195701	0.0226435	0.0129125	0.0528322	7.35481	4.96299	4.11913	0.316742	0.212266	0.13558	0.202787	0.132625	0.529008	LIVING	0	62	M	white	NHL	1	PD	2018-10-26	61.8	6.8	left	sb7	db9	L_Brain	12513116846	11473732363	48159754	1518955499	3908699466	5070545214	927372430	272283	14547913	362916	0.018372	0.981628	0.004197	0.132385	0.340665	0.441926	0.080826
LBPSEMA4BRAIN761	PT-0156	Living	0.015571	1.76392	0.0196751	0.0245741	0.0129324	0.0521246	7.45534	5.01989	5.2507	0.286262	0.183186	0.141196	0.263967	0.12539	0.469447	LIVING	0	62	F	asian	NHL	1	PD	2018-08-22	12.6	5.6	left	sb1	db4	L_Brain	24359544812	21410787376	69526808	2522529801	6846032772	10166036108	1806661887	484827	21658257	403718	0.021895	0.978105	0.003247	0.117816	0.319747	0.474809	0.084381
LBPSEMA4BRAIN762	T-189	PM	0.0164204	2.2792	0.0175169	0.021228	0.0125219	0.0541171	7.8641	6.08757	5.39042	0.35632	0.223781	0.129356	0.167094	0.123448	0.580101	COLUMBIA	3.5	82	F	Unknown	Unknown	0	PD	2018-10-26	58.2	6.8	left	sb8	db16	L_Brain	36487957304	35058462562	11135808	6276442957	9162694367	17227866254	2380323176	830383	48730403	486583	0.016755	0.983245	0.000318	0.179028	0.261355	0.491404	0.067896
LBPSEMA4BRAIN764	PT-0035	Living	0.015166	1.72723	0.0179418	0.0232935	0.0120367	0.0510449	7.01344	4.06047	4.44744	0.17477	0.139517	0.161122	0.379804	0.144788	0.314287	LIVING	0	60	M	white	NHL	1	PD	2018-07-30	49.2	7.4	left	sb8	db16	L_Brain	35327709704	33790894728	21231713	6394435199	12732188584	12719868692	1923170540	633087	47569380	653507	0.013134	0.986866	0.000628	0.189235	0.376793	0.376429	0.056914
LBPSEMA4BRAIN765	PT-0029	Living	0.0152183	1.91783	0.016607	0.0200828	0.0116231	0.0505136	7.19506	5.07401	4.14765	0.30998	0.204781	0.152409	0.200177	0.132653	0.514761	LIVING	0	76	F	white	NHL	1	PD	2018-08-22	27.2	6.6	right	sb8	db17	R_Brain	30442165580	28168478636	14032285	4327245566	7877579878	14112027199	1837593708	530923	33675386	465516	0.015521	0.984479	0.000498	0.15362	0.279659	0.500986	0.065236
LBPSEMA4BRAIN767	PT-0010	Living	0.015946	2.05005	0.0233161	0.0271538	0.013771	0.0549398	7.27608	5.10224	5.3472	0.255477	0.183668	0.144966	0.282335	0.133554	0.439145	LIVING	0	67	M	white	NHL	1	PD	2018-09-13	6.76	6.5	left	sb6	db22	L_Brain	15508082774	14514356760	378621885	1498161393	3831866354	5213432552	3592274576	1207519	11687230	375711	0.093644	0.906356	0.026086	0.103219	0.264005	0.359191	0.247498
LBPSEMA4BRAIN769	PT-0147	Living	0.0149186	1.26497	0.0171726	0.0190591	0.0117152	0.0498948	7.46772	3.72696	4.44682	0.163563	0.130177	0.133669	0.4256	0.146991	0.29374	LIVING	0	37	F	white	HL	1	PD	2018-10-17	41.4	8.5	right	sb4	db14	R_Brain	25798787540	24003751305	30619150	4046906827	7621444143	10928267695	1376513490	377166	33037010	505368	0.011288	0.988712	0.001276	0.168595	0.317511	0.455273	0.057346
LBPSEMA4BRAIN770	T-133	PM	0.0192285	2.82796	0.0245698	0.0267836	0.0152753	0.0562938	7.60354	3.68194	4.92093	0.115115	0.0995038	0.141561	0.495904	0.147916	0.214619	COLUMBIA	8	33	F	Unknown	Unknown	0	Control	2018-07-26	48.6	8.2	left	sb3	db12	L_Brain	17571665486	16122895268	51554499	2746664916	6077350649	6517585787	729739417	329452	23679534	340136	0.013722	0.986278	0.003198	0.170358	0.376939	0.404244	0.045261
LBPSEMA4BRAIN771	T-362	PM	0.016731	2.84099	0.0182984	0.0196459	0.0136904	0.0574481	7.94437	5.96372	5.4	0.347092	0.221274	0.129252	0.17628	0.126102	0.568366	COLUMBIA	2.33	74	F	Unknown	Unknown	0	PD	2018-10-17	186	7.9	left	sb4	db14	L_Brain	34661603998	32553084010	189691873	5367249640	8962615244	14107595277	3925931976	1165777	42923604	625431	0.026441	0.973559	0.005827	0.164877	0.275323	0.433372	0.120601
LBPSEMA4BRAIN774	S14286	PM	0.0188512	1.95354	0.0197455	0.023436	0.0143431	0.0562307	7.90324	6.40367	5.24226	0.421412	0.246797	0.120264	0.109537	0.10199	0.66821	HARVARD	23.53	61	F	Unknown	Unknown	0	Control	2018-06-25	250	6.2	right	sb4	db15	R_Brain	25379248084	22679039147	131086091	3388096741	5072842259	11705719034	2381295022	541113	27742111	578120	0.019132	0.980868	0.00578	0.149393	0.22368	0.516147	0.105
LBPSEMA4BRAIN776	S15548	PM	0.018006	3.18449	0.0211479	0.0276603	0.0135667	0.0513925	7.91831	5.41077	5.39337	0.386371	0.262563	0.131402	0.106088	0.113576	0.648934	HARVARD	18.65	69	F	Unknown	Unknown	0	Control	2018-11-05	118	9.1	right	sb5	db3	R_Brain	20478234598	19245008139	167434392	3390026247	6132643548	8038832651	1516071301	447240	28244679	371328	0.015588	0.984412	0.0087	0.176151	0.318662	0.41771	0.078777
LBPSEMA4BRAIN777	PT-0026	Living	0.0160141	1.44981	0.0212312	0.0226483	0.0125612	0.04853	6.85007	2.90084	5.28415	0.079839	0.0777813	0.136242	0.571793	0.134344	0.15762	LIVING	0	60	M	white	NHL	1	PD	2018-09-13	4	7.6	left	sb1	db4	L_Brain	19522556438	17954735891	63846430	2273779657	7078793912	6850809552	1687506340	356872	18749712	329539	0.018678	0.981322	0.003556	0.12664	0.394258	0.38156	0.093987
LBPSEMA4BRAIN778	T-81	PM	0.017453	2.56218	0.0209629	0.0236088	0.0131872	0.0510469	8.17202	6.58146	3.87697	0.435833	0.265036	0.0986141	0.0945138	0.106004	0.700868	COLUMBIA	12.25	68	F	Unknown	Unknown	0	PD	2018-11-08	76.6	7.3	left	sb2	db21	L_Brain	20296739416	18870843653	217461383	3343454569	5479222467	7975867444	1854837790	651223	29233256	360042	0.021791	0.978209	0.011524	0.177176	0.290354	0.422656	0.098291
LBPSEMA4BRAIN779	T-16	PM	0.02141	2.24301	0.0195263	0.0265184	0.0170427	0.0645674	7.70508	6.23143	6.13403	0.281027	0.188337	0.150516	0.239289	0.140831	0.469365	COLUMBIA	0	76	F	Unknown	Unknown	0	PD	2018-11-02	156	6.9	left	sb7	db7	L_Brain	15982617740	13729775736	124770586	1981732964	2439977489	7201695707	1981598990	444013	14770510	347030	0.029183	0.970817	0.009088	0.144338	0.177714	0.524531	0.144329
LBPSEMA4BRAIN780	S01733	PM	0.0197849	2.7342	0.0246366	0.0281675	0.0154667	0.057138	7.77723	5.55098	4.22922	0.426951	0.258416	0.110031	0.0928716	0.11173	0.685367	HARVARD	16.8	61	F	Unknown	Unknown	0	Control	2018-11-09	118	6.9	right	sb3	db11	R_Brain	22533993446	20642501434	341614965	3135842075	6393869826	7629126597	3142047971	1358661	26605440	738541	0.048586	0.951414	0.016549	0.151912	0.309743	0.369583	0.152213
LBPSEMA4BRAIN781	PT-0088	Living	0.017299	1.81368	0.019941	0.0225515	0.0141804	0.055896	7.07307	4.48103	5.59553	0.167178	0.125994	0.130754	0.4399	0.136174	0.293172	LIVING	0	51	M	white	HL	1	PD	2018-09-19	24	7.5	right	sb4	db13	R_Brain	19804297756	18278158429	274628074	1891819222	6464931601	6437677087	3209102445	1308915	15164263	450371	0.079457	0.920543	0.015025	0.103502	0.353697	0.352206	0.17557
LBPSEMA4BRAIN782	PT-0048	Living	0.0189205	1.82635	0.0210929	0.0243047	0.0150268	0.0580766	7.25335	5.31855	4.34558	0.34119	0.225069	0.158668	0.142595	0.132478	0.566259	LIVING	0	70	M	white	NHL	1	PD	2018-08-08	82.8	7.3	right	sb4	db15	R_Brain	28315186986	24917321086	467629289	2990954164	5990773648	10455710561	5012253424	1210815	23859940	843347	0.048296	0.951704	0.018767	0.120035	0.240426	0.419616	0.201155
LBPSEMA4BRAIN783	PT-0028	Living	0.0184547	1.49138	0.0234597	0.0345907	0.0140952	0.0551242	7.12581	4.06664	5.15812	0.161635	0.129224	0.151097	0.408739	0.149305	0.290859	LIVING	0	56	M	white	NHL	1	PD	2018-08-22	93.8	7.5	right	sb6	db24	R_Brain	23132150796	21799903823	381642882	2532473145	6924575125	7873184046	4088028625	956487	21026740	496710	0.04351	0.95649	0.017507	0.116169	0.317642	0.361157	0.187525
LBPSEMA4BRAIN785	T-319	PM	0.0163378	2.25439	0.0201542	0.0234557	0.0129145	0.0520389	7.78907	3.49814	6.49574	0.0857373	0.0824141	0.1424	0.574824	0.114624	0.168151	COLUMBIA	2.15	28	F	Unknown	Unknown	0	Control	2018-11-08	37.2	7.6	left	sb1	db4	L_Brain	29254302358	26830198518	55426919	4150071814	9638600137	11536113643	1449986005	583418	35700522	520130	0.016079	0.983921	0.002066	0.154679	0.359244	0.429968	0.054043
LBPSEMA4BRAIN787	PT-0049	Living	0.0155401	1.69917	0.0176138	0.0211292	0.0126476	0.0552182	7.28722	4.61514	5.05199	0.216058	0.15534	0.150082	0.338263	0.140257	0.371398	LIVING	0	45	M	white	HL	1	PD	2018-10-11	47.2	7.7	right	sb8	db18	R_Brain	35487348486	33558715189	68336160	6313031141	10693019138	13769107745	2715221005	611979	48144250	626727	0.012552	0.987448	0.002036	0.188119	0.318636	0.410299	0.08091
LBPSEMA4BRAIN788	T-259	PM	0.0186505	2.30042	0.0202753	0.0250164	0.0146602	0.0576702	7.81194	6.01333	5.31211	0.242643	0.174279	0.286865	0.161012	0.135201	0.416922	COLUMBIA	17.5	73	M	Unknown	Unknown	0	PD	2018-09-12	21	5.9	right	sb1	db5	R_Brain	15152564592	13018805117	229628245	1753166750	2707076572	5072674954	3256258596	834482	13205712	315209	0.059435	0.940565	0.017638	0.134664	0.207936	0.389642	0.25012
LBPSEMA4BRAIN789	PT-0142	Living	0.0168358	1.34318	0.0205872	0.0275726	0.0128965	0.0490494	7.25664	4.25554	6.25523	0.163673	0.129763	0.142208	0.429885	0.134471	0.293436	LIVING	0	59	M	white	NHL	1	Control	2018-06-08	11.7	7.4	left	sb6	db23	L_Brain	19231778044	17391015073	401027756	2103494493	3656683518	6381651889	4848157417	1324327	16432573	502640	0.074581	0.925419	0.023059	0.120953	0.210263	0.366951	0.278774
LBPSEMA4BRAIN790	PT-0110	Living	0.0177945	1.94137	0.0203122	0.0233004	0.0142533	0.0553531	7.59166	5.64822	4.42794	0.427569	0.244179	0.107466	0.112463	0.108322	0.671748	LIVING	0	51	F	white	NHL	1	Control	2018-10-17	68.4	6.6	right	sb2	db19	R_Brain	23837014444	21881983299	149190612	2583188146	6245900012	10490778338	2412926191	770867	22841472	489289	0.032647	0.967353	0.006818	0.118051	0.285436	0.479425	0.11027
LBPSEMA4BRAIN796	S05678	PM	0.0197687	2.89101	0.0234281	0.0255409	0.0155259	0.0578742	7.84873	5.58348	4.22217	0.430729	0.261264	0.103153	0.0936315	0.111222	0.691993	HARVARD	23.52	67	M	white	Unknown	0	Control	2018-08-22	60.2	8.3	left	sb4	db13	L_Brain	20632835096	18185515974	360786809	2828107376	6585566921	6045215744	2365839124	1017469	24691506	468403	0.039576	0.960424	0.019839	0.155514	0.362133	0.332419	0.130095
[truncated: 59 more columns]

## Sheet: LBP snRNAseq pseudobulk
ID	ADAR_median	ADARB1_median	ADARB2_median	Region	Group	A2CEditingIndex	A2GEditingIndex	A2TEditingIndex	C2AEditingIndex	C2GEditingIndex	C2TEditingIndex	ADAR1_v	ADAR2_v	ADAR3_v	lib.size	ADAR1	ADAR2	ADAR3	ADARpCell	ADARB1pCell	ADARB2pCell	Age	Sex	Dx	Batch			Living (n=31)	Postmortem (n=21)
PT-0236R	0.500977	0.512427	6.0983	right	LIV	0.113939	1.53004	0.143228	0.136862	0.114268	0.355337	7.32258	5.84986	6.30772	71499112	7.33086	5.85813	6.316	0.449383	0.460494	5.5679	53	M	PD	B1.1		Sex (M/F)	25/6	13/8
PT-0237R	0.510694	0.562859	7.86646	right	LIV	0.149756	2.09012	0.142358	0.136653	0.163625	0.407092	7.22586	5.35311	6.36699	80686677	7.25805	5.3853	6.39918	0.568182	0.663729	7.81076	54	M	PD	B1.1		Age (mean)	59.3	67.6
PT-0256L	0.829542	0.728166	9.21567	right	LIV	0.156614	3.67039	0.147595	0.14201	0.177331	0.414797	7.39979	5.16095	6.32142	104586355	7.44059	5.20174	6.36221	0.952496	0.93599	8.76047	47	M	PD	B1.3		Diagnosis (PD/no PD)	26/5	11/10.
PT-0257R	0.581774	0.394709	5.00508	right	LIV	0.156542	2.13971	0.142678	0.149623	0.177074	0.454812	7.50157	5.26032	5.58706	104850036	7.46014	5.21889	5.54563	0.566179	0.356047	4.49875	63	M	ET	B1.7
PT-0261L	0.426423	0.296391	2.96691	left	LIV	0.114045	1.17624	0.126327	0.212236	0.200527	0.483702	7.47078	5.4734	6.6128	120692853	7.48282	5.48543	6.62483	0.345969	0.233115	1.63007	26	M	MDD	B1.6
PT-0262L	0.548637	0.578108	4.93042	left	LIV	0.127883	2.0754	0.128654	0.14823	0.165068	0.418592	7.23038	5.51182	6.24704	97345819	7.25318	5.53463	6.26984	0.635168	0.681551	5.13984	62	M	PD	B1.4
PT-0264L	0.529771	0.289822	5.03181	left	LIV	0.0931094	2.13662	0.0844398	0.0850926	0.112435	0.271396	7.35244	5.17916	6.04171	89148979	7.33418	5.1609	6.02345	0.563031	0.264325	3.72384	62	M	PD	B1.7
PT-0264R	0.413163	0.515144	5.54403	right	LIV	0.0942202	2.13504	0.0922852	0.088405	0.110761	0.273331	7.29465	5.47503	5.66522	109587599	7.2642	5.44458	5.63477	0.477543	0.626054	6.86336	62	M	PD	B1.5
PT-0267L	0.198399	0.429388	8.22565	left	LIV	0.0971395	2.38892	0.0946788	0.0889337	0.112818	0.276409	7.1659	5.58846	6.10937	91127159	7.16271	5.58526	6.10618	0.200488	0.441561	8.19938	52	M	PD	B1.5
PT-0267R	0.329685	0.385089	3.65732	right	LIV	0.165136	2.92795	0.142568	0.131521	0.165439	0.420248	7.7472	6.70542	6.5275	120620475	7.73423	6.69245	6.51452	0.314526	0.344238	3.31363	52	M	PD	B1.6
PT-0280L	0.44781	0.0922647	1.64632	left	LIV	0.258492	3.07513	0.293114	0.275948	0.254559	0.716443	7.23984	4.25765	6.4643	122083457	7.26201	4.27983	6.48647	0.337306	0.0703218	0.811681	80	F	PD	B2.3
PT-0280R	0.716094	0.571429	8.98553	right	LIV	0.131431	2.10882	0.144306	0.140654	0.138654	0.39619	7.39246	4.66557	6.8936	124842691	7.37239	4.6455	6.87353	1.20903	0.529691	7.66271	81	F	PD	B2.1
PT-0282L	0.394332	0.287704	5.79251	right	LIV	0.151563	3.02424	0.155799	0.165877	0.172917	0.509869	7.76658	5.99759	6.79206	103536613	7.79689	6.0279	6.82237	0.376692	0.255639	5.50752	52	F	PD	B2.7
PT-0282R	0.990171	0.16765	3.2738	left	LIV	0.126137	1.58956	0.155166	0.138841	0.12355	0.36398	7.39218	3.75708	6.86694	118159212	7.42515	3.79005	6.89992	0.962065	0.164384	2.67018	53	F	PD	B2.3
PT-0283L	0.994962	0.394626	4.72712	left	LIV	0.16362	2.35624	0.177831	0.163252	0.163953	0.469849	7.54517	5.09615	6.41235	95367663	7.55763	5.1086	6.42481	0.716949	0.171186	1.51186	72	M	PD	B2.5
PT-0284R	0.316697	0.384755	5.91016	right	LIV	0.109053	1.36847	0.126002	0.338407	0.211153	0.717692	7.54568	6.47997	6.32974	23569988	7.57681	6.5111	6.36088	0.229961	0.204993	2.01314	35	F	MDD	B2.6
PT-0285L	0.695609	1.08283	19.0389	left	LIV	0.149551	3.16006	0.15691	0.179359	0.178128	0.528204	7.40239	6.09681	6.088	83582944	7.41295	6.10737	6.09856	0.904321	1.70062	19.713	65	M	PD	B2.8
PT-0285R	0.50708	0.149697	2.83277	right	LIV	0.19467	2.44157	0.217373	0.199804	0.190075	0.551393	7.16521	4.55273	5.65763	115609019	7.19193	4.57945	5.68434	0.349099	0.141892	1.03378	66	M	PD	B2.4
PT-0286L	0.700673	0.27188	2.33247	left	LIV	0.103984	2.14369	0.113318	0.118822	0.112861	0.35378	7.73256	5.83665	6.54093	49434518	7.76037	5.86445	6.56874	0.706085	0.119403	1.49828	66	M	PD	B2.6
PT-0286R	0.434043	0.222979	2.90298	right	LIV	0.133723	2.24188	0.143099	0.134696	0.135616	0.378544	7.53211	5.32336	6.16862	103735214	7.50887	5.30013	6.14538	0.399237	0.18855	1.26565	67	M	PD	B2.5
PT-0287L	0.588714	0.343281	5.19859	left	LIV	0.128657	2.80069	0.141457	0.161471	0.155608	0.474031	7.52531	6.04644	6.31932	105859820	7.31842	4.94962	6.78455	0.340949	0.355595	3.44347	63	M	PD	B2.8
PT-0288L	0.161565	0.302983	5.46339	left	LIV	0.164938	2.85466	0.173978	0.178278	0.170892	0.44794	7.38849	6.12904	6.1324	77596284	7.37356	6.11411	6.11747	0.149123	0.297271	4.71101	51	M	PD	B2.2
PT-0289L	0.336944	0.355996	4.07733	left	LIV	0.0938138	1.96006	0.106944	0.109439	0.105064	0.336783	7.28553	4.91674	6.75166	102004682	7.56701	6.08814	6.36102	0.601668	0.347559	4.85038	36	M	OCD	B2.7
PT-0289R	0.19845	0.145736	1.87442	right	LIV	0.235546	3.74999	0.233446	0.214865	0.230625	0.629383	7.63904	6.05345	6.23573	89957482	7.65081	6.06522	6.2475	0.130641	0.0831354	0.325416	37	M	OCD	B2.5
PT-0290L	0.650526	0.763977	11.4208	right	LIV	0.115908	2.33917	0.130538	0.123603	0.118562	0.329719	7.81249	5.99976	5.94337	102086167	7.78373	5.971	5.91461	0.638782	0.760897	9.16699	72	M	PD	B2.4
PT-0290R	0.335286	0.301611	5.59004	left	LIV	0.145408	2.03671	0.156521	0.20459	0.185784	0.492859	7.61153	6.08607	5.74049	58324855	7.61593	6.09047	5.74489	0.288714	0.213911	1.66667	73	M	PD	B2.2
PT-0292L	0.589079	0.635313	4.59625	right	LIV	0.150772	2.86238	0.15714	0.156789	0.165072	0.4865	7.33249	5.84548	5.92347	97195725	7.34945	5.86245	5.94044	0.699634	0.822955	5.12454	69	M	PD	B2.7
PT-0292R	0.146216	0.349743	5.74724	left	LIV	0.214252	3.69635	0.210812	0.198946	0.212375	0.56846	7.57036	6.15638	6.21536	81714165	7.55708	6.1431	6.20208	0.132837	0.352816	3.32412	70	M	PD	B2.6
PT-0295L	0.87363	0.942913	9.32732	left	LIV	0.0942104	1.88351	0.110962	0.105332	0.0973244	0.289048	7.27597	5.39348	6.5147	80428450	7.29332	5.41083	6.53205	0.869696	0.944122	8.27637	60	F	PD	B2.1
PT-0296L	0.702317	0.554826	5.54015	left	LIV	0.0743624	1.52618	0.0949232	0.0869548	0.0776782	0.263417	7.20554	5.28165	6.42874	82329431	7.24239	5.31849	6.46558	0.843037	0.651861	7.17077	72	M	PD	B2.8
PT-0297L	0.711224	0.86368	7.10453	left	LIV	0.100294	2.23404	0.111209	0.117465	0.108692	0.337785	7.6234	5.99509	6.0689	58133000	7.57562	5.94731	6.02112	0.912549	1.17241	10.1273	68	M	PD	B2.6
S00021	0.79858	1.06379	5.28433	NA	PM	0.121352	3.44588	0.114688	0.108586	0.137784	0.340168	7.50273	5.60581	5.47568	102574213	7.50492	5.608	5.47788	0.826961	1.11066	5.77302	78	F	control	B1.4
S00253	0.443156	0.47627	8.63742	NA	PM	0.330675	6.30036	0.294319	0.298847	0.34054	0.820446	7.5457	6.12182	6.16792	114586014	7.48583	6.06195	6.10805	0.446114	0.481765	9.22388	55	M	control	B1.3
S00324	0.547496	0.610408	4.25949	NA	PM	0.135662	3.27882	0.129833	0.130349	0.165832	0.390886	7.72746	5.67842	5.95207	72041084	7.71236	5.66332	5.93697	0.572893	0.651238	4.80641	72	F	control	B1.2
S00556	0.832543	1.28388	8.12131	NA	PM	0.126889	3.88218	0.113869	0.112871	0.148242	0.364682	7.50216	5.82599	5.6001	62600121	7.49212	5.81595	5.59006	0.849102	1.295	8.20637	74	M	PD	B1.7
S00579	1.24233	1.89927	20.5616	NA	PM	0.13032	3.36633	0.132134	0.126739	0.131695	0.372826	7.37689	6.02245	6.24626	76812952	7.40107	6.04664	6.27044	1.25758	1.92464	18.9043	80	F	control	B1.1
S00935	1.47253	1.56044	12.1702	NA	PM	0.148698	2.54122	0.143735	0.139353	0.165356	0.405729	7.51062	5.63591	6.54812	98370372	7.54086	5.66615	6.57836	1.62826	1.74534	12.4506	79	F	PD	B1.6
S01447	0.925174	1.38602	11.6132	NA	PM	0.150884	4.28453	0.159865	0.161056	0.164554	0.44181	7.58886	6.14721	5.86217	67893055	7.59267	6.15101	5.86597	0.932292	1.42843	11.4262	63	M	control	B2.2
S01462	0.844825	1.07766	6.98947	NA	PM	0.1128	3.73637	0.107572	0.102887	0.133061	0.32837	7.55	5.77419	4.94793	63469765	7.57241	5.7966	4.97034	0.88501	1.13856	7.44844	79	F	PD	B1.5
S11088	0.45783	0.562308	6.41495	NA	PM	0.20662	4.60826	0.203158	0.198057	0.21214	0.559027	7.7608	6.19496	6.11581	93612520	7.76535	6.19952	6.12037	0.480549	0.586504	6.87268	69	F	PD	B2.5
S17633	0.574452	0.528628	6.78553	NA	PM	0.175239	3.07124	0.1953	0.196114	0.174468	0.466037	7.67729	5.79231	6.38787	80974560	7.65884	5.77386	6.36942	0.619813	0.587165	8.01458	63	F	PD	B2.3
S17680	0.704188	0.893105	3.25058	NA	PM	0.165045	5.11304	0.165911	0.168753	0.178366	0.480287	7.57297	5.67199	5.40404	77466184	7.55815	5.65717	5.38922	0.696243	0.893285	3.36584	71	M	control	B2.1
S19335	0.369906	0.615845	5.05899	NA	PM	0.276916	5.27711	0.253491	0.248624	0.273525	0.699761	7.64579	6.20932	5.7099	59214725	7.67805	6.24158	5.74216	0.368259	0.61171	4.15562	72	M	control	B2.4
T-111	1.02452	2.18486	10.9677	NA	PM	0.102393	3.50108	0.112508	0.109991	0.108487	0.296059	7.41879	6.25851	5.28544	77575316	7.44519	6.28491	5.31185	1.04884	2.26254	11.2468	33	F	control	B2.1
T-164	0.565235	0.25142	1.55564	NA	PM	0.122136	2.25479	0.13618	0.147785	0.150956	0.364317	8.38186	5.77208	6.38784	71850015	8.33891	5.72913	6.34489	0.59828	0.270715	1.73982	41	M	Alz	B2.2
T-168	0.50766	0.299793	2.93271	NA	PM	0.292113	5.40708	0.251025	0.24762	0.311883	0.773628	7.90998	6.21111	6.40765	99668949	7.85259	6.15372	6.35026	0.533313	0.315869	3.19049	57	M	control	B1.6
T-2011	0.238	0.155882	2.27753	NA	PM	0.317141	4.29866	0.30046	0.292531	0.323952	0.796476	7.63222	4.74316	6.72323	115292538	7.63004	4.74099	6.72106	0.243227	0.174629	2.52141	73	M	PD	B1.3
T-4639.1	0.646192	0.572907	3.78645	NA	PM	0.180313	3.51736	0.185858	0.185885	0.181301	0.489086	8.01769	5.77551	5.76176	120696437	7.88068	5.6385	5.62475	0.681062	0.626025	4.17396	67	M	PD	B1.2
T-4915	0.308673	0.351689	4.72159	NA	PM	0.141558	3.26802	0.138897	0.137097	0.167226	0.407062	7.6302	5.89015	5.96413	88771189	7.59166	5.85161	5.92559	0.365222	0.449789	7.45384	67	M	PD	B1.2
T-5354	0.839462	1.36403	11.4064	NA	PM	0.169525	2.60391	0.197992	0.197782	0.169931	0.493006	7.46218	5.94085	5.98079	61548205	7.48283	5.96151	6.00145	0.910706	1.4144	12.8862	62	M	control	B1.5
T-563	1.37196	2.13943	18.0127	NA	PM	0.117673	3.28124	0.108735	0.10157	0.127914	0.321513	7.5136	6.01898	5.93256	92603421	7.53149	6.03687	5.95045	1.40488	2.18349	16.2242	84	M	PD	B1.1
T−4639	0.636837	0.653759	3.61902	NA	PM	0.0832167	2.20374	0.0779013	0.0759855	0.105206	0.246621	7.85867	5.79402	6.27804	114485282	7.85262	5.78797	6.27199	0.627853	0.641603	3.62346	81	M	PD	B1.4

## Sheet: LBP snRNAseq summary
Order	Cell.Type	group	lib.size	norm.factors	Cells	Cell.Count	ADAR1	ADAR2	ADAR3	PC1	PC2	PC3	Group	ADAR1_counts	ADAR2_counts	ADAR3_counts	ADAR1_pcell	ADAR2_pcell	ADAR3_pcell	A2CEditingIndex	A2GEditingIndex	A2TEditingIndex	C2AEditingIndex	C2GEditingIndex	C2TEditingIndex	N_RNA_sites			Living versus Postmortem effect within each cell subset (reporting P-values)
1	AST	PT0236R	478956	0.959787	AST_PT0236R	92	7.32092	5.16564	4.51356	32.438	-66.9892	31.2709	LIV	73	16	10	1.79348	1.17391	1.1087	0.111965	1.74992	0.137383	0.10816	0.100447	0.328955	189			EXC1	INT2	EXC2	NON.NEU	MG	AST	OLI	OPC	INT1
2	AST	PT0237R	980166	0.905112	AST_PT0237R	138	7.09754	4.72732	4.30201	28.4314	-83.478	62.9796	LIV	121	23	17	1.87681	1.16667	1.12319	0.127439	1.63533	0.161014	0.13609	0.117724	0.386212	398		ADAR	3.2743e-08	1.17636e-06	0.213674	0.00158215	0.0480329	0.611986	0.536204	2.43527e-05	3.20602e-06
3	AST	PT0256L	2162083	0.82721	AST_PT0256L	99	7.65511	5.08011	5.19467	26.51	-106.044	65.5055	LIV	360	60	65	4.63636	1.60606	1.65657	0.155288	1.95397	0.152627	0.145185	0.169574	0.447989	1046		ADARB1	4.76772e-06	1.20646e-05	0.164842	7.05988e-05	7.16306e-07	0.83321	0.275967	4.32857e-05	0.000108496
4	AST	PT0256R	867606	0.892601	AST_PT0256R	561	7.71309	5.99816	5.55862	-44.1042	-20.656	64.5755	PM	162	49	36	1.28877	1.08734	1.06417	0.186007	4.00102	0.173894	0.16975	0.208475	0.500889	1448		ADARB2	0.0114537	0.00242078	0.136992	0.240478	0.00891846	0.59854	0.699373	0.00038364	3.59541e-05
5	AST	PT0257R	4524486	0.781526	AST_PT0257R	685	7.68071	4.62909	3.86438	2.88288	-62.9984	73.8021	LIV	725	87	51	2.05839	1.12701	1.07445	0.0947322	2.17428	0.0890039	0.0863925	0.113109	0.2877	5451		A2GEditingIndex	0.000162012	1.36431e-06	6.63677e-06	8.77409e-09	2.03134e-12	4.16801e-05	3.07407e-06	1.04081e-06	1.04259e-06
6	AST	PT0261L	3618202	0.791219	AST_PT0261L	163	7.01591	4.88346	5.87918	31.4761	-152.831	48.6055	LIV	370	84	168	3.26994	1.51534	2.03067	0.145668	1.75878	0.127225	0.10516	0.127179	0.354174	991
7	AST	PT0262L	3862681	0.784099	AST_PT0262L	487	7.4525	5.36129	5.63491	-1.27817	-59.4421	89.6235	LIV	530	124	150	2.0883	1.25462	1.30801	0.142286	2.0953	0.144287	0.134778	0.160107	0.419635	2601
8	AST	PT0264L	2432287	0.800548	AST_PT0264L	345	7.63668	5.31475	4.26744	10.4989	-78.0232	67.7571	LIV	387	77	37	2.12174	1.22319	1.10725	0.108104	2.05872	0.0968109	0.093829	0.120147	0.30601	2538
9	AST	PT0264R	3736822	0.837066	AST_PT0264R	817	7.62507	5.10297	4.83859	-15.7583	-33.6513	86.8948	LIV	617	107	89	1.7552	1.13097	1.10894	0.107366	2.03983	0.105411	0.098988	0.121925	0.318055	4233
10	AST	PT0267L	3176727	0.843816	AST_PT0267L	913	7.39923	5.18479	5.57181	-17.2626	-27.6273	58.6253	LIV	452	97	127	1.49507	1.10624	1.1391	0.114991	2.35741	0.112074	0.104484	0.129744	0.340053	3852
11	AST	PT0267R	4982304	0.742052	AST_PT0267R	869	7.72185	5.24802	5.75384	-21.3968	-89.7347	42.0336	LIV	780	140	199	1.89758	1.1611	1.229	0.176525	2.70784	0.151974	0.13614	0.169001	0.445371	2719
12	AST	PT0280L	454450	1.07763	AST_PT0280L	39	7.32456	5.38749	2.83729	120.954	-119.715	-66.7751	LIV	78	20	3	3	1.51282	1.07692	0.29865	3.72344	0.314706	0.289569	0.285303	0.823801	74
13	AST	PT0280R	698768	0.931503	AST_PT0280R	36	7.13518	4.57368	5.50212	57.8687	-114.551	18.3984	LIV	91	15	29	3.52778	1.41667	1.80556	0.148865	2.38044	0.166918	0.161905	0.15906	0.472528	293
14	AST	PT0282L	991105	0.798978	AST_PT0282L	132	7.96237	5.06458	5.99487	27.2507	-108.892	4.10652	LIV	197	26	50	2.49242	1.19697	1.37879	0.160994	3.12594	0.167973	0.159407	0.17858	0.547991	409
15	AST	PT0283L	869650	0.935998	AST_PT0283L	28	6.8283	4.8515	-0.703086	77.3152	-140.381	-16.3477	LIV	92	23	0	4.28571	1.82143	1	0.184518	2.55732	0.200292	0.182638	0.179017	0.550375	389
16	AST	PT0284R	762979	0.817191	AST_PT0284R	176	7.49532	6.75835	5.74763	35.9902	-80.6034	13.9254	LIV	112	67	33	1.63636	1.38068	1.1875	0.173103	2.97276	0.19566	0.182914	0.172542	0.552053	701
17	AST	PT0285L	92140	1.44813	AST_PT0285L	14	7.03511	1.90582	1.90582	134.628	17.1043	-34.1682	LIV	17	0	0	2.21429	1	1	0.169145	3.68622	0.183881	0.198819	0.176661	0.578877	51
18	AST	PT0285R	909903	0.981716	AST_PT0285R	45	7.47118	1.48476	-0.837164	98.88	-165.677	-60.6789	LIV	158	2	0	4.51111	1.04444	1	0.202326	2.60523	0.231934	0.199919	0.204003	0.595824	211
19	AST	PT0286L	178677	1.10705	AST_PT0286L	11	7.48759	5.86141	1.33785	97.878	-26.9663	-3.6061	LIV	35	11	0	4.18182	2	1	0.124636	2.71438	0.137183	0.13709	0.1371	0.437659	68
20	AST	PT0286R	1196921	0.874121	AST_PT0286R	186	7.47004	4.71613	4.8655	43.6431	-112.471	22.3359	LIV	185	27	30	1.99462	1.14516	1.16129	0.159986	2.45569	0.168572	0.158243	0.162001	0.467996	930
21	AST	PT0287L	2015471	0.759027	AST_PT0287L	334	7.50819	5.60583	4.11458	3.44462	-103.896	41.0554	LIV	278	74	26	1.83234	1.22156	1.07784	0.155268	3.21794	0.16821	0.164857	0.170901	0.53028	1459
22	AST	PT0288L	1622248	0.852113	AST_PT0288L	662	7.27098	5.6097	5.82751	-15.5853	-52.9696	17.3704	LIV	213	67	78	1.32175	1.10121	1.11782	0.184627	2.84432	0.193647	0.189679	0.187031	0.515028	1495
23	AST	PT0289L	2061122	0.818984	AST_PT0289L	233	7.42208	5.16352	6.10885	20.0072	-96.7156	73.1544	LIV	289	60	116	2.24034	1.25751	1.49785	0.100123	1.99325	0.111945	0.106386	0.103527	0.350318	1269
24	AST	PT0289R	2652235	0.741578	AST_PT0289R	233	8.13916	6.02975	5.18399	49.443	-193.622	-71.8636	LIV	554	128	71	3.37768	1.54936	1.30472	0.267497	3.97838	0.252293	0.239856	0.259965	0.741847	925
25	AST	PT0290L	2676550	0.812421	AST_PT0290L	582	7.94137	4.53754	3.98785	1.06682	-49.2166	55.8238	LIV	534	50	34	1.91753	1.08591	1.05842	0.130193	2.17377	0.148616	0.138468	0.133107	0.385422	3828
26	AST	PT0290R	794241	0.854714	AST_PT0290R	195	7.88526	5.44148	2.36619	14.5099	-88.432	13.8765	LIV	160	29	3	1.82051	1.14872	1.01538	0.199443	2.74282	0.214518	0.210955	0.206621	0.569198	355
27	AST	PT0292L	3546886	0.752937	AST_PT0292L	258	7.65565	4.78252	5.16027	10.7901	-94.3829	75.4708	LIV	538	73	95	3.08527	1.28295	1.36822	0.156239	2.55311	0.162938	0.157917	0.162863	0.502532	2237
28	AST	PT0292R	1305459	0.845209	AST_PT0292R	210	6.67184	5.75288	6.07723	41.3375	-127.103	-23.7239	LIV	112	59	74	1.53333	1.28095	1.35238	0.229977	3.52538	0.23705	0.222479	0.230757	0.665594	891
29	AST	PT0295L	2264476	0.854561	AST_PT0295L	273	7.67145	4.06993	5.43127	13.9872	-70.7484	87.6984	LIV	394	32	83	2.44322	1.11722	1.30403	0.102416	1.80151	0.121808	0.113651	0.103184	0.314417	2478
30	AST	PT0296L	2442042	0.794005	AST_PT0296L	282	7.48971	5.16363	4.93951	23.0865	-84.1101	85.338	LIV	348	69	59	2.23404	1.24468	1.20922	0.084343	1.57394	0.108282	0.0886789	0.084012	0.293517	2265
31	AST	PT0297L	1082360	0.846341	AST_PT0297L	134	7.53165	5.00915	5.72642	13.9829	-69.5089	63.2612	LIV	169	29	48	2.26119	1.21642	1.35821	0.104566	1.98129	0.118317	0.112573	0.107901	0.343421	742
32	AST	S00021	3181253	0.76278	AST_S00021	820	7.56499	5.10477	5.56027	-7.57834	-39.3173	92.1822	PM	459	83	114	1.55976	1.10122	1.13902	0.121996	2.86336	0.117188	0.109502	0.137153	0.346666	5275
33	AST	S00253	1469700	0.815804	AST_S00253	1043	7.36389	5.5326	5.30804	-60.1021	-25.8975	15.0358	PM	197	55	47	1.18888	1.05273	1.04506	0.347173	5.46393	0.3186	0.313341	0.354618	0.879024	1759
34	AST	S00324	1796676	0.79719	AST_S00324	1055	7.94315	5.37649	6.46467	-25.74	-24.6269	86.8737	PM	352	59	126	1.33365	1.05592	1.11943	0.140784	3.03998	0.137229	0.13658	0.1733	0.423117	3614
35	AST	S00556	1162437	0.809476	AST_S00556	336	7.82588	4.86914	5.56352	-4.06401	-49.2888	73.0348	PM	213	27	44	1.63393	1.08036	1.13095	0.139227	3.68211	0.124706	0.123181	0.157331	0.407151	2237
36	AST	S00579	1473635	0.840172	AST_S00579	928	7.58365	5.53735	5.29178	-13.6058	-35.3289	65.7198	PM	237	57	48	1.25539	1.06142	1.05172	0.138819	2.99056	0.142861	0.13493	0.138447	0.404537	1666
37	AST	S00935	5417739	0.747479	AST_S00935	368	7.75287	5.41266	5.29962	20.2287	-81.1898	96.5511	PM	873	172	159	3.37228	1.46739	1.43207	0.135155	2.09374	0.130293	0.123105	0.147585	0.37732	5160
38	AST	S01447	1031029	0.888983	AST_S01447	702	7.91032	5.66484	5.19178	-23.4853	-17.0104	65.8777	PM	220	46	33	1.31339	1.06553	1.04701	0.148447	3.3105	0.166449	0.163985	0.162822	0.447268	2274
39	AST	S01462	1043469	0.869425	AST_S01462	584	7.90535	5.61621	5.44426	-24.4019	-19.0143	63.949	PM	217	44	39	1.37158	1.07534	1.06678	0.127861	3.49796	0.120635	0.117716	0.147022	0.382813	2206
40	AST	S11088	728685	0.807948	AST_S11088	303	7.51249	5.12185	6.10415	2.32163	-47.5266	40.4217	PM	107	20	40	1.35314	1.06601	1.13201	0.258259	5.13444	0.250489	0.244856	0.265559	0.712458	1901
41	AST	S17633	2992768	0.670294	AST_S17633	830	7.6485	5.67513	6.72697	-6.49412	-53.9212	83.5711	PM	402	102	212	1.48434	1.12289	1.25542	0.15173	2.43534	0.176645	0.169105	0.150191	0.415742	4682
42	AST	S17680	908557	0.761363	AST_S17680	300	8.27653	4.05526	5.1464	-17.6194	-43.1458	64.5264	PM	214	11	24	1.71333	1.03667	1.08	0.182574	4.93205	0.183603	0.183845	0.193752	0.539209	1304
43	AST	S19335	497299	0.892484	AST_S19335	181	8.09673	6.05456	2.49384	38.1376	-62.394	-3.57103	PM	121	29	2	1.66851	1.16022	1.01105	0.284287	4.7097	0.272453	0.250912	0.281352	0.745548	494
44	AST	T111	494348	0.951408	AST_T111	430	7.63516	5.76069	4.73212	-23.4813	0.602424	39.3227	PM	93	25	12	1.21628	1.05814	1.02791	0.123663	3.42535	0.133405	0.130367	0.127943	0.366388	769
45	AST	T164	1721661	0.767206	AST_T164	623	8.20769	3.7278	6.83213	-8.09103	-55.4131	84.5358	PM	390	17	150	1.626	1.02729	1.24077	0.151524	2.88687	0.164996	0.148753	0.151829	0.392945	2066
46	AST	T168	2124266	0.771798	AST_T168	336	7.82007	5.52514	6.11329	3.2782	-90.5102	54.1859	PM	370	75	113	2.10119	1.22321	1.33631	0.250606	3.72287	0.223922	0.220418	0.271961	0.691918	1754
47	AST	T2011	2815350	0.739859	AST_T2011	433	7.7145	4.93005	6.20346	12.523	-111.611	61.2535	PM	437	63	153	2.00924	1.1455	1.35335	0.317404	4.09118	0.301662	0.281249	0.32451	0.813597	1476
48	AST	T46391	17391	2.43812	AST_T46391	661	5.14468	3.55971	8.51391	97.2661	143.351	54.0847	PM	1	0	15	1.00151	1	1.02269	0.16351	3.28336	0.230534	0.203369	0.217093	0.496624	1
49	AST	T4915	3419337	0.700226	AST_T4915	1521	7.9265	5.82254	3.84891	-23.9125	-34.2543	89.9877	PM	582	135	34	1.38264	1.08876	1.02235	0.135912	2.83269	0.132936	0.127643	0.157685	0.397813	5766
50	AST	T5354	1366967	0.757844	AST_T5354	503	8.41869	5.05757	3.03651	10.939	-59.1719	71.7333	PM	354	34	8	1.70378	1.06759	1.0159	0.158877	2.44831	0.182222	0.168768	0.149982	0.455789	1805
51	AST	T563	2269271	0.852545	AST_T563	596	7.71503	5.18747	4.49087	-3.27474	-43.8134	82.3893	PM	406	70	43	1.68121	1.11745	1.07215	0.134713	3.173	0.126259	0.116813	0.142686	0.373339	5324
52	EXC1	PT0236R	1754948	0.857851	EXC1_PT0236R	170	7.75185	6.85685	1.21713	-93.0716	13.014	-76.0582	LIV	324	174	3	2.90588	2.02353	1.01765	0.115697	2.02603	0.142465	0.113977	0.106057	0.334983	1176
53	EXC1	PT0237R	4266801	0.904302	EXC1_PT0237R	278	7.67676	6.60464	2.93461	-94.926	35.89	-42.9434	LIV	789	375	29	3.83813	2.34892	1.10432	0.142662	2.23404	0.169	0.150208	0.138795	0.425251	4392
54	EXC1	PT0256L	14664753	0.789875	EXC1_PT0256L	240	8.03231	6.64407	3.15951	-117.7	59.0808	-30.186	LIV	3032	1158	103	13.6333	5.825	1.42917	0.180581	2.73702	0.166835	0.165103	0.198849	0.500952	13335
55	EXC1	PT0256R	14851457	0.868669	EXC1_PT0256R	2969	8.26206	6.55198	4.48801	-105.191	37.9717	0.433813	PM	3960	1210	289	2.33378	1.40754	1.09734	0.171336	3.77934	0.158782	0.151611	0.190702	0.449892	31789
56	EXC1	PT0257R	5229521	0.800942	EXC1_PT0257R	443	7.82913	6.34506	2.54826	-83.6359	23.0954	-50.6348	LIV	952	340	24	3.14898	1.76749	1.05418	0.100554	2.51392	0.0912193	0.0912661	0.123937	0.30529	6464
57	EXC1	PT0261L	8148181	0.836876	EXC1_PT0261L	191	7.88909	6.90375	-1.44764	-118.901	8.25293	-77.7011	LIV	1616	816	2	9.46073	5.27225	1.01047	0.217698	3.26227	0.193617	0.179428	0.223098	0.578524	3883
58	EXC1	PT0262L	7218454	0.841158	EXC1_PT0262L	623	7.60914	6.56653	3.16605	-101.922	42.5136	-23.6726	LIV	1185	575	54	2.90209	1.92295	1.08668	0.165493	2.81845	0.159543	0.160755	0.191015	0.486009	8689
59	EXC1	PT0264L	3526285	0.765207	EXC1_PT0264L	315	8.11193	6.66859	3.18264	-89.4357	15.2823	-64.2627	LIV	746	274	24	3.36825	1.86984	1.07619	0.112175	2.5004	0.0987968	0.0997868	0.13082	0.326688	4067
60	EXC1	PT0264R	9063246	0.868201	EXC1_PT0264R	907	7.51522	6.51873	2.81829	-98.8767	56.4209	-15.7701	LIV	1439	721	55	2.58655	1.79493	1.06064	0.112659	2.56815	0.107197	0.105108	0.131992	0.336731	15899
61	EXC1	PT0267L	7041155	0.842399	EXC1_PT0267L	1137	7.5024	6.68309	4.59652	-81.6023	40.7295	-22.6851	LIV	1075	609	143	1.94547	1.53562	1.12577	0.117586	2.8002	0.11123	0.107276	0.134813	0.34335	11925
62	EXC1	PT0267R	15843345	0.786423	EXC1_PT0267R	717	8.09023	7.51152	3.49524	-124.713	37.3626	-48.369	LIV	3395	2273	140	5.73501	4.17015	1.19526	0.184838	3.16021	0.159444	0.142032	0.177911	0.464437	12430
63	EXC1	PT0280L	1528873	0.760693	EXC1_PT0280L	74	7.14409	6.96702	4.71288	-61.1471	-87.6502	-148.019	LIV	164	145	30	3.21622	2.95946	1.40541	0.356502	4.48586	0.369373	0.344367	0.359055	0.934064	304
64	EXC1	PT0280R	1633086	0.896787	EXC1_PT0280R	37	7.2342	6.49941	4.98872	-55.4733	-53.2687	-40.3263	LIV	220	132	46	6.94595	4.56757	2.24324	0.175108	2.94177	0.17769	0.180432	0.185893	0.521062	886
65	EXC1	PT0282L	2707571	0.746096	EXC1_PT0282L	151	8.12384	7.60579	3.34312	-102.036	-6.31983	-94.7137	LIV	563	393	20	4.72848	3.60265	1.13245	0.185866	3.73692	0.180683	0.184377	0.201092	0.603488	1778
66	EXC1	PT0282R	1617850	0.882081	EXC1_PT0282R	37	7.85107	6.01832	2.73486	-96.6516	-0.983049	-73.552	LIV	329	92	9	9.89189	3.48649	1.24324	0.174634	2.57141	0.194908	0.184198	0.174447	0.497439	1910
67	EXC1	PT0283L	978758	0.86152	EXC1_PT0283L	15	7.79677	4.67228	4.86073	-58.5473	-39.1984	-143.624	LIV	187	21	24	13.4667	2.4	2.6	0.21513	3.43983	0.20803	0.213754	0.216314	0.605052	542
68	EXC1	PT0284R	654738	0.798417	EXC1_PT0284R	95	7.21192	7.60113	-0.0642074	-55.8532	8.90753	-108.088	LIV	77	101	0	1.81053	2.06316	1	0.199524	3.89835	0.214301	0.202307	0.212061	0.606059	520
69	EXC1	PT0285L	2948745	0.785211	EXC1_PT0285L	99	7.51155	7.69112	3.21501	-105.608	19.4819	-81.5533	LIV	422	478	21	5.26263	5.82828	1.21212	0.199154	4.17266	0.197035	0.199426	0.214572	0.638526	4336
70	EXC1	PT0285R	2028795	0.819317	EXC1_PT0285R	46	7.65705	6.3058	2.35434	-81.2765	-68.5371	-166.072	LIV	335	131	8	8.28261	3.84783	1.17391	0.220778	3.05426	0.230695	0.224207	0.220648	0.622583	573
71	EXC1	PT0286L	358500	0.887708	EXC1_PT0286L	11	7.72861	6.32422	0.651793	-35.7034	22.0372	-97.1436	LIV	67	25	0	7.09091	3.27273	1	0.135912	3.02031	0.135828	0.136792	0.14826	0.443298	156
72	EXC1	PT0286R	3587868	0.748638	EXC1_PT0286R	273	7.82127	6.79612	1.03396	-87.678	-9.23231	-90.3778	LIV	607	298	5	3.22344	2.09158	1.01832	0.166423	2.73626	0.170249	0.162519	0.17129	0.46681	2543
73	EXC1	PT0287L	4959596	0.738537	EXC1_PT0287L	307	7.68066	6.80475	2.79946	-106.657	9.89849	-61.8236	LIV	751	409	25	3.44625	2.33225	1.08143	0.165572	3.60707	0.171264	0.171882	0.181513	0.545087	3904
74	EXC1	PT0288L	3574884	0.844261	EXC1_PT0288L	686	7.5875	6.98943	4.62551	-88.9439	19.5083	-45.3987	LIV	580	383	74	1.84548	1.55831	1.10787	0.194697	3.22648	0.20049	0.202876	0.206605	0.542942	4883
75	EXC1	PT0289L	6243701	0.867761	EXC1_PT0289L	338	7.77473	6.35827	3.16214	-98.3623	28.184	-53.8869	LIV	1186	444	48	4.50888	2.31361	1.14201	0.119226	2.83366	0.126445	0.122191	0.127162	0.402123	8008
76	EXC1	PT0289R	1214575	0.854618	EXC1_PT0289R	41	7.35134	7.51225	-1.0538	25.7085	-92.3097	-252.523	LIV	169	189	0	5.12195	5.60976	1	0.311959	4.77962	0.285733	0.263164	0.29574	0.793599	334
77	EXC1	PT0290L	9290291	0.789666	EXC1_PT0290L	978	8.25842	6.96653	4.03785	-84.3593	41.5929	-44.4108	LIV	2246	917	120	3.29652	1.93763	1.1227	0.137513	2.62419	0.150306	0.144425	0.143722	0.396009	12285
78	EXC1	PT0290R	1344849	0.847323	EXC1_PT0290R	86	7.90168	6.389	4.87766	-70.1729	-25.5692	-93.6962	LIV	272	95	33	4.16279	2.10465	1.38372	0.209023	3.24201	0.216657	0.206567	0.211609	0.559327	812
79	EXC1	PT0292L	9820422	0.786883	EXC1_PT0292L	363	7.53733	7.19911	2.76424	-105.98	37.9349	-32.2305	LIV	1435	1135	52	4.95317	4.12672	1.14325	0.18217	3.40284	0.181221	0.183799	0.200985	0.579261	9271
80	EXC1	PT0292R	5308978	0.772177	EXC1_PT0292R	290	7.56912	7.46341	2.45641	-101.377	4.2502	-90.3813	LIV	778	723	22	3.68276	3.4931	1.07586	0.259606	4.42996	0.24842	0.240099	0.266593	0.707038	5553
81	EXC1	PT0295L	10165476	0.902499	EXC1_PT0295L	517	7.68389	6.85429	2.10618	-95.9821	54.7408	-31.3424	LIV	1886	1061	39	4.64797	3.05222	1.07544	0.112447	2.41291	0.12531	0.125602	0.120662	0.352605	17865
82	EXC1	PT0296L	9267878	0.864418	EXC1_PT0296L	556	7.68227	6.46658	2.02033	-94.3429	36.8674	-45.0557	LIV	1645	708	32	3.95863	2.27338	1.05755	0.0935802	2.09938	0.113177	0.0984043	0.0950825	0.315179	14021
83	EXC1	PT0297L	9019488	0.81216	EXC1_PT0297L	484	7.91216	6.97496	3.06963	-108.725	62.6174	-33.8734	LIV	1764	921	61	4.64463	2.90289	1.12603	0.116205	2.64318	0.124403	0.124212	0.123016	0.379358	14390
84	EXC1	S00021	26855898	0.871148	EXC1_S00021	2271	7.92644	6.27561	2.40021	-103.97	61.4519	-13.4669	PM	5691	1812	123	3.50594	1.79789	1.05416	0.129018	3.54581	0.120561	0.113372	0.14401	0.360342	47025
85	EXC1	S00253	27294183	0.716827	EXC1_S00253	2288	8.00167	6.26581	3.32817	-139.425	48.3086	-44.4297	PM	5014	1505	196	3.19143	1.65778	1.08566	0.289769	5.40618	0.258427	0.257699	0.302664	0.734632	22164
86	EXC1	S00324	20110823	0.839456	EXC1_S00324	4394	8.17183	6.1829	3.21259	-113.847	59.9688	-10.4665	PM	4868	1226	156	2.10787	1.27902	1.0355	0.136642	3.27208	0.130562	0.130583	0.166959	0.396545	37638
87	EXC1	S00556	18981514	0.847392	EXC1_S00556	1990	8.15775	6.53975	1.93489	-103.889	62.7739	-20.3056	PM	4593	1496	61	3.30804	1.75176	1.03065	0.128224	3.76961	0.11444	0.114205	0.150165	0.371016	35301
88	EXC1	S00579	21955866	0.84388	EXC1_S00579	1634	7.70106	6.49183	1.44657	-113.641	65.197	-35.9861	PM	3855	1667	50	3.35924	2.0202	1.0306	0.128679	3.18156	0.130895	0.124724	0.130298	0.372996	37682
89	EXC1	S00935	22997077	0.772437	EXC1_S00935	897	8.0975	6.68084	1.15291	-115.443	62.8488	-15.7267	PM	4865	1822	39	6.42363	3.03122	1.04348	0.170395	3.08281	0.160605	0.154662	0.187548	0.463353	24223
90	EXC1	S01447	15656084	0.845122	EXC1_S01447	1935	8.05363	6.6377	3.0879	-106.478	69.055	-14.0526	PM	3515	1317	112	2.81654	1.68062	1.05788	0.149223	4.13588	0.15805	0.157639	0.1625	0.438648	39183
91	EXC1	S01462	15409597	0.846288	EXC1_S01462	2333	8.15047	6.29854	1.80282	-107.278	71.73	-17.6686	PM	3705	1026	45	2.58808	1.43978	1.01929	0.115839	3.5204	0.110058	0.106206	0.136824	0.344522	40589
92	EXC1	S11088	16772914	0.773324	EXC1_S11088	1356	8.40559	7.0911	2.09721	-111.464	62.5886	-18.3122	PM	4398	1768	55	4.24336	2.30383	1.04056	0.216674	4.84752	0.21166	0.206506	0.224589	0.590048	28951
93	EXC1	S17633	16236095	0.69833	EXC1_S17633	1595	8.34453	6.70207	2.34238	-129.033	43.2333	-27.1137	PM	3685	1180	57	3.31034	1.73981	1.03574	0.184673	3.62433	0.193343	0.191011	0.184196	0.485539	22213
94	EXC1	S17680	19119857	0.87132	EXC1_S17680	2063	8.01704	6.50445	2.47311	-101.79	61.3578	-12.3585	PM	4315	1512	92	3.09161	1.73291	1.0446	0.166314	4.92413	0.16675	0.168657	0.179903	0.482192	38785
95	EXC1	S19335	9055439	0.812423	EXC1_S19335	727	8.32518	7.05239	1.6755	-100.5	64.37	-33.4866	PM	2359	976	23	4.24484	2.3425	1.03164	0.271805	5.0172	0.248925	0.243167	0.271682	0.695505	16460
96	EXC1	T111	18275240	0.855305	EXC1_T111	2531	7.85604	6.7302	1.77514	-101.891	65.9017	-34.3545	PM	3621	1659	53	2.43066	1.65547	1.02094	0.103782	3.21958	0.113953	0.111648	0.110853	0.303035	38028
97	EXC1	T164	10038542	0.780667	EXC1_T164	1067	9.0387	6.64721	2.09583	-124.336	35.3554	-28.5764	PM	4121	785	33	4.86223	1.73571	1.03093	0.15439	3.04587	0.167721	0.141556	0.148818	0.375153	16768
98	EXC1	T168	6369442	0.74331	EXC1_T168	197	8.21469	7.064	2.63944	-128.562	42.2057	-36.3393	PM	1406	633	29	8.13706	4.2132	1.14721	0.326532	6.0184	0.272739	0.270896	0.343262	0.861012	10561
99	EXC1	T2011	12839027	0.75147	EXC1_T2011	688	7.87154	6.25429	4.4057	-125.481	36.3673	-28.9537	PM	2259	736	204	4.28343	2.06977	1.29651	0.344019	4.78639	0.308571	0.299208	0.34654	0.844923	9992
100	EXC1	T46391	26005	1.47646	EXC1_T46391	1736	6.51024	7.40333	3.70289	54.3396	153.954	69.8132	PM	3	6	0	1.00173	1.00346	1	0.215812	3.78329	0.22138	0.195508	0.246716	0.591039	4
101	EXC1	T4915	7136244	0.701535	EXC1_T4915	1023	8.02774	6.5966	2.69861	-122.713	55.715	-18.6648	PM	1306	484	32	2.27664	1.47312	1.03128	0.143435	3.44058	0.138248	0.134092	0.169107	0.41976	17017
102	EXC1	T5354	10280043	0.830759	EXC1_T5354	1060	7.8257	6.69444	1.52043	-100.418	70.5245	-18.7005	PM	1937	884	24	2.82736	1.83396	1.02264	0.183571	2.99269	0.207988	0.186348	0.171597	0.492883	18967
103	EXC1	T563	19367055	0.849171	EXC1_T563	1137	8.02727	6.72397	0.982708	-112.28	65.9066	-32.5128	PM	4290	1738	32	4.77309	2.52858	1.02814	0.123418	3.27499	0.112997	0.104333	0.131104	0.333686	40859
104	EXC2	PT0236R	23337	1.32005	EXC2_PT0236R	15	7.92749	7.19053	4.0206	14.0558	170.888	99.1966	LIV	7	4	0	1.46667	1.26667	1	0.0882978	1.87804	0.154728	0.1295	0.114427	0.360835	4		0.00486172
105	EXC2	PT0237R	184029	0.681689	EXC2_PT0237R	89	8.56465	7.12408	1.9948	-57.8041	59.859	12.8883	LIV	47	17	0	1.52809	1.19101	1	0.113413	1.6385	0.170582	0.168894	0.137257	0.382567	11
106	EXC2	PT0256L	1584296	0.560578	EXC2_PT0256L	258	8.36839	7.27446	2.6306	-111.206	-71.5258	-90.2777	LIV	293	137	5	2.13566	1.53101	1.01938	0.165949	2.42965	0.157938	0.138819	0.177475	0.428361	109
107	EXC2	PT0256R	571673	0.676164	EXC2_PT0256R	248	8.92204	7.11276	5.72884	-103.162	3.22366	9.85487	PM	187	53	20	1.75403	1.21371	1.08065	0.172319	3.82212	0.154468	0.149638	0.189663	0.445383	128
108	EXC2	PT0257R	7937	3.17837	EXC2_PT0257R	9	4.30885	4.30885	4.30885	58.9079	188.928	107.204	LIV	0	0	0	1	1	1	0.0850881	2.56732	0.0801688	0.092444	0.116079	0.283109	2
109	EXC2	PT0261L	53254	1.45632	EXC2_PT0261L	6	2.68862	2.68862	2.68862	101.309	120.89	-34.8889	LIV	0	0	0	1	1	1	0.134273	3.45543	0.162085	0.256314	0.191067	0.548448	7
110	EXC2	PT0262L	424992	0.647865	EXC2_PT0262L	180	7.95875	7.20057	5.50458	-84.7611	4.79856	-6.21567	LIV	68	40	12	1.37778	1.22222	1.06667	0.144382	2.06687	0.147993	0.166644	0.187298	0.477532	13
111	EXC2	PT0264L	43483	1.00971	EXC2_PT0264L	24	8.26432	7.41633	5.0944	-2.15088	139.867	73.7858	LIV	13	7	1	1.54167	1.29167	1.04167	0.0819538	2.27228	0.0772	0.0856061	0.111899	0.291895	2
112	EXC2	PT0264R	1031396	0.693331	EXC2_PT0264R	462	8.19459	6.64365	3.18422	-103.368	-21.3119	-5.74466	LIV	209	71	6	1.45238	1.15368	1.01299	0.0993022	2.28135	0.0997881	0.0950774	0.117712	0.293288	167
113	EXC2	PT0267L	17654	1.56157	EXC2_PT0267L	12	5.76578	4.18081	4.18081	12.1957	176.601	114.107	LIV	1	0	0	1.08333	1	1	0.104385	2.59955	0.105533	0.114682	0.125214	0.298803	1
114	EXC2	PT0267R	384530	0.715299	EXC2_PT0267R	71	7.63039	8.13833	6.9283	-31.6813	5.61641	-93.6532	LIV	54	77	33	1.76056	2.08451	1.46479	0.19771	3.32411	0.166614	0.155911	0.191491	0.48967	61
115	EXC2	PT0280L	48875	1.41718	EXC2_PT0280L	9	7.89611	9.22676	2.85172	97.1272	117.32	-21.8799	LIV	16	41	0	2.77778	5.55556	1	0.230049	3.78537	0.306658	0.226518	0.260829	0.751392	5
116	EXC2	PT0280R	5893	3.19969	EXC2_PT0280R	1	8.42921	4.72877	4.72877	43.4393	221.805	134.977	LIV	6	0	0	7	1	1	0.101021	1.90497	0.0812725	0.102281	0.172993	0.254608	1
117	EXC2	PT0282L	2169424	0.51818	EXC2_PT0282L	327	9.332	7.79406	5.2741	-110.922	-89.2761	-102.561	LIV	724	249	43	3.21407	1.76147	1.1315	0.150978	2.97461	0.151704	0.154272	0.162065	0.479914	174
118	EXC2	PT0282R	80897	0.821785	EXC2_PT0282R	15	8.40277	7.86511	6.08084	-4.77371	111.21	32.5059	LIV	22	15	4	2.46667	2	1.26667	0.146883	1.877	0.168712	0.159856	0.147396	0.313644	4
119	EXC2	PT0283L	212371	0.744831	EXC2_PT0283L	28	8.69377	5.74781	1.66035	18.5613	43.8012	-65.9115	LIV	65	8	0	3.32143	1.28571	1	0.167847	2.48257	0.180661	0.150149	0.158412	0.447688	14
120	EXC2	PT0284R	23626	1.22569	EXC2_PT0284R	9	7.81028	5.6948	4.10984	29.9545	184.668	88.5144	LIV	6	1	0	1.66667	1.11111	1	0.145073	2.06617	0.186152	0.26768	0.225433	0.763553	2
121	EXC2	PT0285L	48320	0.988251	EXC2_PT0285L	14	8.24624	9.79765	3.38826	30.0479	142.763	41.0441	LIV	14	42	0	2	4	1	0.158123	2.97896	0.153347	0.170877	0.164573	0.478033	9
122	EXC2	PT0285R	654219	0.601532	EXC2_PT0285R	80	8.71612	4.869	4.25233	-16.1798	-25.1077	-129.46	LIV	165	11	7	3.0625	1.1375	1.0875	0.214626	2.60897	0.220481	0.189229	0.160803	0.513917	20
123	EXC2	PT0286L	969640	0.521678	EXC2_PT0286L	236	8.99727	6.66975	4.93744	-82.9877	-45.6269	-72.5264	LIV	258	51	15	2.09322	1.2161	1.06356	0.104568	2.24421	0.117267	0.118605	0.116432	0.357635	38
124	EXC2	PT0286R	6708	3.16198	EXC2_PT0286R	2	4.559	4.559	4.559	54.6186	212.953	118.35	LIV	0	0	0	1	1	1	0.151704	2.51695	0.135744	0.0995851	0.0711997	0.411591	1
125	EXC2	PT0287L	805043	0.587851	EXC2_PT0287L	205	8.69036	7.31774	4.47165	-89.2021	-37.7781	-66.8844	LIV	195	75	10	1.95122	1.36585	1.04878	0.138975	2.79199	0.167958	0.182316	0.172078	0.518598	83
126	EXC2	PT0288L	45910	1.12518	EXC2_PT0288L	24	7.91872	7.18176	6.08222	9.70385	119.746	50.73	LIV	12	7	3	1.5	1.29167	1.125	0.192193	3.06744	0.214758	0.203885	0.202146	0.473074	15
127	EXC2	PT0289L	130659	0.711909	EXC2_PT0289L	34	7.78389	2.42634	4.0113	-28.2419	81.1564	12.802	LIV	20	0	1	1.58824	1	1.02941	0.10611	2.10179	0.103777	0.10704	0.10638	0.347825	4
128	EXC2	PT0289R	44488	2.68833	EXC2_PT0289R	4	2.06372	2.06372	2.06372	202.778	89.6503	-120.078	LIV	0	0	0	1	1	1	0.284802	4.15816	0.355652	0.197733	0.241156	0.631625	10
129	EXC2	PT0290L	21220	2.13779	EXC2_PT0290L	17	6.6322	3.46228	6.26963	84.4326	124.85	54.2563	LIV	4	0	3	1.23529	1	1.17647	0.119044	2.27066	0.133599	0.123574	0.122857	0.349493	3
130	EXC2	PT0290R	77058	0.874021	EXC2_PT0290R	20	6.79904	4.47711	2.89215	9.02798	111.437	20.6501	LIV	7	1	0	1.35	1.05	1	0.17048	2.3848	0.205372	0.203786	0.202799	0.491725	8
131	EXC2	PT0292L	43619	1.02854	EXC2_PT0292L	7	9.62802	8.00184	5.06324	30.3469	148.674	48.6505	LIV	35	11	1	6	2.57143	1.14286	0.187458	3.20557	0.168362	0.18353	0.165887	0.526839	11
132	EXC2	PT0292R	25509	3.08164	EXC2_PT0292R	4	2.66913	2.66913	2.66913	159.88	113.107	-62.9888	LIV	0	0	0	1	1	1	0.260101	4.72999	0.24488	0.331071	0.296037	0.74398	19
133	EXC2	PT0295L	117622	0.678764	EXC2_PT0295L	71	6.8947	7.69116	2.64677	-55.6999	92.4391	52.9809	LIV	9	16	0	1.12676	1.22535	1	0.0983458	2.11944	0.114242	0.103796	0.0914998	0.297392	4
134	EXC2	PT0296L	367694	0.613786	EXC2_PT0296L	146	8.26655	6.57387	6.192	-77.5928	19.2309	-13.5953	LIV	69	21	16	1.4726	1.14384	1.10959	0.0727719	1.59507	0.0979754	0.0912854	0.0771681	0.269981	7
135	EXC2	PT0297L	2158599	0.522479	EXC2_PT0297L	692	9.06606	7.36949	4.18401	-128.559	-60.8069	-69.6494	LIV	604	186	20	1.87283	1.26879	1.0289	0.0989281	2.3088	0.11136	0.118991	0.104584	0.343292	203
136	EXC2	S00021	1405961	0.623387	EXC2_S00021	735	8.82868	7.25094	4.86267	-117.687	-25.07	-27.8683	PM	398	133	25	1.5415	1.18095	1.03401	0.131471	3.6538	0.129347	0.122858	0.149775	0.377356	272
137	EXC2	S00253	4076090	0.56368	EXC2_S00253	1259	8.23136	7.19433	5.29971	-150.071	-35.9874	-87.5723	PM	690	336	90	1.54805	1.26688	1.07149	0.455452	7.49702	0.403051	0.392169	0.446102	1.10315	1793
138	EXC2	S00324	33741	0.870399	EXC2_S00324	43	8.48187	7.99645	5.67452	-49.4262	175.365	129.398	PM	10	7	1	1.23256	1.16279	1.02326	0.185752	3.91954	0.159153	0.16471	0.214732	0.489748	1
139	EXC2	S00556	55279	0.756753	EXC2_S00556	53	7.27964	7.48609	5.16416	-53.2499	145.678	100.081	PM	6	7	1	1.11321	1.13208	1.01887	0.150623	4.65458	0.141185	0.132116	0.176265	0.431195	3
140	EXC2	S00579	1651805	0.567886	EXC2_S00579	743	9.04793	7.40969	5.24203	-137.638	-17.9495	-63.9029	PM	496	159	35	1.66756	1.214	1.04711	0.147281	3.6989	0.146587	0.137718	0.148128	0.427355	163
141	EXC2	S00935	43135	0.865778	EXC2_S00935	14	8.49778	6.06482	3.74289	-18.4985	163.088	86.3297	PM	13	2	0	1.92857	1.14286	1	0.15982	2.46566	0.177311	0.163621	0.191186	0.444725	4
142	EXC2	S01447	528980	0.605888	EXC2_S01447	343	8.53033	7.18075	5.39648	-111.67	21.6446	-17.6416	PM	118	46	13	1.34402	1.13411	1.0379	0.190271	4.6649	0.207165	0.208665	0.210961	0.561658	86
143	EXC2	S01462	388102	0.675594	EXC2_S01462	288	8.29758	7.081	5.01872	-100.107	27.6195	5.87766	PM	82	35	8	1.28472	1.12153	1.02778	0.127584	3.99783	0.123269	0.117461	0.14479	0.369073	113
144	EXC2	S11088	376337	0.565025	EXC2_S11088	155	8.71733	7.5003	5.75707	-75.2723	28.0566	-26.5337	PM	89	38	11	1.57419	1.24516	1.07097	0.254917	4.78988	0.243026	0.230596	0.246437	0.643948	138
145	EXC2	S17633	13692	1.36881	EXC2_S17633	15	4.73753	7.54488	4.73753	-11.6335	211.694	157.285	PM	0	3	0	1	1.2	1	0.213769	3.18548	0.230829	0.234024	0.1918	0.489021	2
146	EXC2	S17680	528258	0.618852	EXC2_S17680	234	9.04347	6.63538	3.42037	-102.884	6.35966	-11.7585	PM	172	32	3	1.73504	1.13675	1.01282	0.19648	5.48894	0.199417	0.1913	0.214844	0.556097	100
147	EXC2	S19335	167780	0.650251	EXC2_S19335	65	8.12701	7.48168	2.19627	-29.0379	73.1179	-13.1909	PM	30	19	0	1.46154	1.29231	1	0.339471	5.66841	0.314914	0.26669	0.317061	0.84125	48
148	EXC2	T111	411468	0.713125	EXC2_T111	301	8.18677	7.71143	5.01684	-104.629	36.669	-6.06793	PM	85	61	9	1.28239	1.20266	1.0299	0.121758	3.96612	0.128844	0.127028	0.129289	0.355424	151
149	EXC2	T164	354265	0.608871	EXC2_T164	188	9.47498	7.68862	4.38281	-86.0516	29.7773	-6.62368	PM	153	44	4	1.81383	1.23404	1.02128	0.114597	1.76847	0.117467	0.108282	0.123001	0.25369	29
150	EXC2	T168	4821650	0.488885	EXC2_T168	664	9.1221	7.8909	4.06668	-137.568	-103.759	-117.135	PM	1313	559	39	2.97741	1.84187	1.05873	0.284405	4.8765	0.250908	0.231016	0.289596	0.716556	488
151	EXC2	T2011	111743	0.788996	EXC2_T2011	26	8.33653	2.50364	2.50364	20.5879	92.3069	-11.3799	PM	28	0	0	2.07692	1	1	0.336011	4.37772	0.373522	0.292922	0.338894	0.829655	4
152	EXC2	T46391	32421	1.52181	EXC2_T46391	934	3.34111	3.34111	3.34111	74.7373	122.073	51.4015	PM	0	0	0	1	1	1	0.143881	2.9669	0.205316	0.21477	0.185939	0.506217	7
153	EXC2	T4915	3383	3.7295	EXC2_T4915	5	5.30838	5.30838	6.89335	9.30335	243.251	196.86	PM	0	0	1	1	1	1.2	0.100992	3.20866	0.118971	0.110093	0.145817	0.391529	1
154	EXC2	T5354	13974	1.34783	EXC2_T5354	22	4.73039	7.53775	4.73039	-14.066	210.135	161.104	PM	0	3	0	1	1.13636	1	0.1872	2.55711	0.263867	0.254885	0.209283	0.68546	2
155	EXC2	T563	545387	0.610976	EXC2_T563	254	8.37336	7.86158	4.04489	-109.391	14.5084	-30.1389	PM	110	77	5	1.43307	1.30315	1.01969	0.127925	3.4983	0.119024	0.115527	0.138544	0.346767	78
156	INT1	PT0236R	201394	1.1327	INT1_PT0236R	41	7.95231	6.48969	9.2036	-14.835	24.1603	-53.0892	LIV	56	20	134	2.36585	1.4878	4.26829	0.11631	1.98943	0.149751	0.11601	0.104167	0.340609	54		1.57233e-09
157	INT1	PT0237R	545109	1.02937	INT1_PT0237R	42	7.5131	6.49183	8.87528	-58.5955	17.5257	-50.594	LIV	102	50	263	3.42857	2.19048	7.2619	0.135591	2.1803	0.17096	0.146653	0.135176	0.423111	220
158	INT1	PT0256L	1659893	0.914323	INT1_PT0256L	48	8.12094	6.54279	9.10463	-95.0544	15.2632	-54.3607	LIV	422	141	835	9.79167	3.9375	18.3958	0.17601	2.47789	0.160497	0.157213	0.19126	0.495868	1221
159	INT1	PT0256R	1646270	0.90455	INT1_PT0256R	547	8.36069	6.17372	8.8232	-93.2086	19.7933	2.51343	PM	489	107	674	1.89397	1.19561	2.23218	0.197414	4.26057	0.181453	0.175698	0.21638	0.521844	3536
160	INT1	PT0257R	230310	1.06649	INT1_PT0257R	21	7.73972	6.38302	9.03109	-23.8332	32.8213	-38.7781	LIV	52	20	128	3.47619	1.95238	7.09524	0.10121	2.46452	0.0960444	0.0933534	0.128342	0.312136	113
161	INT1	PT0261L	528120	1.06588	INT1_PT0261L	14	8.21703	7.0864	9.5032	-9.84388	-34.8853	-132.749	LIV	167	76	408	12.9286	6.42857	30.1429	0.16338	2.26913	0.144474	0.122583	0.149277	0.418379	230
162	INT1	PT0262L	597057	0.965627	INT1_PT0262L	64	7.77751	7.05191	8.33755	-66.9108	23.8245	-31.0175	LIV	126	76	186	2.96875	2.1875	3.90625	0.162861	2.65904	0.158057	0.153909	0.185043	0.470846	315
163	INT1	PT0264L	226460	1.05073	INT1_PT0264L	30	7.22103	5.15874	9.2057	-12.3142	23.9377	-55.4407	LIV	35	8	140	2.16667	1.26667	5.66667	0.10886	2.54106	0.102751	0.101798	0.133597	0.34547	98
164	INT1	PT0264R	1538481	0.944839	INT1_PT0264R	153	7.8201	6.13983	8.93507	-85.8093	37.0204	-13.2456	LIV	328	102	711	3.14379	1.66667	5.64706	0.107871	2.28735	0.105457	0.104559	0.129981	0.331465	2147
165	INT1	PT0267L	1264499	0.960414	INT1_PT0267L	229	7.59315	6.31216	9.06733	-67.8451	25.9695	-23.2741	LIV	234	96	651	2.02183	1.41921	3.84279	0.116974	2.66732	0.111296	0.106832	0.135759	0.3493	1735
166	INT1	PT0267R	2031247	0.884066	INT1_PT0267R	152	8.60765	6.95307	9.56427	-97.807	-19.3766	-80.553	LIV	700	222	1359	5.60526	2.46053	9.94079	0.182879	2.80261	0.160108	0.144621	0.175408	0.472072	1533
167	INT1	PT0280R	136410	1.23914	INT1_PT0280R	7	7.79345	6.20848	9.46549	42.3751	31.7886	-75.6223	LIV	37	12	119	6.28571	2.71429	18	0.166714	3.06225	0.174722	0.178757	0.190118	0.538126	0
168	INT1	PT0282L	654557	0.870045	INT1_PT0282L	39	8.25104	6.84567	9.54865	-55.7821	-19.3241	-88.108	LIV	173	65	426	5.4359	2.66667	11.9231	0.181463	3.44778	0.179176	0.179206	0.199658	0.591165	291
169	INT1	PT0283L	43998	2.19154	INT1_PT0283L	3	6.89802	6.76678	6.28135	129.655	85.1567	-69.9351	LIV	11	10	7	4.66667	4.33333	3.33333	0.206076	3.27088	0.207829	0.215231	0.237436	0.667661	33
170	INT1	PT0284R	79107	1.2256	INT1_PT0284R	13	6.61447	6.45401	9.35523	34.7312	86.4443	-28.5071	LIV	9	8	63	1.69231	1.61538	5.84615	0.203687	3.76244	0.224926	0.193203	0.217375	0.588409	66
171	INT1	PT0285L	414708	0.938865	INT1_PT0285L	17	8.17462	7.52071	8.82436	-33.3481	0.631124	-73.5856	LIV	112	71	176	7.58824	5.17647	11.3529	0.186503	3.61665	0.19034	0.187879	0.197079	0.604956	318
172	INT1	PT0285R	11314	7.75809	INT1_PT0285R	2	2.51003	2.51003	2.51003	206.042	113.318	-80.1138	LIV	0	0	0	1	1	1	0.163921	2.53549	0.172535	0.187763	0.243005	0.425659	5
173	INT1	PT0286R	59016	1.82597	INT1_PT0286R	5	6.462	6.462	9.10889	110.049	75.8623	-74.5387	LIV	9	9	59	2.8	2.8	12.8	0.16923	2.93779	0.181661	0.174406	0.171294	0.525645	14
174	INT1	PT0287L	505389	0.868968	INT1_PT0287L	39	8.32158	7.88064	8.97179	-66.2353	4.27333	-59.7293	LIV	140	103	220	4.58974	3.64103	6.64103	0.168123	3.53088	0.176974	0.171011	0.182917	0.571244	316		#REF!	33020	PT0282R	INT1
175	INT1	PT0288L	651329	0.950492	INT1_PT0288L	122	7.41289	6.37829	8.23483	-63.7679	3.57138	-53.1068	LIV	105	51	186	1.86066	1.41803	2.52459	0.186151	2.94168	0.197988	0.195486	0.202863	0.527106	543		#REF!	27042	PT0286L	INT1
176	INT1	PT0289L	1024315	1.00232	INT1_PT0289L	94	7.39246	6.53943	9.31184	-67.121	-3.79846	-58.572	LIV	172	95	652	2.82979	2.01064	7.93617	0.112142	2.45014	0.119169	0.11645	0.118884	0.379641	836
177	INT1	PT0289R	46059	5.12719	INT1_PT0289R	2	5.94018	1.0822	1.0822	281.944	36.6994	-218.333	LIV	14	0	0	8	1	1	0.299128	4.17638	0.318842	0.243027	0.308558	0.800262	27
178	INT1	PT0290L	937874	0.981604	INT1_PT0290L	137	8.02921	6.15274	9.10658	-56.0472	17.62	-52.5107	LIV	240	65	507	2.75182	1.47445	4.70073	0.137154	2.43793	0.153497	0.145127	0.143037	0.408942	1715
179	INT1	PT0290R	82308	1.45813	INT1_PT0290R	8	7.01289	2.05869	7.89158	73.4928	55.3726	-60.888	LIV	15	0	28	2.875	1	4.5	0.220074	3.1943	0.218847	0.209453	0.225718	0.578335	32
180	INT1	PT0292L	812885	0.879894	INT1_PT0292L	40	7.78268	6.58151	9.196	-74.6343	0.315626	-63.4744	LIV	157	68	419	4.925	2.7	11.475	0.173411	3.06084	0.176501	0.179609	0.189383	0.570723	574
181	INT1	PT0292R	521307	0.974554	INT1_PT0292R	45	8.35636	6.69122	8.23907	-18.5306	-23.5017	-124.05	LIV	166	52	153	4.68889	2.15556	4.4	0.255518	3.80411	0.245747	0.241197	0.256358	0.705695	419
182	INT1	PT0295L	1096653	1.0038	INT1_PT0295L	74	7.96732	6.37712	9.15489	-72.1713	34.8122	-27.2596	LIV	275	91	627	4.71622	2.22973	9.47297	0.11182	2.20534	0.128197	0.124235	0.11719	0.349807	1749
183	INT1	PT0296L	837617	1.01354	INT1_PT0296L	82	7.54457	5.92273	8.85278	-59.0687	14.4804	-44.4977	LIV	158	51	392	2.92683	1.62195	5.78049	0.0907824	1.91725	0.111827	0.0948154	0.0899214	0.307015	980
184	INT1	PT0297L	1010407	0.925446	INT1_PT0297L	80	8.03642	6.96103	9.27551	-83.4841	29.8862	-34.6058	LIV	245	116	579	4.0625	2.45	8.2375	0.115781	2.50195	0.125326	0.12398	0.123633	0.387284	1161
185	INT1	S00021	2591785	0.939267	INT1_S00021	509	7.86746	5.98791	8.63456	-84.6222	40.5497	-7.06668	PM	568	154	967	2.11591	1.30255	2.8998	0.150749	3.74957	0.141978	0.135659	0.170031	0.428099	6338
186	INT1	S00253	6311580	0.788622	INT1_S00253	879	7.84004	6.11713	9.06857	-123.216	18.8056	-46.1124	PM	1140	345	2672	2.29693	1.39249	4.03982	0.344043	6.2327	0.303698	0.302273	0.35765	0.876252	7767
187	INT1	S00324	2361915	0.905617	INT1_S00324	1015	8.13069	5.99583	8.85945	-94.5465	43.6728	-7.41507	PM	599	136	993	1.59015	1.13399	1.97833	0.149693	3.21355	0.143097	0.144978	0.180603	0.442373	5804
188	INT1	S00556	1847264	0.907468	INT1_S00556	532	7.87124	5.81693	8.94731	-83.6075	36.0136	-18.7901	PM	392	94	827	1.73684	1.17669	2.55451	0.140792	3.6268	0.12885	0.127913	0.163966	0.415095	5936
189	INT1	S00579	3256122	0.927676	INT1_S00579	513	7.81984	6.47393	9.58164	-94.9608	41.7849	-26.8152	PM	682	268	2314	2.32943	1.52242	5.51072	0.155526	3.72552	0.153742	0.149452	0.157942	0.453482	6711
190	INT1	S00935	2083637	0.856846	INT1_S00935	150	7.78767	6.52573	8.9943	-90.3046	30.811	-26.0511	PM	394	164	910	3.62667	2.09333	7.06667	0.17835	2.94092	0.169867	0.166777	0.197631	0.501198	2421
191	INT1	S01447	2381173	0.919151	INT1_S01447	560	7.90475	6.36581	8.9232	-92.1764	50.0789	-11.6635	PM	524	180	1062	1.93571	1.32143	2.89643	0.174615	4.65251	0.181557	0.180712	0.189659	0.511662	9125
192	INT1	S01462	1544066	0.940228	INT1_S01462	507	8.07136	5.68135	8.65077	-85.7724	48.9182	-15.3544	PM	390	74	583	1.76923	1.14596	2.1499	0.128032	3.73655	0.123189	0.119534	0.152778	0.387144	6242
193	INT1	S11088	3160092	0.857228	INT1_S11088	571	8.21423	6.7693	9.23338	-86.6726	33.992	-24.3939	PM	804	295	1630	2.40806	1.51664	3.85464	0.244847	4.83687	0.239121	0.233186	0.253349	0.66448	8860
194	INT1	S17633	2788910	0.818214	INT1_S17633	624	7.86367	5.96457	8.49362	-96.225	32.1403	-17.7136	PM	531	142	822	1.85096	1.22756	2.31731	0.194655	3.30809	0.213174	0.211174	0.196809	0.528627	6228
195	INT1	S17680	914159	0.936934	INT1_S17680	273	8.04683	6.42313	8.656	-77.8381	28.4378	-18.0093	PM	226	73	345	1.82784	1.2674	2.26374	0.216134	5.54283	0.216279	0.215901	0.234478	0.624622	2401
196	INT1	S19335	732613	0.940896	INT1_S19335	144	8.01655	6.79416	8.63743	-57.2782	6.30168	-79.924	PM	178	76	274	2.23611	1.52778	2.90278	0.311159	5.44668	0.283253	0.28266	0.315752	0.834741	1305
197	INT1	T111	1365090	0.96851	INT1_T111	365	7.95691	6.67931	9.30193	-84.2704	47.3898	-27.8646	PM	328	135	834	1.89863	1.36986	3.28493	0.117556	3.6453	0.127862	0.127	0.126888	0.349022	4555
198	INT1	T164	906387	0.89694	INT1_T164	202	8.8893	6.71657	9.06193	-91.2015	19.7597	-23.4811	PM	385	85	434	2.90594	1.42079	3.14851	0.171432	3.19642	0.18012	0.164487	0.168744	0.440098	939
199	INT1	T168	1173589	0.79877	INT1_T168	53	8.49623	5.83469	9.2644	-100.885	-6.59324	-57.7352	PM	338	53	576	7.37736	2	11.8679	0.364753	6.51439	0.307861	0.308304	0.381897	0.972815	1444
200	INT1	T2011	2336991	0.793131	INT1_T2011	269	8.10265	5.8845	8.62443	-101.961	-19.5707	-57.3768	PM	509	109	731	2.89219	1.4052	3.71747	0.36926	4.69234	0.341209	0.330194	0.369878	0.930743	1472
201	INT1	T46391	3863	6.84559	INT1_T46391	391	4.24083	4.24083	4.24083	92.5456	196.983	87.7032	PM	0	0	0	1	1	1	0.234243	3.50694	0.16999	0.2792	0.204979	0.53419	1
202	INT1	T4915	2439551	0.7967	INT1_T4915	774	7.86623	5.94214	9.11073	-96.3135	36.3033	-9.30894	PM	453	119	1074	1.58527	1.15375	2.3876	0.152437	3.32105	0.14947	0.146488	0.180018	0.455461	4646
203	INT1	T5354	2210583	0.883364	INT1_T5354	387	8.16249	6.17915	9.16699	-86.9282	38.1008	-22.8147	PM	559	141	1122	2.44444	1.36434	3.89922	0.201092	3.13434	0.226616	0.205413	0.189723	0.55901	3436
204	INT1	T563	3671838	0.936115	INT1_T563	478	8.00583	6.13462	9.1109	-93.0211	45.477	-19.1624	PM	883	241	1900	2.84728	1.50418	4.9749	0.139151	3.57953	0.128892	0.119433	0.149396	0.389382	11408
205	INT2	PT0236R	137992	1.16965	INT2_PT0236R	25	6.76054	6.58545	1.63126	2.09238	46.4356	-49.5559	LIV	17	15	0	1.68	1.6	1	0.10931	2.09403	0.13533	0.108833	0.100125	0.327215	62
206	INT2	PT0237R	778834	0.985045	INT2_PT0237R	55	7.8782	8.17351	2.84178	-65.3019	9.18661	-59.8927	LIV	180	221	5	4.27273	5.01818	1.09091	0.151498	2.50017	0.178727	0.156927	0.152616	0.450505	468
207	INT2	PT0256L	1200435	0.904453	INT2_PT0256L	39	8.60754	6.94202	4.01061	-87.7008	9.76083	-73.2418	LIV	423	133	17	11.8462	4.41026	1.4359	0.18578	2.79699	0.171791	0.167421	0.205835	0.531122	951
208	INT2	PT0256R	1623730	0.931404	INT2_PT0256R	567	8.28432	7.04345	5.19762	-90.5313	23.3244	1.25671	PM	471	199	55	1.83069	1.35097	1.097	0.195307	4.34421	0.180923	0.172529	0.216282	0.51935	3983
209	INT2	PT0257R	396516	1.00828	INT2_PT0257R	38	8.07084	5.93736	1.90761	-44.8258	25.8637	-55.838	LIV	107	24	1	3.81579	1.63158	1.02632	0.106712	2.71703	0.0957937	0.0954665	0.13075	0.327298	415
210	INT2	PT0261L	709799	1.00223	INT2_PT0261L	22	7.63595	7.31784	1.07626	-25.7426	-39.4822	-150.861	LIV	141	113	1	7.40909	6.13636	1.04545	0.19156	3.08983	0.172903	0.167228	0.198505	0.523285	255
211	INT2	PT0262L	803245	0.924207	INT2_PT0262L	98	7.68246	7.78295	4.18469	-74.4868	18.1742	-38.377	LIV	152	163	13	2.55102	2.66327	1.13265	0.177294	3.12215	0.171944	0.16983	0.203515	0.531417	482
212	INT2	PT0264L	263249	1.02997	INT2_PT0264L	26	7.84868	6.30916	4.05282	-23.9555	24.2162	-64.9567	LIV	62	21	4	3.38462	1.80769	1.15385	0.117146	2.69991	0.107948	0.106775	0.137753	0.348193	172
213	INT2	PT0264R	1606465	0.938777	INT2_PT0264R	218	8.04207	6.97331	3.16214	-87.599	34.7324	-21.4237	LIV	397	189	13	2.8211	1.86697	1.05963	0.115656	2.70133	0.109779	0.107721	0.136641	0.349497	2859
214	INT2	PT0267L	539123	0.984645	INT2_PT0267L	114	7.76538	7.49106	4.95803	-51.2324	17.2791	-38.969	LIV	115	95	16	2.00877	1.83333	1.14035	0.12365	3.01383	0.114441	0.111558	0.137603	0.362182	433
215	INT2	PT0267R	1182425	0.872108	INT2_PT0267R	79	8.8121	7.4987	3.81365	-89.2971	-22.9457	-107.138	LIV	463	186	14	6.86076	3.35443	1.17722	0.18782	3.11967	0.170598	0.147655	0.18245	0.494336	1029
216	INT2	PT0280L	40393	2.49666	INT2_PT0280L	3	7.43902	2.30974	2.30974	161.997	90.7381	-92.8404	LIV	17	0	0	6.66667	1	1	0.281093	3.97563	0.334432	0.29149	0.287228	0.785868	4
217	INT2	PT0280R	37140	2.1023	INT2_PT0280R	2	8.35132	2.6789	4.26386	105.772	106.079	-40.5293	LIV	25	0	1	13.5	1	1.5	0.163527	3.29857	0.168996	0.173785	0.164582	0.511082	26
218	INT2	PT0282L	378389	0.914507	INT2_PT0282L	18	7.03878	7.10084	0.530988	-28.5186	6.56967	-88.9919	LIV	45	47	0	3.5	3.61111	1	0.199507	4.0921	0.202201	0.199227	0.221214	0.656903	226
219	INT2	PT0283L	226695	1.16017	INT2_PT0283L	7	7.33623	4.38627	0.926836	44.3382	-0.672632	-127.365	LIV	42	5	0	7	1.71429	1	0.22922	3.55684	0.234017	0.217024	0.233106	0.627909	109
220	INT2	PT0284R	85240	1.32552	INT2_PT0284R	16	7.81818	7.09995	2.14575	53.5156	75.4955	-60.3682	LIV	25	15	0	2.5625	1.9375	1	0.223484	4.33402	0.219309	0.237174	0.234192	0.643259	70
221	INT2	PT0285L	80609	1.2878	INT2_PT0285L	4	7.39727	6.91185	2.26799	56.4705	88.1655	-50.5293	LIV	17	12	0	5.25	4	1	0.19122	3.79591	0.193091	0.197815	0.183982	0.617031	66		#REF!	33020	PT0282R	INT2
222	INT2	PT0286L	36601	1.76919	INT2_PT0286L	2	7.19679	9.57821	2.94886	84.3744	118.619	-16.4672	LIV	9	49	0	5.5	25.5	1	0.150127	3.17466	0.159896	0.156434	0.163909	0.494609	11		#REF!	16368	PT0285R	INT2
223	INT2	PT0286R	78147	1.49737	INT2_PT0286R	8	8.32404	7.13962	6.73908	85.7905	67.6545	-76.2821	LIV	37	16	12	5.625	3	2.5	0.163456	2.90782	0.174321	0.165902	0.170609	0.501951	26		#REF!	18024	PT0289R	INT2
224	INT2	PT0287L	524831	0.832453	INT2_PT0287L	36	7.59551	8.02118	3.89507	-68.8182	7.78349	-72.4376	LIV	84	113	6	3.33333	4.13889	1.16667	0.169909	3.76508	0.179531	0.178287	0.195462	0.583147	344
225	INT2	PT0288L	356996	0.981775	INT2_PT0288L	70	6.24047	7.25402	5.8701	-34.5592	7.35548	-67.5524	LIV	26	53	20	1.37143	1.75714	1.28571	0.200045	3.33901	0.202525	0.207516	0.205795	0.554278	239
226	INT2	PT0289L	767651	0.975607	INT2_PT0289L	69	8.14162	7.08244	4.77465	-60.5785	-8.53808	-73.0915	LIV	211	101	20	4.05797	2.46377	1.28986	0.11806	2.87226	0.130972	0.124752	0.129494	0.411221	627
227	INT2	PT0290L	684009	0.970447	INT2_PT0290L	117	8.35606	7.25652	4.11475	-49.3717	12.4171	-70.656	LIV	217	101	11	2.8547	1.86325	1.09402	0.141996	2.6643	0.156382	0.150656	0.147828	0.415413	1099
228	INT2	PT0290R	122662	1.24967	INT2_PT0290R	19	7.9345	7.06324	1.70568	47.869	44.0652	-85.7574	LIV	37	20	0	2.94737	2.05263	1	0.231536	3.5323	0.226365	0.213727	0.245398	0.602924	56
229	INT2	PT0292L	578031	0.855276	INT2_PT0292L	36	8.35171	8.15074	3.71676	-59.9705	-3.59741	-63.8897	LIV	161	140	6	5.47222	4.88889	1.16667	0.204226	3.78209	0.196571	0.204501	0.229018	0.642885	407
230	INT2	PT0292R	360696	1.02832	INT2_PT0292R	24	7.72547	7.72547	7.22527	17.4556	-16.4643	-133.318	LIV	78	78	55	4.25	4.25	3.29167	0.271048	4.3778	0.257169	0.2547	0.274568	0.765674	361
231	INT2	PT0295L	989552	0.99319	INT2_PT0295L	76	7.95279	7.60621	3.11247	-75.3783	26.2855	-46.8186	LIV	243	191	8	4.19737	3.51316	1.10526	0.115864	2.52598	0.129177	0.126607	0.122287	0.363307	1696
232	INT2	PT0296L	921223	0.985833	INT2_PT0296L	91	7.91045	7.73515	3.89385	-61.2048	11.9977	-52.9914	LIV	218	193	13	3.3956	3.12088	1.14286	0.0970267	2.19915	0.115224	0.0999166	0.0976033	0.323258	1222
233	INT2	PT0297L	830935	0.917331	INT2_PT0297L	64	8.61326	7.05701	4.52096	-78.92	27.1562	-54.3323	LIV	298	101	17	5.65625	2.57812	1.26562	0.122897	2.92103	0.129211	0.131678	0.130293	0.409729	1055
234	INT2	S00021	2354651	0.92117	INT2_S00021	382	8.19015	7.2383	2.83714	-90.1429	40.5417	-17.9248	PM	633	327	15	2.65707	1.85602	1.03927	0.15427	4.2711	0.142876	0.135068	0.172036	0.431859	6835
235	INT2	S00253	6587682	0.777059	INT2_S00253	941	8.17989	7.03967	2.91092	-127.835	25.2485	-51.5691	PM	1484	673	38	2.57705	1.7152	1.04038	0.353027	6.57056	0.308865	0.308464	0.36628	0.886406	8986
236	INT2	S00324	2924308	0.879391	INT2_S00324	1139	8.22323	7.00146	3.30975	-99.2445	46.4706	-11.7818	PM	768	329	25	1.67428	1.28885	1.02195	0.160045	3.63179	0.150572	0.153129	0.192982	0.465468	9422
237	INT2	S00556	1793307	0.899295	INT2_S00556	413	8.29208	6.82226	2.2174	-88.3171	37.1279	-29.353	PM	505	182	7	2.22276	1.44068	1.01695	0.14839	4.12036	0.131232	0.132169	0.17132	0.430918	7038
238	INT2	S00579	1934506	0.913493	INT2_S00579	275	7.93512	7.52951	2.08546	-93.819	42.7039	-41.556	PM	432	326	7	2.57091	2.18545	1.02545	0.149863	3.79958	0.146173	0.141942	0.150936	0.43045	3623
239	INT2	S00935	3115005	0.821851	INT2_S00935	278	8.41943	7.02968	2.59801	-100.009	35.5466	-27.1426	PM	876	334	15	4.15108	2.20144	1.05396	0.196167	3.38512	0.18096	0.178923	0.217013	0.541303	4609
240	INT2	S01447	3037194	0.90115	INT2_S01447	574	8.18132	7.50597	3.38031	-94.531	51.4777	-17.4204	PM	794	497	28	2.38328	1.86585	1.04878	0.17627	4.83023	0.179524	0.180758	0.188246	0.507995	13237
241	INT2	S01462	1779538	0.944273	INT2_S01462	598	8.30786	6.89147	3.20542	-88.9409	50.878	-24.4575	PM	532	199	15	1.88963	1.33278	1.02508	0.135028	4.03763	0.126473	0.123589	0.15893	0.400376	8202
242	INT2	S11088	2481681	0.838763	INT2_S11088	400	8.03378	8.24727	2.89654	-93.5539	30.9509	-41.2325	PM	545	632	15	2.3625	2.58	1.0375	0.260945	5.38516	0.247161	0.24182	0.267565	0.696122	7914
243	INT2	S17633	2351832	0.793828	INT2_S17633	579	8.20129	6.68052	3.98196	-97.4476	33.3737	-25.7038	PM	549	191	29	1.94819	1.32988	1.05009	0.222183	3.83964	0.23358	0.22964	0.221996	0.57988	6035
244	INT2	S17680	953512	0.938921	INT2_S17680	223	8.19027	7.70263	3.40753	-84.7487	30.2333	-28.8369	PM	261	186	9	2.1704	1.83408	1.04036	0.219961	6.14099	0.206577	0.212502	0.238038	0.620872	3225
245	INT2	S19335	1039381	0.921016	INT2_S19335	157	7.87355	8.077	2.52241	-68.5918	13.0877	-77.7539	PM	224	258	5	2.42675	2.64331	1.03185	0.328555	6.07196	0.290618	0.293114	0.324965	0.837658	2386
246	INT2	T111	2554897	0.920068	INT2_T111	644	8.00652	7.47945	2.72112	-89.3515	49.7681	-33.6407	PM	604	419	15	1.93789	1.65062	1.02329	0.122122	3.89193	0.130274	0.128668	0.130772	0.355817	9788
247	INT2	T164	1243943	0.884578	INT2_T164	278	8.74924	7.17943	4.8393	-97.6972	24.6417	-32.4226	PM	473	159	31	2.70144	1.57194	1.11151	0.176511	3.32484	0.185028	0.164893	0.175663	0.447071	1738
248	INT2	T168	1096551	0.790536	INT2_T168	51	8.41801	7.74915	2.90656	-101.165	-0.715459	-61.4873	PM	296	186	6	6.80392	4.64706	1.11765	0.392146	7.02303	0.319607	0.320652	0.406954	1.02141	1803
249	INT2	T2011	1624954	0.799848	INT2_T2011	167	8.86617	6.28714	4.04807	-101.354	-16.2565	-69.7634	PM	606	101	21	4.62874	1.60479	1.12575	0.405555	5.45699	0.36848	0.354739	0.413075	1.00255	1364
250	INT2	T46391	3610	7.27104	INT2_T46391	404	4.25157	4.25157	4.25157	92.0557	197.934	87.2982	PM	0	0	0	1	1	1	0.129142	3.38729	0.179612	0.249902	0.104928	0.417903	1
251	INT2	T4915	673282	0.780232	INT2_T4915	200	8.08356	7.31244	4.78672	-87.0324	41.3414	-16.0839	PM	142	83	14	1.71	1.415	1.07	0.172263	3.98709	0.158645	0.158105	0.195405	0.497064	987
252	INT2	T5354	2120907	0.852433	INT2_T5354	327	8.11289	7.65147	3.76037	-87.7249	42.2825	-32.0564	PM	500	363	24	2.52905	2.11009	1.07339	0.204621	3.50829	0.221717	0.209255	0.197945	0.565756	4543
253	INT2	T563	2613948	0.926703	INT2_T563	335	8.21644	7.29155	2.47848	-94.307	44.5498	-32.6301	PM	720	379	13	3.14925	2.13134	1.03881	0.142698	3.81905	0.130479	0.121821	0.152487	0.391272	8932
254	MG	PT0236R	127285	1.22478	MG_PT0236R	71	6.81062	4.48869	1.68134	82.8602	10.8238	10.9027	LIV	17	3	0	1.23944	1.04225	1	0.106235	1.37086	0.131113	0.112232	0.0954614	0.298878	23
255	MG	PT0237R	296457	1.03869	MG_PT0237R	153	7.54482	5.45422	4.15877	80.111	-46.5725	24.3857	LIV	57	13	5	1.37255	1.08497	1.03268	0.113372	1.25813	0.151887	0.133132	0.113189	0.353488	45
256	MG	PT0256L	805675	0.995419	MG_PT0256L	115	8.55437	3.84191	3.84191	107.597	-114.555	-0.214004	LIV	201	11	11	3.61739	1.09565	1.09565	0.134574	1.36775	0.135527	0.124991	0.147504	0.393929	154
257	MG	PT0256R	291454	0.921825	MG_PT0256R	245	7.95137	5.41965	4.80298	-21.8184	6.61167	54.233	PM	66	11	7	1.26939	1.0449	1.02857	0.178804	3.9668	0.164119	0.164859	0.200432	0.480898	137
258	MG	PT0257R	61308	1.48352	MG_PT0257R	24	8.29163	2.45874	2.45874	97.7609	59.1064	24.1363	LIV	28	0	0	2.16667	1	1	0.0880006	1.9214	0.0762411	0.0838561	0.121451	0.274111	2
259	MG	PT0261L	2119364	0.846088	MG_PT0261L	457	8.22761	4.66528	4.49734	97.1155	-156.603	-13.6845	LIV	237	45	40	2.17505	1.09847	1.08753	0.153592	1.88326	0.13878	0.124032	0.155069	0.406885	473
260	MG	PT0262L	365626	0.976223	MG_PT0262L	139	8.57903	5.34425	4.7342	62.582	-48.6052	27.023	LIV	136	14	9	1.97842	1.10072	1.06475	0.127829	1.54931	0.1361	0.129099	0.149896	0.395717	42
261	MG	PT0264L	42901	1.55091	MG_PT0264L	22	7.55356	2.90971	2.90971	87.2181	86.6701	40.2626	LIV	12	0	0	1.54545	1	1	0.0970551	1.87517	0.0940783	0.0867338	0.125025	0.306426	3
262	MG	PT0264R	722528	0.932582	MG_PT0264R	321	8.05741	5.90942	5.12416	9.61861	-36.9032	44.5721	LIV	179	40	23	1.55763	1.12461	1.07165	0.0928229	1.55384	0.0938361	0.0887873	0.109702	0.28187	196
263	MG	PT0267L	566821	1.00281	MG_PT0267L	284	7.34637	6.04381	5.36958	-6.41401	-13.3485	8.29314	LIV	92	37	23	1.32394	1.13028	1.08099	0.105324	2.15271	0.103758	0.0960231	0.122719	0.306998	278
264	MG	PT0267R	816491	0.87584	MG_PT0267R	298	8.48093	2.2911	5.50612	48.3218	-85.7455	-42.0947	LIV	155	3	32	1.8557	1.01007	1.10738	0.157793	2.19457	0.134033	0.120367	0.150468	0.404649	289
265	MG	PT0280L	258441	1.37294	MG_PT0280L	42	7.15303	2.81675	0.494823	203.671	-78.2604	-97.5669	LIV	50	2	0	2.19048	1.04762	1	0.223202	2.04383	0.275173	0.245773	0.209713	0.616449	37
266	MG	PT0280R	251606	1.17005	MG_PT0280R	34	8.59074	5.40804	3.08612	136.81	-60.5635	-22.5617	LIV	113	12	2	4.32353	1.35294	1.05882	0.135285	1.77829	0.150519	0.14536	0.146879	0.427583	44
267	MG	PT0282L	239115	1.0254	MG_PT0282L	57	7.94689	7.36788	1.02803	126.269	-41.3768	-38.9156	LIV	60	40	0	2.05263	1.70175	1	0.14505	2.14745	0.156095	0.14792	0.148319	0.480583	36
268	MG	PT0282R	1474274	0.904922	MG_PT0282R	245	8.08198	4.25655	4.01039	113.265	-138.893	26.0336	LIV	161	25	21	2.47347	1.10204	1.08571	0.127833	1.28129	0.159354	0.138686	0.126398	0.380636	661
269	MG	PT0283L	207568	1.38418	MG_PT0283L	19	7.99898	0.799312	0.799312	181.122	-58.59	-76.4413	LIV	73	0	0	4.84211	1	1	0.161434	1.88205	0.179765	0.176808	0.158903	0.486154	45
270	MG	PT0284R	278414	0.977074	MG_PT0284R	193	8.94961	2.46311	2.46311	105.321	-42.0969	-24.217	LIV	134	1	1	1.6943	1.00518	1.00518	0.146091	1.86861	0.180171	0.190883	0.153979	0.513753	71
271	MG	PT0285L	58688	1.8679	MG_PT0285L	12	5.35929	5.35929	2.18936	166.715	53.587	-41.0182	LIV	4	4	0	1.33333	1.33333	1	0.138483	2.25139	0.157709	0.136786	0.16875	0.478033	3
272	MG	PT0285R	349774	1.32431	MG_PT0285R	43	8.46341	0.110259	0.110259	208.973	-99.8113	-113.641	LIV	163	0	0	4.7907	1	1	0.17091	1.82764	0.22305	0.192278	0.164655	0.537224	43
273	MG	PT0286L	103644	1.4973	MG_PT0286L	20	7.75401	6.4428	1.68792	161.639	5.35868	-32.5677	LIV	33	13	0	2.65	1.65	1	0.104218	1.47808	0.111575	0.103681	0.0943747	0.334428	9
274	MG	PT0286R	92444	1.59195	MG_PT0286R	43	5.2239	1.76447	1.76447	150.001	11.8011	-37.9124	LIV	5	0	0	1.11628	1	1	0.130432	1.87852	0.15181	0.141537	0.131419	0.407756	33
275	MG	PT0287L	478195	0.906542	MG_PT0287L	201	7.82793	3.01323	3.90632	62.289	-74.8475	-12.1528	LIV	98	3	6	1.48756	1.01493	1.02985	0.127057	2.37281	0.146998	0.143388	0.142517	0.467168	127
276	MG	PT0288L	253878	1.07638	MG_PT0288L	152	7.02135	5.916	5.72959	29.8215	-12.8974	-24.0039	LIV	35	16	14	1.23026	1.10526	1.09211	0.182753	2.64559	0.18645	0.184536	0.191999	0.496776	96
277	MG	PT0289L	1265893	0.89243	MG_PT0289L	329	7.35931	5.7429	0.408995	95.0834	-116.687	27.737	LIV	185	60	1	1.56231	1.18237	1.00304	0.0971165	1.55241	0.111936	0.104392	0.102363	0.345195	318
278	MG	PT0289R	449056	1.33983	MG_PT0289R	70	7.53388	6.95215	-0.267021	227.262	-111.197	-194.32	LIV	111	24	0	2.58571	2.05714	1	0.219473	2.66825	0.225896	0.225588	0.204339	0.611768	71
279	MG	PT0290L	381470	1.06605	MG_PT0290L	218	8.04627	6.60186	4.69039	40.7083	-26.0476	-0.707402	LIV	107	39	10	1.49083	1.1789	1.04587	0.120337	1.9147	0.140704	0.132031	0.122601	0.359136	267
280	MG	PT0290R	184201	1.1786	MG_PT0290R	121	7.89007	6.24796	1.20357	90.7144	-17.6394	-25.148	LIV	51	16	0	1.42149	1.13223	1	0.183021	2.17972	0.204393	0.213649	0.20078	0.533071	55
281	MG	PT0292L	348971	0.967928	MG_PT0292L	50	7.46066	2.88777	0.565845	109.473	-67.2369	-8.77312	LIV	59	2	0	2.18	1.04	1	0.134864	1.81191	0.146669	0.138837	0.143117	0.470343	46
282	MG	PT0292R	138088	1.64876	MG_PT0292R	40	4.59438	1.13495	1.13495	193.712	-20.0154	-99.674	LIV	5	0	0	1.125	1	1	0.192609	2.44275	0.206661	0.191982	0.207135	0.557962	39
283	MG	PT0295L	1038235	0.931773	MG_PT0295L	365	8.09494	4.72024	4.00201	70.2529	-80.865	44.9133	LIV	264	25	15	1.72329	1.06849	1.0411	0.0900263	1.20661	0.112118	0.101652	0.0899979	0.284262	478
284	MG	PT0296L	698884	0.974686	MG_PT0296L	186	8.42731	5.04572	5.04572	99.1455	-85.985	25.6073	LIV	234	22	22	2.25806	1.11828	1.11828	0.0749733	1.01761	0.100478	0.0821919	0.0745417	0.266938	150
285	MG	PT0297L	385342	0.969317	MG_PT0297L	112	8.16894	5.27873	3.59067	73.5301	-49.2836	21.0546	LIV	107	14	4	1.95536	1.125	1.03571	0.0897314	1.38785	0.107322	0.102856	0.0917826	0.310534	59
286	MG	S00021	872774	0.8659	MG_S00021	490	8.30189	5.13197	4.26203	9.2428	-32.7495	48.0671	PM	258	46	14	1.48571	1.05306	1.02857	0.13033	3.51351	0.127757	0.115772	0.149218	0.383086	648
287	MG	S00253	527171	0.83947	MG_S00253	430	7.16479	6.00899	5.84853	-31.3931	-12.539	-13.1833	PM	83	48	25	1.14651	1.06512	1.05814	0.386185	6.54633	0.363093	0.348408	0.409367	0.993026	371
288	MG	S00324	453505	0.897963	MG_S00324	652	8.22089	5.58148	4.54401	-1.24741	-4.5433	51.1124	PM	141	39	9	1.18558	1.02914	1.0138	0.165337	3.74053	0.160346	0.158504	0.202875	0.497259	357
289	MG	S00556	282698	0.917922	MG_S00556	295	7.42195	4.64666	3.75357	30.6839	-2.62744	42.7543	PM	64	46	3	1.14915	1.02034	1.01017	0.145544	4.04272	0.132399	0.131845	0.171439	0.436679	153
290	MG	S00579	587720	0.915282	MG_S00579	411	7.70829	5.77715	5.02379	26.4238	-32.8714	29.6737	PM	132	49	17	1.27251	1.07056	1.04136	0.14192	3.36153	0.145159	0.137194	0.146996	0.425598	114
291	MG	S00935	1098790	0.889038	MG_S00935	154	7.66676	5.63368	2.73421	93.3071	-86.4423	33.4087	PM	218	68	6	2.28571	1.31169	1.03896	0.143406	2.05615	0.144045	0.137863	0.164015	0.432185	537
292	MG	S01447	202148	0.966925	MG_S01447	252	7.89419	7.13639	4.81446	-2.51471	25.9745	43.409	PM	66	47	5	1.18254	1.10714	1.01984	0.183384	4.83959	0.195725	0.187698	0.205445	0.550968	74
293	MG	S01462	273216	0.95003	MG_S01462	383	8.18424	5.80382	4.11576	-8.64278	20.9499	31.1553	PM	95	54	4	1.19582	1.03655	1.01044	0.124998	3.74064	0.121371	0.11693	0.147714	0.369307	193
294	MG	S11088	1066602	0.768882	MG_S11088	718	8.41285	6.18096	5.8253	7.14799	-43.0155	17.3522	PM	299	79	46	1.38858	1.08217	1.06407	0.239621	4.63151	0.236555	0.229276	0.25086	0.681726	1631
295	MG	S17633	1093658	0.783152	MG_S17633	739	8.13337	5.37322	5.28956	22.0597	-44.9484	50.4442	PM	260	55	33	1.32476	1.04736	1.04465	0.16472	2.46392	0.19547	0.192783	0.162312	0.463364	1415
296	MG	S17680	305157	0.873992	MG_S17680	246	8.14508	4.81357	5.55054	21.8827	-9.48525	39.221	PM	95	57	12	1.30488	1.02846	1.04878	0.179108	4.71555	0.178902	0.179823	0.197757	0.540892	190
297	MG	S19335	320227	0.906447	MG_S19335	272	7.96444	5.42839	5.42839	57.7811	-29.4789	-32.2925	PM	92	32	12	1.26471	1.04412	1.04412	0.335931	5.43026	0.308278	0.30778	0.34351	0.879676	203
298	MG	T111	126528	1.06558	MG_T111	149	7.50554	5.35026	4.21275	12.6679	49.2631	40.1245	PM	44	50	2	1.16107	1.03356	1.01342	0.118412	3.52255	0.127995	0.124363	0.127617	0.339646	28
299	MG	T164	846272	0.751692	MG_T164	798	8.77412	4.93799	4.86204	21.7404	-44.8718	51.0899	PM	298	39	18	1.34837	1.02381	1.02256	0.140906	2.69474	0.158348	0.143569	0.15329	0.386688	527
300	MG	T168	902637	0.776602	MG_T168	216	8.67995	5.81631	4.26742	49.2745	-83.7489	11.4438	PM	307	59	13	2.3287	1.18056	1.06019	0.358014	6.09099	0.310746	0.311831	0.384123	0.997474	583
301	MG	T2011	2056468	0.719667	MG_T2011	582	8.24661	2.68236	5.27992	62.156	-122.656	23.0638	PM	469	29	57	1.77148	1.01546	1.09794	0.330539	4.06854	0.322552	0.302551	0.343164	0.88765	791
302	MG	T46391	11735	4.11724	MG_T46391	361	7.45879	3.37133	3.37133	132.826	135.389	27.294	PM	28	42	0	1.02216	1	1	0.171326	3.49264	0.240579	0.227693	0.231518	0.595525	2
303	MG	T4915	286537	0.838188	MG_T4915	232	8.38877	5.45017	5.58142	22.2796	0.102002	51.8783	PM	100	30	11	1.34483	1.0431	1.04741	0.159625	3.76656	0.154358	0.149071	0.184237	0.471883	97
304	MG	T5354	759075	0.861623	MG_T5354	388	8.37078	5.63492	4.00487	54.5259	-56.0065	27.4084	PM	236	52	10	1.5567	1.08247	1.02577	0.176705	2.96026	0.201545	0.185599	0.173648	0.517977	363
305	MG	T563	426871	0.963734	MG_T563	252	8.19431	5.77327	4.52935	35.2039	-23.3551	36.1242	PM	140	42	9	1.47619	1.0873	1.03571	0.139223	3.41185	0.131848	0.118076	0.149756	0.399152	297
306	Non.Neu	PT0236R	23877	1.98623	NonNeu_PT0236R	17	7.6461	3.39817	3.39817	89.8981	131.965	59.9139	LIV	9	0	0	1.52941	1	1	0.121724	1.53267	0.139663	0.145751	0.12902	0.371102	3
307	Non.Neu	PT0237R	39666	1.63765	NonNeu_PT0237R	18	4.52927	2.9443	2.9443	98.7657	97.8062	48.6482	LIV	1	0	0	1.05556	1	1	0.13183	1.56999	0.163367	0.137615	0.11774	0.4009	4
308	Non.Neu	PT0256L	8655	8.05163	NonNeu_PT0256L	1	2.84295	2.84295	2.84295	189.401	124.299	-37.5144	LIV	0	0	0	1	1	1	0.0955823	1.31132	0.123945	0.123097	0.138301	0.271941	2
309	Non.Neu	PT0256R	401268	0.898115	NonNeu_PT0256R	221	8.24717	6.44967	6.58091	-27.1072	-7.23495	64.179	PM	109	31	34	1.49321	1.14027	1.15385	0.184732	4.06884	0.172479	0.167658	0.207052	0.500351	242
310	Non.Neu	PT0257R	261682	1.0168	NonNeu_PT0257R	70	7.47993	4.08	5.30239	54.8335	-8.55177	27.7909	LIV	47	4	10	1.67143	1.05714	1.14286	0.0869974	1.97266	0.0803076	0.078587	0.111197	0.268406	108
311	Non.Neu	PT0261L	440981	1.00647	NonNeu_PT0261L	60	8.83368	6.23799	5.2163	129.044	-72.8364	-55.9037	LIV	202	33	16	4.36667	1.55	1.26667	0.144183	1.84027	0.128588	0.115878	0.139671	0.362118	70
312	Non.Neu	PT0262L	126061	1.07515	NonNeu_PT0262L	42	7.86053	4.69061	5.79014	70.8947	29.6166	36.4268	LIV	31	3	7	1.7381	1.07143	1.16667	0.145561	2.10116	0.151849	0.146923	0.171163	0.446677	17
313	Non.Neu	PT0264L	32152	1.78702	NonNeu_PT0264L	7	7.87625	5.44329	5.44329	104.247	112.703	45.9758	LIV	13	2	2	2.85714	1.28571	1.28571	0.0874352	1.72529	0.0855189	0.0793543	0.111194	0.288054	2
314	Non.Neu	PT0264R	619640	0.912053	NonNeu_PT0264R	265	8.67193	6.74217	3.28274	-5.33917	-21.401	49.0474	LIV	230	60	5	1.86792	1.22642	1.01887	0.099555	1.87762	0.0976506	0.0893131	0.116048	0.291628	191
315	Non.Neu	PT0267L	520483	0.929792	NonNeu_PT0267L	155	7.79529	5.17638	4.43941	4.04324	-5.25638	34.0015	LIV	107	17	10	1.69032	1.10968	1.06452	0.103869	1.9825	0.106461	0.0995905	0.121577	0.324314	190
316	Non.Neu	PT0267R	754874	0.830965	NonNeu_PT0267R	239	8.74161	6.59169	4.31669	34.1986	-69.5386	-26.3966	LIV	268	60	12	2.12134	1.25105	1.05021	0.164583	2.68169	0.142793	0.117403	0.15976	0.414085	298
317	Non.Neu	PT0280L	55861	2.54911	NonNeu_PT0280L	11	7.3666	5.7189	1.81201	216.148	49.8499	-86.4119	LIV	23	7	0	3.09091	1.63636	1	0.243793	2.77585	0.271345	0.294072	0.251338	0.710958	7
318	Non.Neu	PT0280R	8848	4.23854	NonNeu_PT0280R	3	6.90675	3.73683	3.73683	117.762	159.352	54.8322	LIV	4	0	0	2.33333	1	1	0.235253	4.04977	0.245105	0.20707	0.243827	0.637297	6
319	Non.Neu	PT0282L	118082	1.14315	NonNeu_PT0282L	34	7.77175	6.9335	5.58955	118.166	30.796	-13.7943	LIV	29	16	6	1.85294	1.47059	1.17647	0.160013	3.39385	0.147014	0.15818	0.16783	0.543533	24
320	Non.Neu	PT0283L	83633	1.6742	NonNeu_PT0283L	14	8.14008	7.39089	1.8363	161.49	32.9654	-46.1081	LIV	39	23	0	3.78571	2.64286	1	0.188022	2.47285	0.195168	0.188038	0.196462	0.528868	41
321	Non.Neu	PT0284R	16374	3.29151	NonNeu_PT0284R	8	4.79864	6.02103	3.21367	143.397	135.003	13.3211	LIV	1	3	0	1.125	1.375	1	0.165108	3.05061	0.192681	0.22867	0.171547	0.51682	5
322	Non.Neu	PT0285L	18587	3.04025	NonNeu_PT0285L	9	5.9527	3.14535	3.14535	141.158	126.952	8.24503	LIV	3	0	0	1.33333	1	1	0.183244	3.64733	0.179658	0.164325	0.162212	0.617019	6
323	Non.Neu	PT0285R	45910	3.74856	NonNeu_PT0285R	8	7.37159	1.5387	1.5387	252.509	44.5147	-135.39	LIV	28	0	0	4.5	1	1	0.256329	2.81853	0.325314	0.230036	0.198101	0.80182	3
324	Non.Neu	PT0286L	3148	10.3458	NonNeu_PT0286L	2	3.94033	3.94033	3.94033	120.417	182.139	59.7488	LIV	0	0	0	1	1	1	0.0814545	1.62204	0.110318	0.142272	0.0626049	0.447415	4
325	Non.Neu	PT0286R	79701	1.53728	NonNeu_PT0286R	23	7.75679	2.02887	6.2768	136.607	42.4832	-20.6455	LIV	26	0	9	2.13043	1	1.3913	0.159082	2.16438	0.159909	0.146276	0.14625	0.453252	27
326	Non.Neu	PT0287L	199001	0.978694	NonNeu_PT0287L	82	8.30273	3.68214	4.53014	69.0536	-0.618726	-0.363936	LIV	61	2	4	1.7439	1.02439	1.04878	0.15348	3.00531	0.155658	0.154719	0.157778	0.496437	57
327	Non.Neu	PT0288L	91234	1.30026	NonNeu_PT0288L	54	6.83036	5.2454	5.5349	74.4753	43.9095	3.5508	LIV	13	4	5	1.24074	1.07407	1.09259	0.189919	2.93096	0.204268	0.19546	0.19644	0.536599	22
328	Non.Neu	PT0289L	433284	0.879043	NonNeu_PT0289L	71	8.3756	6.69639	0.392605	62.2749	-46.3512	30.5988	LIV	26	39	0	2.77465	1.5493	1	0.0944999	1.92456	0.113204	0.107653	0.103451	0.363857	69
329	Non.Neu	PT0289R	191646	1.77954	NonNeu_PT0289R	29	7.21019	0.551974	0.551974	242.399	-28.7617	-175.125	LIV	50	0	0	2.72414	1	1	0.281834	3.99808	0.273439	0.258576	0.270786	0.784865	69
330	Non.Neu	PT0290L	99139	1.26715	NonNeu_PT0290L	42	8.40219	5.45223	1.9928	74.2528	40.4454	19.969	LIV	42	5	0	2	1.11905	1	0.140316	2.2391	0.157254	0.147246	0.131692	0.400124	45
331	Non.Neu	PT0290R	77193	1.45537	NonNeu_PT0290R	26	7.7687	7.43939	2.15399	112.914	56.3195	-9.02297	LIV	24	19	0	1.92308	1.73077	1	0.176403	2.45531	0.208008	0.182434	0.18916	0.536172	20
332	Non.Neu	PT0292L	114804	1.20042	NonNeu_PT0292L	24	8.45912	7.78995	1.85921	115.303	31.997	-5.07603	LIV	48	30	0	3	2.25	1	0.159938	2.54638	0.162534	0.16795	0.167348	0.538449	28
333	Non.Neu	PT0292R	198027	1.27231	NonNeu_PT0292R	62	7.73025	7.05487	6.11806	136.435	-24.2134	-81.5552	LIV	53	33	17	1.85484	1.53226	1.27419	0.239826	3.67493	0.24309	0.232941	0.237313	0.722141	103
334	Non.Neu	PT0295L	110678	1.12487	NonNeu_PT0295L	30	8.44873	6.52935	3.59075	71.2172	35.6525	55.5956	LIV	43	11	1	2.43333	1.36667	1.03333	0.0875086	1.42292	0.1112	0.10318	0.0978918	0.288957	4
335	Non.Neu	PT0296L	83873	1.22278	NonNeu_PT0296L	57	7.9579	5.09283	3.87043	69.0739	51.1597	54.7717	LIV	25	3	1	1.4386	1.05263	1.01754	0.0810903	1.40927	0.10406	0.087936	0.0759493	0.275471	4
336	Non.Neu	PT0297L	45741	1.30426	NonNeu_PT0297L	25	7.15458	8.35252	6.23704	70.3515	107.339	60.9408	LIV	8	19	4	1.32	1.76	1.16	0.0910325	1.73963	0.0926384	0.103276	0.0945651	0.31971	6
337	Non.Neu	S00021	367673	0.869935	NonNeu_S00021	196	7.84419	4.89245	4.10395	-1.36909	1.69624	57.6818	PM	93	29	5	1.37245	1.04592	1.02551	0.140848	3.83538	0.13638	0.127755	0.157516	0.418259	103
338	Non.Neu	S00253	198553	0.858252	NonNeu_S00253	93	7.04478	6.07648	3.13788	6.13804	33.061	25.0033	PM	42	31	1	1.23656	1.11828	1.01075	0.420277	7.18474	0.351777	0.363326	0.445975	1.06083	84
339	Non.Neu	S00324	348394	0.847736	NonNeu_S00324	272	8.74251	6.82561	5.00744	1.40266	9.37699	62.4348	PM	146	53	9	1.46324	1.12132	1.03309	0.144356	3.32421	0.142419	0.143249	0.179174	0.446696	72
340	Non.Neu	S00556	225657	0.838334	NonNeu_S00556	115	8.43561	6.89404	5.10263	24.4892	19.5549	59.4059	PM	85	42	6	1.56522	1.1913	1.05217	0.14328	4.18893	0.133395	0.135707	0.168123	0.444579	80
341	Non.Neu	S00579	25598	1.32166	NonNeu_S00579	34	7.05535	6.69278	5.47039	24.0782	157.874	118.561	PM	24	23	1	1.11765	1.08824	1.02941	0.16397	4.2608	0.150506	0.158558	0.171588	0.472391	1
342	Non.Neu	S01447	138246	0.921471	NonNeu_S01447	94	8.51183	6.49623	6.06013	3.54438	54.7232	71.2675	PM	66	31	8	1.48936	1.11702	1.08511	0.21454	5.60475	0.210874	0.215221	0.22789	0.620652	24
343	Non.Neu	S01462	118954	0.986254	NonNeu_S01462	108	7.97412	6.61504	4.89884	7.04589	64.0649	61.5561	PM	49	31	3	1.26852	1.10185	1.02778	0.130581	3.96234	0.124794	0.12088	0.150819	0.393564	43
344	Non.Neu	S11088	632905	0.774305	NonNeu_S11088	158	8.30043	6.00624	4.11643	34.1563	-38.2889	22.5867	PM	174	51	8	1.97468	1.1962	1.05063	0.226056	4.64669	0.233545	0.221856	0.240359	0.666935	670
345	Non.Neu	S17633	334185	0.818555	NonNeu_S17633	170	8.03	6.36198	4.77702	30.6863	0.528293	48.7494	PM	91	42	7	1.41765	1.12941	1.04118	0.160321	2.74598	0.193784	0.191099	0.16996	0.477779	148
346	Non.Neu	S17680	179262	0.819195	NonNeu_S17680	77	8.53575	4.9375	4.57493	23.4338	31.2962	60.8195	PM	74	24	3	1.7013	1.05195	1.03896	0.199632	5.7242	0.199952	0.202518	0.216771	0.606975	66
347	Non.Neu	S19335	62996	1.63603	NonNeu_S19335	23	7.40767	3.86335	2.27839	141.621	69.633	-24.9387	PM	37	21	0	1.73913	1.04348	1	0.326831	5.4556	0.316933	0.290771	0.323046	0.884066	34
348	Non.Neu	T111	47614	1.15362	NonNeu_T111	45	7.4342	6.88671	3.18627	14.5733	118.671	88.9551	PM	29	26	0	1.2	1.13333	1	0.139706	3.96747	0.133763	0.146521	0.13342	0.370971	2
349	Non.Neu	T164	592315	0.758214	NonNeu_T164	119	9.05273	5.93624	5.70947	30.8012	-35.7717	57.2533	PM	258	47	23	3	1.22689	1.19328	0.150225	2.7174	0.171863	0.145046	0.14916	0.398467	239
350	Non.Neu	T168	110273	1.0302	NonNeu_T168	30	8.54731	6.22538	2.13791	95.5229	53.1378	13.7995	PM	62	28	0	2.4	1.26667	1	0.381587	6.59661	0.322246	0.304046	0.410208	1.07495	33
351	Non.Neu	T2011	249397	0.931883	NonNeu_T2011	56	7.40904	1.10526	5.49757	110.201	-12.0059	-17.5177	PM	59	20	10	1.69643	1	1.17857	0.378137	5.0062	0.357659	0.3764	0.405963	0.969005	70
352	Non.Neu	T46391	2512	9.83711	NonNeu_T46391	198	4.33865	4.33865	4.33865	90.8319	202.874	94.6318	PM	20	20	0	1	1	1	0.248748	4.13612	0.130776	0.360045	0.208386	0.561088	3
353	Non.Neu	T4915	130962	0.859489	NonNeu_T4915	61	7.7058	6.79507	2.15122	31.7416	57.2011	72.4488	PM	43	32	0	1.37705	1.19672	1	0.148228	3.77506	0.139647	0.135564	0.173303	0.435933	18
354	Non.Neu	T5354	95809	1.0211	NonNeu_T5354	63	8.33084	4.67549	2.35356	54.2425	61.1006	63.9285	PM	51	22	0	1.49206	1.03175	1	0.186729	3.33395	0.208212	0.197736	0.197931	0.572817	9
355	Non.Neu	T563	171253	0.950294	NonNeu_T563	109	8.36081	5.70681	4.78927	0.820845	40.1991	55.8955	PM	73	28	4	1.48624	1.07339	1.0367	0.146039	3.74903	0.135284	0.121266	0.157208	0.401032	33
356	OLI	PT0236R	1193435	0.833302	OLI_PT0236R	328	7.64096	5.4837	6.85972	5.97129	-108.762	49.9898	LIV	198	44	115	1.60366	1.13415	1.35061	0.107466	1.50566	0.129894	0.109501	0.0975622	0.319818	630
357	OLI	PT0237R	6415365	0.685753	OLI_PT0237R	1320	7.76584	3.96074	7.87743	1.93053	-132.556	108.881	LIV	957	68	1034	1.725	1.05152	1.78333	0.118496	1.37976	0.14987	0.127975	0.110248	0.361324	3730
358	OLI	PT0256L	16332282	0.64564	OLI_PT0256L	1651	8.08057	3.29503	7.51331	9.48666	-142.781	120.633	LIV	2854	103	1926	2.72865	1.06239	2.16657	0.142215	1.62458	0.140682	0.130861	0.153573	0.402248	7949
359	OLI	PT0256R	10577820	0.753047	OLI_PT0256R	4547	8.13195	5.16356	7.30256	-53.9072	-52.7905	83.4892	PM	2234	285	1257	1.49131	1.06268	1.27645	0.159892	3.40038	0.154988	0.146971	0.18118	0.437484	21218
360	OLI	PT0257R	6924629	0.714941	OLI_PT0257R	1476	7.87414	3.61123	7.15895	-8.60946	-82.7177	81.3171	LIV	1161	60	707	1.78659	1.04065	1.479	0.0860494	1.89163	0.0826256	0.078732	0.106979	0.261864	8359
361	OLI	PT0261L	12694571	0.657961	OLI_PT0261L	1173	7.97842	3.8143	8.01293	19.8219	-197.078	106.164	LIV	2106	117	2157	2.7954	1.09974	2.83887	0.158956	1.88603	0.145355	0.12622	0.15317	0.415256	3859
362	OLI	PT0262L	6515482	0.684758	OLI_PT0262L	1158	7.73955	3.58393	7.99791	-4.38551	-116.695	102.166	LIV	953	53	1140	1.82297	1.04577	1.98446	0.134239	1.86128	0.13836	0.134691	0.154299	0.407923	4032
363	OLI	PT0264L	8867379	0.633805	OLI_PT0264L	1893	7.92987	3.68929	7.70598	-6.71646	-103.793	102.375	LIV	1370	72	1173	1.72372	1.03803	1.61965	0.0916072	1.6743	0.0853654	0.0843236	0.108725	0.271829	8289
364	OLI	PT0264R	9025954	0.722071	OLI_PT0264R	2504	7.63389	4.58573	7.18217	-26.3813	-70.5686	99.7696	LIV	1294	156	946	1.51677	1.0623	1.3778	0.0961456	1.70497	0.0966933	0.0918595	0.11191	0.288425	9062
365	OLI	PT0267L	4182029	0.807537	OLI_PT0267L	1497	7.80548	4.40407	7.85245	-25.2716	-49.4208	62.9477	LIV	755	71	780	1.50434	1.04743	1.52104	0.105385	2.11749	0.104624	0.0980362	0.121031	0.311721	5783
366	OLI	PT0267R	3358479	0.70066	OLI_PT0267R	801	8.1588	5.66627	8.89919	-24.1851	-150.058	26.9063	LIV	672	119	1123	1.83895	1.14856	2.402	0.160912	2.58442	0.141026	0.12319	0.154804	0.419888	1718
367	OLI	PT0280L	9832471	0.658739	OLI_PT0280L	647	7.82381	3.78848	6.94582	33.3418	-237.416	74.1865	LIV	1467	89	798	3.26739	1.13756	2.23338	0.25284	2.78617	0.286787	0.266581	0.249288	0.717349	2664
368	OLI	PT0280R	5968807	0.733285	OLI_PT0280R	291	7.7101	3.8359	7.81629	1.48298	-119.043	85.0462	LIV	916	62	986	4.14777	1.21306	4.38832	0.139206	1.98844	0.154691	0.150031	0.14666	0.434072	3967
369	OLI	PT0282L	4870355	0.629847	OLI_PT0282L	523	8.38501	3.40527	8.07028	-10.803	-154.37	62.0549	LIV	1025	32	824	2.95985	1.06119	2.57553	0.150315	2.73964	0.159738	0.158089	0.162657	0.50915	2419
370	OLI	PT0283L	11382732	0.640285	OLI_PT0283L	471	7.98658	1.49199	6.84266	23.6433	-191.142	101.747	LIV	1848	20	836	4.92357	1.04246	2.77495	0.167009	2.03449	0.188857	0.171406	0.16786	0.503319	5473
371	OLI	PT0284R	489984	0.86002	OLI_PT0284R	231	7.28017	1.83171	7.95411	56.3866	-105.549	12.0011	LIV	65	1	104	1.28139	1.00433	1.45022	0.163806	2.48384	0.193442	0.195483	0.172598	0.554644	511
372	OLI	PT0285L	1401537	0.73344	OLI_PT0285L	153	7.25026	-1.03976	5.94892	48.9861	-173.413	16.2241	LIV	156	0	63	2.01961	1	1.41176	0.161463	3.25549	0.175732	0.171396	0.176676	0.566315	1096
373	OLI	PT0285R	2638658	0.812591	OLI_PT0285R	203	6.89112	3.10905	6.0645	76.6598	-251.845	0.991614	LIV	254	18	143	2.25123	1.08867	1.70443	0.194756	2.16726	0.228789	0.205913	0.19504	0.583457	754
374	OLI	PT0286L	5930459	0.643121	OLI_PT0286L	588	8.26898	2.3541	7.69166	37.6999	-168.174	100.237	LIV	1176	19	788	3	1.03231	2.34014	0.105776	1.85971	0.118846	0.113783	0.109425	0.358887	5087
375	OLI	PT0286R	4883545	0.697671	OLI_PT0286R	763	7.75599	3.49824	7.23567	17.6773	-145.073	78.5075	LIV	736	38	513	1.96461	1.0498	1.67235	0.144155	1.98959	0.157768	0.147901	0.146357	0.425926	4177
376	OLI	PT0287L	2974253	0.671509	OLI_PT0287L	438	7.9721	4.77018	7.47975	-2.88085	-141.547	51.2566	LIV	501	54	356	2.14384	1.12329	1.81279	0.139624	2.78474	0.156996	0.153584	0.152538	0.49696	2172
377	OLI	PT0288L	570502	0.897513	OLI_PT0288L	254	7.33201	5.69361	7.06372	9.69747	-80.6413	3.96141	LIV	82	26	68	1.32283	1.10236	1.26772	0.183598	2.81657	0.197148	0.190598	0.186219	0.518874	477
378	OLI	PT0289L	22382907	0.58382	OLI_PT0289L	2836	7.92983	3.34193	7.92212	19.82	-159.539	130.664	LIV	3186	132	3169	2.12341	1.04654	2.11742	0.0932633	1.65484	0.108663	0.10274	0.0990786	0.33195	12943
379	OLI	PT0289R	718684	1.08465	OLI_PT0289R	37	6.20484	5.66313	6.07359	169.057	-176.552	-157.974	LIV	57	39	52	2.54054	2.05405	2.40541	0.219987	3.43173	0.26251	0.247483	0.248937	0.70264	254
380	OLI	PT0290L	2351161	0.82772	OLI_PT0290L	955	7.95976	5.0281	6.99651	-15.4172	-65.232	43.8618	LIV	484	63	248	1.50681	1.06597	1.25969	0.12453	2.01426	0.144053	0.133499	0.126765	0.364744	3661
381	OLI	PT0290R	1248658	0.827485	OLI_PT0290R	285	7.68413	4.23822	6.31914	8.15877	-121.257	27.71	LIV	212	19	82	1.74386	1.06667	1.28772	0.190414	2.35324	0.211066	0.199935	0.188225	0.534078	831
382	OLI	PT0292L	8095221	0.58823	OLI_PT0292L	832	7.78808	4.85176	7.44109	4.2786	-153.344	90.4523	LIV	1052	137	827	2.26442	1.16466	1.99399	0.165688	2.79871	0.176489	0.16976	0.176751	0.562552	5225
383	OLI	PT0292R	1753787	0.779443	OLI_PT0292R	249	6.90216	2.24945	7.81814	19.7779	-163.23	-33.4454	LIV	163	6	308	1.65462	1.0241	2.23695	0.246995	3.67478	0.239177	0.227172	0.241199	0.694297	1296
384	OLI	PT0295L	15360660	0.639661	OLI_PT0295L	2819	7.86804	2.69214	8.11946	6.76578	-124.577	128.08	LIV	2295	63	2732	1.81412	1.02235	1.96914	0.089643	1.37883	0.11131	0.101033	0.0896803	0.277837	13461
385	OLI	PT0296L	12642450	0.604131	OLI_PT0296L	1862	7.92756	2.08923	8.42798	17.0675	-139.768	132.069	LIV	1859	32	2630	1.99839	1.01719	2.41246	0.0749592	1.21578	0.0981427	0.0806255	0.0731449	0.259973	11087
386	OLI	PT0297L	6469072	0.633894	OLI_PT0297L	1185	8.04694	2.9865	7.85667	1.1833	-131.208	106.263	LIV	1084	32	950	1.91477	1.027	1.80169	0.0971117	1.80056	0.113292	0.109369	0.100843	0.330916	6112
387	OLI	S00021	7104549	0.740832	OLI_S00021	2987	7.95663	4.32514	7.77208	-28.0249	-73.4273	107.067	PM	1307	105	1150	1.43756	1.03515	1.385	0.121925	2.94328	0.119422	0.109977	0.136142	0.352929	14512
388	OLI	S00253	47814	1.18427	OLI_S00253	26	6.31233	3.14241	3.14241	45.0941	94.805	61.4499	PM	4	0	0	1.15385	1	1	0.361375	6.35074	0.355398	0.362293	0.35756	0.930869	21
389	OLI	S00324	5388842	0.74117	OLI_S00324	4603	7.94246	4.56439	8.16768	-40.8031	-53.1164	102.321	PM	982	94	1148	1.21334	1.02042	1.2494	0.123196	2.51107	0.123587	0.122337	0.153892	0.372605	11303
390	OLI	S00556	4091736	0.725174	OLI_S00556	2191	7.67287	4.54983	7.57172	-23.9935	-77.2629	98.1408	PM	605	69	564	1.27613	1.03149	1.25742	0.127885	3.40998	0.119829	0.11439	0.148821	0.380817	10634
391	OLI	S00579	537357	0.844997	OLI_S00579	316	7.45191	3.30895	7.60663	-13.41	-65.217	68.529	PM	79	4	88	1.25	1.01266	1.27848	0.134576	3.12136	0.136132	0.130564	0.1345	0.399566	332
392	OLI	S01447	1643891	0.827208	OLI_S01447	1224	7.72398	5.18592	7.74885	-44.9566	-42.9286	76.764	PM	287	49	292	1.23448	1.04003	1.23856	0.150315	3.52609	0.166676	0.163516	0.163842	0.457441	4882			#REF!	1754	S00935	OLI
393	OLI	S01462	733459	0.877326	OLI_S01462	625	7.74977	5.06229	7.37073	-34.1688	-34.3317	66.0753	PM	138	21	106	1.2208	1.0336	1.1696	0.118494	3.32684	0.116048	0.110597	0.140217	0.361492	2081
394	OLI	S11088	6713211	0.699825	OLI_S11088	3067	8.02826	5.34158	7.25074	-30.8314	-63.5458	91.3456	PM	1226	190	715	1.39974	1.06195	1.23313	0.210477	4.0016	0.213696	0.203108	0.213449	0.588921	14257
395	OLI	S17633	6825025	0.687155	OLI_S17633	3076	7.65996	4.04658	8.55059	-25.528	-78.619	107.027	PM	948	77	1758	1.30819	1.02503	1.57152	0.139503	1.99472	0.169585	0.162201	0.137474	0.388626	8867
396	OLI	S17680	8886394	0.656017	OLI_S17680	3817	8.19849	3.94041	7.35671	-28.9518	-75.1853	103.375	PM	1712	89	955	1.44852	1.02332	1.2502	0.170033	4.73273	0.177042	0.175285	0.181826	0.509876	21474
397	OLI	S19335	1793902	0.772757	OLI_S19335	883	7.20477	5.98002	8.203	-5.01079	-109.354	49.0085	PM	204	87	408	1.23103	1.09853	1.46206	0.301925	4.96214	0.286554	0.274142	0.300231	0.811695	3806
398	OLI	T111	907701	0.875014	OLI_T111	642	7.5369	5.48208	6.95438	-31.4903	-39.0842	58.9848	PM	147	35	98	1.22897	1.05452	1.15265	0.112894	3.15901	0.127091	0.122423	0.117861	0.338504	2409
399	OLI	T164	9897147	0.658251	OLI_T164	5714	8.50725	3.90361	8.04153	-22.8152	-100.585	116.912	PM	2370	97	1716	1.41477	1.01698	1.30032	0.12609	2.22757	0.148279	0.129078	0.12907	0.336063	13171
400	OLI	T168	12579771	0.611277	OLI_T168	1616	8.39441	4.30024	7.98373	-20.8866	-125.716	112.868	PM	2587	151	1946	2.60087	1.09344	2.20421	0.272085	4.39048	0.243761	0.23524	0.299899	0.768461	9832
401	OLI	T2011	25472930	0.593876	OLI_T2011	4328	8.1817	3.0865	8.05511	-12.8395	-132.06	121.892	PM	4392	128	4023	2.01479	1.02957	1.92953	0.298494	3.75655	0.288687	0.273277	0.308177	0.778908	10811
402	OLI	T46391	190904	0.848198	OLI_T46391	1602	7.50924	6.01892	1.6266	4.85062	9.72689	19.6086	PM	29	10	0	1.0181	1.00624	1	0.197814	3.51689	0.231179	0.218143	0.193625	0.574266	38
403	OLI	T4915	2194647	0.697386	OLI_T4915	1410	7.83513	4.82892	7.31967	-36.3685	-59.164	98.0443	PM	349	43	244	1.24752	1.0305	1.17305	0.1284	2.61595	0.131197	0.124749	0.154092	0.39012	4012
404	OLI	T5354	2760196	0.724294	OLI_T5354	1293	7.89691	4.44352	7.92093	-7.31773	-87.7124	105.188	PM	476	43	484	1.36814	1.03326	1.37432	0.154157	2.25643	0.184024	0.16796	0.148641	0.458334	4644
405	OLI	T563	2821861	0.783637	OLI_T563	935	7.96753	4.15887	7.47164	-17.5167	-84.277	101.188	PM	553	39	392	1.59144	1.04171	1.41925	0.121445	2.65444	0.118538	0.10882	0.132667	0.354514	6854
406	OPC	PT0236R	147035	1.18533	OPC_PT0236R	51	8.39084	3.8424	6.16433	44.6847	2.95984	-7.61743	LIV	58	2	12	2.13725	1.03922	1.23529	0.102611	1.54714	0.139168	0.112768	0.0965979	0.328059	27
407	OPC	PT0237R	272772	1.06794	OPC_PT0237R	63	7.89833	5.53428	6.84548	22.3203	-25.5056	5.52221	LIV	69	13	33	2.09524	1.20635	1.52381	0.125628	1.50991	0.152927	0.132708	0.120386	0.369984	49
408	OPC	PT0256L	427144	1.06725	OPC_PT0256L	33	8.43252	5.86123	6.87478	30.7923	-57.7282	-22.0878	LIV	157	26	53	5.75758	1.78788	2.60606	0.148405	1.74735	0.141603	0.13338	0.161312	0.433292	154
409	OPC	PT0256R	531864	0.920354	OPC_PT0256R	349	8.45267	5.81197	6.40565	-50.8154	-5.20044	44.736	PM	171	27	41	1.48997	1.07736	1.11748	0.178068	3.86972	0.16783	0.160954	0.199008	0.477474	508
410	OPC	PT0257R	147325	1.16817	OPC_PT0257R	37	7.51595	5.44556	6.89622	43.395	5.43862	-7.42571	LIV	31	7	20	1.83784	1.18919	1.54054	0.0885842	2.03838	0.0860517	0.084236	0.116552	0.28329	31
411	OPC	PT0261L	2199610	0.910829	OPC_PT0261L	209	7.97907	5.21667	6.46102	-5.64778	-119.664	-24.9117	LIV	505	74	176	3.41627	1.35407	1.84211	0.146744	1.82296	0.130199	0.113223	0.135986	0.371014	708
412	OPC	PT0262L	433396	0.983869	OPC_PT0262L	98	7.90918	3.03706	7.07519	-0.33544	-35.5783	14.5755	LIV	102	3	57	2.04082	1.03061	1.58163	0.138588	1.93545	0.144305	0.141362	0.163568	0.431641	77
413	OPC	PT0264L	161478	1.09198	OPC_PT0264L	43	8.90451	4.31099	5.41052	40.5213	3.26625	5.63088	LIV	84	3	7	2.95349	1.06977	1.16279	0.101316	1.86149	0.0910022	0.0934128	0.116573	0.299199	18
414	OPC	PT0264R	628384	0.972538	OPC_PT0264R	164	8.10706	5.13672	6.18619	-22.8445	-23.7663	31.9384	LIV	168	21	44	2.02439	1.12805	1.26829	0.100133	1.80585	0.10004	0.0960183	0.119176	0.305656	295
415	OPC	PT0267L	509368	0.991663	OPC_PT0267L	168	7.59263	5.76666	7.24268	-23.6294	-12.9932	-3.83096	LIV	97	27	76	1.57738	1.16071	1.45238	0.109173	2.26114	0.108186	0.101858	0.128532	0.332103	226
416	OPC	PT0267R	493664	0.964923	OPC_PT0267R	106	8.13061	1.65487	7.89646	32.6124	-71.7609	-59.9613	LIV	133	1	113	2.25472	1.00943	2.06604	0.163534	2.33234	0.144696	0.130119	0.154777	0.42093	195
417	OPC	PT0280L	126811	1.66877	OPC_PT0280L	14	7.6834	1.24046	1.24046	167.798	-13.4208	-111.559	LIV	43	0	0	4.07143	1	1	0.254659	2.75273	0.270065	0.234903	0.224552	0.653746	15
418	OPC	PT0280R	93886	1.4997	OPC_PT0280R	10	5.73515	4.99819	6.47212	114.711	15.892	-40.8839	LIV	7	4	12	1.7	1.4	2.2	0.145588	2.1355	0.164229	0.161702	0.160789	0.448138	14
419	OPC	PT0282L	333382	0.991446	OPC_PT0282L	49	8.14404	4.50403	8.23377	51.5338	-54.1924	-49.9237	LIV	93	7	99	2.89796	1.14286	3.02041	0.160199	2.7519	0.156706	0.15742	0.170684	0.521549	61
420	OPC	PT0283L	85744	1.83439	OPC_PT0283L	5	8.20767	1.66851	1.66851	160.42	18.3671	-82.6337	LIV	46	0	0	10.2	1	1	0.186636	2.4556	0.203499	0.220457	0.178322	0.597599	28
421	OPC	PT0284R	46540	1.68514	OPC_PT0284R	20	5.84243	7.42739	8.60324	107.036	80.9835	-10.5164	LIV	4	13	30	1.2	1.65	2.5	0.175655	2.63384	0.196301	0.200742	0.175037	0.599497	9
422	OPC	PT0285L	13423	4.16087	OPC_PT0285L	2	8.20663	3.16224	3.16224	145.35	132.978	-3.28187	LIV	16	0	0	9	1	1	0.165473	2.9504	0.183766	0.171638	0.157763	0.563919	7
423	OPC	PT0285R	224253	1.40045	OPC_PT0285R	17	7.92829	0.670901	0.670901	159.704	-53.5844	-134.737	LIV	76	0	0	5.47059	1	1	0.226287	2.39519	0.232112	0.232608	0.21126	0.614797	40
424	OPC	PT0286L	4124	8.77824	OPC_PT0286L	1	3.78777	3.78777	3.78777	124.888	171.103	43.5602	LIV	0	0	0	1	1	1	0.126988	2.51339	0.182293	0.121718	0.150808	0.490514	1
425	OPC	PT0286R	30101	2.57328	OPC_PT0286R	7	7.44531	2.69042	2.69042	140.438	92.6869	-29.444	LIV	13	0	0	2.85714	1	1	0.164808	2.08209	0.168048	0.159398	0.135976	0.428339	10
426	OPC	PT0287L	252481	1.01187	OPC_PT0287L	65	7.76315	6.25413	6.9911	39.0096	-32.8433	-33.8022	LIV	55	19	32	1.84615	1.29231	1.49231	0.139576	2.83771	0.162062	0.160167	0.154	0.511527	84
427	OPC	PT0288L	67079	1.3573	OPC_PT0288L	28	6.9808	2.45724	5.91667	59.5367	60.7195	4.01191	LIV	11	0	5	1.39286	1	1.17857	0.176796	2.74625	0.199836	0.190885	0.193608	0.538783	29
428	OPC	PT0289L	346295	0.987924	OPC_PT0289L	73	7.46631	3.71738	6.92249	35.351	-53.1116	-13.6336	LIV	60	4	41	1.82192	1.05479	1.56164	0.108694	2.06279	0.122007	0.117955	0.115981	0.376181	97
429	OPC	PT0289R	39309	5.44607	OPC_PT0289R	5	1.22377	1.22377	5.13066	281.422	30.7352	-190.555	LIV	0	0	7	1	1	2.4	0.248261	3.40469	0.191351	0.253757	0.289121	0.753366	12
430	OPC	PT0290L	230304	1.1249	OPC_PT0290L	74	7.86745	6.97095	6.5633	22.9923	-6.54211	-11.5034	LIV	60	32	24	1.81081	1.43243	1.32432	0.124468	1.97437	0.141868	0.140361	0.128489	0.373193	150
431	OPC	PT0290R	4954	8.15426	OPC_PT0290R	2	3.6296	3.6296	3.6296	133.474	164.612	26.2553	LIV	0	0	0	1	1	1	0.192086	2.85296	0.248371	0.185657	0.152987	0.504889	2
432	OPC	PT0292L	166534	1.04348	OPC_PT0292L	28	7.25262	4.69463	3.10967	65.9857	-3.31621	-25.4406	LIV	26	4	1	1.92857	1.14286	1.03571	0.173783	2.85508	0.183588	0.174882	0.186484	0.596481	69
433	OPC	PT0292R	78459	1.95351	OPC_PT0292R	17	5.61273	1.70584	1.70584	167.671	28.9398	-98.9614	LIV	7	0	0	1.41176	1	1	0.234131	3.5812	0.223298	0.244175	0.212992	0.633275	48
434	OPC	PT0295L	428077	1.04376	OPC_PT0295L	88	7.91045	5.11645	6.82047	7.47422	-33.6577	21.3516	LIV	107	15	50	2.21591	1.17045	1.56818	0.0937168	1.46491	0.115133	0.105131	0.0951281	0.29454	207
435	OPC	PT0296L	495743	1.0363	OPC_PT0296L	70	7.53832	5.5756	6.30074	23.5845	-50.2478	7.20208	LIV	95	24	40	2.35714	1.34286	1.57143	0.0827843	1.30978	0.102761	0.0830157	0.0766543	0.271052	264
436	OPC	PT0297L	240333	1.05826	OPC_PT0297L	37	7.57511	6.46705	7.35024	20.0078	-11.3345	5.5662	LIV	48	22	41	2.2973	1.59459	2.10811	0.100221	1.82867	0.120358	0.109881	0.104861	0.351072	51
437	OPC	S00021	919128	0.969339	OPC_S00021	267	7.71733	4.99948	6.51532	-23.6819	-21.0433	43.9119	PM	187	28	81	1.70037	1.10487	1.30337	0.127279	3.1508	0.122096	0.117458	0.145273	0.372378	1182
438	OPC	S00253	773953	0.836677	OPC_S00253	362	7.53983	5.50958	6.95785	-54.8606	-34.525	-13.6115	PM	120	29	80	1.33149	1.08011	1.22099	0.373804	6.28213	0.337463	0.331979	0.385887	0.972436	571
439	OPC	S00324	998915	0.927311	OPC_S00324	676	7.64572	5.21896	7.05881	-37.7246	-5.21181	51.3213	PM	185	34	123	1.27367	1.0503	1.18195	0.130344	2.73411	0.130189	0.130226	0.164097	0.401652	1543
440	OPC	S00556	590938	0.937279	OPC_S00556	258	8.14239	4.71035	6.84105	-22.9533	-14.026	36.2616	PM	156	14	63	1.60465	1.05426	1.24419	0.132165	3.53169	0.12164	0.121123	0.156905	0.404342	1190
441	OPC	S00579	624830	0.952163	OPC_S00579	321	7.91409	4.50407	6.7826	-29.7316	-15.3339	26.6678	PM	143	13	65	1.44548	1.0405	1.20249	0.130306	3.22553	0.131042	0.129438	0.133483	0.392607	353
442	OPC	S00935	2538128	0.905415	OPC_S00935	171	7.50176	5.47906	7.12376	-14.5835	-43.6755	46.5214	PM	416	102	320	3.43275	1.59649	2.87135	0.137404	2.11244	0.137006	0.128935	0.153393	0.40482	2796
443	OPC	S01447	498753	0.982368	OPC_S01447	268	8.26288	6.47221	6.00654	-34.5864	3.33674	36.4644	PM	150	43	31	1.5597	1.16045	1.11567	0.157935	3.98451	0.174477	0.171194	0.177831	0.485619	899
444	OPC	S01462	236802	1.04429	OPC_S01462	131	8.071	6.44198	6.06011	-12.99	16.5147	32.6221	PM	66	21	16	1.50382	1.16031	1.12214	0.121222	3.39785	0.119114	0.113428	0.144138	0.378146	259
445	OPC	S11088	1141627	0.886051	OPC_S11088	341	8.43259	6.10239	7.21707	-18.4126	-38.6265	16.0674	PM	349	69	150	2.02346	1.20235	1.43988	0.232111	4.53767	0.231653	0.226469	0.242421	0.665775	3399
446	OPC	S17633	942825	0.884124	OPC_S17633	397	7.23416	4.0175	6.29604	-21.9422	-24.9053	37.5849	PM	125	13	65	1.31486	1.03275	1.16373	0.149655	2.26051	0.177692	0.174802	0.149015	0.428865	1720
447	OPC	S17680	602194	0.939788	OPC_S17680	273	8.16559	5.88738	6.94023	-25.2285	-20.6582	31.2938	PM	162	33	69	1.59341	1.12088	1.25275	0.185249	5.03342	0.189142	0.18908	0.20322	0.560649	1164
448	OPC	S19335	422168	1.00793	OPC_S19335	144	7.24393	6.67565	6.70844	25.8859	-48.4967	-39.6501	PM	64	43	44	1.44444	1.29861	1.30556	0.290949	4.88827	0.27585	0.271987	0.295214	0.810956	401
449	OPC	T111	368135	1.01762	OPC_T111	237	7.55604	5.46088	6.39377	-24.1733	5.6015	15.8585	PM	70	16	31	1.29536	1.06751	1.1308	0.114529	3.26994	0.124629	0.124735	0.124192	0.341485	328
450	OPC	T164	565655	0.951181	OPC_T164	316	8.43724	5.10366	6.60846	-18.8426	-29.8898	40.187	PM	186	18	52	1.58861	1.05696	1.16456	0.134348	2.33712	0.156177	0.137478	0.136134	0.365092	471
451	OPC	T168	1037905	0.862598	OPC_T168	139	8.07544	5.13684	6.83904	-15.8419	-72.6017	-3.5511	PM	241	31	102	2.73381	1.22302	1.73381	0.298083	4.88581	0.260135	0.266188	0.328556	0.865195	804
452	OPC	T2011	1700111	0.82628	OPC_T2011	317	7.89121	5.91055	7.15713	-17.3702	-91.943	3.57165	PM	333	84	200	2.05047	1.26498	1.63091	0.314081	3.90122	0.310253	0.297269	0.339502	0.857416	878
453	OPC	T46391	13955	2.12318	OPC_T46391	390	7.77724	4.0768	4.0768	60.1017	177.351	91.2012	PM	6	0	0	1.01538	1	1	0.146067	2.99914	0.225398	0.172312	0.203923	0.569111	2
454	OPC	T4915	736741	0.846326	OPC_T4915	450	7.61812	5.03904	6.2814	-36.0385	-13.6324	44.6983	PM	122	20	48	1.27111	1.04444	1.10667	0.141576	2.99724	0.142615	0.139488	0.168984	0.424367	782
455	OPC	T5354	875208	0.950518	OPC_T5354	291	7.92729	6.29894	6.7969	-13.3176	-27.8609	32.3525	PM	202	65	92	1.69416	1.22337	1.31615	0.160884	2.70423	0.184629	0.16969	0.154999	0.468343	1128
456	OPC	T563	746395	1.00223	OPC_T563	204	8.41029	5.09119	6.80247	-19.9641	-18.5638	33.4251	PM	254	25	83	2.2451	1.12255	1.40686	0.128665	3.10285	0.124229	0.117058	0.142542	0.375745	1136
						Cell.Type	ADAR1	ADAR2	ADAR3	Group
					406	OPC	8.39084	3.8424	6.16433	LIV
					407	OPC	7.89833	5.53428	6.84548	LIV
					408	OPC	8.43252	5.86123	6.87478	LIV
					409	OPC	8.45267	5.81197	6.40565	PM
					410	OPC	7.51595	5.44556	6.89622	LIV
					411	OPC	7.97907	5.21667	6.46102	LIV
					412	OPC	7.90918	3.03706	7.07519	LIV
					413	OPC	8.90451	4.31099	5.41052	LIV
					414	OPC	8.10706	5.13672	6.18619	LIV
					415	OPC	7.59263	5.76666	7.24268	LIV
					416	OPC	8.13061	1.65487	7.89646	LIV
					417	OPC	7.6834	1.24046	1.24046	LIV
					418	OPC	5.73515	4.99819	6.47212	LIV
					419	OPC	8.14404	4.50403	8.23377	LIV
					420	OPC	8.20767	1.66851	1.66851	LIV
					421	OPC	5.84243	7.42739	8.60324	LIV
					422	OPC	8.20663	3.16224	3.16224	LIV
					423	OPC	7.92829	0.670901	0.670901	LIV
					424	OPC	3.78777	3.78777	3.78777	LIV
					425	OPC	7.44531	2.69042	2.69042	LIV
					426	OPC	7.76315	6.25413	6.9911	LIV
					427	OPC	6.9808	2.45724	5.91667	LIV
					428	OPC	7.46631	3.71738	6.92249	LIV
					429	OPC	1.22377	1.22377	5.13066	LIV
					430	OPC	7.86745	6.97095	6.5633	LIV
					431	OPC	3.6296	3.6296	3.6296	LIV
					432	OPC	7.25262	4.69463	3.10967	LIV
					433	OPC	5.61273	1.70584	1.70584	LIV
					434	OPC	7.91045	5.11645	6.82047	LIV
					435	OPC	7.53832	5.5756	6.30074	LIV
					436	OPC	7.57511	6.46705	7.35024	LIV
					437	OPC	7.71733	4.99948	6.51532	PM
					438	OPC	7.53983	5.50958	6.95785	PM
					439	OPC	7.64572	5.21896	7.05881	PM
					440	OPC	8.14239	4.71035	6.84105	PM
					441	OPC	7.91409	4.50407	6.7826	PM
					442	OPC	7.50176	5.47906	7.12376	PM
					443	OPC	8.26288	6.47221	6.00654	PM
					444	OPC	8.071	6.44198	6.06011	PM
					445	OPC	8.43259	6.10239	7.21707	PM
					446	OPC	7.23416	4.0175	6.29604	PM
					447	OPC	8.16559	5.88738	6.94023	PM
					448	OPC	7.24393	6.67565	6.70844	PM
					449	OPC	7.55604	5.46088	6.39377	PM
					450	OPC	8.43724	5.10366	6.60846	PM
					451	OPC	8.07544	5.13684	6.83904	PM
					452	OPC	7.89121	5.91055	7.15713	PM
					453	OPC	7.77724	4.0768	4.0768	PM
					454	OPC	7.61812	5.03904	6.2814	PM
					455	OPC	7.92729	6.29894	6.7969	PM
					456	OPC	8.41029	5.09119	6.80247	PM

## Sheet: MSBB PMI
DonorID	RIN	Region	SEX	SynapseId	PMI	Age_death	CDR	PlaqueMean	bbscore	CERAD	A2CEditingIndex	A2GEditingIndex	A2TEditingIndex	C2AEditingIndex	C2GEditingIndex	C2TEditingIndex	ADARB1	ADAR	ADARB2
hB_RNA_13665	7.5	BM_10	F	AMPAD_MSSM_0000076897	360	93	4	20.46	4	defAD	0.0557096	3.56926	0.0597679	0.0603225	0.0592813	0.204251	6.26659	8.83349	6.27018
BM_10_810	7.8	BM_10	F	AMPAD_MSSM_0000015395	375	82	5	3.76	1	possAD	0.0577806	3.97249	0.061737	0.0612953	0.0595965	0.207169	6.38668	8.40277	5.05973
hB_RNA_8105	4.1	BM_22	F	AMPAD_MSSM_0000075112	440	73	5	6.1	5	defAD	0.0790812	4.78752	0.0753788	0.0808966	0.0869309	0.297195	5.56838	8.23598	6.11456
BM_22_171	6	BM_22	F	AMPAD_MSSM_0000005301	540	88	2	8.15	4	possAD	0.0563214	3.47732	0.0611005	0.0604343	0.0581763	0.199781	6.31282	8.26283	5.7667
BM_10_687	7.4	BM_10	F	AMPAD_MSSM_0000058575	135	72	1	4.94	2	defAD	0.0610164	4.24135	0.0620694	0.0670211	0.0639379	0.215992	6.0937	8.37135	5.09432
hB_RNA_16275	9.6	BM_44	M	AMPAD_MSSM_0000016485	245	95	0.5	0	2	NL	0.0725818	4.20963	0.0700535	0.0710253	0.0743397	0.243668	6.23387	8.81806	6.33115
hB_RNA_13276	5.9	BM_10	M	AMPAD_MSSM_0000069155	590	72	1	18.64	5	defAD	0.05093	3.09201	0.0546666	0.0605832	0.0553889	0.197361	6.07238	8.51452	5.98582
hB_RNA_8115	5.9	BM_22	F	AMPAD_MSSM_0000084955	130	85	5	18.88	5	defAD	0.0536271	3.2336	0.0584147	0.0712777	0.0640288	0.21441	6.0597	8.42377	5.94703
BM_22_164	5.4	BM_22	F	AMPAD_MSSM_0000038454	255	93	2	9.36	6	probAD	0.0496717	2.69664	0.057433	0.0556829	0.050913	0.174506	5.7001	7.85905	6.42143
hB_RNA_12804	6.1	BM_10	M	AMPAD_MSSM_0000027813	980	93	3	4.95	5	defAD	0.0565231	3.34741	0.0603924	0.0646108	0.0610919	0.213391	6.22596	8.68104	5.57571
BM_10_806	5.7	BM_10	F	AMPAD_MSSM_0000047108	380	90	4	5.59	6	defAD	0.0544464	3.51468	0.0591909	0.0594564	0.0558353	0.195414	5.99758	8.13145	6.36315
hB_RNA_16605	10	BM_44	F	AMPAD_MSSM_0000980386	210	104	2	2.88	4	possAD	0.0778167	4.08332	0.0681638	0.0727274	0.0765302	0.250402	5.58807	8.49831	6.26949
hB_RNA_16495	10	BM_44	F	AMPAD_MSSM_0000080009	430	96	4	5.28	NA	probAD	0.0700051	3.22927	0.0692476	0.0723841	0.071243	0.235594	6.04539	8.61798	6.4461
BM_36_336	5.7	BM_36	F	AMPAD_MSSM_0000020356	1110	84	0	0	1	NL	0.0565425	3.33312	0.0622793	0.0633352	0.0575981	0.198985	5.39249	7.90662	5.92552
BM_36_432	5.9	BM_36	M	AMPAD_MSSM_0000086213	160	89	5	0	NA	NL	0.044364	2.74384	0.0534098	0.059451	0.046655	0.175652	6.13473	8.58551	5.99791
BM_10_708	6.8	BM_10	M	AMPAD_MSSM_0000090133	720	83	2	16.88	6	defAD	0.0485984	3.10061	0.0553328	0.057797	0.0493884	0.177252	6.36621	8.38939	5.19908
hB_RNA_5041	6.6	BM_44	M	AMPAD_MSSM_0000063927	780	79	0	0.26	2	NL	0.0549344	3.53885	0.0574748	0.0585515	0.0578122	0.190814	6.70513	8.76354	6.15395
BM_10_603	7.1	BM_10	M	AMPAD_MSSM_0000064974	440	62	4	24.69	6	defAD	0.0958288	2.88255	0.107483	0.099266	0.097846	0.291958	6.25617	8.21684	5.57775
BM_10_797	7.5	BM_10	F	AMPAD_MSSM_0000034450	215	96	4	4.03	6	defAD	0.0548201	3.7891	0.0580985	0.0595222	0.0565318	0.1942	6.3288	8.49026	5.19991
hB_RNA_7955	5.1	BM_22	F	AMPAD_MSSM_0000011938	720	88	3	1.63	3	probAD	0.0609034	3.49184	0.0678262	0.0786561	0.070578	0.249547	5.81565	8.20012	5.96719
BM_22_263	5.8	BM_22	M	AMPAD_MSSM_0000055245	175	84	4	2.24	NA	NL	0.0592157	3.27083	0.0581106	0.0555473	0.0576245	0.185653	6.50371	8.54438	5.9135
BM_36_304	6.8	BM_36	F	AMPAD_MSSM_0000008176	870	87	2	25.36	6	defAD	0.0521626	3.16227	0.0559539	0.0572079	0.0524217	0.184982	5.89886	8.31741	6.13382
BM_10_738	7.4	BM_10	M	AMPAD_MSSM_0000081616	245	84	3	0	3	NL	0.0474547	3.00252	0.0554422	0.0564452	0.0471482	0.16997	6.33791	8.31199	5.65157
hB_RNA_13525	6.5	BM_10	F	AMPAD_MSSM_0000070216	275	101	3	4.88	2	probAD	0.060672	3.98669	0.0622274	0.0641938	0.0654047	0.228146	6.1208	8.63876	6.19635
hB_RNA_10742	9	BM_36	F	AMPAD_MSSM_0000033508	230	91	2	29.76	5	defAD	0.0576315	3.55169	0.0603493	0.0621133	0.0607098	0.213351	5.49601	8.74834	6.07101
hB_RNA_12784	4.8	BM_10	F	AMPAD_MSSM_0000067883	285	93	5	9.36	5	defAD	0.0473493	2.68606	0.0523352	0.0613297	0.0556696	0.197406	5.93991	8.31544	6.33209
BM_10_710	8	BM_10	F	AMPAD_MSSM_0000072114	375	96	1	5.52	1	possAD	0.0603436	4.21938	0.0634705	0.0658327	0.0628966	0.213834	6.14266	8.44502	4.8846
BM_36_341	6.8	BM_36	M	AMPAD_MSSM_0000040584	995	74	0.5	0	2	NL	0.0572397	3.49342	0.0634736	0.0643404	0.0580017	0.202382	6.3785	8.36025	4.86136
BM_22_163	5.4	BM_22	M	AMPAD_MSSM_0000019193	310	85	3	23.03	6	defAD	0.0465704	2.93758	0.0546007	0.052298	0.047662	0.167241	6.71279	8.25722	6.04697
BM_10_679	7.5	BM_10	F	AMPAD_MSSM_0000063213	220	78	2	20.24	6	defAD	0.0565005	3.68661	0.0588761	0.0626261	0.0573752	0.195493	6.07062	8.61621	5.36655
hB_RNA_8875	8.3	BM_44	M	AMPAD_MSSM_0000044223	165	87	5	12.16	6	defAD	0.0514565	3.13837	0.052725	0.0604889	0.0527825	0.186501	6.35344	8.76667	6.49623
BM_22_196	6.9	BM_22	F	AMPAD_MSSM_0000058575	135	72	1	4.94	2	defAD	0.0629397	4.0096	0.0660411	0.0667068	0.0669121	0.22501	6.40658	8.3684	5.37364
BM_36_374	6.2	BM_36	M	AMPAD_MSSM_0000047819	485	78	2	0	3	NL	0.0700708	4.53121	0.0718608	0.0741102	0.0721064	0.243722	6.22888	8.39276	5.43683
BM_36_325	5.7	BM_36	F	AMPAD_MSSM_0000045135	240	83	0	1.8	3	possAD	0.0448043	2.61586	0.0509977	0.04958	0.0436827	0.1617	5.82184	8.02104	6.18763
BM_10_773	6	BM_10	M	AMPAD_MSSM_0000010282	400	73	3	18.64	6	defAD	0.0492285	3.1318	0.0558186	0.0573875	0.0493294	0.176239	6.4292	8.34092	5.45778
hB_RNA_12865	7	BM_10	F	AMPAD_MSSM_0000030199	259	90	3	2.88	5	possAD	0.0520462	3.39865	0.0543853	0.0576761	0.0558072	0.193189	6.22112	8.7624	6.04902
BM_22_150	4.9	BM_22	M	AMPAD_MSSM_0000074087	312	99	1	11.66	2	defAD	0.0488618	2.84834	0.0549451	0.0537998	0.0496924	0.175589	6.26553	8.23755	5.71425
BM_36_355	5.5	BM_36	F	AMPAD_MSSM_0000007107	690	86	0.5	0	3	NL	0.0523839	2.68663	0.0600841	0.0590577	0.0509202	0.183435	5.91278	8.08864	5.69448
BM_22_139	6	BM_22	M	AMPAD_MSSM_0000027339	1255	84	1	0	1	NL	0.0641967	3.43936	0.068402	0.0678451	0.0666558	0.221395	6.48018	8.36766	5.93013
hB_RNA_4831	7	BM_44	M	AMPAD_MSSM_0000014947	120	80	3	7.12	6	probAD	0.0468045	2.88395	0.0575501	0.0578852	0.0518261	0.18182	6.32042	8.69715	5.9353
BM_36_387	5.6	BM_36	F	AMPAD_MSSM_0000005849	240	76	5	37.03	NA	defAD	0.0521762	2.63396	0.0586995	0.06019	0.052748	0.186577	6.05713	8.28517	6.25683
hB_RNA_9139	4.9	BM_22	F	AMPAD_MSSM_0000053095	1214	63	0.5	6.57	0	NL	0.0629836	3.96268	0.0638514	0.0639884	0.06655	0.234183	5.17187	8.6455	5.16203
BM_22_72	6.5	BM_22	F	AMPAD_MSSM_0000029582	170	95	3	10.48	5	probAD	0.0559902	3.51008	0.0608214	0.0578286	0.0565584	0.193754	6.2983	8.42974	5.75882
BM_36_540	5.6	BM_36	F	AMPAD_MSSM_0000076897	360	93	4	20.46	4	defAD	0.0495902	2.90154	0.0591326	0.0598918	0.0511816	0.188864	5.30217	8.25806	6.89038
BM_36_517	7.6	BM_36	F	AMPAD_MSSM_0000057064	300	98	3	2.48	4	possAD	0.0520485	3.35132	0.0585185	0.061009	0.0554277	0.199013	5.76874	8.62247	6.24459
BM_10_635	6.7	BM_10	F	AMPAD_MSSM_0000064525	240	87	0.5	13.76	5	defAD	0.0855645	3.06977	0.0944429	0.088567	0.08731	0.264315	6.14928	8.3958	5.09752
hB_RNA_13649	4.3	BM_10	F	AMPAD_MSSM_0000041299	555	84	3	5.92	4	possAD	0.0473848	2.75116	0.0519051	0.0560323	0.0507124	0.187317	5.59092	8.35758	7.42676
BM_36_545	6.5	BM_36	M	AMPAD_MSSM_0000076188	344	98	3	2.24	6	probAD	0.0537886	3.35696	0.0632743	0.0641612	0.0566834	0.203729	5.86782	8.30931	6.19764
BM_36_465	5.6	BM_36	M	AMPAD_MSSM_0000064974	440	62	4	24.69	6	defAD	0.0440288	2.69116	0.0534081	0.0606733	0.0473234	0.175469	6.27406	8.4511	6.25743
BM_36_533	6	BM_36	M	AMPAD_MSSM_0000055245	175	84	4	2.24	NA	NL	0.0579792	3.88922	0.0648298	0.0675672	0.0611122	0.216502	6.10772	8.52082	5.78057
BM_36_422	6.6	BM_36	F	AMPAD_MSSM_0000016204	120	84	5	20.4	6	defAD	0.0463744	2.45063	0.0527493	0.0519581	0.0446438	0.163589	5.83438	8.10712	6.12961
BM_10_691	5.9	BM_10	F	AMPAD_MSSM_0000064456	260	79	3	9.17	6	defAD	0.0476418	2.95085	0.0525146	0.0567518	0.0480973	0.170619	6.476	8.45654	6.12036
BM_36_437	5.2	BM_36	F	AMPAD_MSSM_0000004310	180	74	1	0	2	NL	0.0431952	2.67538	0.0525756	0.0586689	0.0457227	0.169782	6.0806	8.51525	5.94459
BM_36_423	7.6	BM_36	F	AMPAD_MSSM_0000019562	165	84	5	14.32	2	defAD	0.0581881	3.55863	0.0618513	0.0616544	0.0579918	0.201235	6.06327	8.36372	5.29917
BM_22_136	6.7	BM_22	F	AMPAD_MSSM_0000252323	120	97	0.5	0	2	NL	0.0560852	3.28598	0.0624424	0.0600292	0.0569807	0.1968	6.63218	8.32438	5.3034
hB_RNA_17115	10	BM_44	F	AMPAD_MSSM_0000047207	270	96	2	0	2	NL	0.0555657	3.34924	0.0600579	0.0667831	0.0577901	0.203743	6.17238	8.71959	6.17529
hB_RNA_17015	10	BM_44	M	AMPAD_MSSM_0000082391	1201	92	0.5	0	2	NL	0.0624576	4.11751	0.0659782	0.0707472	0.0669766	0.229061	6.00193	8.9277	5.93524
BM_36_507	5.2	BM_36	F	AMPAD_MSSM_0000065319	260	78	2	19.12	6	defAD	0.0497984	2.92344	0.0587217	0.0625861	0.0526036	0.193556	5.04273	8.13368	6.24866
BM_36_317	6.2	BM_36	F	AMPAD_MSSM_0000020588	400	84	4	17.6	4	defAD	0.0488962	2.97424	0.0557797	0.0537332	0.0493821	0.17597	5.80842	8.26016	5.98252
hB_RNA_9207	4.9	BM_22	F	AMPAD_MSSM_0000039480	1262	90	2	2	3	possAD	0.053706	3.12673	0.0588316	0.0720344	0.0649523	0.2222	5.97914	8.48388	6.95109
BM_22_42	4.8	BM_22	M	AMPAD_MSSM_0000067602	590	76	5	34.56	NA	defAD	0.0631582	2.1585	0.0725264	0.0661056	0.0625779	0.206164	6.28784	8.01848	5.97807
BM_36_499	5.6	BM_36	F	AMPAD_MSSM_0000085981	260	85	0	4.08	2	NL	0.0533683	3.57625	0.0594364	0.0647433	0.0564388	0.206179	5.99351	8.50522	6.1977
hB_RNA_7795	7.3	BM_22	F	AMPAD_MSSM_0000007353	140	97	3	8.92	6	defAD	0.0560877	3.24935	0.0672432	0.070462	0.0623334	0.217417	5.83765	8.58812	6.53757
BM_10_715	7.3	BM_10	F	AMPAD_MSSM_0000029637	575	74	5	12.32	6	defAD	0.0600582	3.97022	0.0626067	0.0657749	0.061063	0.209851	6.07055	8.37831	5.23933
BM_10_680	7	BM_10	M	AMPAD_MSSM_0000031969	270	81	5	12.16	6	defAD	0.0484852	3.28404	0.0525003	0.0556481	0.0496517	0.174032	6.20051	8.26183	5.27306
hB_RNA_16565	10	BM_44	F	AMPAD_MSSM_0000091139	433	91	0.5	3.75	4	possAD	0.05886	3.52664	0.062714	0.0688164	0.0623149	0.213584	6.31404	8.84504	5.62994
hB_RNA_8505	7.7	BM_44	F	AMPAD_MSSM_0000030047	212	90	3	1.24	3	possAD	0.0671742	5.02346	0.0672927	0.0655345	0.0735746	0.256207	5.7812	8.47596	4.74747
hB_RNA_8085	7.3	BM_22	M	AMPAD_MSSM_0000061680	175	88	5	25.28	5	defAD	0.0546856	3.47298	0.0594658	0.065989	0.0625412	0.214245	5.58218	8.57351	6.24222
hB_RNA_7675	7.1	BM_22	M	AMPAD_MSSM_0000081405	1800	66	0.5	0	1	NL	0.063328	3.73812	0.07407	0.0727085	0.0686853	0.242868	6.33169	8.75181	6.29913
BM_22_96	6.1	BM_22	F	AMPAD_MSSM_0000015395	375	82	5	3.76	1	possAD	0.0514503	3.25836	0.0564739	0.055553	0.0509228	0.182338	6.49945	8.46362	5.44618
hB_RNA_4301	4.8	BM_44	F	AMPAD_MSSM_0000005849	240	76	5	37.03	NA	defAD	0.0522985	3.20429	0.0580167	0.0597557	0.0564478	0.205098	6.0954	8.49175	6.71233
hB_RNA_16625	9.9	BM_44	F	AMPAD_MSSM_0000028843	205	95	4	6.14	4	probAD	0.061462	3.00663	0.0570299	0.0588696	0.0573618	0.197651	6.17843	8.59868	6.67624
BM_10_782	8.1	BM_10	F	AMPAD_MSSM_0000034070	255	78	1	0	0	NL	0.0591355	3.65513	0.0621242	0.0625632	0.0588171	0.203493	6.13283	8.38066	5.4935
hB_RNA_9175	6.7	BM_22	F	AMPAD_MSSM_0000054396	240	98	0	4.88	3	probAD	0.0522814	3.49776	0.0562201	0.0564235	0.0554195	0.196373	5.81564	8.57332	6.29664
BM_22_138	6.2	BM_22	M	AMPAD_MSSM_0000016485	245	95	0.5	0	2	NL	0.0562684	3.32403	0.0621626	0.0604467	0.0574495	0.198621	6.51604	8.24478	5.82092
BM_10_616	6.6	BM_10	M	AMPAD_MSSM_0000043479	1264	73	0.5	0	2	NL	0.0793004	2.52448	0.0883604	0.0837443	0.0818664	0.246586	6.3561	8.29606	5.77338
hB_RNA_4565	5.1	BM_44	F	AMPAD_MSSM_0000076365	215	88	5	9.68	6	defAD	0.0523432	3.25341	0.0541386	0.0566042	0.0556125	0.197536	5.59397	8.36187	6.99589
BM_22_6	6.7	BM_22	F	AMPAD_MSSM_0000063213	220	78	2	20.24	6	defAD	0.0706842	3.5106	0.0781747	0.0781678	0.0720237	0.230839	6.24632	8.35105	5.65623
hB_RNA_8565	7.2	BM_44	F	AMPAD_MSSM_0000030199	259	90	3	2.88	5	possAD	0.0520359	3.67069	0.0564381	0.0540865	0.0538417	0.199423	6.44724	8.88276	6.79627
hB_RNA_4649	6.4	BM_44	F	AMPAD_MSSM_0000029918	739	100	5	7.2	6	probAD	0.0631889	4.08281	0.0667651	0.0682774	0.06987	0.239088	6.2237	8.61829	5.88176
hB_RNA_13465	7.1	BM_10	M	AMPAD_MSSM_0000035609	885	74	3	18.88	6	defAD	0.0575889	3.76666	0.0604112	0.0627672	0.063027	0.217615	6.35002	8.76871	5.9741
hB_RNA_4905	5.9	BM_44	F	AMPAD_MSSM_0000052232	1165	81	1	0	2	NL	0.0590318	3.86498	0.0610443	0.0670276	0.0663534	0.229222	6.57172	8.80994	5.486
hB_RNA_4663	5.8	BM_44	F	AMPAD_MSSM_0000019844	385	84	2	7.2	4	probAD	0.0557108	3.33538	0.0597558	0.0631455	0.0601599	0.211583	6.24149	8.52356	6.88564
hB_RNA_9035	5.5	BM_44	F	AMPAD_MSSM_0000044790	930	92	3	8	6	defAD	0.0552349	3.38637	0.053937	0.0632038	0.0560694	0.197322	6.20895	8.60008	6.58601
hB_RNA_13158	6.4	BM_10	F	AMPAD_MSSM_0000036388	545	89	1	7.04	3	possAD	0.0520604	3.35566	0.0538826	0.0578659	0.0560039	0.196825	5.90468	8.61997	6.06837
BM_10_656	7.6	BM_10	F	AMPAD_MSSM_0000077591	435	96	0.5	1.53	1	NL	0.0477066	3.0522	0.0519171	0.0542788	0.0473908	0.166756	6.45719	8.40363	5.51748
hB_RNA_11072	7.4	BM_36	F	AMPAD_MSSM_0000077223	230	103	0	2.81	1	NL	0.0578169	3.66565	0.0613949	0.067428	0.06485	0.224365	5.94542	8.91822	6.34557
BM_10_596	6.7	BM_10	F	AMPAD_MSSM_0000007283	240	79	2	10.4	3	probAD	0.0737538	2.98289	0.0848129	0.0782835	0.0767635	0.238861	6.31058	8.32982	5.52303
BM_10_648	7.1	BM_10	F	AMPAD_MSSM_0000031762	665	94	2	0	4	NL	0.0504604	3.52804	0.0537913	0.0562935	0.050512	0.180123	6.06609	8.39238	5.86012
hB_RNA_7845	7.8	BM_22	F	AMPAD_MSSM_0000036388	545	89	1	7.04	3	possAD	0.0528283	2.9776	0.0621254	0.0662023	0.0570381	0.205611	6.16281	8.91329	6.10401
BM_22_167	5.7	BM_22	F	AMPAD_MSSM_0000036067	350	95	4	9.36	4	defAD	0.0507848	3.01823	0.0546493	0.0540903	0.0515014	0.179817	6.16033	8.0637	6.044
BM_10_707	8.4	BM_10	F	AMPAD_MSSM_0000061631	140	85	5	7.04	4	defAD	0.0494923	3.33352	0.0554566	0.0557202	0.0501625	0.176015	6.30643	8.53336	5.39465
BM_10_610	6.7	BM_10	F	AMPAD_MSSM_0000035096	185	90	3	3.6	6	probAD	0.0951541	2.24559	0.10796	0.101131	0.0993048	0.303664	6.10192	8.27779	5.73492
hB_RNA_8075	5.3	BM_22	M	AMPAD_MSSM_0000039198	240	64	5	35.28	6	defAD	0.0597688	3.61438	0.0637754	0.0697411	0.066804	0.238048	5.28197	8.44439	6.97814
hB_RNA_12545	6.6	BM_10	M	AMPAD_MSSM_0000016747	1545	74	0.5	0	1	NL	0.062385	3.93206	0.0637195	0.0691335	0.0687016	0.231711	6.08638	8.6755	6.42352
BM_10_730	6.5	BM_10	F	AMPAD_MSSM_0000029124	85	98	4	2.48	2	NL	0.0524384	3.27225	0.0580052	0.0597585	0.053537	0.18845	6.30684	8.27308	5.05688
hB_RNA_8095	5.5	BM_22	M	AMPAD_MSSM_0000055476	178	69	5	33.6	6	defAD	0.0544573	2.92368	0.061932	0.0681608	0.0582526	0.211324	6.13845	8.34572	6.1673
BM_10_722	7.3	BM_10	F	AMPAD_MSSM_0000026992	125	94	0.5	0	3	NL	0.0569537	3.25614	0.0605426	0.0622963	0.0556005	0.197069	6.22627	8.51078	5.68837
hB_RNA_13684	6.2	BM_10	F	AMPAD_MSSM_0000072578	377	104	3	5.13	6	defAD	0.0496722	2.99269	0.0528488	0.0553162	0.0536946	0.195613	5.49953	8.24024	7.12899
hB_RNA_10382	7	BM_36	M	AMPAD_MSSM_0000060654	135	88	3	14.64	5	defAD	0.0454904	3.04617	0.0503453	0.0564875	0.0490827	0.18106	5.91283	8.72567	6.91398
hB_RNA_9177	6.4	BM_22	M	AMPAD_MSSM_0000014947	120	80	3	7.12	6	probAD	0.0510397	3.11563	0.0634037	0.0596767	0.0536659	0.193629	6.40343	8.48832	6.08093
BM_36_483	7	BM_36	F	AMPAD_MSSM_0000064293	1025	79	0	6.32	3	possAD	0.0554678	3.76046	0.0612909	0.0671759	0.0605805	0.212989	6.0075	8.46977	5.56861
hB_RNA_16125	8.8	BM_44	F	AMPAD_MSSM_0000085981	260	85	0	4.08	2	NL	0.0593967	3.56458	0.0602956	0.0614438	0.061802	0.20961	6.01506	8.78567	6.62433
hB_RNA_13389	4.7	BM_10	F	AMPAD_MSSM_0000088010	537	88	0	0	3	NL	0.0564245	3.5629	0.0588261	0.064472	0.0614948	0.218419	5.62582	8.33886	6.5292
hB_RNA_16575	10	BM_44	M	AMPAD_MSSM_0000080453	970	85	2	0	0	NL	0.0634723	3.63522	0.0676657	0.0754168	0.0666196	0.231367	6.37612	8.74541	5.90705
BM_10_798	6.7	BM_10	F	AMPAD_MSSM_0000021614	285	81	4	11.79	NA	defAD	0.0572698	3.85666	0.060356	0.0621599	0.0596516	0.202848	6.11355	8.24256	5.7198
BM_22_100	5.7	BM_22	M	AMPAD_MSSM_0000042769	668	83	2	4.73	3	defAD	0.0530661	3.47317	0.0589993	0.0570326	0.0542252	0.189505	6.57599	8.4411	5.88127
BM_10_746	7.6	BM_10	M	AMPAD_MSSM_0000027339	1255	84	1	0	1	NL	0.0612646	4.19084	0.0635445	0.0648539	0.0629811	0.214321	6.47192	8.42663	5.41264
hB_RNA_16325	9.7	BM_44	F	AMPAD_MSSM_0000075505	195	75	0.5	0	3	NL	0.0691602	3.61103	0.0694053	0.0701994	0.0699632	0.238512	6.26247	8.48245	6.21224
BM_36_395	7.9	BM_36	F	AMPAD_MSSM_0000083910	300	71	1	0.81	3	possAD	0.0543416	3.45099	0.0602136	0.0595455	0.0552594	0.194009	5.99462	8.45615	6.01301
hB_RNA_9162	4.6	BM_22	M	AMPAD_MSSM_0000078451	705	101	0.5	0	3	NL	0.0655898	3.90023	0.0663544	0.0709158	0.0713647	0.242577	5.98805	8.1889	6.7735
hB_RNA_16765	10	BM_44	F	AMPAD_MSSM_0000066858	210	92	4	5.36	4	NL	0.0645327	3.57986	0.0695069	0.0773084	0.0688233	0.240989	5.66395	8.44195	6.5031
BM_22_134	5.5	BM_22	F	AMPAD_MSSM_0000021614	285	81	4	11.79	NA	defAD	0.0545539	3.53651	0.0597406	0.0585262	0.0558599	0.194766	6.60845	8.39025	4.933
BM_22_53	5	BM_22	F	AMPAD_MSSM_0000020588	400	84	4	17.6	4	defAD	0.0481667	3.05647	0.0540171	0.0509189	0.0492815	0.174051	6.24129	8.2882	6.11004
hB_RNA_16795	9.2	BM_44	F	AMPAD_MSSM_0000048247	140	95	5	42	4	defAD	0.0639172	3.43524	0.0694265	0.074787	0.0678887	0.239611	5.98202	8.67116	6.6997
BM_22_57	4.9	BM_22	M	AMPAD_MSSM_0000006160	222	93	2	4.82	6	defAD	0.040679	2.54377	0.0477366	0.045173	0.0410139	0.146968	6.6317	8.24777	6.44924
BM_22_125	4.9	BM_22	F	AMPAD_MSSM_0000075505	195	75	0.5	0	3	NL	0.0550302	2.71199	0.0625192	0.0609041	0.055185	0.191791	6.12531	7.9981	5.68516
BM_10_582	6.4	BM_10	F	AMPAD_MSSM_0000008176	870	87	2	25.36	6	defAD	0.0704539	3.32232	0.0792039	0.076192	0.0716407	0.232711	6.48535	8.47603	5.38039
hB_RNA_9205	7	BM_22	M	AMPAD_MSSM_0000037684	310	78	2	12.58	6	defAD	0.0584428	3.39606	0.0714568	0.0734639	0.0644772	0.225162	6.00647	8.59046	6.09074
BM_10_662	5.3	BM_10	F	AMPAD_MSSM_0000014666	147	90	0.5	6.56	4	possAD	0.0592817	4.02337	0.0619088	0.066796	0.0605417	0.210293	6.30149	8.26633	6.58799
hB_RNA_8725	6.9	BM_44	F	AMPAD_MSSM_0000039233	710	96	3	9.2	5	defAD	0.0680071	3.95885	0.0759442	0.0785225	0.0757937	0.256056	6.24253	8.89027	6.19198
BM_10_776	9.1	BM_10	F	AMPAD_MSSM_0000074600	310	86	5	0	2	possAD	0.0499358	3.32567	0.0563849	0.0553905	0.0500766	0.176352	6.08055	8.37237	5.19332
BM_22_161	6	BM_22	F	AMPAD_MSSM_0000056019	1000	97	2	0.76	4	possAD	0.054896	3.29715	0.0616152	0.058884	0.0562555	0.193295	6.48321	8.39632	5.39524
BM_22_268	6.3	BM_22	F	AMPAD_MSSM_0000011589	285	74	0	0	2	NL	0.0567381	3.04194	0.0594614	0.0567971	0.0566949	0.183281	6.37881	8.28713	5.86584
BM_22_158	5	BM_22	F	AMPAD_MSSM_0000066858	210	92	4	5.36	4	NL	0.0536118	3.36816	0.0589535	0.0581774	0.0550872	0.193338	5.82195	8.00628	6.02043
hB_RNA_4951	7.9	BM_44	M	AMPAD_MSSM_0000040816	165	68	0.5	0	2	NL	0.0447446	3.30177	0.128703	0.0525927	0.0497745	0.176038	6.05683	8.80865	6.12151
hB_RNA_9169	6	BM_22	F	AMPAD_MSSM_0000011243	340	82	0	7.16	3	NL	0.0558164	3.57009	0.0623506	0.0597289	0.0582795	0.204711	6.47223	8.48237	6.17875
BM_36_363	8.8	BM_36	F	AMPAD_MSSM_0000078471	160	99	1	9.52	4	possAD	0.0553492	3.63411	0.0592143	0.0601005	0.0563451	0.194035	5.92109	8.38044	5.25554
BM_10_699	7.1	BM_10	M	AMPAD_MSSM_0000063927	780	79	0	0.26	2	NL	0.0514296	3.44096	0.0554062	0.0592793	0.0525391	0.183413	6.11683	8.43636	5.34658
hB_RNA_16995	10	BM_44	F	AMPAD_MSSM_0000029582	170	95	3	10.48	5	probAD	0.0534708	3.48778	0.058294	0.0616799	0.0548632	0.196197	5.99907	8.89507	6.94156
BM_36_543	6	BM_36	F	AMPAD_MSSM_0000090897	75	99	3	7.84	3	defAD	0.0545655	3.5123	0.0624427	0.0645079	0.057668	0.203696	6.3482	8.9582	5.69384
BM_36_326	7	BM_36	M	AMPAD_MSSM_0000065630	250	88	0	8.82	3	possAD	0.0566628	3.72828	0.0608929	0.0598246	0.0573231	0.199394	6.13468	8.36618	6.04295
BM_22_148	6.3	BM_22	M	AMPAD_MSSM_0000032995	120	92	2	20.96	3	defAD	0.0441319	2.536	0.0516771	0.0496294	0.0435245	0.15461	6.40674	8.29538	6.24917
hB_RNA_5021	4.4	BM_44	M	AMPAD_MSSM_0000095506	941	77	0.5	0	2	NL	0.0562069	4.41685	0.185575	0.0569113	0.0585417	0.209367	6.11619	8.4991	6.43796
hB_RNA_16415	10	BM_44	M	AMPAD_MSSM_0000024420	740	83	0.5	0	3	NL	0.0723859	4.15614	0.0705493	0.0714169	0.0757203	0.246143	6.30482	8.80033	6.19593
BM_36_327	6.9	BM_36	F	AMPAD_MSSM_0000021614	285	81	4	11.79	NA	defAD	0.0574416	3.72086	0.0609798	0.0598191	0.0577823	0.202025	6.3708	8.48981	4.95502
BM_22_64	4.9	BM_22	M	AMPAD_MSSM_0000046265	160	100	4	17.9	4	defAD	0.0519986	3.19761	0.0573292	0.0549134	0.0527389	0.178459	6.39689	8.41714	5.29417
BM_10_786	8.2	BM_10	M	AMPAD_MSSM_0000076188	344	98	3	2.24	6	probAD	0.0542429	3.48978	0.0583414	0.058878	0.054015	0.189288	6.06771	8.38935	5.5303
BM_36_339	7.1	BM_36	M	AMPAD_MSSM_0000026279	270	76	1	8.32	1	possAD	0.053529	3.26675	0.0599169	0.0594488	0.0536839	0.187197	5.96846	8.21281	5.57344
hB_RNA_5111	5.5	BM_44	M	AMPAD_MSSM_0000029668	610	74	0.5	4.26	2	NL	0.0461093	2.93976	0.0512954	0.0539468	0.0501232	0.183584	6.71007	8.44593	5.67651
BM_22_258	7	BM_22	F	AMPAD_MSSM_0000095774	300	85	3	0	NA	NL	0.0599021	2.92786	0.0620802	0.0576654	0.0588016	0.189767	6.35954	8.46286	5.90126
BM_10_566	7.2	BM_10	M	AMPAD_MSSM_0000067720	250	93	0.5	0	0	NL	0.101781	2.07664	0.115015	0.10498	0.104419	0.313124	5.82091	8.1483	5.63437
BM_22_255	5.4	BM_22	F	AMPAD_MSSM_0000029124	85	98	4	2.48	2	NL	0.0564532	2.93486	0.0558039	0.0552888	0.0558011	0.184426	5.96785	8.1041	6.14005
BM_10_754	6.2	BM_10	F	AMPAD_MSSM_0000005849	240	76	5	37.03	NA	defAD	0.0479072	3.1381	0.0537355	0.0553043	0.0474706	0.171866	6.429	8.3301	5.8632
BM_36_360	5.7	BM_36	F	AMPAD_MSSM_0000024443	155	86	0.5	8.71	1	possAD	0.0512694	2.66384	0.0569329	0.0572751	0.0507453	0.179281	6.09116	7.97966	6.23848
BM_10_546	6	BM_10	F	AMPAD_MSSM_0000091390	200	100	4	4.88	3	probAD	0.0530857	3.19857	0.0592564	0.0562175	0.0528504	0.184241	6.38821	8.61353	6.47162
BM_10_690	5.9	BM_10	F	AMPAD_MSSM_0000056019	1000	97	2	0.76	4	possAD	0.0572403	3.85538	0.0592159	0.0645369	0.0584252	0.20111	6.4709	8.54829	5.64904
BM_10_630	5.2	BM_10	M	AMPAD_MSSM_0000054219	245	88	0.5	5.52	5	possAD	0.0678543	3.97386	0.0734783	0.0746275	0.0705628	0.230719	6.51103	8.39575	5.39622
hB_RNA_9228	5.6	BM_44	F	AMPAD_MSSM_0000007107	690	86	0.5	0	3	NL	0.0486195	3.13225	0.0516935	0.0543107	0.0520524	0.187794	6.19091	8.63573	6.40883
hB_RNA_8015	5.4	BM_22	F	AMPAD_MSSM_0000012479	230	83	4	7.24	6	defAD	0.0582811	3.73682	0.0601515	0.0649388	0.0651387	0.233933	5.71368	8.2433	6.55753
hB_RNA_13210	7.3	BM_10	F	AMPAD_MSSM_0000082228	680	102	5	21.76	6	defAD	0.053417	3.66005	0.0538231	0.0572356	0.0570042	0.197747	6.19379	8.63795	5.84499
BM_36_406	7	BM_36	F	AMPAD_MSSM_0000004030	160	88	1	2.33	5	probAD	0.058099	3.83849	0.0624543	0.0624022	0.0581402	0.203548	6.1643	8.55136	5.70819
BM_10_756	6.5	BM_10	M	AMPAD_MSSM_0000028611	523	79	1	2.11	3	NL	0.0798245	5.12715	0.0767874	0.0789899	0.0808384	0.265125	5.68106	8.11413	4.37794
BM_10_558	5.8	BM_10	F	AMPAD_MSSM_0000037960	255	97	2	12.4	3	defAD	0.0737979	2.73379	0.0856043	0.0796921	0.0749096	0.239418	6.0266	8.04239	5.74529
hB_RNA_16435	10	BM_44	M	AMPAD_MSSM_0000006160	222	93	2	4.82	6	defAD	0.0562522	2.87978	0.0588417	0.0596877	0.0560764	0.196558	6.14197	8.53975	6.85493
BM_36_534	5.8	BM_36	F	AMPAD_MSSM_0000021278	430	84	2	5.6	6	probAD	0.0557009	3.64928	0.062866	0.0652367	0.058558	0.208366	5.98792	8.55124	6.11438
hB_RNA_4474	7.5	BM_44	M	AMPAD_MSSM_0000084521	350	87	1	18.56	3	defAD	0.0611072	3.95209	0.0621802	0.065001	0.0643631	0.226026	5.55644	8.56141	7.28369
BM_10_792	6.3	BM_10	M	AMPAD_MSSM_0000099182	480	78	0	1.84	3	NL	0.0514112	3.25264	0.0552565	0.0564479	0.0513034	0.181971	6.51354	8.53437	5.25311
BM_36_373	6.6	BM_36	F	AMPAD_MSSM_0000058575	135	72	1	4.94	2	defAD	0.0713974	4.41438	0.0724802	0.0730336	0.0732439	0.248906	6.26054	8.45149	5.10803
BM_36_531	6.3	BM_36	F	AMPAD_MSSM_0000075093	960	78	0	0	2	NL	0.0649082	4.40816	0.0694192	0.073086	0.0693161	0.234641	6.10578	8.47962	5.63871
BM_36_314	7.1	BM_36	M	AMPAD_MSSM_0000041763	375	74	5	16.6	5	defAD	0.0535952	3.35501	0.0584418	0.0569997	0.0526038	0.18994	6.30956	8.47627	5.37596
hB_RNA_9045	4.3	BM_44	M	AMPAD_MSSM_0000074881	690	90	2	18.8	6	defAD	0.0591824	3.77742	0.0584779	0.0661448	0.0669965	0.234085	6.11781	8.42583	6.34007
hB_RNA_16165	8.4	BM_44	F	AMPAD_MSSM_0000038686	390	87	3	14.29	5	defAD	0.0693434	3.70039	0.0684944	0.06959	0.0687114	0.232627	5.76697	8.5604	7.22683
hB_RNA_7805	4.5	BM_22	M	AMPAD_MSSM_0000013090	1285	71	0.5	0	1	NL	0.0512303	2.82887	0.0618861	0.0672009	0.0582763	0.209663	5.98253	8.39083	6.24899
hB_RNA_13589	6	BM_10	F	AMPAD_MSSM_0000073140	400	85	0.5	9.12	3	probAD	0.0602727	3.79287	0.06242	0.0645852	0.0642881	0.224978	6.23112	8.61378	5.69438
hB_RNA_11052	5.7	BM_36	F	AMPAD_MSSM_0000097594	330	99	1	8.48	5	defAD	0.0562506	3.23422	0.061619	0.0674983	0.0635976	0.226991	5.59364	8.45803	7.38989
hB_RNA_7775	9.9	BM_22	F	AMPAD_MSSM_0000077061	330	94	3	8.99	6	defAD	0.0542577	3.1381	0.0645628	0.0665933	0.0591087	0.206742	6.28526	8.80065	6.84495
BM_10_778	8	BM_10	M	AMPAD_MSSM_0000099364	253	64	3	0	0	NL	0.0485202	2.79791	0.0546899	0.0535248	0.0462772	0.167404	5.96966	8.37831	5.30739
BM_22_1111	5	BM_22	M	AMPAD_MSSM_0000073787	645	66	0.5	0	2	NL	0.0660896	3.74916	0.064798	0.0624431	0.0670853	0.213845	6.47243	8.24049	5.47465
hB_RNA_8465	6	BM_44	F	AMPAD_MSSM_0000007353	140	97	3	8.92	6	defAD	0.054134	3.09431	0.0627321	0.0634173	0.0580956	0.208811	5.95248	8.36773	6.39022
BM_36_496	4.7	BM_36	M	AMPAD_MSSM_0000033789	1410	85	4	9.6	6	defAD	0.0529871	3.03057	0.0613955	0.0676802	0.056515	0.204856	6.01758	8.39581	6.94226
BM_10_767	6.5	BM_10	M	AMPAD_MSSM_0000074881	690	90	2	18.8	6	defAD	0.0623342	4.30771	0.0651594	0.0673207	0.0639927	0.21892	6.43843	8.37384	5.29934
BM_22_83	6	BM_22	M	AMPAD_MSSM_0000033789	1410	85	4	9.6	6	defAD	0.0620594	3.13798	0.0693589	0.0665264	0.0632468	0.208301	6.40451	8.33658	6.45381
hB_RNA_13228	4	BM_10	F	AMPAD_MSSM_0000059347	355	90	2	6.48	5	probAD	0.085095	5.5654	0.0812988	0.0826963	0.0923442	0.308113	6.06519	8.49014	6.50496
hB_RNA_4923	4.8	BM_44	F	AMPAD_MSSM_0000007698	1155	79	3	0	3	NL	0.0655412	4.40665	0.162539	0.0710933	0.07195	0.248743	6.54468	8.50848	7.04586
BM_22_152	6	BM_22	M	AMPAD_MSSM_0000024508	315	85	0	0	2	NL	0.0680028	4.6408	0.0694453	0.0689251	0.0707341	0.235175	6.25887	8.44077	5.35704
BM_22_156	6.1	BM_22	F	AMPAD_MSSM_0000098107	175	95	4	28.16	6	defAD	0.0501833	3.27634	0.0560671	0.0544802	0.0512884	0.176768	6.61078	8.44947	5.82228
BM_10_747	8	BM_10	F	AMPAD_MSSM_0000012876	255	76	1	0	2	NL	0.0519143	3.57854	0.0562896	0.0580548	0.0516431	0.18293	5.98715	8.21815	6.31806
hB_RNA_12504	6.2	BM_10	F	AMPAD_MSSM_0000028083	180	89	5	29.2	6	defAD	0.0558894	3.52585	0.0575439	0.0659597	0.0604978	0.21051	5.99165	8.44618	6.43513
BM_22_183	7.5	BM_22	F	AMPAD_MSSM_0000019562	165	84	5	14.32	2	defAD	0.0521839	3.44293	0.0591514	0.0553803	0.053152	0.186483	6.48535	8.42074	5.52719
hB_RNA_13262	6.6	BM_10	M	AMPAD_MSSM_0000029668	610	74	0.5	4.26	2	NL	0.0512014	2.9658	0.0555977	0.0620538	0.0542019	0.196259	6.60675	8.55312	5.36334
hB_RNA_4456	5.2	BM_44	M	AMPAD_MSSM_0000028611	523	79	1	2.11	3	NL	0.0847143	5.01003	0.0816848	0.0846152	0.0915905	0.298252	5.43537	8.49954	5.57277
BM_36_308	6.3	BM_36	F	AMPAD_MSSM_0000095774	300	85	3	0	NA	NL	0.0574017	3.84492	0.0579795	0.0599917	0.0574177	0.203543	6.0534	8.38778	5.78947
hB_RNA_9160	5.7	BM_22	F	AMPAD_MSSM_0000064526	285	75	1	24.15	6	defAD	0.0642853	4.0049	0.0662154	0.0665627	0.0670191	0.233309	6.22482	8.64957	6.06478
hB_RNA_16135	9	BM_44	F	AMPAD_MSSM_0000064525	240	87	0.5	13.76	5	defAD	0.0731437	4.64603	0.0676794	0.0692106	0.0770558	0.255047	5.80755	8.69422	5.37488
hB_RNA_7905	5.9	BM_22	M	AMPAD_MSSM_0000018305	1240	82	4	7.04	6	probAD	0.0529165	3.04698	0.0607024	0.0697045	0.0591507	0.210648	6.14873	8.52736	6.04971
hB_RNA_17075	9.6	BM_44	F	AMPAD_MSSM_0000007283	240	79	2	10.4	3	probAD	0.0615443	3.73192	0.0662802	0.0713417	0.0652708	0.219883	6.38628	8.89533	5.83101
BM_36_324	5.3	BM_36	F	AMPAD_MSSM_0000072578	377	104	3	5.13	6	defAD	0.0482618	2.35066	0.0556747	0.052935	0.04696	0.170179	5.55271	8.09925	7.00716
hB_RNA_8655	6.4	BM_44	M	AMPAD_MSSM_0000097977	140	84	3	5.56	6	defAD	0.0489488	3.33127	0.0558179	0.055733	0.0532935	0.195721	6.21456	8.92886	5.76321
hB_RNA_9206	6.6	BM_22	M	AMPAD_MSSM_0000027521	335	81	2	9.6	2	probAD	0.0508208	2.91201	0.0646306	0.0647774	0.0543153	0.194368	6.39241	8.70218	6.39487
BM_10_676	6.4	BM_10	F	AMPAD_MSSM_0000039480	1262	90	2	2	3	possAD	0.056098	3.62541	0.058526	0.062496	0.0583542	0.199152	6.55052	8.60156	5.78157
BM_10_649	5.6	BM_10	F	AMPAD_MSSM_0000084538	885	99	1	0	2	NL	0.0520208	3.38066	0.0551747	0.0591109	0.0536095	0.188011	6.06756	8.12426	5.94087
hB_RNA_12582	7.9	BM_10	F	AMPAD_MSSM_0000077061	330	94	3	8.99	6	defAD	0.0552685	3.44063	0.0582874	0.0617331	0.0593376	0.20612	6.07899	8.56633	6.25663
BM_22_2	6.7	BM_22	F	AMPAD_MSSM_0000035096	185	90	3	3.6	6	probAD	0.0734563	3.59365	0.0773785	0.0745828	0.0737843	0.235044	6.30658	8.39692	5.78043
BM_22_76	6.4	BM_22	F	AMPAD_MSSM_0000031555	1018	83	2	7.79	6	defAD	0.0516795	3.26804	0.0564542	0.05457	0.0534331	0.181495	6.58657	8.43015	5.57855
BM_10_645	5.3	BM_10	M	AMPAD_MSSM_0000028592	225	86	2	2.65	4	probAD	0.0697504	3.48244	0.0770601	0.0761874	0.0724771	0.230419	6.38319	8.29654	5.60765
hB_RNA_4731	5.7	BM_44	F	AMPAD_MSSM_0000073140	400	85	0.5	9.12	3	probAD	0.0595462	3.64913	0.0620052	0.0637731	0.0633034	0.222722	5.78415	8.5537	6.27535
BM_36_510	5	BM_36	M	AMPAD_MSSM_0000029668	610	74	0.5	4.26	2	NL	0.0472457	2.79825	0.0561111	0.0624609	0.0510191	0.189155	6.44548	8.34635	5.63223
BM_10_813	8.8	BM_10	F	AMPAD_MSSM_0000080488	240	108	0.5	0	3	NL	0.0642724	4.61473	0.0628534	0.0610415	0.0647875	0.216307	5.81594	8.20954	4.93605
hB_RNA_16175	8.5	BM_44	M	AMPAD_MSSM_0000026279	270	76	1	8.32	1	possAD	0.0791703	4.1688	0.0750181	0.0764915	0.0786927	0.260592	6.13116	8.75567	6.4233
BM_22_90	5.2	BM_22	F	AMPAD_MSSM_0000020485	1023	95	0	2.76	3	possAD	0.0469779	2.37074	0.0541915	0.0537011	0.0457431	0.163351	6.52696	8.24815	5.7095
hB_RNA_13542	6.5	BM_10	F	AMPAD_MSSM_0000014385	360	72	3	17.52	6	defAD	0.0554926	3.58059	0.0577497	0.0591435	0.0591104	0.209126	6.49743	8.74109	6.58983
BM_10_602	8	BM_10	F	AMPAD_MSSM_0000060126	310	91	0	12.32	4	possAD	0.100929	1.93029	0.114143	0.104043	0.104751	0.305038	5.8993	8.25589	5.78724
hB_RNA_8685	4.6	BM_44	F	AMPAD_MSSM_0000077756	256	89	3	1.98	3	probAD	0.0571671	2.62098	0.0689527	0.0744622	0.06359	0.223043	5.69018	8.19605	6.85802
hB_RNA_5161	4.4	BM_44	M	AMPAD_MSSM_0000078451	705	101	0.5	0	3	NL	0.0553682	3.48872	0.0568218	0.0623201	0.0614729	0.219571	5.93462	8.35655	6.45832
hB_RNA_9201	5.4	BM_22	M	AMPAD_MSSM_0000095506	941	77	0.5	0	2	NL	0.0587941	3.25341	0.0729448	0.07618	0.06637	0.231256	5.93575	8.51112	5.97043
hB_RNA_16365	10	BM_44	F	AMPAD_MSSM_0000006874	425	78	5	2.11	5	NL	0.063626	3.53868	0.0651749	0.0650261	0.0645329	0.218715	6.19621	8.72663	6.52938
BM_22_102	6	BM_22	M	AMPAD_MSSM_0000080571	210	64	0.5	9.04	2	possAD	0.0462065	3.14381	0.0524435	0.050678	0.0460449	0.164838	6.43247	8.40305	5.94563
BM_36_417	8.5	BM_36	F	AMPAD_MSSM_0000073342	420	62	0	0	0	NL	0.0629296	3.84876	0.0642864	0.0643856	0.0620872	0.212821	6.29343	8.25048	5.02356
BM_36_352	7.4	BM_36	F	AMPAD_MSSM_0000044785	300	103	2	7.07	6	defAD	0.0581447	3.80163	0.0622936	0.0606947	0.0586014	0.202446	5.95142	8.43541	5.39132
hB_RNA_7695	5	BM_22	F	AMPAD_MSSM_0000086087	505	89	0	0	3	NL	0.0489809	2.52283	0.061608	0.0659543	0.055296	0.204768	5.71999	8.22194	6.81557
hB_RNA_16705	10	BM_44	F	AMPAD_MSSM_0000099345	210	95	0	5.36	5	probAD	0.0529614	3.1888	0.0605318	0.0676081	0.0563624	0.19655	6.13794	8.90761	6.68458
hB_RNA_13081	4.1	BM_10	F	AMPAD_MSSM_0000086087	505	89	0	0	3	NL	0.0503612	3.29142	0.0527553	0.0562458	0.054809	0.194005	6.18916	8.25416	6.46673
hB_RNA_10332	8	BM_22	M	AMPAD_MSSM_0000071241	210	83	3	4.8	2	probAD	0.0557775	3.26059	0.0614253	0.0666018	0.0600208	0.21292	6.32043	8.72352	6.47541
BM_36_464	5.3	BM_36	F	AMPAD_MSSM_0000007698	1155	79	3	0	3	NL	0.0541349	3.40786	0.0604947	0.0676977	0.0591715	0.212915	6.22664	8.36424	6.35406
BM_10_759	8.3	BM_10	M	AMPAD_MSSM_0000046694	165	94	4	0	1	NL	0.0545977	3.53859	0.059426	0.0602567	0.054015	0.18922	6.14144	8.40358	5.25092
hB_RNA_4551	7	BM_44	M	AMPAD_MSSM_0000033789	1410	85	4	9.6	6	defAD	0.0599193	3.64523	0.0621333	0.0652325	0.0631046	0.219422	6.41586	8.86338	6.71951
BM_36_480	6.8	BM_36	M	AMPAD_MSSM_0000034701	520	94	0	1.95	4	probAD	0.058454	3.96728	0.0643308	0.0691091	0.0629678	0.222158	5.8042	8.61678	6.22328
BM_36_476	5	BM_36	F	AMPAD_MSSM_0000015395	375	82	5	3.76	1	possAD	0.0472538	3.03448	0.0557764	0.0621611	0.0515221	0.1895	6.19928	8.55436	5.98414
BM_22_262	5.2	BM_22	F	AMPAD_MSSM_0000061631	140	85	5	7.04	4	defAD	0.0598963	3.20764	0.0605595	0.0570893	0.0587443	0.192145	6.3183	8.46591	6.2265
BM_36_527	4.8	BM_36	F	AMPAD_MSSM_0000075505	195	75	0.5	0	3	NL	0.0526872	3.27759	0.0597695	0.0643813	0.0570471	0.207938	6.15156	8.28884	5.65933
BM_22_275	5.8	BM_22	M	AMPAD_MSSM_0000024420	740	83	0.5	0	3	NL	0.0691757	3.61229	0.0677698	0.0658137	0.0687538	0.21686	6.03812	8.19119	6.06547
BM_22_41	5.7	BM_22	M	AMPAD_MSSM_0000083367	915	80	4	15.12	NA	defAD	0.0502093	2.808	0.0570846	0.0537363	0.0496252	0.171302	6.50462	8.39366	5.62916
hB_RNA_10962	5.3	BM_36	F	AMPAD_MSSM_0000049781	190	81	3	24.4	5	defAD	0.0455402	3.02006	0.0499077	0.0518629	0.0488367	0.181059	5.72445	8.42608	7.61622
BM_36_290	8.9	BM_36	M	AMPAD_MSSM_0000013078	120	79	5	17.61	5	defAD	0.0496166	3.01683	0.0556755	0.0541097	0.0496659	0.176456	5.82714	8.20747	5.81937
hB_RNA_13574	6.2	BM_10	M	AMPAD_MSSM_0000016998	345	80	3	7.6	4	probAD	0.0536379	3.33273	0.0570618	0.059622	0.0571606	0.202655	6.46584	8.94977	6.16028
hB_RNA_13266	4.3	BM_10	M	AMPAD_MSSM_0000021530	498	73	2	7.93	6	defAD	0.0574734	3.4746	0.0603295	0.0665869	0.062608	0.221872	5.96729	8.57305	6.97829
BM_10_788	5.7	BM_10	F	AMPAD_MSSM_0000054396	240	98	0	4.88	3	probAD	0.0523062	3.36581	0.0574662	0.0577392	0.0520476	0.187091	6.11835	8.36111	5.46557
BM_22_189	5.9	BM_22	M	AMPAD_MSSM_0000047819	485	78	2	0	3	NL	0.0583368	3.95261	0.0620078	0.0612232	0.0606597	0.207621	6.52717	8.20849	5.56361
BM_36_408	7.1	BM_36	M	AMPAD_MSSM_0000080453	970	85	2	0	0	NL	0.0601326	3.57917	0.0641228	0.0648099	0.060008	0.208884	6.50757	8.51853	5.50377
hB_RNA_8645	4.8	BM_44	F	AMPAD_MSSM_0000086087	505	89	0	0	3	NL	0.0469776	2.76109	0.0537718	0.0546864	0.0508418	0.189033	5.97081	8.31687	6.34915
BM_10_720	5.2	BM_10	F	AMPAD_MSSM_0000020485	1023	95	0	2.76	3	possAD	0.0478496	3.26096	0.0545217	0.0552681	0.0494837	0.178163	6.57095	8.44168	5.29513
BM_10_684	6.3	BM_10	F	AMPAD_MSSM_0000005301	540	88	2	8.15	4	possAD	0.055808	3.78023	0.0583685	0.06324	0.0587666	0.202836	6.13199	8.27958	5.39963
BM_36_328	7.4	BM_36	F	AMPAD_MSSM_0000063213	220	78	2	20.24	6	defAD	0.0569647	3.62593	0.0621432	0.0607895	0.0579818	0.202446	5.70026	8.2044	5.53435
BM_36_515	7.8	BM_36	F	AMPAD_MSSM_0000007283	240	79	2	10.4	3	probAD	0.0536109	3.57091	0.062401	0.0658295	0.056997	0.205615	5.75022	8.48344	5.83969
BM_36_412	7.5	BM_36	M	AMPAD_MSSM_0000024508	315	85	0	0	2	NL	0.0703762	4.64551	0.0699678	0.071491	0.0718062	0.238996	5.74244	8.10698	4.78818
hB_RNA_5001	4.7	BM_44	F	AMPAD_MSSM_0000045135	240	83	0	1.8	3	possAD	0.0427941	4.03215	0.287925	0.0454049	0.0420763	0.162455	6.0275	8.46197	6.77219
hB_RNA_4546	4.2	BM_44	F	AMPAD_MSSM_0000014666	147	90	0.5	6.56	4	possAD	0.0717349	4.4185	0.0732742	0.0767707	0.0759488	0.26373	6.08526	8.23288	7.37666
hB_RNA_16685	10	BM_44	F	AMPAD_MSSM_0000035096	185	90	3	3.6	6	probAD	0.064348	3.76874	0.0676139	0.0764175	0.0673817	0.228784	5.71453	8.7714	6.67323
BM_10_658	6.7	BM_10	M	AMPAD_MSSM_0000016653	480	88	3	5.36	3	NL	0.0521878	3.42811	0.0556527	0.0598975	0.0531061	0.185954	6.46836	8.35587	5.49164
BM_10_711	7.2	BM_10	F	AMPAD_MSSM_0000007949	185	94	2	2.16	2	defAD	0.0494866	3.19264	0.0562517	0.0580401	0.0506381	0.177311	6.15553	8.41095	5.70749
hB_RNA_7825	4.9	BM_22	M	AMPAD_MSSM_0000017693	420	92	3	5.65	6	defAD	0.0682486	4.24152	0.0715233	0.0788286	0.0755792	0.262818	6.18194	8.63159	6.8042
hB_RNA_8955	6.7	BM_44	F	AMPAD_MSSM_0000068806	330	87	0	4.38	3	possAD	0.0543019	3.5783	0.0533411	0.0664499	0.062374	0.213739	6.40609	8.79551	6.3692
BM_22_22	7.1	BM_22	M	AMPAD_MSSM_0000093995	870	61	0.5	5.05	1	possAD	0.0698358	3.92706	0.0750665	0.0752257	0.0744482	0.236413	6.24749	8.19244	5.40372
hB_RNA_7875	5.5	BM_22	F	AMPAD_MSSM_0000077756	256	89	3	1.98	3	probAD	0.0517245	2.75447	0.0618062	0.070778	0.0564434	0.201644	5.65968	8.33056	7.04509
hB_RNA_4331	6	BM_44	F	AMPAD_MSSM_0000078471	160	99	1	9.52	4	possAD	0.0586018	3.98016	0.0632523	0.0636937	0.0617788	0.21858	6.5844	8.92389	6.47869
BM_36_450	6.8	BM_36	M	AMPAD_MSSM_0000043479	1264	73	0.5	0	2	NL	0.0538791	3.60434	0.0616224	0.0661366	0.0576241	0.205361	5.90305	8.48021	5.81955
BM_22_143	7.7	BM_22	F	AMPAD_MSSM_0000073342	420	62	0	0	0	NL	0.0707983	3.61965	0.0757865	0.0740553	0.0746941	0.239274	6.23632	8.32738	5.10522
hB_RNA_8325	6.1	BM_44	F	AMPAD_MSSM_0000079926	360	88	4	4.18	6	defAD	0.0528782	3.50878	0.0596311	0.060484	0.0576504	0.206803	5.88016	8.56592	6.94801
hB_RNA_16095	8.7	BM_44	F	AMPAD_MSSM_0000033390	240	77	0.5	0	2	NL	0.0609468	3.66004	0.0607673	0.0614592	0.0627974	0.211632	5.99021	8.77122	5.53968
hB_RNA_16675	10	BM_44	F	AMPAD_MSSM_0000004030	160	88	1	2.33	5	probAD	0.0567357	3.5235	0.0637932	0.0712889	0.0614942	0.210304	6.04862	8.9032	6.12867
BM_10_663	6.5	BM_10	F	AMPAD_MSSM_0000048528	145	81	1	7.2	3	probAD	0.050407	3.13417	0.0539376	0.0590417	0.0508742	0.177522	6.54155	8.58773	5.30229
hB_RNA_4498	5.7	BM_44	M	AMPAD_MSSM_0000051093	375	74	2	41.44	6	defAD	0.0484272	2.92555	0.0521769	0.0559491	0.051521	0.184091	5.9687	8.5085	6.49859
BM_36_380	5.4	BM_36	F	AMPAD_MSSM_0000005301	540	88	2	8.15	4	possAD	0.0594854	3.73664	0.0641298	0.0668556	0.0618352	0.215648	6.10799	8.20511	5.49885
hB_RNA_7925	7.1	BM_22	F	AMPAD_MSSM_0000014562	148	94	4	4.59	6	defAD	0.0604255	3.453	0.0662963	0.0753426	0.0679022	0.236133	5.78556	8.29727	6.80842
BM_10_703	7	BM_10	F	AMPAD_MSSM_0000040820	1220	61	0	0	1	NL	0.0665899	4.68542	0.0689655	0.0708308	0.0709193	0.2318	5.76107	8.26376	4.52935
BM_36_398	7.2	BM_36	F	AMPAD_MSSM_0000090996	105	90	1	0	3	NL	0.0492486	3.1919	0.0553628	0.0551984	0.0484803	0.174688	5.82151	8.37546	5.77753
BM_10_652	6.9	BM_10	M	AMPAD_MSSM_0000048992	255	74	4	23.32	NA	defAD	0.0465744	3.06448	0.0517076	0.0539607	0.0473031	0.166067	6.65339	8.45957	5.99581
hB_RNA_12464	4.8	BM_10	M	AMPAD_MSSM_0000013090	1285	71	0.5	0	1	NL	0.053491	2.95051	0.0567269	0.0664089	0.0566211	0.202953	6.40272	8.24965	5.78398
hB_RNA_16745	10	BM_44	F	AMPAD_MSSM_0000079856	370	83	0.5	0	1	NL	0.0613981	3.72636	0.0677634	0.0736759	0.0666818	0.230745	5.92184	8.63724	6.42804
BM_36_1107	6.4	BM_36	M	AMPAD_MSSM_0000014947	120	80	3	7.12	6	probAD	0.0481166	2.8176	0.058251	0.0588763	0.049853	0.183106	6.27997	8.31737	5.76272
BM_10_791	8.9	BM_10	F	AMPAD_MSSM_0000057064	300	98	3	2.48	4	possAD	0.0539752	3.71861	0.0582878	0.0580917	0.0552885	0.192746	6.12929	8.4137	4.91094
hB_RNA_8135	6.7	BM_22	F	AMPAD_MSSM_0000026792	195	94	4	17.44	6	defAD	0.0616995	3.40999	0.0675824	0.0717299	0.0612046	0.211122	5.67405	8.45996	6.18983
BM_36_333	7.9	BM_36	F	AMPAD_MSSM_0000038686	390	87	3	14.29	5	defAD	0.0484361	3.33409	0.0540373	0.050652	0.0485206	0.174861	5.3554	8.10244	5.96199
BM_36_482	6.6	BM_36	F	AMPAD_MSSM_0000077958	305	88	0.5	7.76	2	NL	0.0551263	3.85108	0.061007	0.0659198	0.0597792	0.215723	6.11255	8.65194	5.25159
hB_RNA_9218	5.1	BM_22	M	AMPAD_MSSM_0000069155	590	72	1	18.64	5	defAD	0.049703	2.66666	0.062372	0.0675287	0.0556934	0.200751	5.6398	8.30733	6.97157
BM_36_286	6.3	BM_36	F	AMPAD_MSSM_0000032215	345	92	0	0	3	NL	0.0704287	4.89172	0.0698272	0.0706109	0.0716205	0.240661	6.33106	8.42998	5.0791
BM_10_647	5.9	BM_10	M	AMPAD_MSSM_0000078451	705	101	0.5	0	3	NL	0.0553613	3.65081	0.0586398	0.0625087	0.0585305	0.200186	6.00188	8.19408	5.65509
hB_RNA_4321	6.5	BM_44	F	AMPAD_MSSM_0000004310	180	74	1	0	2	NL	0.0458772	2.85747	0.0555595	0.0564554	0.049716	0.182378	6.28825	8.70588	6.45265
BM_22_135	7.2	BM_22	F	AMPAD_MSSM_0000080009	430	96	4	5.28	NA	probAD	0.0449054	2.76553	0.0520567	0.0507875	0.0449393	0.162853	6.79415	8.29954	5.70273
hB_RNA_5051	7	BM_44	M	AMPAD_MSSM_0000065630	250	88	0	8.82	3	possAD	0.0525929	3.55814	0.0573873	0.0619685	0.0590091	0.20906	6.4898	8.73835	6.28118
BM_10_621	6.2	BM_10	M	AMPAD_MSSM_0000044145	175	76	0.5	1.68	NA	NL	0.0744952	2.63459	0.0820353	0.0786587	0.0744237	0.234648	6.5005	8.31492	5.3362
BM_36_505	4.7	BM_36	M	AMPAD_MSSM_0000016998	345	80	3	7.6	4	probAD	0.0464932	2.86729	0.0540468	0.0596945	0.0495636	0.182268	6.21264	8.53807	6.21381
BM_10_693	7.9	BM_10	F	AMPAD_MSSM_0000067003	540	84	0	6.21	3	defAD	0.0582511	3.88356	0.0603267	0.0643021	0.058748	0.203052	6.43264	8.54739	5.1124
BM_10_751	6.4	BM_10	M	AMPAD_MSSM_0000083367	915	80	4	15.12	NA	defAD	0.0529041	3.43281	0.0560754	0.0575834	0.051851	0.186052	6.40312	8.48028	5.91769
BM_36_525	6.9	BM_36	F	AMPAD_MSSM_0000049401	365	90	2	8.32	6	defAD	0.0515196	3.42549	0.0592344	0.0607042	0.0551195	0.196596	6.31692	8.53205	5.74737
hB_RNA_5141	5.4	BM_44	F	AMPAD_MSSM_0000064526	285	75	1	24.15	6	defAD	0.0558491	3.90201	0.0585632	0.0620891	0.061936	0.218347	6.6172	8.78706	5.51033
BM_36_299	6.3	BM_36	F	AMPAD_MSSM_0000029124	85	98	4	2.48	2	NL	0.0487621	2.94827	0.0541594	0.0566685	0.0488647	0.177731	5.56138	8.02852	5.83903
BM_22_119	5	BM_22	F	AMPAD_MSSM_0000073574	310	65	5	21.44	6	defAD	0.0520445	1.62479	0.0590524	0.0563325	0.0490204	0.168809	5.76311	7.86693	7.204
hB_RNA_16465	9.7	BM_44	F	AMPAD_MSSM_0000005301	540	88	2	8.15	4	possAD	0.0773569	3.6787	0.0756148	0.0787635	0.0785447	0.259688	6.21358	8.58214	6.35328
hB_RNA_16335	9.7	BM_44	F	AMPAD_MSSM_0000032215	345	92	0	0	3	NL	0.0868372	5.17496	0.079539	0.0807695	0.0910251	0.286946	6.10675	8.83095	5.64485
hB_RNA_13086	6	BM_10	F	AMPAD_MSSM_0000049781	190	81	3	24.4	5	defAD	0.057725	3.69043	0.0595053	0.0622931	0.0610989	0.212492	6.51716	8.62743	6.42795
BM_36_539	5.3	BM_36	F	AMPAD_MSSM_0000080009	430	96	4	5.28	NA	probAD	0.0452058	2.76042	0.0546015	0.0569795	0.0476241	0.176079	5.86785	8.23806	6.16074
hB_RNA_16455	10	BM_44	F	AMPAD_MSSM_0000037960	255	97	2	12.4	3	defAD	0.07869	3.74055	0.0769399	0.0801674	0.0799543	0.261099	5.81429	8.53248	6.58538
hB_RNA_16665	9.9	BM_44	F	AMPAD_MSSM_0000034450	215	96	4	4.03	6	defAD	0.0614868	3.74406	0.0648292	0.0760529	0.0647724	0.227244	6.17547	8.86007	6.27262
hB_RNA_4674	6.4	BM_44	F	AMPAD_MSSM_0000009439	265	95	3	11.04	6	defAD	0.0558455	3.27809	0.060409	0.0626198	0.057903	0.203598	5.87937	8.57544	6.26135
BM_36_413	7.1	BM_36	M	AMPAD_MSSM_0000082391	1201	92	0.5	0	2	NL	0.0677895	4.51201	0.070392	0.0700274	0.0703812	0.234008	5.88372	8.24807	4.69516
hB_RNA_8735	6.1	BM_44	F	AMPAD_MSSM_0000026792	195	94	4	17.44	6	defAD	0.0529419	2.81073	0.0620958	0.0619723	0.0551045	0.196964	5.71826	8.42951	6.32413
BM_22_174	7.3	BM_22	M	AMPAD_MSSM_0000047734	255	69	0.5	0	1	NL	0.0503988	3.14977	0.055617	0.0553014	0.0524697	0.184301	6.49395	8.43992	6.29808
hB_RNA_12638	7.1	BM_10	F	AMPAD_MSSM_0000077223	230	103	0	2.81	1	NL	0.0559356	3.70953	0.0568324	0.064754	0.0597382	0.205989	5.76892	8.68715	5.78559
BM_36_405	6.9	BM_36	F	AMPAD_MSSM_0000088112	320	95	1	7.01	6	defAD	0.0604384	3.85941	0.0631197	0.0643131	0.0612201	0.211341	6.37039	8.37085	5.97543
BM_22_147	5	BM_22	M	AMPAD_MSSM_0000045402	285	81	4	20	4	defAD	0.0545397	1.51074	0.0616594	0.0603692	0.0530789	0.175239	6.12057	8.02527	5.92906
BM_10_728	7.6	BM_10	F	AMPAD_MSSM_0000010001	165	94	0.5	12.16	1	defAD	0.0501589	3.25048	0.0557967	0.0553156	0.0487248	0.173393	5.92516	8.29295	5.31348
BM_36_418	6	BM_36	F	AMPAD_MSSM_0000048247	140	95	5	42	4	defAD	0.0632109	2.8413	0.0676702	0.066315	0.0603286	0.214534	5.80544	8.28096	6.24461
BM_22_36	5	BM_22	M	AMPAD_MSSM_0000019281	410	82	5	16.64	5	defAD	0.0546263	2.90636	0.0608309	0.0575153	0.0549962	0.187966	6.16927	8.14543	6.24695
hB_RNA_8805	6.1	BM_44	M	AMPAD_MSSM_0000007155	300	71	5	36	6	defAD	0.0545877	2.99411	0.0641467	0.06623	0.0580715	0.210723	6.54214	8.60031	6.2641
hB_RNA_16855	8.8	BM_44	M	AMPAD_MSSM_0000043479	1264	73	0.5	0	2	NL	0.0648029	4.02156	0.0659595	0.0724623	0.0705573	0.238346	6.05369	8.95938	6.01827
hB_RNA_16255	8.4	BM_44	F	AMPAD_MSSM_0000083234	355	90	2	0	1	NL	0.0686076	4.02581	0.0672482	0.0670036	0.0691979	0.233697	6.21278	8.68559	5.666
BM_10_572	5.1	BM_10	F	AMPAD_MSSM_0000028843	205	95	4	6.14	4	probAD	0.0875207	1.83142	0.101157	0.0944325	0.0874852	0.276637	6.02911	8.17595	6.2106
hB_RNA_12954	6.6	BM_10	F	AMPAD_MSSM_0000079926	360	88	4	4.18	6	defAD	0.0747618	4.66553	0.0729171	0.076065	0.0786386	0.269598	6.20147	8.79444	6.54891
hB_RNA_4351	6.2	BM_44	F	AMPAD_MSSM_0000029637	575	74	5	12.32	6	defAD	0.0583206	3.78679	0.06143	0.0642209	0.0623461	0.219034	6.05122	8.86701	6.87509
BM_22_120	5.2	BM_22	F	AMPAD_MSSM_0000072114	375	96	1	5.52	1	possAD	0.0644081	4.03844	0.0677685	0.0671348	0.0668624	0.223406	6.37174	8.27884	5.57054
hB_RNA_8495	5.1	BM_44	M	AMPAD_MSSM_0000013872	660	78	2	14.4	6	defAD	0.0493888	3.42047	0.0537382	0.057192	0.053983	0.198986	6.45164	8.65751	5.91024
hB_RNA_12917	6.5	BM_10	M	AMPAD_MSSM_0000013872	660	78	2	14.4	6	defAD	0.0553936	3.54076	0.0591982	0.0643776	0.0597847	0.207561	6.2213	8.59698	5.59009
BM_36_362	7.7	BM_36	F	AMPAD_MSSM_0000032714	835	94	2	14	3	defAD	0.0584347	3.67351	0.0617568	0.0617238	0.0583531	0.198315	6.36565	8.35941	5.94414
hB_RNA_17145	10	BM_44	M	AMPAD_MSSM_0000046265	160	100	4	17.9	4	defAD	0.0595497	3.30344	0.0571105	0.0602344	0.0582762	0.189054	6.20355	8.67951	6.34766
hB_RNA_16475	10	BM_44	M	AMPAD_MSSM_0000046694	165	94	4	0	1	NL	0.0772059	3.85297	0.0745321	0.0780593	0.0778332	0.251287	5.72077	8.76236	6.90218
BM_22_61	6.6	BM_22	F	AMPAD_MSSM_0000083234	355	90	2	0	1	NL	0.0570022	3.77295	0.0623496	0.0598264	0.0582593	0.200579	6.46673	8.36715	4.91733
hB_RNA_17045	9.9	BM_44	M	AMPAD_MSSM_0000070448	400	80	2	4.56	NA	defAD	0.0586596	3.51429	0.0656902	0.0681397	0.0613007	0.212198	5.84511	8.81497	6.96705
hB_RNA_16775	9.7	BM_44	F	AMPAD_MSSM_0000098107	175	95	4	28.16	6	defAD	0.0684603	4.10404	0.0719212	0.0805723	0.0738621	0.246669	5.69093	8.39047	5.9135
hB_RNA_9173	4.6	BM_22	F	AMPAD_MSSM_0000008743	1110	99	5	10.24	4	defAD	0.055971	3.44066	0.0585702	0.0604073	0.0593337	0.21198	5.75962	8.17249	6.33449
hB_RNA_12693	6.7	BM_10	F	AMPAD_MSSM_0000030047	212	90	3	1.24	3	possAD	0.0796099	5.4638	0.0717956	0.0794556	0.086542	0.28854	5.74348	8.49434	4.70612
hB_RNA_10502	4.9	BM_36	M	AMPAD_MSSM_0000018305	1240	82	4	7.04	6	probAD	0.0620134	4.16657	0.0540017	0.0622505	0.063601	0.220025	5.95371	8.34638	5.2284
hB_RNA_5151	6.4	BM_44	F	AMPAD_MSSM_0000031762	665	94	2	0	4	NL	0.0526694	3.60541	0.0547453	0.0569678	0.0562025	0.202948	6.60903	8.85779	6.03833
hB_RNA_16355	9.9	BM_44	F	AMPAD_MSSM_0000020485	1023	95	0	2.76	3	possAD	0.0615924	3.29349	0.0632305	0.0642134	0.0633804	0.221593	6.55889	8.614	6.42728
hB_RNA_16145	9.1	BM_44	F	AMPAD_MSSM_0000008176	870	87	2	25.36	6	defAD	0.0737386	4.42622	0.0705892	0.072535	0.0766813	0.254786	6.17357	8.81166	5.96969
hB_RNA_11132	7.1	BM_36	F	AMPAD_MSSM_0000077061	330	94	3	8.99	6	defAD	0.065148	3.39137	0.0722469	0.0728972	0.0695484	0.234447	6.36418	8.83184	6.73182
hB_RNA_16425	10	BM_44	M	AMPAD_MSSM_0000027339	1255	84	1	0	1	NL	0.0928133	5.25202	0.0837039	0.0872488	0.0962003	0.308944	6.28181	8.85132	6.55745
hB_RNA_16155	8.9	BM_44	F	AMPAD_MSSM_0000095439	230	86	2	0	3	possAD	0.0666757	4.26515	0.0654729	0.0666752	0.0690653	0.23034	6.02764	8.94639	6.28894
hB_RNA_4746	6.1	BM_44	F	AMPAD_MSSM_0000021046	295	83	4	9.52	6	possAD	0.0591936	3.82779	0.0619722	0.0657575	0.0650828	0.228682	6.36522	8.67879	6.21225
hB_RNA_7715	7.7	BM_22	F	AMPAD_MSSM_0000077223	230	103	0	2.81	1	NL	0.0635739	3.87884	0.0733345	0.076526	0.071706	0.248938	5.93695	8.88941	6.31156
BM_36_312	5.9	BM_36	F	AMPAD_MSSM_0000012846	240	83	1	3.6	3	possAD	0.0576082	3.53351	0.060707	0.0630653	0.0584115	0.202956	6.17974	8.37075	6.06737
hB_RNA_16305	9.9	BM_44	M	AMPAD_MSSM_0000076678	529	84	1	8.61	3	probAD	0.0668873	3.72504	0.0676817	0.0691629	0.0699238	0.237202	5.86658	8.62969	6.16131
BM_36_435	6.5	BM_36	F	AMPAD_MSSM_0000079856	370	83	0.5	0	1	NL	0.0594597	3.89117	0.0662758	0.0731395	0.0646664	0.2258	6.01287	8.5987	5.66957
hB_RNA_9168	4.5	BM_22	F	AMPAD_MSSM_0000070216	275	101	3	4.88	2	probAD	0.0617201	3.80539	0.0639758	0.066015	0.0652917	0.229983	5.72941	8.25073	6.20416
hB_RNA_12662	7.8	BM_10	F	AMPAD_MSSM_0000039233	710	96	3	9.2	5	defAD	0.0743685	4.81584	0.0699988	0.0780205	0.0809602	0.271065	6.03302	8.98112	5.35234
BM_36_520	7.5	BM_36	F	AMPAD_MSSM_0000084803	1165	73	0	2.26	4	possAD	0.0572171	3.79651	0.0632749	0.0639053	0.0600902	0.211001	5.54845	8.41162	5.34808
BM_22_44	4.9	BM_22	M	AMPAD_MSSM_0000026279	270	76	1	8.32	1	possAD	0.0634382	3.70709	0.0654895	0.0620653	0.0641769	0.212373	6.50772	8.50311	5.8805
hB_RNA_10492	6.1	BM_36	F	AMPAD_MSSM_0000059697	290	90	3	4.08	3	probAD	0.0487701	3.40333	0.047138	0.0498709	0.051224	0.184725	6.46755	8.74031	5.31488
BM_36_329	5.6	BM_36	F	AMPAD_MSSM_0000028892	310	87	2	9.04	6	defAD	0.0480444	2.80008	0.0536735	0.0528059	0.0478517	0.171928	6.54104	8.11487	5.63551
hB_RNA_16715	10	BM_44	F	AMPAD_MSSM_0000040820	1220	61	0	0	1	NL	0.0721257	4.57787	0.0641026	0.0713914	0.076176	0.236568	6.23226	9.0004	5.71746
BM_22_38	5.2	BM_22	M	AMPAD_MSSM_0000061399	265	74	5	26	4	defAD	0.049304	2.48891	0.0566273	0.0532373	0.0496864	0.169817	6.02078	8.05048	6.17925
BM_36_337	6.6	BM_36	F	AMPAD_MSSM_0000037960	255	97	2	12.4	3	defAD	0.0549102	3.3606	0.0602761	0.0607639	0.0547749	0.190257	5.73199	8.03907	5.85172
hB_RNA_16385	9.9	BM_44	F	AMPAD_MSSM_0000086050	175	84	1	14.1	4	defAD	0.0627518	3.44122	0.0637944	0.0642794	0.0638155	0.211207	6.13542	8.96283	5.93112
BM_10_732	6.9	BM_10	M	AMPAD_MSSM_0000032995	120	92	2	20.96	3	defAD	0.0427855	2.59493	0.0512188	0.0514747	0.0427018	0.155588	6.27538	8.29584	5.64055
BM_36_415	5.8	BM_36	F	AMPAD_MSSM_0000052232	1165	81	1	0	2	NL	0.0578947	3.46581	0.0628171	0.0638125	0.0590141	0.207695	5.90469	8.05692	5.47748
BM_10_589	5.5	BM_10	M	AMPAD_MSSM_0000083136	125	85	3	10.72	5	probAD	0.0702058	2.7353	0.0813015	0.0752507	0.070768	0.232229	6.41825	8.30706	5.61884
hB_RNA_13102	7.2	BM_10	M	AMPAD_MSSM_0000029716	220	85	3	14.68	6	defAD	0.0571739	3.75436	0.060227	0.0610366	0.0603898	0.205783	6.13556	8.67667	6.21517
hB_RNA_16985	9.6	BM_44	F	AMPAD_MSSM_0000012846	240	83	1	3.6	3	possAD	0.0491566	3.09702	0.0554783	0.0599196	0.0524493	0.19093	6.14308	8.64456	6.68982
hB_RNA_17095	10	BM_44	F	AMPAD_MSSM_0000072114	375	96	1	5.52	1	possAD	0.0695562	4.07468	0.0739077	0.0805356	0.0738685	0.246896	6.45381	8.70976	6.2626
hB_RNA_16065	9.5	BM_44	M	AMPAD_MSSM_0000056537	380	84	2	11.57	6	defAD	0.0657534	3.72705	0.0677127	0.0659543	0.0690088	0.225853	5.77336	8.61173	6.36111
BM_10_671	8	BM_10	F	AMPAD_MSSM_0000075505	195	75	0.5	0	3	NL	0.0534484	3.54722	0.0579875	0.0610769	0.0537402	0.187842	6.47572	8.40422	5.07717
hB_RNA_8905	7.4	BM_44	M	AMPAD_MSSM_0000071241	210	83	3	4.8	2	probAD	0.0503339	3.25353	0.0508165	0.0565146	0.0517988	0.177608	6.66197	8.86839	6.14272
hB_RNA_16225	8.9	BM_44	F	AMPAD_MSSM_0000061631	140	85	5	7.04	4	defAD	0.0704224	3.70816	0.0699206	0.0696414	0.0694223	0.228766	6.21694	8.70588	6.30086
hB_RNA_13655	6.3	BM_10	F	AMPAD_MSSM_0000020356	1110	84	0	0	1	NL	0.0603745	3.91633	0.0619924	0.0664137	0.0660265	0.229208	5.76885	8.5696	6.3282
hB_RNA_16505	10	BM_44	M	AMPAD_MSSM_0000093995	870	61	0.5	5.05	1	possAD	0.086657	4.44366	0.0816209	0.0829345	0.0894309	0.28288	6.01484	8.76316	6.14665
BM_10_799	6.7	BM_10	F	AMPAD_MSSM_0000076365	215	88	5	9.68	6	defAD	0.0529782	3.18381	0.0571252	0.05892	0.0530652	0.188392	6.34988	8.25208	5.6056
hB_RNA_16265	8	BM_44	M	AMPAD_MSSM_0000066936	454	66	1	0	2	NL	0.0653152	3.78953	0.0639801	0.0642908	0.0671002	0.227898	6.04103	8.5278	6.5297
BM_10_594	4.9	BM_10	F	AMPAD_MSSM_0000084161	660	99	5	12.48	5	defAD	0.0672424	3.2972	0.0754954	0.0716595	0.0684782	0.22469	6.05772	8.29461	5.69829
hB_RNA_17035	9.8	BM_44	M	AMPAD_MSSM_0000040274	1080	70	0	0	0	NL	0.0586887	3.70924	0.0629326	0.06711	0.0637486	0.222005	5.96339	8.72411	6.44132
BM_36_330	5.6	BM_36	M	AMPAD_MSSM_0000037684	310	78	2	12.58	6	defAD	0.0511685	3.13682	0.055816	0.0547894	0.0505054	0.180361	5.76635	8.20471	6.20217
BM_10_579	5	BM_10	F	AMPAD_MSSM_0000053706	605	79	3	0	1	NL	0.0684833	2.74499	0.0778582	0.0748627	0.0681224	0.219749	5.99545	8.24445	5.95605
BM_36_448	8.1	BM_36	F	AMPAD_MSSM_0000024257	180	73	0	0	1	NL	0.0525853	3.65223	0.059022	0.0636906	0.0561621	0.199879	5.67485	8.4794	4.95038
hB_RNA_8665	9.6	BM_44	F	AMPAD_MSSM_0000061911	456	95	0	0	3	NL	0.0594573	3.04884	0.068473	0.0772225	0.0702833	0.244242	6.13595	8.82427	6.72865
BM_10_719	6.2	BM_10	F	AMPAD_MSSM_0000071503	570	81	0	4.8	2	NL	0.0489691	3.13974	0.0547957	0.0566397	0.0500145	0.176659	6.3628	8.48739	5.30747
BM_36_322	6.9	BM_36	M	AMPAD_MSSM_0000011371	610	95	0	0	2	NL	0.0631687	4.2541	0.0651226	0.0638646	0.0644932	0.220478	5.94211	8.37246	5.45835
BM_22_86	7.9	BM_22	F	AMPAD_MSSM_0000091390	200	100	4	4.88	3	probAD	0.0548605	3.40081	0.0615802	0.0587241	0.0558803	0.190927	6.49011	8.5042	5.85478
hB_RNA_9151	4.4	BM_22	F	AMPAD_MSSM_0000077445	395	92	3	24.72	5	defAD	0.0633294	4.00891	0.0641223	0.0655606	0.0678961	0.235355	5.87017	8.25224	6.79276
BM_36_393	6.2	BM_36	F	AMPAD_MSSM_0000003284	160	93	2	2.72	3	probAD	0.0547075	3.22363	0.0599009	0.0613429	0.0549245	0.197822	5.72892	7.9957	5.90628
BM_36_350	6.8	BM_36	M	AMPAD_MSSM_0000024420	740	83	0.5	0	3	NL	0.0597704	3.76147	0.0637097	0.0631695	0.0609889	0.208949	6.07561	8.23241	5.44436
hB_RNA_12924	5.8	BM_10	M	AMPAD_MSSM_0000081405	1800	66	0.5	0	1	NL	0.080585	4.90774	0.0778185	0.0798034	0.0864815	0.28983	6.38581	8.7065	6.02677
hB_RNA_8185	6.2	BM_22	M	AMPAD_MSSM_0000060407	180	96	5	9.77	5	defAD	0.0606862	3.47717	0.0644198	0.0723471	0.0612872	0.215309	5.95489	8.55507	6.34312
hB_RNA_12986	7.6	BM_10	M	AMPAD_MSSM_0000061680	175	88	5	25.28	5	defAD	0.061683	4.00117	0.0617661	0.0640405	0.0665935	0.225656	6.31523	9.01826	5.79848
BM_36_486	7.2	BM_36	F	AMPAD_MSSM_0000091139	433	91	0.5	3.75	4	possAD	0.0534736	3.64124	0.0605251	0.0631206	0.057329	0.203904	6.23505	8.57087	5.57819
hB_RNA_7885	7	BM_22	F	AMPAD_MSSM_0000030047	212	90	3	1.24	3	possAD	0.0810544	5.51127	0.0787082	0.0803872	0.0857893	0.276703	5.7275	8.58015	5.16268
BM_22_91	7.4	BM_22	M	AMPAD_MSSM_0000046694	165	94	4	0	1	NL	0.0609701	3.72384	0.0662321	0.0642334	0.0616085	0.208436	6.32789	8.45085	5.8871
hB_RNA_8415	6.6	BM_44	F	AMPAD_MSSM_0000097594	330	99	1	8.48	5	defAD	0.0565403	3.24969	0.0649539	0.0674985	0.0598107	0.216246	6.05692	8.53643	6.91477
hB_RNA_8545	8.1	BM_44	F	AMPAD_MSSM_0000077061	330	94	3	8.99	6	defAD	0.0486094	3.3778	0.0552807	0.0530784	0.0516267	0.189855	6.47535	8.83914	6.46729
hB_RNA_8815	7.4	BM_44	M	AMPAD_MSSM_0000060654	135	88	3	14.64	5	defAD	0.0555582	3.09656	0.0644639	0.0630158	0.0582742	0.207947	6.2212	8.90129	5.98196
BM_36_472	7	BM_36	M	AMPAD_MSSM_0000016485	245	95	0.5	0	2	NL	0.0536949	3.53841	0.0606967	0.0646559	0.0562711	0.204458	6.11384	8.54278	5.87167
BM_36_383	6.3	BM_36	F	AMPAD_MSSM_0000045801	210	86	2	7.76	6	defAD	0.0562189	3.32703	0.0598179	0.062018	0.0565625	0.202119	5.61959	8.3245	5.803
BM_22_11	4.8	BM_22	M	AMPAD_MSSM_0000076188	344	98	3	2.24	6	probAD	0.0609256	3.32842	0.0658992	0.0668404	0.0610141	0.197999	6.45093	8.51138	5.76257
BM_22_195	8	BM_22	F	AMPAD_MSSM_0000045871	545	90	0.5	4.89	1	possAD	0.0569273	3.6476	0.0621934	0.0604005	0.0583946	0.197961	6.17689	8.32696	4.89742
hB_RNA_12944	6.3	BM_10	M	AMPAD_MSSM_0000060407	180	96	5	9.77	5	defAD	0.0737585	4.83188	0.0712754	0.0749962	0.0789884	0.267768	6.24254	8.65647	6.20486
hB_RNA_8345	4.6	BM_44	M	AMPAD_MSSM_0000027813	980	93	3	4.95	5	defAD	0.0553614	2.77597	0.0630191	0.0666824	0.0573182	0.21227	6.12053	8.58489	6.19858
hB_RNA_16025	9.9	BM_44	F	AMPAD_MSSM_0000031555	1018	83	2	7.79	6	defAD	0.0607984	3.72019	0.0612857	0.0613998	0.0634925	0.215369	6.23627	8.90941	6.09131
BM_36_411	7.8	BM_36	F	AMPAD_MSSM_0000034070	255	78	1	0	0	NL	0.0575836	3.25125	0.0603486	0.0613635	0.055926	0.195661	6.15018	8.45975	5.64428
BM_22_69	5.5	BM_22	F	AMPAD_MSSM_0000012846	240	83	1	3.6	3	possAD	0.053369	3.34913	0.0596741	0.0573441	0.0548758	0.186976	6.36613	8.37412	5.89714
BM_10_737	6.7	BM_10	M	AMPAD_MSSM_0000027521	335	81	2	9.6	2	probAD	0.0470504	3.02624	0.054949	0.0561694	0.0476155	0.171391	6.228	8.37411	5.39851
hB_RNA_13418	5.4	BM_10	F	AMPAD_MSSM_0000053095	1214	63	0.5	6.57	0	NL	0.0618046	3.90672	0.064146	0.0677445	0.0681578	0.239815	5.18766	9.01052	5.74262
BM_10_748	8.3	BM_10	M	AMPAD_MSSM_0000033868	685	84	0.5	0	2	NL	0.0507189	3.49508	0.0545	0.0562905	0.0499242	0.177898	6.22035	8.39398	5.60305
hB_RNA_16515	10	BM_44	M	AMPAD_MSSM_0000073787	645	66	0.5	0	2	NL	0.0804293	4.03216	0.0765872	0.0797098	0.0825227	0.267423	6.15236	8.70208	6.27103
hB_RNA_16055	9.1	BM_44	M	AMPAD_MSSM_0000034701	520	94	0	1.95	4	probAD	0.068341	4.07639	0.0672304	0.0670989	0.0697912	0.232418	6.09537	8.76972	6.41401
hB_RNA_13444	6.4	BM_10	F	AMPAD_MSSM_0000076498	1128	81	0	4.24	2	NL	0.052225	3.1827	0.0556832	0.060157	0.0580279	0.206253	5.71967	8.38231	6.48461
BM_10_768	6.5	BM_10	M	AMPAD_MSSM_0000026279	270	76	1	8.32	1	possAD	0.0551257	3.80486	0.0583261	0.0597695	0.0559024	0.194176	6.41976	8.39682	5.54134
BM_36_298	6.7	BM_36	F	AMPAD_MSSM_0000066858	210	92	4	5.36	4	NL	0.0548941	3.39147	0.0585256	0.0596604	0.0552422	0.194411	5.82945	8.3796	5.82731
BM_22_157	5.4	BM_22	M	AMPAD_MSSM_0000076678	529	84	1	8.61	3	probAD	0.051085	3.45173	0.0566463	0.0561824	0.0529087	0.187014	6.44071	8.45927	5.56404
hB_RNA_12664	7.9	BM_10	F	AMPAD_MSSM_0000033508	230	91	2	29.76	5	defAD	0.0637015	3.95907	0.0646104	0.070233	0.0687264	0.234377	5.74881	8.68039	5.66524
BM_22_63	6	BM_22	F	AMPAD_MSSM_0000014385	360	72	3	17.52	6	defAD	0.0525815	2.62426	0.0610747	0.0571679	0.0534608	0.177532	6.93567	8.37685	6.68559
hB_RNA_8795	4.4	BM_44	F	AMPAD_MSSM_0000053593	1605	70	0.5	1.63	0	possAD	0.0497778	2.19964	0.0592361	0.0736209	0.0588392	0.217506	5.88096	8.24684	6.55457
BM_36_281	5.7	BM_36	M	AMPAD_MSSM_0000020701	397	68	2	8.56	6	defAD	0.0681517	4.51285	0.0671595	0.0678051	0.0681243	0.228517	6.15454	8.57226	5.35861
BM_22_130	6.3	BM_22	F	AMPAD_MSSM_0000048247	140	95	5	42	4	defAD	0.0623436	1.91017	0.0697639	0.067227	0.0592751	0.202527	5.39833	7.87211	6.5715
BM_36_429	4.7	BM_36	F	AMPAD_MSSM_0000054396	240	98	0	4.88	3	probAD	0.0475622	2.85163	0.0563184	0.0623352	0.0497758	0.185387	5.69908	8.24708	6.20352
BM_22_269	6.9	BM_22	F	AMPAD_MSSM_0000090996	105	90	1	0	3	NL	0.0599327	3.31671	0.0610153	0.0589998	0.0600381	0.193001	6.44475	8.5338	6.00424
BM_10_607	6.1	BM_10	F	AMPAD_MSSM_0000065319	260	78	2	19.12	6	defAD	0.0929282	2.54997	0.105076	0.095478	0.0915294	0.288049	6.10098	8.30349	5.64865
BM_22_166	7.8	BM_22	M	AMPAD_MSSM_0000067720	250	93	0.5	0	0	NL	0.0539262	3.49374	0.0602405	0.0593087	0.0566993	0.189979	6.25821	8.50481	5.93349
hB_RNA_9178	7.7	BM_22	F	AMPAD_MSSM_0000049401	365	90	2	8.32	6	defAD	0.0546621	3.6176	0.111589	0.0601793	0.0558956	0.195104	6.14196	8.74042	6.65396
BM_22_144	5.9	BM_22	F	AMPAD_MSSM_0000034450	215	96	4	4.03	6	defAD	0.0567179	3.22894	0.0641913	0.0621054	0.0581672	0.197412	6.47129	8.22885	5.66834
hB_RNA_9195	6.3	BM_22	M	AMPAD_MSSM_0000099182	480	78	0	1.84	3	NL	0.0494239	3.01223	0.0625309	0.0568497	0.0523206	0.18926	6.50718	8.63091	5.68446
BM_36_441	6.4	BM_36	F	AMPAD_MSSM_0000074600	310	86	5	0	2	possAD	0.0495388	3.22453	0.0586695	0.0633354	0.0526768	0.18968	6.09279	8.63757	5.80879
BM_36_320	7.8	BM_36	F	AMPAD_MSSM_0000091390	200	100	4	4.88	3	probAD	0.0594621	3.83268	0.0632903	0.0620171	0.0598562	0.210215	6.13751	8.30813	6.10631
hB_RNA_16635	9.8	BM_44	F	AMPAD_MSSM_0000018768	230	84	3	0	NA	defAD	0.0635217	3.0226	0.0583324	0.0594903	0.0598365	0.203642	5.72544	8.46685	6.44394
hB_RNA_16485	10	BM_44	M	AMPAD_MSSM_0000031969	270	81	5	12.16	6	defAD	0.0676755	3.57354	0.0641414	0.0660557	0.0663815	0.216359	6.78909	8.85808	6.28792
BM_22_199	5.2	BM_22	F	AMPAD_MSSM_0000067003	540	84	0	6.21	3	defAD	0.0589723	3.84638	0.0633613	0.0616815	0.0597911	0.207381	6.59085	8.44357	5.59352
BM_22_132	5.4	BM_22	F	AMPAD_MSSM_0000018768	230	84	3	0	NA	defAD	0.0450505	2.35548	0.0520664	0.04998	0.0431734	0.159359	5.75016	8.00711	6.37794
hB_RNA_4697	4.3	BM_44	F	AMPAD_MSSM_0000038069	235	88	1	7.6	6	probAD	0.0454991	2.41992	0.053148	0.0537129	0.0484494	0.173867	5.74144	8.48887	6.84172
hB_RNA_17085	9.4	BM_44	F	AMPAD_MSSM_0000048528	145	81	1	7.2	3	probAD	0.053954	2.98417	0.0596376	0.0676412	0.0567472	0.205963	6.23155	8.79677	5.49375
BM_36_338	5.8	BM_36	M	AMPAD_MSSM_0000067602	590	76	5	34.56	NA	defAD	0.0494291	2.47518	0.0587783	0.0566308	0.0477336	0.171084	5.75652	8.01501	5.97229
hB_RNA_16865	9.4	BM_44	M	AMPAD_MSSM_0000033868	685	84	0.5	0	2	NL	0.0559166	3.21535	0.0610107	0.0713838	0.0588965	0.205177	6.26562	8.93176	6.12934
BM_36_440	7.1	BM_36	F	AMPAD_MSSM_0000071789	300	89	0.5	9.12	6	defAD	0.0529658	3.33568	0.060333	0.0639547	0.0553474	0.199523	5.97781	8.49927	5.43232
hB_RNA_4581	6.2	BM_44	F	AMPAD_MSSM_0000045801	210	86	2	7.76	6	defAD	0.0656407	4.04903	0.0648594	0.0670659	0.0699231	0.240699	5.65571	8.4921	6.59071
BM_36_354	7	BM_36	F	AMPAD_MSSM_0000077591	435	96	0.5	1.53	1	NL	0.0520927	3.1866	0.0592469	0.0576713	0.0521099	0.18564	6.28287	8.30984	5.18801
BM_36_366	7.4	BM_36	M	AMPAD_MSSM_0000084521	350	87	1	18.56	3	defAD	0.0669064	4.36054	0.0680256	0.0685551	0.0686263	0.232755	5.62094	8.27198	6.30438
hB_RNA_16655	10	BM_44	F	AMPAD_MSSM_0000072079	945	64	3	27.6	6	defAD	0.0609866	3.38733	0.0654583	0.0755797	0.0638594	0.227098	6.2296	8.66242	6.60766
hB_RNA_9170	4.1	BM_22	M	AMPAD_MSSM_0000016653	480	88	3	5.36	3	NL	0.0541321	3.32373	0.0587262	0.0604276	0.0592963	0.208566	6.02219	8.12752	6.53337
hB_RNA_8455	6.2	BM_44	M	AMPAD_MSSM_0000055476	178	69	5	33.6	6	defAD	0.048658	2.53789	0.0585226	0.0579162	0.0497448	0.184602	6.31051	8.48847	6.10378
BM_22_267	7.6	BM_22	M	AMPAD_MSSM_0000069984	300	75	0	0	1	NL	0.0625874	3.52703	0.0638571	0.0615981	0.0641109	0.202339	6.28527	8.56109	6.10327
BM_36_279	5.7	BM_36	F	AMPAD_MSSM_0000056019	1000	97	2	0.76	4	possAD	0.0587086	4.00029	0.0595656	0.0604004	0.0593477	0.204266	6.55174	8.46442	5.34328
hB_RNA_9194	4.8	BM_22	F	AMPAD_MSSM_0000035115	270	88	3	11.12	6	defAD	0.0537542	3.20333	0.0668549	0.0599645	0.0567204	0.206575	6.36031	8.59807	6.26189
hB_RNA_4688	5.7	BM_44	M	AMPAD_MSSM_0000035609	885	74	3	18.88	6	defAD	0.0585739	3.6325	0.0638946	0.0654827	0.0634114	0.218762	6.44741	8.6077	6.08464
BM_22_31	5.6	BM_22	M	AMPAD_MSSM_0000016998	345	80	3	7.6	4	probAD	0.058586	2.721	0.0664804	0.0635835	0.058628	0.194885	6.43605	8.41372	5.60109
hB_RNA_16885	9	BM_44	F	AMPAD_MSSM_0000036067	350	95	4	9.36	4	defAD	0.0610268	3.29479	0.0674397	0.0765117	0.0665906	0.224447	6.49451	8.61489	6.22049
BM_10_686	7.1	BM_10	M	AMPAD_MSSM_0000019193	310	85	3	23.03	6	defAD	0.0509001	3.35688	0.0537193	0.0577105	0.0506518	0.179087	6.71501	8.52149	5.62206
hB_RNA_8765	8	BM_44	F	AMPAD_MSSM_0000053661	125	85	3	0.32	3	possAD	0.0497156	2.6118	0.0608545	0.0592163	0.0509548	0.185471	6.13861	8.85909	6.35436
hB_RNA_13351	6.5	BM_10	F	AMPAD_MSSM_0000045801	210	86	2	7.76	6	defAD	0.0653429	3.99738	0.0655882	0.0681824	0.0687551	0.241821	6.02978	8.62076	6.10247
hB_RNA_16285	9.8	BM_44	F	AMPAD_MSSM_0000064293	1025	79	0	6.32	3	possAD	0.0746478	4.15069	0.0712354	0.0712536	0.0754455	0.247136	6.17679	8.79562	6.13116
BM_10_588	6.3	BM_10	M	AMPAD_MSSM_0000040584	995	74	0.5	0	2	NL	0.0941334	2.73306	0.105011	0.0970802	0.0964379	0.296229	6.24389	8.1558	5.09268
BM_10_812	8.2	BM_10	F	AMPAD_MSSM_0000031555	1018	83	2	7.79	6	defAD	0.0508514	3.48102	0.0556776	0.0542695	0.0504806	0.178289	6.61103	8.59091	5.25725
BM_10_670	7.1	BM_10	M	AMPAD_MSSM_0000066936	454	66	1	0	2	NL	0.0514847	3.38514	0.0559935	0.0607106	0.0533547	0.185094	6.25375	8.23911	5.57306
hB_RNA_4573	6.4	BM_44	F	AMPAD_MSSM_0000007949	185	94	2	2.16	2	defAD	0.0564546	3.68249	0.0573736	0.0608772	0.0608405	0.209756	5.72162	8.5208	6.72621
hB_RNA_4437	8	BM_44	M	AMPAD_MSSM_0000064974	440	62	4	24.69	6	defAD	0.0609772	3.82899	0.0630369	0.0675761	0.0652758	0.225109	5.90833	8.75933	6.2644
hB_RNA_10262	8.1	BM_22	F	AMPAD_MSSM_0000030199	259	90	3	2.88	5	possAD	0.057419	3.45622	0.0615577	0.0680925	0.0599533	0.211268	6.03838	8.85939	6.7135
BM_10_695	6.8	BM_10	F	AMPAD_MSSM_0000070412	480	85	2	0	3	NL	0.0776823	5.72749	0.0705397	0.0747363	0.0793602	0.258296	5.9959	8.57078	5.55629
hB_RNA_13677	7.9	BM_10	M	AMPAD_MSSM_0000084521	350	87	1	18.56	3	defAD	0.0609187	3.98985	0.0628266	0.0635489	0.064948	0.226567	5.97613	8.94803	6.73173
BM_22_84	5.2	BM_22	F	AMPAD_MSSM_0000007949	185	94	2	2.16	2	defAD	0.0523115	3.07108	0.0557245	0.0549456	0.0520557	0.183458	5.84383	8.14994	6.0361
BM_22_25	5.4	BM_22	F	AMPAD_MSSM_0000072079	945	64	3	27.6	6	defAD	0.0613383	3.06961	0.0674767	0.0663454	0.0606848	0.207074	6.42115	8.26362	6.25494
BM_22_75	5.7	BM_22	F	AMPAD_MSSM_0000048528	145	81	1	7.2	3	probAD	0.0480345	2.91292	0.0523879	0.0492741	0.0466332	0.165425	6.75123	8.64812	5.00409
hB_RNA_4980	6	BM_44	F	AMPAD_MSSM_0000026992	125	94	0.5	0	3	NL	0.0518528	3.85787	0.231713	0.0591679	0.0569481	0.196912	5.86785	8.64473	6.77816
hB_RNA_7665	7.1	BM_22	F	AMPAD_MSSM_0000097594	330	99	1	8.48	5	defAD	0.0543485	3.25637	0.0660691	0.064679	0.0582385	0.210597	5.74235	8.59828	7.57845
BM_36_400	7.3	BM_36	M	AMPAD_MSSM_0000040816	165	68	0.5	0	2	NL	0.0521547	3.22548	0.0579306	0.057643	0.0521779	0.183335	6.10495	8.36502	5.30414
BM_36_407	5.5	BM_36	M	AMPAD_MSSM_0000069779	1150	74	0	0	1	NL	0.0568851	3.64084	0.0606972	0.0626159	0.0573315	0.203333	6.40407	8.49742	6.2653
BM_36_364	5.3	BM_36	F	AMPAD_MSSM_0000077445	395	92	3	24.72	5	defAD	0.0532514	3.02591	0.0590311	0.0594455	0.0545335	0.19224	5.65009	8.35653	6.32014
BM_36_424	7.5	BM_36	F	AMPAD_MSSM_0000010001	165	94	0.5	12.16	1	defAD	0.056739	3.6167	0.0603942	0.0594524	0.0571636	0.195824	6.17582	8.33611	5.39875
hB_RNA_8985	6.6	BM_44	M	AMPAD_MSSM_0000081405	1800	66	0.5	0	1	NL	0.0593481	3.78322	0.0575837	0.0664846	0.0624377	0.213558	6.63987	8.86476	6.24071
BM_10_772	6.9	BM_10	M	AMPAD_MSSM_0000074087	312	99	1	11.66	2	defAD	0.0538132	3.43095	0.0590689	0.0589969	0.0539338	0.19146	6.27843	8.34567	5.39968
BM_22_80	6.5	BM_22	F	AMPAD_MSSM_0000004030	160	88	1	2.33	5	probAD	0.0539366	3.60837	0.0601065	0.0573881	0.05562	0.189114	6.33864	8.60098	5.44988
BM_10_636	4.9	BM_10	F	AMPAD_MSSM_0000019844	385	84	2	7.2	4	probAD	0.0697507	2.91297	0.0778974	0.0748628	0.0701472	0.229429	6.43102	8.32971	6.41552
BM_10_713	7.3	BM_10	F	AMPAD_MSSM_0000066858	210	92	4	5.36	4	NL	0.0535065	3.49286	0.0582954	0.0594729	0.0544547	0.191978	6.03777	8.18104	5.11792
BM_10_743	6.8	BM_10	F	AMPAD_MSSM_0000049006	410	79	0	0	0	NL	0.0466393	2.8272	0.0529557	0.0556121	0.0465763	0.168558	6.25149	8.47316	5.68626
hB_RNA_9172	5	BM_22	F	AMPAD_MSSM_0000014666	147	90	0.5	6.56	4	possAD	0.0628749	4.12321	0.0647227	0.0651496	0.0664498	0.232315	6.16331	8.26932	7.1176
hB_RNA_4611	6.7	BM_44	M	AMPAD_MSSM_0000081616	245	84	3	0	3	NL	0.051952	3.17665	0.0583741	0.0608937	0.055883	0.19674	6.19665	8.59114	6.11923
BM_36_495	4.7	BM_36	F	AMPAD_MSSM_0000019844	385	84	2	7.2	4	probAD	0.0487149	2.87282	0.0585416	0.0654135	0.0524894	0.196698	5.84739	8.22136	6.90014
hB_RNA_16945	10	BM_44	F	AMPAD_MSSM_0000063213	220	78	2	20.24	6	defAD	0.0622316	3.67302	0.0665844	0.0709796	0.0662806	0.22575	5.88777	8.92908	6.40685
hB_RNA_16845	9	BM_44	F	AMPAD_MSSM_0000044785	300	103	2	7.07	6	defAD	0.0627009	3.93194	0.0670072	0.0741321	0.0674654	0.229936	6.43935	9.0896	5.63104
hB_RNA_13107	4.5	BM_10	F	AMPAD_MSSM_0000053593	1605	70	0.5	1.63	0	possAD	0.0558162	3.40648	0.0583016	0.0610712	0.0587893	0.208851	6.29043	8.38519	5.56731
hB_RNA_12433	6.4	BM_10	F	AMPAD_MSSM_0000061911	456	95	0	0	3	NL	0.0680504	4.56906	0.0662861	0.0703603	0.0727065	0.250022	6.13843	8.88415	6.89392
BM_36_430	7.3	BM_36	M	AMPAD_MSSM_0000067720	250	93	0.5	0	0	NL	0.0549644	3.72087	0.0614726	0.0673944	0.0576259	0.206669	6.01541	8.70969	5.99447
BM_36_389	5.4	BM_36	F	AMPAD_MSSM_0000047108	380	90	4	5.59	6	defAD	0.0506428	2.75652	0.0565364	0.0557199	0.0490828	0.178145	4.88372	8.08612	7.35862
hB_RNA_16375	9.9	BM_44	M	AMPAD_MSSM_0000024508	315	85	0	0	2	NL	0.0971752	5.63513	0.0874124	0.0897838	0.101081	0.322256	5.70293	8.71064	5.68761
BM_36_449	5.3	BM_36	M	AMPAD_MSSM_0000027339	1255	84	1	0	1	NL	0.0621421	4.11785	0.0667583	0.0731661	0.0671911	0.23549	6.32776	8.69672	5.90338
BM_10_752	6.2	BM_10	F	AMPAD_MSSM_0000054682	315	85	5	15.22	6	defAD	0.0513836	3.39329	0.0566234	0.0573749	0.0508731	0.180974	6.10961	8.10874	5.92261
hB_RNA_7865	7.5	BM_22	M	AMPAD_MSSM_0000029716	220	85	3	14.68	6	defAD	0.0535642	3.27316	0.0614471	0.06662	0.0584156	0.203418	6.36597	8.86421	6.43294
BM_10_681	8.3	BM_10	F	AMPAD_MSSM_0000056061	305	96	1	5.96	5	defAD	0.0504054	3.31643	0.0539244	0.0575972	0.0511108	0.174817	5.87317	8.21886	5.54056
hB_RNA_4791	7.8	BM_44	M	AMPAD_MSSM_0000044145	175	76	0.5	1.68	NA	NL	0.0483523	3.21173	0.0533425	0.0541254	0.0527985	0.183983	6.42194	8.7132	5.85968
BM_36_347	8.3	BM_36	M	AMPAD_MSSM_0000070448	400	80	2	4.56	NA	defAD	0.0561356	3.71339	0.059975	0.0599646	0.0565465	0.193663	6.10486	8.6209	5.76433
BM_36_428	6.9	BM_36	M	AMPAD_MSSM_0000069984	300	75	0	0	1	NL	0.0599078	3.90968	0.0661154	0.0709221	0.0641327	0.225808	5.84359	8.73379	6.21979
hB_RNA_7705	6.6	BM_22	M	AMPAD_MSSM_0000016747	1545	74	0.5	0	1	NL	0.0656552	3.98738	0.0744078	0.0766141	0.0748826	0.253999	6.13005	8.77275	6.71089
hB_RNA_9159	5.5	BM_22	F	AMPAD_MSSM_0000061106	355	97	0.5	7.49	5	defAD	0.0557974	3.36459	0.0575291	0.0598207	0.0580212	0.206722	6.04507	8.46381	6.30135
hB_RNA_8575	4.5	BM_44	M	AMPAD_MSSM_0000086262	1070	73	5	33.84	6	defAD	0.053538	3.36524	0.0580228	0.0629228	0.0607005	0.220398	5.89679	8.38225	6.88579
BM_10_651	7.4	BM_10	F	AMPAD_MSSM_0000049401	365	90	2	8.32	6	defAD	0.0500361	3.36587	0.0543694	0.0559084	0.0502906	0.177198	6.04842	8.3283	6.17527
BM_10_584	6.5	BM_10	F	AMPAD_MSSM_0000079856	370	83	0.5	0	1	NL	0.0763942	3.13488	0.0874153	0.0816339	0.0809886	0.25587	6.06532	8.224	5.5854
hB_RNA_13640	6.6	BM_10	F	AMPAD_MSSM_0000038454	255	93	2	9.36	6	probAD	0.0469205	2.77787	0.054208	0.0632631	0.054608	0.198437	6.06959	8.55986	5.74532
hB_RNA_16875	9.4	BM_44	F	AMPAD_MSSM_0000084803	1165	73	0	2.26	4	possAD	0.0728551	4.24369	0.0722769	0.0837441	0.0790232	0.26702	6.22415	9.10452	5.9874
BM_22_106	5.9	BM_22	F	AMPAD_MSSM_0000065319	260	78	2	19.12	6	defAD	0.053866	2.73283	0.0595906	0.0585503	0.0526638	0.182746	5.7971	8.01513	6.3182
hB_RNA_4489	6.3	BM_44	F	AMPAD_MSSM_0000002772	320	90	5	8.88	6	defAD	0.055398	3.34956	0.0594496	0.063064	0.0581634	0.208553	6.27743	8.81928	6.24493
hB_RNA_13018	7.2	BM_10	F	AMPAD_MSSM_0000084955	130	85	5	18.88	5	defAD	0.0566893	3.72131	0.0574431	0.0604245	0.0598607	0.209819	6.31361	8.75908	6.16842
BM_22_49	6.4	BM_22	M	AMPAD_MSSM_0000080522	150	63	5	14.41	NA	defAD	0.0505682	3.02427	0.05869	0.0528969	0.0509922	0.176866	6.46785	8.25136	5.79309
hB_RNA_4591	4.3	BM_44	M	AMPAD_MSSM_0000069155	590	72	1	18.64	5	defAD	0.0485172	2.75971	0.0534552	0.0584565	0.0522153	0.18556	5.71976	8.35114	6.56826
hB_RNA_9204	7.9	BM_22	M	AMPAD_MSSM_0000065630	250	88	0	8.82	3	possAD	0.053016	3.2853	0.0652487	0.0684065	0.0593548	0.210327	5.84367	8.69008	6.75678
hB_RNA_9152	5	BM_22	F	AMPAD_MSSM_0000087007	600	80	3	6.51	6	defAD	0.051563	3.0697	0.0557181	0.0559865	0.0540901	0.195156	5.98753	8.36808	5.9856
BM_10_727	5.2	BM_10	F	AMPAD_MSSM_0000003284	160	93	2	2.72	3	probAD	0.0550573	3.36923	0.0585707	0.0611153	0.0542782	0.191555	6.05676	8.18181	5.88598
BM_10_615	7.5	BM_10	F	AMPAD_MSSM_0000047207	270	96	2	0	2	NL	0.0805949	2.63345	0.0882739	0.08401	0.07967	0.245832	6.36363	8.22408	5.40028
BM_10_716	7.1	BM_10	F	AMPAD_MSSM_0000038686	390	87	3	14.29	5	defAD	0.0525081	3.52074	0.0581875	0.0595187	0.0537474	0.187553	5.96693	8.23354	6.00519
hB_RNA_9221	6	BM_22	F	AMPAD_MSSM_0000020356	1110	84	0	0	1	NL	0.0695166	4.17873	0.0761857	0.0817825	0.0781946	0.270028	5.73858	8.54351	6.32799
BM_22_173	7.6	BM_22	F	AMPAD_MSSM_0000007283	240	79	2	10.4	3	probAD	0.059024	3.58428	0.0639013	0.0619537	0.0609493	0.202205	6.6666	8.53518	5.56892
hB_RNA_8825	5.1	BM_44	F	AMPAD_MSSM_0000040855	75	97	3	5.28	4	defAD	0.0484201	2.7357	0.0500634	0.0619177	0.05078	0.17703	6.3908	8.61668	6.86567
hB_RNA_16105	9.4	BM_44	M	AMPAD_MSSM_0000047734	255	69	0.5	0	1	NL	0.0588868	3.39607	0.0598484	0.0595812	0.0605588	0.205615	6.31699	8.81072	6.67371
BM_36_390	8.5	BM_36	M	AMPAD_MSSM_0000080522	150	63	5	14.41	NA	defAD	0.0486607	3.06912	0.0556063	0.0540047	0.048633	0.17768	6.13791	8.19557	5.39619
hB_RNA_9212	6.2	BM_22	M	AMPAD_MSSM_0000035609	885	74	3	18.88	6	defAD	0.0567501	3.52701	0.0607798	0.0688293	0.0680799	0.231358	6.1632	8.69429	6.06957
BM_22_88	7.3	BM_22	F	AMPAD_MSSM_0000088112	320	95	1	7.01	6	defAD	0.0584991	3.60827	0.0635353	0.0626823	0.0617957	0.201613	6.58111	8.47874	5.00614
BM_22_94	6.8	BM_22	F	AMPAD_MSSM_0000029637	575	74	5	12.32	6	defAD	0.0569193	2.89112	0.062601	0.060767	0.0565993	0.19433	6.12716	8.20723	6.23268
hB_RNA_12454	5.2	BM_10	M	AMPAD_MSSM_0000060654	135	88	3	14.64	5	defAD	0.0884483	5.2165	0.0830146	0.101241	0.107059	0.347102	5.69331	8.9439	6.15346
BM_36_397	7.7	BM_36	F	AMPAD_MSSM_0000099345	210	95	0	5.36	5	probAD	0.0537664	3.55005	0.0577642	0.0583339	0.053582	0.188743	6.02304	8.40752	5.38995
hB_RNA_9025	7.7	BM_44	F	AMPAD_MSSM_0000077223	230	103	0	2.81	1	NL	0.0577086	3.8413	0.0560266	0.0661039	0.0620313	0.213811	6.27489	8.95932	5.95991
BM_10_667	5.8	BM_10	F	AMPAD_MSSM_0000038069	235	88	1	7.6	6	probAD	0.0405132	2.3569	0.0468283	0.0504001	0.040418	0.145531	5.94494	8.27993	5.98804
BM_36_458	7.1	BM_36	M	AMPAD_MSSM_0000033868	685	84	0.5	0	2	NL	0.0503017	3.31502	0.0564237	0.0619437	0.0530814	0.1931	6.21603	8.58578	5.94836
hB_RNA_9211	6.6	BM_22	F	AMPAD_MSSM_0000009439	265	95	3	11.04	6	defAD	0.0515932	3.11919	0.0632665	0.0640212	0.0574329	0.204732	5.62479	8.62312	6.36235
hB_RNA_8605	7.7	BM_44	F	AMPAD_MSSM_0000025234	172	83	2	7.6	6	probAD	0.0498344	3.31047	0.056914	0.0551107	0.0529444	0.193251	6.29943	8.80916	5.85956
hB_RNA_4827	5.9	BM_44	F	AMPAD_MSSM_0000053706	605	79	3	0	1	NL	0.0552988	3.57428	0.0576403	0.0612554	0.0609814	0.212124	5.92826	8.58938	6.79386
BM_36_289	5	BM_36	F	AMPAD_MSSM_0000070216	275	101	3	4.88	2	probAD	0.0522904	3.36559	0.0584244	0.0581902	0.0540987	0.192077	5.28792	8.00177	6.32172
hB_RNA_13616	4.9	BM_10	M	AMPAD_MSSM_0000045402	285	81	4	20	4	defAD	0.0460464	2.69272	0.0499608	0.0534353	0.0492436	0.179673	6.04416	8.57531	5.94043
BM_22_151	5.8	BM_22	M	AMPAD_MSSM_0000020701	397	68	2	8.56	6	defAD	0.0665466	4.1189	0.0681619	0.0674461	0.0685282	0.2342	6.2269	8.509	5.35443
BM_22_272	6.1	BM_22	M	AMPAD_MSSM_0000099364	253	64	3	0	0	NL	0.0628396	2.72499	0.0657834	0.0615538	0.0597663	0.195287	6.59469	8.44161	5.85683
hB_RNA_12536	6.1	BM_10	F	AMPAD_MSSM_0000068806	330	87	0	4.38	3	possAD	0.063236	4.0285	0.0648046	0.0718118	0.0705736	0.238075	5.95069	8.47298	5.642
hB_RNA_16545	10	BM_44	F	AMPAD_MSSM_0000006559	235	93	2	2.05	3	possAD	0.05962	3.26585	0.0653001	0.0776338	0.0640332	0.226058	5.63944	8.38157	7.03148
hB_RNA_16205	9.3	BM_44	F	AMPAD_MSSM_0000067003	540	84	0	6.21	3	defAD	0.0735734	3.92701	0.0722262	0.0718254	0.0723854	0.241728	6.55278	8.81093	5.87014
hB_RNA_11023	4.4	BM_36	F	AMPAD_MSSM_0000030047	212	90	3	1.24	3	possAD	0.10702	7.05291	0.0962088	0.101285	0.12005	0.378503	5.67763	8.50052	5.54982
hB_RNA_9144	5.2	BM_22	M	AMPAD_MSSM_0000011371	610	95	0	0	2	NL	0.0699033	4.64308	0.06763	0.0682796	0.0735032	0.250423	5.77953	8.50621	6.24355
BM_22_145	5.5	BM_22	F	AMPAD_MSSM_0000021046	295	83	4	9.52	6	possAD	0.0565615	3.16678	0.0639665	0.0615794	0.0580674	0.195785	6.44178	8.34288	5.70264
BM_22_146	5.8	BM_22	F	AMPAD_MSSM_0000037960	255	97	2	12.4	3	defAD	0.054764	3.24311	0.0596	0.0596052	0.0549707	0.188565	6.43468	8.31255	5.96676
hB_RNA_7815	6.8	BM_22	M	AMPAD_MSSM_0000097977	140	84	3	5.56	6	defAD	0.0523269	3.19582	0.060857	0.0665543	0.0578339	0.208288	6.16188	8.78849	6.12886
BM_10_639	7.6	BM_10	F	AMPAD_MSSM_0000033390	240	77	0.5	0	2	NL	0.0572844	2.74271	0.0643395	0.0627659	0.0566572	0.188444	6.04922	8.20943	5.07962
BM_10_631	6.1	BM_10	M	AMPAD_MSSM_0000047734	255	69	0.5	0	1	NL	0.0631728	3.01021	0.0702606	0.0682771	0.0639135	0.210533	6.14354	8.41368	6.54745
BM_10_666	7.9	BM_10	F	AMPAD_MSSM_0000085981	260	85	0	4.08	2	NL	0.0545957	3.78137	0.0575957	0.0616873	0.055903	0.192854	6.02248	8.29225	5.30384
BM_36_541	5.1	BM_36	M	AMPAD_MSSM_0000030663	330	74	4	8.48	NA	defAD	0.0587028	3.74829	0.065983	0.0693972	0.0637991	0.224675	5.79493	8.40021	6.08428
BM_10_764	6.7	BM_10	F	AMPAD_MSSM_0000004113	270	96	3	12.4	3	defAD	0.0506298	3.15259	0.0539915	0.057253	0.0490714	0.173489	6.18867	8.29368	6.07029
hB_RNA_10622	7.4	BM_36	F	AMPAD_MSSM_0000050086	250	84	4	2.62	3	probAD	0.0287982	1.26983	0.0476537	0.0699794	0.0370453	0.162817	6.21244	8.75885	6.70903
hB_RNA_16405	9.9	BM_44	M	AMPAD_MSSM_0000032995	120	92	2	20.96	3	defAD	0.0581902	2.96017	0.0608526	0.0620543	0.0593235	0.20494	6.17617	8.73788	6.84353
BM_22_203	7.3	BM_22	F	AMPAD_MSSM_0000064293	1025	79	0	6.32	3	possAD	0.057922	3.82811	0.0600047	0.060597	0.0593334	0.204293	6.44956	8.2273	5.79091
BM_22_47	5.9	BM_22	F	AMPAD_MSSM_0000028843	205	95	4	6.14	4	probAD	0.0446646	2.41015	0.0537834	0.0509535	0.0432601	0.155501	6.37941	8.26908	5.50554
BM_36_335	8.1	BM_36	F	AMPAD_MSSM_0000060126	310	91	0	12.32	4	possAD	0.0560835	3.7062	0.0615048	0.0607637	0.0569843	0.195507	5.88595	8.34143	5.50499
hB_RNA_4361	7.1	BM_44	F	AMPAD_MSSM_0000074600	310	86	5	0	2	possAD	0.0507756	3.47075	0.0540295	0.0561086	0.0546186	0.193899	6.33948	8.96109	6.52326
BM_10_739	8.8	BM_10	M	AMPAD_MSSM_0000069984	300	75	0	0	1	NL	0.0551571	3.8494	0.0603734	0.0621586	0.0571018	0.196813	5.89041	8.3071	5.65071
hB_RNA_12794	7.7	BM_10	M	AMPAD_MSSM_0000044223	165	87	5	12.16	6	defAD	0.0496245	3.19393	0.0525862	0.056673	0.0545542	0.186326	5.97523	8.57128	6.13422
hB_RNA_8745	7.7	BM_44	F	AMPAD_MSSM_0000027965	250	85	3	2.19	2	possAD	0.0577935	2.91283	0.0699163	0.0765239	0.0660296	0.232731	6.18182	8.48634	5.83417
hB_RNA_10472	5.3	BM_36	F	AMPAD_MSSM_0000024227	125	83	3	27.04	6	defAD	0.0488605	3.36528	0.050412	0.0574775	0.0541907	0.195886	5.67331	8.369	7.38329
hB_RNA_9148	7.2	BM_22	M	AMPAD_MSSM_0000006643	190	80	3	22.4	5	defAD	0.0510369	3.22685	0.0551401	0.0553088	0.0537011	0.192311	6.27291	8.45759	6.05346
BM_10_548	5.2	BM_10	F	AMPAD_MSSM_0000020588	400	84	4	17.6	4	defAD	0.0526585	2.96328	0.0596956	0.0569147	0.052794	0.182986	6.42087	8.49813	5.68238
BM_22_165	6.4	BM_22	M	AMPAD_MSSM_0000054219	245	88	0.5	5.52	5	possAD	0.0549235	3.55043	0.0607595	0.0604369	0.0570122	0.195459	6.59133	8.29002	5.23331
hB_RNA_9230	6.9	BM_44	F	AMPAD_MSSM_0000080488	240	108	0.5	0	3	NL	0.0683059	4.57008	0.0662066	0.0693227	0.0754475	0.257039	6.00548	8.7442	6.18021
hB_RNA_9138	5.4	BM_22	F	AMPAD_MSSM_0000052232	1165	81	1	0	2	NL	0.0637529	4.1096	0.0657951	0.0676668	0.0682117	0.235294	6.08777	8.57235	5.67068
BM_22_101	5.6	BM_22	F	AMPAD_MSSM_0000007698	1155	79	3	0	3	NL	0.0576442	3.41093	0.0613077	0.0619128	0.0581622	0.200309	6.4557	8.26396	5.8955
BM_22_66	5.9	BM_22	M	AMPAD_MSSM_0000066936	454	66	1	0	2	NL	0.0496921	3.12741	0.0567965	0.0542252	0.0512375	0.176998	6.50626	8.28756	5.63454
BM_10_714	7.5	BM_10	M	AMPAD_MSSM_0000006643	190	80	3	22.4	5	defAD	0.0531381	3.17778	0.0595889	0.0614958	0.0544295	0.189493	6.39034	8.37075	5.21452
BM_36_376	7.4	BM_36	F	AMPAD_MSSM_0000056061	305	96	1	5.96	5	defAD	0.0574983	3.61853	0.0607092	0.062057	0.0579998	0.203312	6.28906	8.37003	5.45941
hB_RNA_8175	4.6	BM_22	M	AMPAD_MSSM_0000007155	300	71	5	36	6	defAD	0.0540087	3.18665	0.0578359	0.0625374	0.0582151	0.210653	5.87594	8.25146	6.89989
hB_RNA_12474	6	BM_10	F	AMPAD_MSSM_0000059697	290	90	3	4.08	3	probAD	0.0529743	3.18141	0.055167	0.0639222	0.0569866	0.202983	6.36169	8.57077	5.64037
hB_RNA_12762	4.6	BM_10	M	AMPAD_MSSM_0000039198	240	64	5	35.28	6	defAD	0.0633749	4.00553	0.0634465	0.0676692	0.069575	0.242369	6.09734	8.33162	5.83894
hB_RNA_4403	6	BM_44	F	AMPAD_MSSM_0000003284	160	93	2	2.72	3	probAD	0.0540064	3.48286	0.0566454	0.059525	0.057454	0.205765	6.18037	8.42233	6.58679
hB_RNA_9145	5.3	BM_22	F	AMPAD_MSSM_0000016717	290	89	0	0	3	NL	0.0542566	3.46449	0.056503	0.0591258	0.0584318	0.209022	6.18025	8.28527	6.06877
hB_RNA_4520	7	BM_44	F	AMPAD_MSSM_0000011243	340	82	0	7.16	3	NL	0.0604736	3.9463	0.0555098	0.0587198	0.0602008	0.201805	6.47194	8.7996	6.79116
BM_22_18	5.5	BM_22	M	AMPAD_MSSM_0000028592	225	86	2	2.65	4	probAD	0.0556829	3.21941	0.0633435	0.0635665	0.0558665	0.191733	6.55706	8.23191	5.65943
BM_22_270	5.9	BM_22	F	AMPAD_MSSM_0000034070	255	78	1	0	0	NL	0.0632462	3.36287	0.0646033	0.0610933	0.0625875	0.202164	6.18987	8.39338	6.07023
hB_RNA_9155	8.1	BM_22	F	AMPAD_MSSM_0000080488	240	108	0.5	0	3	NL	0.0849826	5.47131	0.0779539	0.0794794	0.0911741	0.29049	5.82406	8.68923	6.02139
hB_RNA_4961	6.8	BM_44	M	AMPAD_MSSM_0000011371	610	95	0	0	2	NL	0.0604928	4.51078	0.199247	0.0659091	0.0661482	0.229903	6.08005	8.83256	5.91635
hB_RNA_16445	9.4	BM_44	M	AMPAD_MSSM_0000074087	312	99	1	11.66	2	defAD	0.0795912	3.72723	0.0771636	0.0807447	0.0812541	0.271712	6.24031	8.73643	5.97165
hB_RNA_8055	7.1	BM_22	F	AMPAD_MSSM_0000079926	360	88	4	4.18	6	defAD	0.0617757	3.49149	0.0705789	0.0784371	0.068861	0.237901	5.59125	8.43161	6.91144
BM_10_725	7.5	BM_10	M	AMPAD_MSSM_0000066789	450	79	0.5	5.2	4	possAD	0.0532489	3.58647	0.0575798	0.0576201	0.0529271	0.185736	5.87531	8.05682	5.31314
BM_10_598	4.8	BM_10	M	AMPAD_MSSM_0000036121	280	101	1	3.04	1	NL	0.066358	2.24228	0.0797057	0.0741893	0.0671607	0.218012	6.31872	8.10374	5.61582
BM_36_466	7.6	BM_36	F	AMPAD_MSSM_0000067819	275	93	4	3.76	3	probAD	0.0519257	3.49487	0.0604415	0.0633831	0.0554997	0.197618	5.98615	8.57476	5.76288
BM_36_471	5.4	BM_36	M	AMPAD_MSSM_0000083136	125	85	3	10.72	5	probAD	0.0484714	3.24987	0.056115	0.0622629	0.0521588	0.192926	6.32848	8.4024	6.33932
BM_36_485	4.6	BM_36	M	AMPAD_MSSM_0000054219	245	88	0.5	5.52	5	possAD	0.0565941	3.71673	0.0623448	0.066635	0.0597554	0.215332	6.14658	8.43141	5.681
hB_RNA_10972	8.8	BM_36	F	AMPAD_MSSM_0000061911	456	95	0	0	3	NL	0.0556103	3.9171	0.0590049	0.0619051	0.0619245	0.215702	6.06582	8.93207	6.77346
BM_10_677	5.4	BM_10	M	AMPAD_MSSM_0000023152	547	71	5	23.36	NA	defAD	0.0487261	2.84467	0.0528448	0.0576015	0.048751	0.171506	5.9229	8.14957	5.94106
hB_RNA_8835	4	BM_44	F	AMPAD_MSSM_0000010730	200	90	3	6.72	5	defAD	0.045188	2.1829	0.0452149	0.0681162	0.054062	0.187973	6.01801	8.44112	6.69645
BM_36_307	6.7	BM_36	F	AMPAD_MSSM_0000098107	175	95	4	28.16	6	defAD	0.0502644	3.44343	0.0517402	0.0530274	0.0497016	0.17803	6.07967	8.40862	5.92561
hB_RNA_12484	4.2	BM_10	F	AMPAD_MSSM_0000034015	315	93	3	7.44	6	probAD	0.055124	2.9708	0.0573119	0.0682102	0.0591294	0.212012	5.69854	8.19322	6.03366
hB_RNA_9163	5.5	BM_22	M	AMPAD_MSSM_0000028611	523	79	1	2.11	3	NL	0.0930712	5.68677	0.0874092	0.0880782	0.09853	0.318334	5.61204	8.39929	5.32011
BM_36_377	6.7	BM_36	M	AMPAD_MSSM_0000019193	310	85	3	23.03	6	defAD	0.0507492	3.19106	0.0571532	0.0593664	0.0516168	0.184323	6.78201	8.35153	5.21763
hB_RNA_8305	6.7	BM_44	F	AMPAD_MSSM_0000050086	250	84	4	2.62	3	probAD	0.0456016	3.15424	0.0529716	0.0533996	0.0494855	0.183674	6.19668	8.701	6.69611
hB_RNA_13458	6.8	BM_10	F	AMPAD_MSSM_0000052232	1165	81	1	0	2	NL	0.0634554	4.11424	0.065556	0.0686334	0.0708438	0.243031	6.18888	8.71007	5.27724
BM_36_291	6.1	BM_36	F	AMPAD_MSSM_0000072079	945	64	3	27.6	6	defAD	0.0517551	3.25895	0.0553353	0.0560496	0.0515353	0.187224	5.88241	8.2736	6.4506
hB_RNA_4389	6.2	BM_44	M	AMPAD_MSSM_0000006643	190	80	3	22.4	5	defAD	0.0526315	3.29199	0.0582541	0.0594306	0.0558295	0.19788	6.36975	8.50294	6.14132
hB_RNA_12724	6.9	BM_10	F	AMPAD_MSSM_0000053661	125	85	3	0.32	3	possAD	0.05416	3.57191	0.0555913	0.0629177	0.0615482	0.217217	5.85527	8.61434	6.01729
hB_RNA_12222	4	BM_36	F	AMPAD_MSSM_0000077756	256	89	3	1.98	3	probAD	0.062513	3.24827	0.0658135	0.0699823	0.0672314	0.234807	5.58937	8.20168	7.05305
hB_RNA_9220	7.1	BM_22	M	AMPAD_MSSM_0000081616	245	84	3	0	3	NL	0.051558	3.02466	0.0642814	0.0666152	0.057446	0.208043	5.89682	8.62747	6.05454
BM_36_518	6.5	BM_36	M	AMPAD_MSSM_0000099364	253	64	3	0	0	NL	0.0449424	2.79093	0.0517735	0.053845	0.0468574	0.175928	5.86939	8.55862	5.6424
BM_10_717	6.4	BM_10	F	AMPAD_MSSM_0000045001	647	85	0	2.34	3	possAD	0.0473625	3.03881	0.0543579	0.0554446	0.047836	0.172097	6.2657	8.46924	5.26326
BM_22_111	7.6	BM_22	F	AMPAD_MSSM_0000083910	300	71	1	0.81	3	possAD	0.0557939	3.5141	0.0610615	0.0605037	0.0566465	0.193166	6.54916	8.48644	6.17071
BM_22_89	7.6	BM_22	F	AMPAD_MSSM_0000067819	275	93	4	3.76	3	probAD	0.0520384	3.40629	0.0579271	0.0556131	0.0532042	0.183994	6.62034	8.58761	5.59309
BM_36_487	5.7	BM_36	F	AMPAD_MSSM_0000026992	125	94	0.5	0	3	NL	0.0530916	3.17489	0.0615206	0.0651679	0.0556553	0.201592	5.82798	8.33585	6.21266
hB_RNA_7725	7.3	BM_22	F	AMPAD_MSSM_0000037256	630	82	0	3.36	1	NL	0.0637594	3.88915	0.0717387	0.0746303	0.0695243	0.234445	6.38357	8.83119	5.57925
BM_36_331	5.2	BM_36	M	AMPAD_MSSM_0000078451	705	101	0.5	0	3	NL	0.0565279	3.67509	0.060002	0.0596252	0.0577543	0.204478	5.74365	8.10106	5.94168
hB_RNA_8775	8.3	BM_44	F	AMPAD_MSSM_0000084955	130	85	5	18.88	5	defAD	0.0627075	3.14772	0.0689382	0.0697943	0.0651193	0.220964	6.35451	8.77138	5.95014
hB_RNA_9164	6.1	BM_22	F	AMPAD_MSSM_0000004113	270	96	3	12.4	3	defAD	0.0543845	3.43254	0.0594015	0.058862	0.0574425	0.205417	6.1837	8.297	6.63898
BM_10_623	6.5	BM_10	F	AMPAD_MSSM_0000011243	340	82	0	7.16	3	NL	0.0850679	2.81874	0.0934285	0.0886852	0.0870393	0.269043	6.422	8.37922	5.70166
BM_10_619	6.8	BM_10	F	AMPAD_MSSM_0000086050	175	84	1	14.1	4	defAD	0.0786381	2.27343	0.0885946	0.0819916	0.0787169	0.244183	6.25895	8.40634	5.72642
hB_RNA_8885	7.5	BM_44	F	AMPAD_MSSM_0000035594	115	92	3	6.4	6	defAD	0.0540804	3.36399	0.0534252	0.0612637	0.0552423	0.188877	6.27009	8.65478	5.89602
BM_10_644	7.7	BM_10	F	AMPAD_MSSM_0000088112	320	95	1	7.01	6	defAD	0.0780618	3.01271	0.0841613	0.08149	0.0797968	0.239837	6.50598	8.3465	5.03083
BM_36_538	7.9	BM_36	F	AMPAD_MSSM_0000080488	240	108	0.5	0	3	NL	0.0661283	4.67039	0.0681368	0.0713776	0.07066	0.238488	5.56487	8.5369	5.81334
hB_RNA_10372	8.3	BM_36	F	AMPAD_MSSM_0000056009	145	82	3	5.42	4	probAD	0.0657021	4.34708	0.0638685	0.0692359	0.0717689	0.246817	5.86555	8.82586	5.63298
BM_36_492	4.8	BM_36	F	AMPAD_MSSM_0000054682	315	85	5	15.22	6	defAD	0.0480429	3.13415	0.0556507	0.0606535	0.0508784	0.188322	5.40353	8.26026	6.68422
BM_36_516	4.7	BM_36	F	AMPAD_MSSM_0000053706	605	79	3	0	1	NL	0.0536925	3.29952	0.061278	0.0652715	0.0575806	0.205843	6.02071	8.41518	6.30647
hB_RNA_16045	8.7	BM_44	M	AMPAD_MSSM_0000069984	300	75	0	0	1	NL	0.0841743	4.76241	0.0788612	0.079382	0.0855607	0.279915	5.75629	8.76424	6.8361
BM_22_160	7	BM_22	M	AMPAD_MSSM_0000070448	400	80	2	4.56	NA	defAD	0.0516767	3.43563	0.0572405	0.0556329	0.0520253	0.179753	6.39993	8.5818	6.16979
hB_RNA_9125	6.7	BM_22	F	AMPAD_MSSM_0000005849	240	76	5	37.03	NA	defAD	0.051048	3.295	0.0545137	0.0553041	0.0534223	0.193044	6.44276	8.57118	6.16793
BM_10_654	7.6	BM_10	F	AMPAD_MSSM_0000035115	270	88	3	11.12	6	defAD	0.0457162	3.06966	0.0508177	0.0536877	0.0462683	0.166465	6.3885	8.5882	5.45786
BM_10_629	6.8	BM_10	F	AMPAD_MSSM_0000071789	300	89	0.5	9.12	6	defAD	0.0714014	3.07601	0.0791458	0.0754856	0.0750634	0.231419	6.12094	8.19157	5.1782
BM_22_175	7.1	BM_22	F	AMPAD_MSSM_0000079856	370	83	0.5	0	1	NL	0.0575338	3.76956	0.0636027	0.0616616	0.0596598	0.201318	6.25082	8.27935	5.68319
hB_RNA_12434	7.2	BM_10	F	AMPAD_MSSM_0000007353	140	97	3	8.92	6	defAD	0.0539549	3.35778	0.0567257	0.0573871	0.0565755	0.200075	5.88964	8.43128	6.24832
BM_10_611	6.4	BM_10	F	AMPAD_MSSM_0000008299	310	92	4	9.76	2	probAD	0.0664023	2.84428	0.0786396	0.0735139	0.0678762	0.215291	6.54965	8.42387	5.20559
hB_RNA_9225	4.7	BM_44	F	AMPAD_MSSM_0000024443	155	86	0.5	8.71	1	possAD	0.0406165	2.61756	0.0473	0.0486152	0.0436031	0.164787	5.90348	8.19441	7.15606
BM_22_162	7.8	BM_22	F	AMPAD_MSSM_0000070412	480	85	2	0	3	NL	0.0552024	3.49477	0.0614176	0.0580167	0.0584518	0.188514	6.01647	8.27157	5.32577
BM_36_419	7.8	BM_36	M	AMPAD_MSSM_0000040274	1080	70	0	0	0	NL	0.0569074	3.20516	0.0608457	0.0607383	0.0569476	0.194043	6.16992	8.41678	5.76205
BM_10_569	7.1	BM_10	F	AMPAD_MSSM_0000095774	300	85	3	0	NA	NL	0.0986711	2.24415	0.11231	0.101401	0.0989022	0.311961	5.99716	8.21919	5.76227
BM_22_40	6.1	BM_22	M	AMPAD_MSSM_0000041763	375	74	5	16.6	5	defAD	0.0490701	3.09248	0.0564828	0.0521263	0.0497335	0.17292	6.62199	8.34789	5.60533
hB_RNA_16295	10	BM_44	M	AMPAD_MSSM_0000083367	915	80	4	15.12	NA	defAD	0.0616112	3.51164	0.06271	0.0629396	0.0622349	0.215518	6.27055	8.83468	6.06671
BM_22_181	5.1	BM_22	F	AMPAD_MSSM_0000006559	235	93	2	2.05	3	possAD	0.0518489	2.76853	0.0588805	0.0575846	0.0521937	0.181986	5.58065	7.90019	6.59909
BM_10_551	6.1	BM_10	F	AMPAD_MSSM_0000090897	75	99	3	7.84	3	defAD	0.0751368	2.99205	0.0864654	0.0798514	0.0767309	0.246144	6.35576	8.62611	5.39485
BM_22_65	6	BM_22	F	AMPAD_MSSM_0000040820	1220	61	0	0	1	NL	0.0666392	4.15093	0.068985	0.0679839	0.071797	0.224998	6.2137	8.60693	5.12786
BM_10_808	6.9	BM_10	M	AMPAD_MSSM_0000065630	250	88	0	8.82	3	possAD	0.0583342	3.92342	0.0622896	0.061707	0.0592821	0.203111	6.52218	8.51806	5.766
hB_RNA_17065	10	BM_44	F	AMPAD_MSSM_0000071789	300	89	0.5	9.12	6	defAD	0.0636103	3.66409	0.0666928	0.0698727	0.0669123	0.229549	5.9602	8.80443	5.82586
BM_10_718	8.1	BM_10	F	AMPAD_MSSM_0000083910	300	71	1	0.81	3	possAD	0.0507617	3.51759	0.056609	0.0575353	0.0522824	0.180756	6.02081	8.33973	5.64239
BM_10_755	7.2	BM_10	F	AMPAD_MSSM_0000036067	350	95	4	9.36	4	defAD	0.0534781	3.4734	0.0563802	0.0600984	0.052864	0.185022	6.5023	8.41033	5.23405
hB_RNA_13547	4.8	BM_10	M	AMPAD_MSSM_0000034302	883	75	3	18.88	6	defAD	0.0527533	3.20754	0.0572297	0.0601978	0.0563356	0.20198	6.40283	8.64921	5.84633
BM_36_528	5.2	BM_36	F	AMPAD_MSSM_0000040820	1220	61	0	0	1	NL	0.0671466	4.72879	0.0684976	0.0745842	0.0737933	0.250452	6.03494	8.51357	5.47306
BM_22_85	6.8	BM_22	F	AMPAD_MSSM_0000021278	430	84	2	5.6	6	probAD	0.0573472	3.33393	0.0598422	0.0591868	0.0562786	0.196877	6.04546	8.84656	5.64247
hB_RNA_4919	5.2	BM_44	F	AMPAD_MSSM_0000053095	1214	63	0.5	6.57	0	NL	0.0603269	3.63019	0.0659719	0.0676821	0.0646025	0.227709	5.26413	9.0881	5.21625
hB_RNA_8845	7.3	BM_44	F	AMPAD_MSSM_0000056024	130	99	3	12.32	6	defAD	0.0515983	2.97663	0.0521416	0.0645764	0.0561115	0.191013	6.65522	8.77574	5.53329
BM_10_702	7	BM_10	M	AMPAD_MSSM_0000037684	310	78	2	12.58	6	defAD	0.0530447	3.36266	0.0597807	0.0609168	0.0542099	0.189404	6.25869	8.4047	5.36045
hB_RNA_9199	4.6	BM_22	F	AMPAD_MSSM_0000045135	240	83	0	1.8	3	possAD	0.0530101	2.7706	0.0670562	0.0686229	0.0580561	0.209556	5.60931	8.16805	6.70226
hB_RNA_9203	7.1	BM_22	M	AMPAD_MSSM_0000063927	780	79	0	0.26	2	NL	0.0535178	3.1868	0.0669659	0.067531	0.058051	0.204568	6.27442	8.44644	6.03013
hB_RNA_16815	8.3	BM_44	M	AMPAD_MSSM_0000055245	175	84	4	2.24	NA	NL	0.053398	3.47676	0.0600746	0.0655467	0.0567097	0.204604	6.42637	8.87144	6.09195
BM_22_116	6.3	BM_22	F	AMPAD_MSSM_0000006874	425	78	5	2.11	5	NL	0.0536411	3.54349	0.0590071	0.0572644	0.0548531	0.190168	6.54105	8.31666	5.58189
BM_22_124	6.4	BM_22	F	AMPAD_MSSM_0000032215	345	92	0	0	3	NL	0.0611635	3.98099	0.0659549	0.0646548	0.0627572	0.214072	6.41335	8.37744	5.27023
BM_36_348	5.9	BM_36	M	AMPAD_MSSM_0000083367	915	80	4	15.12	NA	defAD	0.0516304	3.04469	0.0574654	0.0573816	0.0506531	0.183396	6.26428	8.36267	5.74641
BM_36_537	5.2	BM_36	M	AMPAD_MSSM_0000027521	335	81	2	9.6	2	probAD	0.0443236	2.72639	0.0540283	0.0565425	0.0460325	0.172008	6.12136	8.40215	6.2048
hB_RNA_9217	7.1	BM_22	F	AMPAD_MSSM_0000045801	210	86	2	7.76	6	defAD	0.0619298	3.58479	0.0719384	0.0731439	0.0689364	0.238566	5.56638	8.66201	6.88284
hB_RNA_17105	9.7	BM_44	M	AMPAD_MSSM_0000010282	400	73	3	18.64	6	defAD	0.0530652	2.97113	0.0586928	0.0645701	0.0554893	0.198452	6.47218	8.53123	6.37057
hB_RNA_8975	5.7	BM_44	F	AMPAD_MSSM_0000028083	180	89	5	29.2	6	defAD	0.0488789	2.93701	0.0493846	0.0544206	0.0469151	0.168032	6.47901	8.58429	6.88532
hB_RNA_9150	6.8	BM_22	F	AMPAD_MSSM_0000003284	160	93	2	2.72	3	probAD	0.0622611	3.90006	0.0641831	0.063901	0.0650093	0.227217	5.92487	8.53414	6.42646
BM_36_502	6.5	BM_36	F	AMPAD_MSSM_0000047207	270	96	2	0	2	NL	0.0499294	3.09668	0.0577252	0.0629498	0.0527958	0.191836	5.70426	8.41107	5.60048
hB_RNA_16915	9.7	BM_44	F	AMPAD_MSSM_0000088112	320	95	1	7.01	6	defAD	0.0583395	3.50417	0.06395	0.0723225	0.0637921	0.216163	6.51623	8.92263	5.89108
BM_36_382	7	BM_36	M	AMPAD_MSSM_0000035609	885	74	3	18.88	6	defAD	0.0531317	3.30493	0.0590199	0.0604112	0.0541644	0.191221	6.23932	8.3072	5.74861
hB_RNA_16695	9.7	BM_44	M	AMPAD_MSSM_0000037941	1230	70	0	0	0	NL	0.0607756	3.27229	0.0665544	0.0776033	0.065678	0.232486	6.3019	8.4494	7.22609
hB_RNA_9154	7	BM_22	F	AMPAD_MSSM_0000077591	435	96	0.5	1.53	1	NL	0.0514203	3.45767	0.0548025	0.0549248	0.0546456	0.18997	6.20092	8.64278	5.48454
hB_RNA_13631	5.6	BM_10	M	AMPAD_MSSM_0000099413	700	81	4	0	1	NL	0.0530113	3.15703	0.056451	0.0612057	0.0582093	0.209071	5.85342	8.34511	5.82146
BM_10_790	7.1	BM_10	F	AMPAD_MSSM_0000072079	945	64	3	27.6	6	defAD	0.0537178	3.08441	0.0601318	0.0596326	0.0533505	0.188249	6.2808	8.42713	5.60804
BM_10_660	8.2	BM_10	F	AMPAD_MSSM_0000045871	545	90	0.5	4.89	1	possAD	0.0517214	3.58987	0.0547059	0.0579309	0.052608	0.180916	6.07071	8.22181	4.92528
hB_RNA_8895	6.6	BM_44	F	AMPAD_MSSM_0000036388	545	89	1	7.04	3	possAD	0.0548038	3.23736	0.0545848	0.060659	0.0545287	0.190233	6.22745	8.8677	5.89356
BM_22_32	5	BM_22	F	AMPAD_MSSM_0000010632	190	97	4	4.96	2	probAD	0.0493419	2.38515	0.0566023	0.0534862	0.0485346	0.168986	6.00074	8.03602	6.00289
hB_RNA_16395	9.9	BM_44	F	AMPAD_MSSM_0000065319	260	78	2	19.12	6	defAD	0.0637092	3.30687	0.0650409	0.065033	0.0647522	0.218633	5.49718	8.5283	6.76195
hB_RNA_10462	7.1	BM_36	F	AMPAD_MSSM_0000097579	240	91	3	3.92	2	possAD	0.0595931	4.10282	0.0597419	0.0613677	0.0652104	0.226266	6.16109	8.78228	6.13734
BM_10_706	7.1	BM_10	F	AMPAD_MSSM_0000024443	155	86	0.5	8.71	1	possAD	0.0441446	2.76401	0.0513582	0.0522944	0.0442353	0.159775	6.16611	8.34226	5.69016
BM_22_211	4.9	BM_22	M	AMPAD_MSSM_0000083136	125	85	3	10.72	5	probAD	0.0427431	2.83518	0.0488778	0.0471774	0.0415711	0.159197	6.70688	8.59455	5.51258
BM_36_361	6.8	BM_36	F	AMPAD_MSSM_0000034450	215	96	4	4.03	6	defAD	0.054689	3.17152	0.0601146	0.0599895	0.0550924	0.192555	5.92301	8.25162	5.83479
BM_10_571	5.3	BM_10	M	AMPAD_MSSM_0000086213	160	89	5	0	NA	NL	0.0856856	2.13903	0.098689	0.0938501	0.0887938	0.277177	6.15595	8.13564	5.96585
hB_RNA_8785	6.6	BM_44	F	AMPAD_MSSM_0000059697	290	90	3	4.08	3	probAD	0.0531696	2.76499	0.0641023	0.069167	0.0595419	0.212731	6.66012	8.77838	5.83802
BM_22_112	7.6	BM_22	F	AMPAD_MSSM_0000078471	160	99	1	9.52	4	possAD	0.0543648	3.36196	0.0608318	0.0592993	0.0545005	0.188002	6.45095	8.45931	5.48117
hB_RNA_7745	7.9	BM_22	F	AMPAD_MSSM_0000068806	330	87	0	4.38	3	possAD	0.0575388	3.48522	0.06797	0.0699041	0.0632887	0.220622	6.21948	9.03279	6.42023
BM_10_685	6.9	BM_10	F	AMPAD_MSSM_0000064526	285	75	1	24.15	6	defAD	0.0586139	4.05038	0.0614236	0.0651386	0.0605474	0.207542	6.2263	8.60955	4.59759
BM_10_675	8.1	BM_10	M	AMPAD_MSSM_0000042769	668	83	2	4.73	3	defAD	0.0557923	3.8478	0.0570319	0.0620094	0.0567944	0.192711	6.28807	8.53105	5.3999
BM_22_115	6.9	BM_22	F	AMPAD_MSSM_0000044785	300	103	2	7.07	6	defAD	0.0635599	3.62182	0.0697885	0.0662334	0.0664426	0.214838	6.2234	8.42843	5.48398
hB_RNA_7945	5.9	BM_22	M	AMPAD_MSSM_0000013872	660	78	2	14.4	6	defAD	0.0611457	3.53324	0.0694834	0.0766581	0.0678733	0.236966	6.09704	8.39311	5.95024
BM_10_549	6.2	BM_10	F	AMPAD_MSSM_0000098107	175	95	4	28.16	6	defAD	0.0662594	2.78188	0.0772066	0.0708607	0.067155	0.21775	6.12336	8.41004	5.88063
BM_10_753	9	BM_10	M	AMPAD_MSSM_0000013078	120	79	5	17.61	5	defAD	0.0477047	3.06979	0.0542656	0.0545073	0.0466344	0.170206	5.96604	8.06615	5.07745
hB_RNA_9219	6	BM_22	F	AMPAD_MSSM_0000010795	460	79	0	0	0	NL	0.0516493	2.88017	0.063814	0.0658437	0.0570215	0.207201	6.23601	8.38776	5.96165
BM_10_689	6.1	BM_10	M	AMPAD_MSSM_0000056537	380	84	2	11.57	6	defAD	0.0618375	4.47798	0.0617552	0.0665499	0.0634838	0.217986	6.23874	8.52417	5.94025
hB_RNA_16085	8.7	BM_44	F	AMPAD_MSSM_0000056019	1000	97	2	0.76	4	possAD	0.0670556	3.64924	0.0687439	0.0681933	0.0699583	0.233594	6.37515	8.71998	5.67919
BM_10_573	6.2	BM_10	F	AMPAD_MSSM_0000080009	430	96	4	5.28	NA	probAD	0.0715585	2.34193	0.0839902	0.0821334	0.0752126	0.243262	6.32136	8.3307	5.50837
hB_RNA_11142	7	BM_36	M	AMPAD_MSSM_0000029716	220	85	3	14.68	6	defAD	0.0569538	3.38177	0.0621196	0.0628715	0.0602246	0.209123	6.34815	8.78648	6.54791
BM_36_365	5.6	BM_36	M	AMPAD_MSSM_0000032995	120	92	2	20.96	3	defAD	0.0462637	2.49604	0.053073	0.0527069	0.0461315	0.167534	5.89425	8.14417	6.32049
BM_10_807	6.1	BM_10	F	AMPAD_MSSM_0000061106	355	97	0.5	7.49	5	defAD	0.0511973	3.29337	0.0546785	0.0562472	0.0511398	0.181284	6.47809	8.35256	5.64619
BM_10_668	7.1	BM_10	M	AMPAD_MSSM_0000051093	375	74	2	41.44	6	defAD	0.0474746	2.93983	0.0525256	0.0555244	0.0478797	0.168698	6.47944	8.48536	5.85593
BM_10_765	7.1	BM_10	M	AMPAD_MSSM_0000076286	250	70	4	7.01	6	defAD	0.0515118	3.26146	0.0559572	0.0581689	0.0504808	0.180335	6.53524	8.48355	5.82238
BM_10_604	5.8	BM_10	F	AMPAD_MSSM_0000012846	240	83	1	3.6	3	possAD	0.0771605	2.72971	0.0894897	0.0828312	0.0787221	0.249436	6.39247	8.28176	5.1675
BM_10_709	6.2	BM_10	F	AMPAD_MSSM_0000087007	600	80	3	6.51	6	defAD	0.0491393	3.12813	0.0547531	0.0565219	0.0494733	0.178755	6.22713	8.48829	5.15843
hB_RNA_10272	7.8	BM_22	F	AMPAD_MSSM_0000044475	670	86	3	3.68	5	probAD	0.0623124	3.77875	0.0671901	0.0727395	0.0700228	0.238889	6.4665	8.81467	5.66912
hB_RNA_16785	9.9	BM_44	F	AMPAD_MSSM_0000019562	165	84	5	14.32	2	defAD	0.0599756	3.55148	0.0646578	0.070642	0.0629977	0.221806	5.90154	8.8274	5.84141
hB_RNA_13518	4.7	BM_10	F	AMPAD_MSSM_0000098979	1160	91	2	14.16	6	probAD	0.0461968	2.43929	0.050705	0.0531238	0.0481995	0.176804	6.11113	8.40494	6.57471
hB_RNA_12494	6.5	BM_10	F	AMPAD_MSSM_0000025234	172	83	2	7.6	6	probAD	0.0604134	3.79046	0.0603741	0.0676546	0.0646398	0.222037	6.12688	8.76267	5.5409
hB_RNA_10292	7.8	BM_22	F	AMPAD_MSSM_0000053661	125	85	3	0.32	3	possAD	0.04763	2.84411	0.0551242	0.0609051	0.0531295	0.187259	6.13184	8.85598	6.49714
BM_22_133	6	BM_22	F	AMPAD_MSSM_0000090897	75	99	3	7.84	3	defAD	0.0483232	3.20562	0.0539365	0.0530749	0.048273	0.172063	6.48505	8.48849	5.92658
BM_10_740	8.6	BM_10	M	AMPAD_MSSM_0000024508	315	85	0	0	2	NL	0.0611478	4.4118	0.0644322	0.0671969	0.0630795	0.213982	6.06797	8.30576	4.74334
BM_36_297	6	BM_36	M	AMPAD_MSSM_0000051093	375	74	2	41.44	6	defAD	0.0496499	3.01422	0.0547873	0.055902	0.0496646	0.177516	6.03283	8.31353	5.81824
hB_RNA_8385	5.7	BM_44	F	AMPAD_MSSM_0000012479	230	83	4	7.24	6	defAD	0.0509247	2.68683	0.0596297	0.0613028	0.0541776	0.196255	6.1385	8.51827	6.85231
BM_22_14	6.6	BM_22	F	AMPAD_MSSM_0000099345	210	95	0	5.36	5	probAD	0.0541737	3.32268	0.0607359	0.0610917	0.0552946	0.187392	6.48297	8.46273	5.80168
BM_36_367	7.8	BM_36	M	AMPAD_MSSM_0000047734	255	69	0.5	0	1	NL	0.0561931	3.26165	0.0593735	0.0597598	0.0552753	0.197039	6.16963	8.41283	6.13361
hB_RNA_12852	6.1	BM_10	F	AMPAD_MSSM_0000097594	330	99	1	8.48	5	defAD	0.0595174	3.84677	0.0614581	0.0654301	0.0644988	0.221927	5.58338	8.40853	6.8391
BM_10_744	7	BM_10	M	AMPAD_MSSM_0000037941	1230	70	0	0	0	NL	0.0524575	3.37949	0.0565643	0.0591415	0.0521866	0.184324	6.42172	8.41509	5.95824
BM_36_416	8.1	BM_36	F	AMPAD_MSSM_0000011589	285	74	0	0	2	NL	0.0494752	3.10171	0.0534936	0.052713	0.0487327	0.175836	6.43273	8.11759	5.46343
BM_10_591	6.6	BM_10	F	AMPAD_MSSM_0000083234	355	90	2	0	1	NL	0.0638946	3.40493	0.0739222	0.068445	0.0661351	0.215854	6.3958	8.34056	4.80733
BM_10_624	6.9	BM_10	M	AMPAD_MSSM_0000040816	165	68	0.5	0	2	NL	0.0584108	2.72387	0.0658914	0.0633403	0.0597409	0.190049	5.98309	8.26428	5.44282
BM_36_394	7.3	BM_36	M	AMPAD_MSSM_0000046694	165	94	4	0	1	NL	0.0592948	3.73371	0.0636134	0.063491	0.0600582	0.20987	5.89839	8.13572	5.93441
BM_10_678	6.8	BM_10	F	AMPAD_MSSM_0000028892	310	87	2	9.04	6	defAD	0.0474401	2.87805	0.0542755	0.0573015	0.0475787	0.169082	6.71071	8.33305	5.89534
hB_RNA_12994	5.5	BM_10	F	AMPAD_MSSM_0000040855	75	97	3	5.28	4	defAD	0.0544053	3.55438	0.0569701	0.0577296	0.0576487	0.203012	6.4142	8.67332	6.5558
hB_RNA_9214	6	BM_22	F	AMPAD_MSSM_0000028892	310	87	2	9.04	6	defAD	0.0539564	2.99849	0.0649105	0.0668657	0.0572418	0.204646	6.61603	8.43388	6.5933
hB_RNA_9015	5.2	BM_44	F	AMPAD_MSSM_0000049781	190	81	3	24.4	5	defAD	0.0500382	2.95233	0.0509145	0.0609135	0.0523376	0.187204	6.42364	8.51593	7.0203
BM_10_561	5.5	BM_10	F	AMPAD_MSSM_0000048247	140	95	5	42	4	defAD	0.0912073	2.6389	0.102431	0.0943868	0.0907726	0.287496	6.20891	8.13939	6.06046
[truncated: 197 more rows]

## Sheet: PsychENCODE PMI
Row.names	ADAR1	ADAR2	ADAR3	A2CEditingIndex	A2GEditingIndex	A2TEditingIndex	C2AEditingIndex	C2GEditingIndex	C2TEditingIndex	Region	PMI	reportedGender	ageDeath	primaryDiagnosis
[truncated: 251 more rows]

[truncated: 2 more sheets: BrainSpan PMI, DEG - bulk tissue]
