# Supplementary material for: Divergent landscapes of A-to-I editing in postmortem and living human brain
Source: Nat Commun. 2024 Jun 26;15:5366. doi: 10.1038/s41467-024-49268-z (PMC11208617; doi:10.1038/s41467-024-49268-z)
Supplement: Supplementary file 5 — Supplemental Data 2 [file 41467_2024_49268_MOESM5_ESM.xlsx]

## Sheet: description
Sheet	Description
Preferentially enriched sites	Sites detected at different population level frequencies (living vs. postmortem)
Differential editing - bulk RNA	Differential RNA editing summary stats between living and PM (bulk RNA-seq)
Differential editing - snRNA-seq	Differential RNA editing summary stats between living and PM (pseudobulk snRNA-seq)
Recoding sites	Summary of all recoding sites in living and PM cortex
GSVA summary	ssGSEA pathways were tested for association with the AEI. Summary statistics from this analysis are provided.
Top pathway scores	The top 6 pathways as global representatives of all pathways positively associated with the AEI.
IFN-γ	Independent experimental validation of the AEI as a conseqeuence of IFN-γ treatment in NPCs and hiPSC-neurons (Warre-Cornish, K., Perfect, L., Nagy, R., Duarte, R. R., Reid, M. J., Raval, P., ... & Price, J. (2020). Interferon-γ signaling in human iPSC–derived neurons recapitulates neurodevelopmental disorder phenotypes. Science advances, 6(34), eaay9506.)
Hypoxia	Independent experimental validation of the AEI as a conseqeuence of hypoxia in 3D human cerebral organoids (Pașca, A. M., Park, J. Y., Shin, H. W., Qi, Q., Revah, O., Krasnoff, R., ... & Pașca, S. P. (2019). Human 3D cellular model of hypoxic brain injury of prematurity. Nature medicine, 25(5), 784-791.)
Molecular degradation	Independent experimental validation of the AEI a conseqeuence of molecular degradation of the human DLPFC (Jaffe AE, Tao R, Norris AL, Kealhofer M, Nellore A, Shin JH, Kim D, Jia Y, Hyde TM, Kleinman JE, Straub RE. qSVA framework for RNA quality correction in differential expression analysis. Proceedings of the National Academy of Sciences. 2017 Jul 3;114(27):7130-5.)

## Sheet: Preferentially enriched sites
site	LV_count	PM_count	LV_perc	PM_perc	stat	nominal p	AdjustedP	Diff	AbDiff	Category	Gene	Strand	Sub	Novelty	Genic region	Repeat
chr4_585046	119	7	0.479839	0.030303	122.368	1.9179e-28	9.36006e-26	0.449536	0.449536	Living	AC116565.1	+	AG	Known	downstream	SINE/AluSx
chr4_585059	107	3	0.431452	0.012987	116.032	4.67777e-27	1.91663e-24	0.418465	0.418465	Living	AC116565.1	+	AG	Known	downstream	SINE/AluSx
chr17_8187627	135	19	0.544355	0.0822511	114.969	7.99428e-27	3.20044e-24	0.462104	0.462104	Living	BORCS6	+	AG	Known	downstream	tRNA/tRNA-Ile-ATT
chr4_88089810	161	40	0.649194	0.17316	109.338	1.36841e-25	4.68891e-23	0.476033	0.476033	Living	ABCG2	-	AG	Known	downstream	-/-
chr4_585075	102	3	0.41129	0.012987	108.543	2.04386e-25	6.87921e-23	0.398303	0.398303	Living	AC116565.1	+	AG	Known	downstream	SINE/AluSx
chr4_88089825	163	45	0.657258	0.194805	102.238	4.92287e-24	1.39308e-21	0.462453	0.462453	Living	ABCG2	-	AG	Known	downstream	.
chr4_88089814	156	42	0.629032	0.181818	96.8056	7.64777e-23	1.84766e-20	0.447214	0.447214	Living	ABCG2	-	AG	Known	downstream	.
chr4_88089798	124	20	0.5	0.0865801	95.2679	1.66289e-22	3.83063e-20	0.41342	0.41342	Living	ABCG2	-	AG	Known	downstream	.
chr4_585004	143	33	0.576613	0.142857	94.9559	1.9467e-22	4.44512e-20	0.433756	0.433756	Living	AC116565.1	+	AG	Known	downstream	SINE/AluSx
chr4_585005	130	30	0.524194	0.12987	81.8344	1.47984e-19	2.30114e-17	0.394323	0.394323	Living	AC116565.1	+	AG	Known	downstream	SINE/AluSx
chr4_88089817	142	45	0.572581	0.194805	70.1417	5.51932e-17	5.92994e-15	0.377775	0.377775	Living	ABCG2	-	AG	Known	downstream	.
chr5_134392995	39	168	0.157258	0.727273	156.041	8.29394e-36	9.67921e-33	-0.570015	0.570015	PM	UBE2B	+	AG	Known	downstream	AluSq:SINE:Alu
chr1_35182049	7	123	0.0282258	0.532468	151.243	9.27218e-35	9.61473e-32	-0.504242	0.504242	PM	SFPQ	-	AG	Known	downstream	-
chr10_73436249	1	112	0.00403226	0.484848	150.734	1.19791e-34	1.22096e-31	-0.480816	0.480816	PM	PPP3CB	-	AG	Known	downstream	Alu-SINE
chr4_40158752	5	117	0.0201613	0.506494	146.467	1.02649e-33	9.36131e-31	-0.486332	0.486332	PM	N4BP2	+	AG	Known	downstream	SINE/AluSz
chr2_197554495	46	164	0.185484	0.709957	131.499	1.92577e-30	1.19574e-27	-0.524473	0.524473	PM	HSPE1-MOB4	+	AG	Known	downstream	AluSz:SINE:Alu
chr8_22037497	0	97	0	0.419913	127.995	1.12532e-29	6.39924e-27	-0.419913	0.419913	PM	NPM2	+	AG	Novel	downstream	.
chr3_129167253	47	162	0.189516	0.701299	125.296	4.38519e-29	2.33327e-26	-0.511783	0.511783	PM	CNBP	-	AG	Known	downstream	AluSx:SINE:Alu
chr9_95087812	8	110	0.0322581	0.47619	124.573	6.31026e-29	3.25376e-26	-0.443932	0.443932	PM	AOPEP	+	AG	Known	downstream	-/-
chr6_26125354	0	94	0	0.406926	122.991	1.40098e-28	6.96067e-26	-0.406926	0.406926	PM	HIST1H2AC	+	AG	Known	downstream	AluSx:SINE:Alu
chr6_36606132	5	101	0.0201613	0.437229	118.317	1.47761e-27	6.48988e-25	-0.417068	0.417068	PM	SRSF3	+	AG	Known	downstream	AluJr:SINE:Alu
chr3_113715756	36	145	0.145161	0.627706	116.418	3.84938e-27	1.59553e-24	-0.482544	0.482544	PM	NAA50	-	AG	Known	downstream	SINE/AluSx
chr9_35055887	1	90	0.00403226	0.38961	113.053	2.10093e-26	7.94685e-24	-0.385578	0.385578	PM	VCP	-	AG	Known	downstream	DNA/Ricksha_c
chr8_48065677	11	106	0.0443548	0.458874	109.091	1.54977e-25	5.26801e-23	-0.41452	0.41452	PM	UBE2V2	+	AG	Known	downstream	AluJr4:SINE:Alu
chr19_58458602	16	113	0.0645161	0.489177	107.457	3.53541e-25	1.1501e-22	-0.424661	0.424661	PM	ZNF324B	+	AG	Known	downstream	MSTB:LTR:ERVL-MaLR
chr9_127907849	7	98	0.0282258	0.424242	107.287	3.85162e-25	1.24815e-22	-0.396017	0.396017	PM	ST6GALNAC4	-	AG	Known	downstream	.
chr17_4935507	27	128	0.108871	0.554113	106.297	6.34828e-25	1.99386e-22	-0.445242	0.445242	PM	GP1BA	-	AG	Known	downstream	SINE/AluJb
chr14_74497425	22	121	0.0887097	0.52381	106.051	7.18546e-25	2.2527e-22	-0.4351	0.4351	PM	ISCA2	+	AG	Known	downstream	SINE/AluJb
chr19_43795478	34	136	0.137097	0.588745	104.596	1.49776e-24	4.4878e-22	-0.451648	0.451648	PM	LYPD5	-	AG	Known	downstream	AluJo:SINE:Alu
chr12_98551230	22	116	0.0887097	0.502165	97.6775	4.92391e-23	1.22408e-20	-0.413455	0.413455	PM	TMPO	+	AG	Known	downstream	AluSx1:SINE:Alu
chr11_121634539	0	78	0	0.337662	97.5673	5.20569e-23	1.28673e-20	-0.337662	0.337662	PM	SORL1	+	AG	Known	downstream	LTR?/MamRep605
chr1_23303099	31	128	0.125	0.554113	97.3847	5.70851e-23	1.40414e-20	-0.429113	0.429113	PM	AL109936.8	-	AG	Known	downstream	SINE/AluJo
chr14_74497444	36	134	0.145161	0.580087	96.9241	7.20381e-23	1.74297e-20	-0.434925	0.434925	PM	ISCA2	+	AG	Known	downstream	AluJb:SINE:Alu
chr6_26125547	16	106	0.0645161	0.458874	95.9171	1.19797e-22	2.81955e-20	-0.394358	0.394358	PM	HIST1H2AC	+	AG	Known	downstream	Alu-SINE
chr1_90914641	29	124	0.116935	0.536797	95.0625	1.84467e-22	4.22713e-20	-0.419861	0.419861	PM	ZNF644	-	AG	Known	downstream	SINE/AluJb
chr8_56066403	27	121	0.108871	0.52381	94.5108	2.43761e-22	5.5105e-20	-0.414939	0.414939	PM	RPS20	-	AG	Known	downstream	AluSq2:SINE:Alu
chr1_109063178	34	130	0.137097	0.562771	94.3682	2.61963e-22	5.89762e-20	-0.425674	0.425674	PM	TAF13	-	AG	Known	downstream	SINE/AluY
chr6_154853555	18	108	0.0725806	0.467532	94.2104	2.83701e-22	6.33922e-20	-0.394952	0.394952	PM	MIR1273C	+	AG	Known	downstream	AluSx1:SINE:Alu
chrX_45847670	25	118	0.100806	0.510823	94.0641	3.05474e-22	6.79659e-20	-0.410016	0.410016	PM	LINC02595	-	AG	Novel	downstream	AluSx1:SINE:Alu
chr1_90914584	49	147	0.197581	0.636364	93.4417	4.18339e-22	9.15151e-20	-0.438783	0.438783	PM	ZNF644	-	AG	Known	downstream	Alu-SINE
chr10_73435901	14	101	0.0564516	0.437229	92.9724	5.30283e-22	1.14765e-19	-0.380778	0.380778	PM	PPP3CB	-	AG	Known	downstream	SINE/AluSg
chr19_58458774	15	101	0.0604839	0.437229	90.4562	1.89114e-21	3.79105e-19	-0.376746	0.376746	PM	ZNF324B	+	AG	Novel	downstream	MSTB:LTR:ERVL-MaLR
chr16_31113497	46	141	0.185484	0.61039	88.9552	4.03846e-21	7.76254e-19	-0.424906	0.424906	PM	BCKDK	+	AG	Known	downstream	AluJr:SINE:Alu
chr22_32386443	29	120	0.116935	0.519481	88.5646	4.92023e-21	9.36644e-19	-0.402545	0.402545	PM	AL021937.4	-	AG	Known	downstream	-/-
chr11_106006951	25	114	0.100806	0.493506	87.6458	7.82923e-21	1.44672e-18	-0.3927	0.3927	PM	MSANTD4	-	AG	Known	downstream	SINE/AluSz
chr6_154853567	9	89	0.0362903	0.385281	87.3794	8.95799e-21	1.64779e-18	-0.348991	0.348991	PM	MIR1273C	+	AG	Known	downstream	AluSx1:SINE:Alu
chr22_41244627	47	141	0.189516	0.61039	87.0924	1.03566e-20	1.89076e-18	-0.420873	0.420873	PM	RANGAP1	-	AG	Known	downstream	AluJb:SINE:Alu
chr14_69568843	33	124	0.133065	0.536797	86.6541	1.29265e-20	2.32733e-18	-0.403732	0.403732	PM	CCDC177	-	AG	Known	downstream	SINE/FLAM_C
chr9_5918730	22	109	0.0887097	0.471861	86.4492	1.43373e-20	2.56253e-18	-0.383152	0.383152	PM	KIAA2026	-	AG	Known	downstream	AluSx3:SINE:Alu
chr5_94704757	39	131	0.157258	0.5671	85.9643	1.83216e-20	3.22877e-18	-0.409842	0.409842	PM	MCTP1	-	AG	Known	downstream	-/-
chr5_134393486	16	99	0.0645161	0.428571	84.899	3.14004e-20	5.34461e-18	-0.364055	0.364055	PM	AC109454.4	+	AG	Known	downstream	SINE/AluJb
chr11_111781941	8	85	0.0322581	0.367965	84.0167	4.90601e-20	8.16342e-18	-0.335707	0.335707	PM	ALG9	-	AG	Known	downstream	AluSz:SINE:Alu
chr1_23697661	32	121	0.129032	0.52381	83.9358	5.1111e-20	8.4829e-18	-0.394777	0.394777	PM	RPL11	+	AG	Known	downstream	AluSx1:SINE:Alu
chr11_83256492	42	133	0.169355	0.575758	83.4487	6.53921e-20	1.06845e-17	-0.406403	0.406403	PM	ANKRD42	-	AG	Known	downstream	-/-
chr9_111670970	27	114	0.108871	0.493506	83.3431	6.89787e-20	1.12086e-17	-0.384636	0.384636	PM	DNAJC25-GNG10	+	AG	Known	downstream	SINE/AluJb
chr5_37105544	25	111	0.100806	0.480519	82.9585	8.37936e-20	1.35269e-17	-0.379713	0.379713	PM	CPLANE1	-	AG	Known	downstream	L1MA4:LINE:L1
chr1_109063171	28	115	0.112903	0.497835	82.7956	9.09908e-20	1.46434e-17	-0.384932	0.384932	PM	TAF13	-	AG	Known	downstream	SINE/AluY
chr10_73776318	23	108	0.0927419	0.467532	82.6766	9.6638e-20	1.54463e-17	-0.374791	0.374791	PM	FUT11	+	AG	Known	downstream	SINE/AluJo
chr22_29504954	30	117	0.120968	0.506494	81.7674	1.53083e-19	2.37616e-17	-0.385526	0.385526	PM	THOC5	-	AG	Known	downstream	AluSx:SINE:Alu
chr7_73680759	39	128	0.157258	0.554113	81.2067	2.03297e-19	3.10727e-17	-0.396854	0.396854	PM	DNAJC30	-	AG	Known	downstream	AluJb:SINE:Alu
chr17_32226070	7	80	0.0282258	0.34632	79.2894	5.36476e-19	7.74445e-17	-0.318095	0.318095	PM	RHOT1	+	AG	Known	downstream	AluSq2:SINE:Alu
chr1_90914674	5	76	0.0201613	0.329004	79.0076	6.18717e-19	8.82538e-17	-0.308843	0.308843	PM	ZNF644	-	AG	Known	downstream	AluJb:SINE:Alu
chr1_109063181	28	112	0.112903	0.484848	78.2008	9.30795e-19	1.30024e-16	-0.371945	0.371945	PM	TAF13	-	AG	Known	downstream	SINE/AluY
chr19_12190237	10	84	0.0403226	0.363636	77.2244	1.52598e-18	2.05483e-16	-0.323314	0.323314	PM	ZNF136	+	AG	Known	downstream	AluJr:SINE:Alu
chr6_31857527	10	84	0.0403226	0.363636	77.2244	1.52598e-18	2.05483e-16	-0.323314	0.323314	PM	NEU1	-	AG	Known	downstream	AluJr:SINE:Alu
chr2_241574543	11	85	0.0443548	0.367965	76.1518	2.62673e-18	3.43563e-16	-0.323611	0.323611	PM	BOK	+	AG	Known	downstream	SINE/AluJr
chr22_29505060	33	117	0.133065	0.506494	75.814	3.1169e-18	4.02846e-16	-0.373429	0.373429	PM	THOC5	-	AG	Known	downstream	SINE/AluSx
chr10_73435692	15	91	0.0604839	0.393939	75.2492	4.14905e-18	5.26833e-16	-0.333456	0.333456	PM	PPP3CB	-	AG	Known	downstream	AluSg:SINE:Alu
chr19_864420	12	86	0.0483871	0.372294	75.1287	4.41012e-18	5.58143e-16	-0.323907	0.323907	PM	CFD	-	AG	Known	downstream	-/-
chr11_83256542	47	133	0.189516	0.575758	74.4253	6.29774e-18	7.76576e-16	-0.386241	0.386241	PM	ANKRD42	-	AG	Known	downstream	-/-
chr17_20319442	18	95	0.0725806	0.411255	74.2364	6.93021e-18	8.50034e-16	-0.338675	0.338675	PM	SPECC1	+	AG	Novel	downstream	AluSc:SINE:Alu
chr6_36606092	16	91	0.0645161	0.393939	72.9268	1.34546e-17	1.5808e-15	-0.329423	0.329423	PM	SRSF3	+	AG	Known	downstream	AluJr:SINE:Alu
chr6_136256119	12	84	0.0483871	0.363636	72.2174	1.92752e-17	2.21151e-15	-0.315249	0.315249	PM	BCLAF1	-	AG	Known	downstream	AluSz6:SINE:Alu
chr1_204402497	17	92	0.0685484	0.398268	72.1071	2.03829e-17	2.33321e-15	-0.32972	0.32972	PM	PPP1R15B	-	AG	Known	downstream	AluJr:SINE:Alu
chr9_35055895	17	92	0.0685484	0.398268	72.1071	2.03829e-17	2.33321e-15	-0.32972	0.32972	PM	VCP	-	AG	Novel	downstream	Ricksha_c:DNA:MULE-MuDR
chr8_56066501	35	117	0.141129	0.506494	72.0219	2.12824e-17	2.43219e-15	-0.365364	0.365364	PM	RPS20	-	AG	Known	downstream	SINE/AluSq2
chr1_23303142	11	82	0.0443548	0.354978	71.7841	2.40084e-17	2.71575e-15	-0.310624	0.310624	PM	AL109936.8	-	AG	Known	downstream	SINE/AluJo
chr19_58419930	14	87	0.0564516	0.376623	71.7688	2.41946e-17	2.73389e-15	-0.320172	0.320172	PM	AC012313.4	+	AG	Known	downstream	SINE/AluJb
chr2_219371940	10	80	0.0403226	0.34632	71.3994	2.91754e-17	3.26658e-15	-0.305998	0.305998	PM	DNPEP	-	AG	Known	downstream	L1ME1:LINE:L1
chr11_27493429	20	95	0.0806452	0.411255	69.852	6.39241e-17	6.79595e-15	-0.33061	0.33061	PM	LIN7C	-	AG	Known	downstream	-/-
chr9_5918773	44	126	0.177419	0.545455	69.1588	9.08464e-17	9.45758e-15	-0.368035	0.368035	PM	KIAA2026	-	AG	Known	downstream	AluSx3:SINE:Alu
chr5_134393384	14	85	0.0564516	0.367965	68.8968	1.03752e-16	1.06639e-14	-0.311514	0.311514	PM	AC109454.4	+	AG	Known	downstream	SINE/AluJb
chr9_35055896	16	88	0.0645161	0.380952	68.6049	1.20305e-16	1.23067e-14	-0.316436	0.316436	PM	VCP	-	AG	Known	downstream	MuDR-DNA
chr1_36417355	34	113	0.137097	0.489177	68.0539	1.59089e-16	1.59898e-14	-0.352081	0.352081	PM	OSCP1	-	AG	Known	downstream	AluYm1:SINE:Alu
chr2_69906168	38	118	0.153226	0.510823	68.0213	1.61743e-16	1.62322e-14	-0.357597	0.357597	PM	SNRNP27	+	AG	Known	downstream	SINE/AluSx
chr19_38637799	35	114	0.141129	0.493506	67.6626	1.9401e-16	1.92312e-14	-0.352377	0.352377	PM	EIF3K	+	AG	Known	downstream	SINE/AluJr
chr2_46763861	35	114	0.141129	0.493506	67.6626	1.9401e-16	1.92312e-14	-0.352377	0.352377	PM	SOCS5	+	AG	Known	downstream	AluSq2:SINE:Alu
chr2_86502532	40	120	0.16129	0.519481	67.3781	2.24129e-16	2.19714e-14	-0.35819	0.35819	PM	CHMP3	-	AG	Known	downstream	SINE/AluJb
chr3_113715768	16	87	0.0645161	0.376623	67.1844	2.47261e-16	2.41632e-14	-0.312107	0.312107	PM	NAA50	-	AG	Known	downstream	SINE/AluSx
chr10_15104471	18	90	0.0725806	0.38961	67.0303	2.67362e-16	2.59392e-14	-0.31703	0.31703	PM	RPP38	-	AG	Known	downstream	AluSc:SINE:Alu
chr4_779397	27	103	0.108871	0.445887	67.0024	2.71172e-16	2.62848e-14	-0.337016	0.337016	PM	LOC100129917	-	AG	Known	downstream	Alu-SINE
chr20_51596123	19	91	0.0766129	0.393939	66.2939	3.88462e-16	3.67311e-14	-0.317326	0.317326	PM	ATP9A	-	AG	Known	downstream	SINE/AluJb
chr10_73742246	29	105	0.116935	0.454545	65.9907	4.5305e-16	4.2324e-14	-0.33761	0.33761	PM	AC022400.8	+	AG	Known	downstream	SINE/AluJr4
chr6_31857292	18	89	0.0725806	0.385281	65.6205	5.46677e-16	5.05558e-14	-0.312701	0.312701	PM	NEU1	-	AG	Known	downstream	SINE/AluJr
chr6_132818218	22	94	0.0887097	0.406926	64.2678	1.08604e-15	9.60172e-14	-0.318217	0.318217	PM	RPS12	+	AG	Known	downstream	AluSq2:SINE:Alu
chr8_56066675	33	109	0.133065	0.471861	64.2059	1.12071e-15	9.89089e-14	-0.338797	0.338797	PM	RPS20	-	AG	Known	downstream	SINE/AluSg
chr12_31993696	28	102	0.112903	0.441558	63.6783	1.46486e-15	1.27386e-13	-0.328655	0.328655	PM	RESF1	+	AG	Known	downstream	AluJb:SINE:Alu
chr10_130183386	40	117	0.16129	0.506494	63.1262	1.93875e-15	1.64979e-13	-0.345203	0.345203	PM	GLRX3	+	AG	Known	downstream	SINE/AluJb
chr7_149183712	36	112	0.145161	0.484848	63.0538	2.01133e-15	1.71e-13	-0.339687	0.339687	PM	ZNF398	+	AG	Known	downstream	SINE/FLAM_C
chr10_80145439	20	90	0.0806452	0.38961	62.8009	2.2869e-15	1.92628e-13	-0.308965	0.308965	PM	PLAC9	-	AG	Known	downstream	SINE/AluJb
chr10_80145501	49	127	0.197581	0.549784	62.3244	2.91297e-15	2.42409e-13	-0.352203	0.352203	PM	PLAC9	-	AG	Known	downstream	AluJb:SINE:Alu
chrX_45847735	40	116	0.16129	0.502165	61.7364	3.92645e-15	3.19027e-13	-0.340874	0.340874	PM	LINC02595	-	AG	Known	downstream	Alu-SINE
chr1_109063174	22	92	0.0887097	0.398268	61.5003	4.42677e-15	3.56416e-13	-0.309559	0.309559	PM	TAF13	-	AG	Known	downstream	SINE/AluY
chr22_32386470	25	96	0.100806	0.415584	61.112	5.39196e-15	4.29692e-13	-0.314778	0.314778	PM	AL021937.4	-	AG	Known	downstream	-/-
chrX_134501242	19	87	0.0766129	0.376623	60.7391	6.51625e-15	5.12633e-13	-0.30001	0.30001	PM	HPRT1	+	AG	Known	downstream	AluJb:SINE:Alu
chr22_29505035	45	121	0.181452	0.52381	60.3998	7.74203e-15	5.99755e-13	-0.342358	0.342358	PM	THOC5	-	AG	Known	downstream	SINE/AluSx
chr19_58458609	24	94	0.0967742	0.406926	60.3076	8.11329e-15	6.25477e-13	-0.310152	0.310152	PM	ZNF324B	+	AG	Known	downstream	LTR/MSTB
chr10_73435872	25	95	0.100806	0.411255	59.7486	1.07782e-14	8.19156e-13	-0.310449	0.310449	PM	PPP3CB	-	AG	Known	downstream	AluSg:SINE:Alu
chr1_150620840	38	112	0.153226	0.484848	59.6185	1.15149e-14	8.72818e-13	-0.331623	0.331623	PM	ENSA	-	AG	Known	downstream	Alu-SINE
chr1_15833669	38	112	0.153226	0.484848	59.6185	1.15149e-14	8.72818e-13	-0.331623	0.331623	PM	AL450998.2	-	AG	Known	downstream	SINE/AluJb
chr19_58458608	44	119	0.177419	0.515152	59.2721	1.37309e-14	1.02431e-12	-0.337732	0.337732	PM	ZNF324B	+	AG	Known	downstream	MSTB:LTR:ERVL-MaLR
chr17_48865266	26	96	0.104839	0.415584	59.2129	1.41502e-14	1.05155e-12	-0.310746	0.310746	PM	CALCOCO2	+	AG	Known	downstream	SINE/AluYk3
chr16_31456207	27	97	0.108871	0.419913	58.6996	1.83683e-14	1.34319e-12	-0.311042	0.311042	PM	AC026471.1	-	AG	Known	downstream	SINE/AluSz
chr3_182937345	37	110	0.149194	0.47619	58.5942	1.93787e-14	1.41365e-12	-0.326997	0.326997	PM	DCUN1D1	-	AG	Known	downstream	LINE/L1MB7
chr2_199964556	31	102	0.125	0.441558	58.1878	2.38254e-14	1.71529e-12	-0.316558	0.316558	PM	MAIP1	+	AG	Known	downstream	SINE/AluSx
chr7_40125758	32	103	0.129032	0.445887	57.7686	2.94835e-14	2.08492e-12	-0.316855	0.316855	PM	MPLKIP	-	AG	Known	downstream	AluJb:SINE:Alu
chr7_2727558	29	99	0.116935	0.428571	57.7359	2.99778e-14	2.11742e-12	-0.311636	0.311636	PM	GNA12	-	AG	Known	downstream	SINE/AluJo
chr14_35318278	25	93	0.100806	0.402597	57.0566	4.23447e-14	2.93146e-12	-0.301791	0.301791	PM	PSMA6	+	AG	Known	downstream	AluJr:SINE:Alu
chr8_124453607	44	117	0.177419	0.506494	56.5755	5.40819e-14	3.68017e-12	-0.329074	0.329074	PM	TRMT12	+	AG	Known	downstream	Alu-SINE
chr1_204402989	40	112	0.16129	0.484848	56.314	6.17733e-14	4.14616e-12	-0.323558	0.323558	PM	PPP1R15B	-	AG	Known	downstream	AluSq4:SINE:Alu
chr11_106006968	34	104	0.137097	0.450216	55.6559	8.63329e-14	5.69804e-12	-0.31312	0.31312	PM	MSANTD4	-	AG	Known	downstream	SINE/AluSz
chr22_41244651	28	96	0.112903	0.415584	55.5443	9.13768e-14	6.01125e-12	-0.302681	0.302681	PM	RANGAP1	-	AG	Known	downstream	AluJb:SINE:Alu
chr15_90964000	32	101	0.129032	0.437229	55.1145	1.13709e-13	7.31508e-12	-0.308197	0.308197	PM	RCCD1	+	AG	Known	downstream	Alu-SINE
chr19_57331040	32	101	0.129032	0.437229	55.1145	1.13709e-13	7.31508e-12	-0.308197	0.308197	PM	ZNF543	+	AG	Known	downstream	SINE/AluSp
chr2_74399505	41	112	0.165323	0.484848	54.7095	1.39729e-13	8.87871e-12	-0.319526	0.319526	PM	DCTN1-AS1	+	AG	Known	downstream	Alu-SINE
chr15_90963991	30	98	0.120968	0.424242	54.6384	1.4488e-13	9.18506e-12	-0.303275	0.303275	PM	RCCD1	+	AG	Known	downstream	Alu-SINE
chr2_199964579	44	115	0.177419	0.497835	53.9353	2.07198e-13	1.28153e-11	-0.320416	0.320416	PM	MAIP1	+	AG	Known	downstream	AluSx:SINE:Alu
chr19_36669616	32	100	0.129032	0.4329	53.8063	2.21262e-13	1.35914e-11	-0.303868	0.303868	PM	AC074138.1	+	AG	Known	downstream	LTR/ERVL-B4-int
chr14_73576539	49	120	0.197581	0.519481	52.8735	3.55742e-13	2.11752e-11	-0.3219	0.3219	PM	ACOT2	+	AG	Known	downstream	AluJb:SINE:Alu
chr15_90963959	47	117	0.189516	0.506494	51.972	5.62984e-13	3.23393e-11	-0.316977	0.316977	PM	RCCD1	+	AG	Known	downstream	Alu-SINE
chr14_73576569	38	106	0.153226	0.458874	51.6981	6.47262e-13	3.69067e-11	-0.305649	0.305649	PM	ACOT2	+	AG	Known	downstream	AluJb:SINE:Alu
chr3_182937432	39	107	0.157258	0.463203	51.3972	7.54475e-13	4.25347e-11	-0.305945	0.305945	PM	DCUN1D1	-	AG	Known	downstream	L1MB7:LINE:L1
chr8_56066898	41	109	0.165323	0.471861	50.8342	1.00509e-12	5.52522e-11	-0.306539	0.306539	PM	RPS20	-	AG	Known	downstream	SINE/AluSg
chr4_173331182	42	110	0.169355	0.47619	50.5712	1.14917e-12	6.27294e-11	-0.306836	0.306836	PM	HMGB2	-	AG	Known	downstream	AluSz:SINE:Alu
chr10_73742219	48	117	0.193548	0.506494	50.4941	1.19526e-12	6.49369e-11	-0.312945	0.312945	PM	AC022400.8	+	AG	Known	downstream	SINE/AluJr4
chr22_20067532	41	108	0.165323	0.467532	49.5698	1.91443e-12	1.0014e-10	-0.30221	0.30221	PM	TANGO2	+	AG	Known	downstream	AluJo:SINE:Alu
chr21_42916699	45	112	0.181452	0.484848	48.5975	3.14269e-12	1.59342e-10	-0.303397	0.303397	PM	ERVH48-1	+	AG	Known	downstream	MER4A1:LTR:ERV1
chr19_52557243	49	115	0.197581	0.497835	46.5635	8.86954e-12	4.15598e-10	-0.300255	0.300255	PM	ZNF808	+	AG	Known	downstream	AluSg:SINE:Alu
chr12_69257815	24	138	0.0967742	0.597403	131.696	1.74393e-30	1.09108e-27	-0.500628	0.500628	PM	CPSF6	+	AG	Known	exonic	-/-
chr14_20452052	1	97	0.00403226	0.419913	124.569	6.32323e-29	3.25376e-26	-0.415881	0.415881	PM	OSGEP	-	AG	Known	exonic	-
chr4_98886471	15	114	0.0604839	0.493506	111.773	4.00701e-26	1.47407e-23	-0.433023	0.433023	PM	EIF4E	-	AG	Known	exonic	SINE/AluJr
chr9_35043248	3	91	0.0120968	0.393939	108.148	2.49481e-25	8.24408e-23	-0.381843	0.381843	PM	C9orf131	-	AG	Known	exonic	-
chr1_33270581	8	94	0.0322581	0.406926	97.9502	4.29041e-23	1.07195e-20	-0.374668	0.374668	PM	ZNF362	+	AG	Known	exonic	L2c:LINE:L2
chr17_44398445	1	79	0.00403226	0.341991	95.7752	1.287e-22	3.01013e-20	-0.337959	0.337959	PM	GPATCH8	-	AG	Known	exonic	-
chr1_20892680	1	78	0.00403226	0.337662	94.2518	2.77834e-22	6.22166e-20	-0.33363	0.33363	PM	EIF4G3	-	AG	Known	exonic	-/-
chr9_129809392	19	105	0.0766129	0.454545	87.0795	1.04245e-20	1.90242e-18	-0.377933	0.377933	PM	TOR1B	+	AG	Known	exonic	-/-
chr12_104995968	18	97	0.0725806	0.419913	77.1922	1.55105e-18	2.0868e-16	-0.347333	0.347333	PM	C12orf45	+	AG	Known	exonic	SINE/AluY
chr20_46038294	8	79	0.0322581	0.341991	75.1218	4.42554e-18	5.58143e-16	-0.309733	0.309733	PM	SLC12A5	+	AG	Known	exonic	SINE/AluJb
chr20_46038286	23	99	0.0927419	0.428571	69.2992	8.46044e-17	8.84027e-15	-0.335829	0.335829	PM	SLC12A5	+	AG	Known	exonic	SINE/AluJb
chr17_517553	45	126	0.181452	0.545455	67.4572	2.15308e-16	2.11362e-14	-0.364003	0.364003	PM	VPS53	-	AG	Known	exonic	SINE/AluSx1
chr15_43534731	29	100	0.116935	0.4329	59.0813	1.51291e-14	1.11853e-12	-0.315965	0.315965	PM	PPIP5K1	-	AG	Known	exonic	-
chr1_32627832	47	121	0.189516	0.52381	57.234	3.86923e-14	2.69309e-12	-0.334293	0.334293	PM	ZBTB8OS	-	AG	Known	exonic	Alu-SINE
chr19_19786828	32	102	0.129032	0.441558	56.4353	5.8079e-14	3.91831e-12	-0.312526	0.312526	PM	ZNF506	-	AG	Known	exonic	SINE/AluSx
chr13_80333702	173	15	0.697581	0.0649351	198.112	5.39359e-45	1.79095e-41	0.632646	0.632646	Living	AL137781.1	-	AG	Known	intergenic	SINE/AluSx1
chr2_95835684	135	15	0.544355	0.0649351	125.585	3.79078e-29	2.02619e-26	0.47942	0.47942	Living	LINC00342	-	AG	Known	intergenic	LINE/L1PA12
chr16_21861986	134	19	0.540323	0.0822511	113.343	1.81538e-26	6.96625e-24	0.458071	0.458071	Living	NPIPB4	-	AG	Known	intergenic	AluY:SINE:Alu
chr2_95835477	150	33	0.604839	0.142857	106.172	6.76074e-25	2.12211e-22	0.461982	0.461982	Living	LINC00342	-	AG	Known	intergenic	LINE/L1PA12
chr2_95835385	164	45	0.66129	0.194805	103.931	2.0948e-24	6.19088e-22	0.466485	0.466485	Living	LINC00342	-	AG	Known	intergenic	LINE/L1PA12
chr2_95835581	107	8	0.431452	0.034632	101.062	8.91613e-24	2.43923e-21	0.39682	0.39682	Living	LINC00342	-	AG	Novel	intergenic	L1PA12:LINE:L1
chr7_100289945	153	41	0.616935	0.177489	94.0289	3.10948e-22	6.91183e-20	0.439446	0.439446	Living	CASTOR3	-	AG	Known	intergenic	AluY:SINE:Alu
chr16_74330106	135	30	0.544355	0.12987	89.1656	3.63112e-21	7.00499e-19	0.414485	0.414485	Living	PSMD7	-	AG	Known	intergenic	AluSp:SINE:Alu
chr18_5387576	121	21	0.487903	0.0909091	88.4818	5.13058e-21	9.71786e-19	0.396994	0.396994	Living	AP005671.1	-	AG	Known	intergenic	SINE/AluSx
chr7_67289776	152	43	0.612903	0.186147	88.4819	5.1301e-21	9.71786e-19	0.426756	0.426756	Living	SPDYE21	-	AG	Known	intergenic	SINE/AluSg
chr16_21860629	155	46	0.625	0.199134	87.3243	9.21105e-21	1.69027e-18	0.425866	0.425866	Living	NPIPB4	-	AG	Known	intergenic	AluY:SINE:Alu
chr11_65763985	129	27	0.520161	0.116883	86.7421	1.23634e-20	2.23354e-18	0.403278	0.403278	Living	RNASEH2C	-	AG	Known	intergenic	AluSq4:SINE:Alu
chr6_149413561	102	11	0.41129	0.047619	85.7462	2.04578e-20	3.58752e-18	0.363671	0.363671	Living	TAB2	+	AG	Known	intergenic	SINE/AluSz
chr19_54443800	95	8	0.383065	0.034632	83.9705	5.02216e-20	8.34402e-18	0.348432	0.348432	Living	TTYH1	-	AG	Known	intergenic	AluSz6:SINE:Alu
chr2_97266548	95	8	0.383065	0.034632	83.9705	5.02216e-20	8.34402e-18	0.348432	0.348432	Living	ANKRD36	+	AG	Known	intergenic	L1PA12:LINE:L1
chr2_95835638	95	8	0.383065	0.034632	83.9705	5.02216e-20	8.34402e-18	0.348432	0.348432	Living	LINC00342	-	AG	Known	intergenic	LINE/L1PA12
chr7_74880801	135	33	0.544355	0.142857	82.9094	8.59003e-20	1.38582e-17	0.401498	0.401498	Living	GTF2IRD2	-	AG	Known	intergenic	SINE/AluSq2
chr13_83764557	139	36	0.560484	0.155844	82.7187	9.46007e-20	1.52028e-17	0.40464	0.40464	Living	AL353688.1	-	AG	Known	intergenic	SINE/AluSg7
chr2_95835683	99	11	0.399194	0.047619	81.5876	1.67659e-19	2.59228e-17	0.351575	0.351575	Living	LINC00342	-	AG	Novel	intergenic	L1PA12:LINE:L1
chr9_96809538	100	12	0.403226	0.0519481	80.4298	3.01215e-19	4.47982e-17	0.351278	0.351278	Living	ZNF510	-	AG	Known	intergenic	AluSx1:SINE:Alu
chr7_67289770	141	39	0.568548	0.168831	79.768	4.21053e-19	6.16578e-17	0.399717	0.399717	Living	SPDYE21	-	AG	Known	intergenic	SINE/AluSg
chr17_32398174	148	45	0.596774	0.194805	78.6647	7.35984e-19	1.03867e-16	0.401969	0.401969	Living	ZNF207	+	AG	Known	intergenic	SINE/AluSz
chr3_76521269	93	9	0.375	0.038961	78.5892	7.64647e-19	1.07856e-16	0.336039	0.336039	Living	ZNF717	+	AG	Known	intergenic	AluSz6:SINE:Alu
chr2_95835167	133	34	0.53629	0.147186	78.0328	1.01345e-18	1.40952e-16	0.389104	0.389104	Living	LINC00342	-	AG	Known	intergenic	LINE/L1PA12
chr1_236915263	142	41	0.572581	0.177489	77.4126	1.38726e-18	1.88044e-16	0.395091	0.395091	Living	MTR	+	AG	Known	intergenic	ERVL-MaLR-LTR
chr1_156716831	77	2	0.310484	0.00865801	76.9325	1.769e-18	2.36775e-16	0.301826	0.301826	Living	CRABP2	-	AG	Known	intergenic	AluY:SINE:Alu
chr9_75160368	101	14	0.407258	0.0606061	76.8862	1.81096e-18	2.41796e-16	0.346652	0.346652	Living	OSTF1	+	AG	Known	intergenic	SINE/AluJb
chr19_57783530	89	8	0.358871	0.034632	75.8616	3.04252e-18	3.94039e-16	0.324239	0.324239	Living	ZNF586	+	AG	Known	intergenic	AluSx:SINE:Alu
chrX_57238387	130	33	0.524194	0.142857	75.782	3.16777e-18	4.08921e-16	0.381336	0.381336	Living	SPIN2A	+	AG	Known	intergenic	L1PA13:LINE:L1
chr1_112979143	131	34	0.528226	0.147186	75.2217	4.20707e-18	5.34138e-16	0.38104	0.38104	Living	SLC16A1-AS1	+	AG	Known	intergenic	Alu-SINE
chr3_116612802	116	24	0.467742	0.103896	74.7943	5.22413e-18	6.53514e-16	0.363846	0.363846	Living	LINC00903	-	AG	Known	intergenic	AluSx:SINE:Alu
chr4_114716439	132	35	0.532258	0.151515	74.6796	5.53664e-18	6.87683e-16	0.380743	0.380743	Living	UGT8	+	AG	Known	intergenic	.
chr4_151310805	140	41	0.564516	0.177489	74.5681	5.85811e-18	7.23997e-16	0.387027	0.387027	Living	PRSS48	-	AG	Known	intergenic	AluSz:SINE:Alu
chr9_96946345	124	30	0.5	0.12987	73.4238	1.04598e-17	1.24895e-15	0.37013	0.37013	Living	NUTM2G	-	AG	Known	intergenic	SINE/AluSz
chr2_97270958	91	10	0.366935	0.04329	73.3554	1.08286e-17	1.2921e-15	0.323645	0.323645	Living	ANKRD36	+	AG	Known	intergenic	LINE/L1PA12
chr4_114716468	118	26	0.475806	0.112554	73.3423	1.09009e-17	1.30063e-15	0.363252	0.363252	Living	UGT8	+	AG	Known	intergenic	.
chr10_29419528	119	27	0.479839	0.116883	72.6518	1.54666e-17	1.79605e-15	0.362956	0.362956	Living	AL158167.1	+	AG	Known	intergenic	SINE/AluSx
chr4_114715288	126	32	0.508065	0.138528	72.2219	1.92309e-17	2.20843e-15	0.369536	0.369536	Living	UGT8	+	AG	Known	intergenic	.
chr9_111354685	92	11	0.370968	0.047619	72.1793	1.96501e-17	2.25302e-15	0.323349	0.323349	Living	OR2K2	-	AG	Known	intergenic	L1MC1:LINE:L1
chr11_508925	106	19	0.427419	0.0822511	72.1046	2.04084e-17	2.33605e-15	0.345168	0.345168	Living	RNH1	+	AG	Known	intergenic	AluSq:SINE:Alu
chr16_21860682	138	41	0.556452	0.177489	71.7764	2.41013e-17	2.72551e-15	0.378962	0.378962	Living	NPIPB4	-	AG	Known	intergenic	SINE/AluY
chrX_45844665	100	16	0.403226	0.0692641	70.8739	3.8081e-17	4.18884e-15	0.333962	0.333962	Living	MIR222	-	AG	Known	intergenic	AluSx1:SINE:Alu
chr11_65764041	113	24	0.455645	0.103896	70.7511	4.0526e-17	4.44247e-15	0.351749	0.351749	Living	RNASEH2C	-	AG	Known	intergenic	AluSq4:SINE:Alu
chr2_97266582	116	26	0.467742	0.112554	70.6501	4.2654e-17	4.66935e-15	0.355188	0.355188	Living	ANKRD36	+	AG	Novel	intergenic	L1PA12:LINE:L1
chr3_106736777	120	29	0.483871	0.125541	69.9957	5.94331e-17	6.374e-15	0.35833	0.35833	Living	CBLB	-	AG	Known	intergenic	AluY:SINE:Alu
chr17_32392123	106	20	0.427419	0.0865801	69.9252	6.15978e-17	6.58873e-15	0.340839	0.340839	Living	ZNF207	+	AG	Known	intergenic	AluSc5:SINE:Alu
chr3_13131631	90	11	0.362903	0.047619	69.5658	7.39065e-17	7.81696e-15	0.315284	0.315284	Living	IQSEC1	-	AG	Known	intergenic	AluSx:SINE:Alu
chr2_95835476	130	37	0.524194	0.160173	68.194	1.48173e-16	1.49682e-14	0.36402	0.36402	Living	LINC00342	-	AG	Known	intergenic	LINE/L1PA12
chr2_169758602	92	13	0.370968	0.0562771	67.3736	2.24639e-16	2.20181e-14	0.314691	0.314691	Living	PHOSPHO2-KLHL23	+	AG	Known	intergenic	AluSx1:SINE:Alu
chr7_100284013	88	11	0.354839	0.047619	66.985	2.73582e-16	2.64894e-14	0.30722	0.30722	Living	CASTOR3	-	AG	Known	intergenic	AluJo:SINE:Alu
chr7_100288278	129	37	0.520161	0.160173	66.8616	2.91249e-16	2.81478e-14	0.359988	0.359988	Living	CASTOR3	-	AG	Known	intergenic	AluSc:SINE:Alu
chr7_67271185	110	24	0.443548	0.103896	66.8016	3.00253e-16	2.89847e-14	0.339652	0.339652	Living	TYW1	-	AG	Known	intergenic	SINE/AluSc8
chr4_158286109	105	21	0.423387	0.0909091	66.495	3.50789e-16	3.34988e-14	0.332478	0.332478	Living	TMEM144	+	AG	Known	intergenic	TcMar-Tigger-DNA
chr2_7155657	139	45	0.560484	0.194805	66.065	4.36302e-16	4.08519e-14	0.365679	0.365679	Living	LOC101929452	+	AG	Known	intergenic	ERVL-MaLR-LTR
chr2_220025559	121	32	0.487903	0.138528	65.5568	5.64629e-16	5.20562e-14	0.349375	0.349375	Living	AC008281.1	+	AG	Known	intergenic	-/-
chr18_72527011	133	41	0.53629	0.177489	65.0246	7.39683e-16	6.7203e-14	0.358801	0.358801	Living	LINC01899	-	AG	Novel	intergenic	THE1B:LTR:ERVL-MaLR
chr2_95835168	107	23	0.431452	0.0995671	64.9522	7.67388e-16	6.94703e-14	0.331885	0.331885	Living	LINC00342	-	AG	Known	intergenic	LINE/L1PA12
chrX_15735519	97	17	0.391129	0.0735931	64.7553	8.47993e-16	7.61188e-14	0.317536	0.317536	Living	AC112497.1	+	AG	Known	intergenic	SINE/AluJb
chr6_158241778	127	37	0.512097	0.160173	64.2335	1.10514e-15	9.76874e-14	0.351924	0.351924	Living	GTF2H5	+	AG	Known	intergenic	SINE/AluSx4
chr2_95835384	132	41	0.532258	0.177489	63.7128	1.4395e-15	1.25426e-13	0.354769	0.354769	Living	LINC00342	-	AG	Known	intergenic	L1PA12:LINE:L1
chr10_124751259	121	34	0.487903	0.147186	61.8852	3.64079e-15	2.96426e-13	0.340717	0.340717	Living	FAM53B	-	AG	Known	intergenic	AluY:SINE:Alu
chr7_5835448	133	43	0.53629	0.186147	61.5888	4.23213e-15	3.41583e-13	0.350143	0.350143	Living	RNF216	+	AG	Known	intergenic	SINE/AluJr
chr6_165898583	101	21	0.407258	0.0909091	61.3972	4.66464e-15	3.7476e-13	0.316349	0.316349	Living	PDE10A	-	AG	Known	intergenic	.
chr18_72526997	134	44	0.540323	0.190476	61.1963	5.16577e-15	4.12387e-13	0.349846	0.349846	Living	AC069114.1	-	AG	Known	intergenic	LTR/THE1B
chr5_79360265	130	41	0.524194	0.177489	61.1271	5.35069e-15	4.26673e-13	0.346704	0.346704	Living	JMY	-	AG	Known	intergenic	-/-
chr17_68138449	110	27	0.443548	0.116883	60.9075	5.98214e-15	4.74044e-13	0.326665	0.326665	Living	LINC00674	+	AG	Known	intergenic	AluSx:SINE:Alu
chr7_100296696	131	42	0.528226	0.181818	60.71	6.61336e-15	5.19999e-13	0.346408	0.346408	Living	CASTOR3	-	AG	Known	intergenic	SINE/AluY
chr19_57918156	124	37	0.5	0.160173	60.3823	7.81121e-15	6.05015e-13	0.339827	0.339827	Living	ZNF417	-	AG	Known	intergenic	SINE/AluSc
chr1_46226846	125	38	0.504032	0.164502	59.9128	9.91538e-15	7.58175e-13	0.33953	0.33953	Living	LURAP1	+	AG	Known	intergenic	AluSx:SINE:Alu
chr7_100284292	98	20	0.395161	0.0865801	59.6899	1.11045e-14	8.43247e-13	0.308581	0.308581	Living	CASTOR3	-	AG	Known	intergenic	SINE/AluSx
chr11_65764036	98	20	0.395161	0.0865801	59.6899	1.11045e-14	8.43247e-13	0.308581	0.308581	Living	RNASEH2C	-	AG	Known	intergenic	AluSq4:SINE:Alu
chr2_220025569	112	29	0.451613	0.125541	59.6597	1.12759e-14	8.55239e-13	0.326072	0.326072	Living	AC008281.1	+	AG	Known	intergenic	-/-
chr15_72321947	124	38	0.5	0.164502	58.6561	1.87789e-14	1.37166e-12	0.335498	0.335498	Living	CELF6	-	AG	Known	intergenic	AluSx1:SINE:Alu
chr1_112966565	128	41	0.516129	0.177489	58.5918	1.9402e-14	1.41531e-12	0.33864	0.33864	Living	SLC16A1-AS1	+	AG	Known	intergenic	AluSg:SINE:Alu
chr7_100281445	111	29	0.447581	0.125541	58.4171	2.12038e-14	1.53797e-12	0.32204	0.32204	Living	CASTOR3	-	AG	Known	intergenic	AluSz:SINE:Alu
chr15_64471121	133	45	0.53629	0.194805	58.2716	2.28316e-14	1.65287e-12	0.341485	0.341485	Living	TRIP4	+	AG	Known	intergenic	AluSz6:SINE:Alu
chr7_67258709	133	45	0.53629	0.194805	58.2716	2.28316e-14	1.65287e-12	0.341485	0.341485	Living	TYW1	-	AG	Known	intergenic	SINE/AluSx
chr5_112735309	125	39	0.504032	0.168831	58.2042	2.36272e-14	1.70531e-12	0.335201	0.335201	Living	LINC02200	+	AG	Known	intergenic	SINE/AluSz
chr4_607461	100	22	0.403226	0.0952381	58.1523	2.4259e-14	1.74394e-12	0.307988	0.307988	Living	LOC105374338	+	AG	Known	intergenic	AluSx1:SINE:Alu
chr1_150631552	100	22	0.403226	0.0952381	58.1523	2.4259e-14	1.74394e-12	0.307988	0.307988	Living	ENSA	+	AG	Known	intergenic	AluSx:SINE:Alu
chr22_47876201	100	22	0.403226	0.0952381	58.1523	2.4259e-14	1.74394e-12	0.307988	0.307988	Living	LOC284930	+	AG	Known	intergenic	L1MEg:LINE:L1
chr1_150631541	95	19	0.383065	0.0822511	58.0283	2.58375e-14	1.85077e-12	0.300813	0.300813	Living	ENSA	+	AG	Known	intergenic	AluSx:SINE:Alu
chr2_220025586	106	26	0.427419	0.112554	57.8276	2.86125e-14	2.02914e-12	0.314865	0.314865	Living	AC008281.1	+	AG	Known	intergenic	-/-
chr9_97142514	113	31	0.455645	0.134199	57.2581	3.82203e-14	2.6621e-12	0.321446	0.321446	Living	GAS2L1P2	-	AG	Known	intergenic	MSTA-int:LTR:ERVL-MaLR
chrX_65269239	96	20	0.387097	0.0865801	57.2273	3.88237e-14	2.70201e-12	0.300517	0.300517	Living	ZC4H2	+	AG	Known	intergenic	AluSc:SINE:Alu
chr16_14965716	96	20	0.387097	0.0865801	57.2273	3.88237e-14	2.70201e-12	0.300517	0.300517	Living	NPIPA1	-	AG	Known	intergenic	SINE/AluSx
chr22_47905334	133	46	0.53629	0.199134	56.6565	5.19001e-14	3.54603e-12	0.337156	0.337156	Living	LOC284930	+	AG	Known	intergenic	AluSx1:SINE:Alu
chr1_150631560	105	26	0.423387	0.112554	56.6032	5.33241e-14	3.62958e-12	0.310833	0.310833	Living	ENSA	+	AG	Known	intergenic	AluSx:SINE:Alu
chr7_100297752	106	27	0.427419	0.116883	55.9658	7.37409e-14	4.90719e-12	0.310536	0.310536	Living	CASTOR3	-	AG	Known	intergenic	SINE/AluSz
chr4_158284649	120	37	0.483871	0.160173	55.4156	9.75589e-14	6.38036e-12	0.323698	0.323698	Living	AC098679.4	+	AG	Known	intergenic	DNA/Tigger3a
chr16_81309479	102	25	0.41129	0.108225	54.8352	1.31069e-13	8.35786e-12	0.303065	0.303065	Living	BCO1	-	AG	Known	intergenic	AluSx1:SINE:Alu
chr5_79360230	130	45	0.524194	0.194805	54.5518	1.51402e-13	9.58727e-12	0.329388	0.329388	Living	JMY	-	AG	Known	intergenic	-/-
chr10_89325526	122	39	0.491935	0.168831	54.5155	1.54229e-13	9.74778e-12	0.323104	0.323104	Living	IFIT2	-	AG	Known	intergenic	L1PA15:LINE:L1
chr2_220025575	115	34	0.46371	0.147186	54.4455	1.59817e-13	1.00756e-11	0.316524	0.316524	Living	AC008281.1	+	AG	Known	intergenic	-/-
chr3_76382508	103	26	0.415323	0.112554	54.1858	1.82398e-13	1.14077e-11	0.302768	0.302768	Living	ZNF717	+	AG	Known	intergenic	Alu-SINE
chr11_67344870	106	28	0.427419	0.121212	54.1459	1.86141e-13	1.16071e-11	0.306207	0.306207	Living	AP001885.2	+	AG	Known	intergenic	SINE/AluSx
chr3_76491060	123	40	0.495968	0.17316	54.0866	1.91848e-13	1.19468e-11	0.322808	0.322808	Living	ZNF717	+	AG	Known	intergenic	AluSg:SINE:Alu
chr19_22436741	120	38	0.483871	0.164502	53.7498	2.27717e-13	1.39491e-11	0.319369	0.319369	Living	ZNF98	-	AG	Known	intergenic	AluSq2:SINE:Alu
chr7_100284319	110	31	0.443548	0.134199	53.622	2.43021e-13	1.4782e-11	0.309349	0.309349	Living	CASTOR3	-	AG	Known	intergenic	AluSx:SINE:Alu
chr6_170486980	129	45	0.520161	0.194805	53.3378	2.80855e-13	1.69723e-11	0.325356	0.325356	Living	AL008628.1	-	AG	Known	intergenic	SINE/AluJb
chr18_26013719	111	32	0.447581	0.138528	53.0834	3.19686e-13	1.91491e-11	0.309053	0.309053	Living	RN7SL97P	-	AG	Known	intergenic	SINE/AluSz6
chr4_114715404	122	40	0.491935	0.17316	52.8844	3.53767e-13	2.10874e-11	0.318775	0.318775	Living	UGT8	+	AG	Known	intergenic	.
chr7_67261527	106	29	0.427419	0.125541	52.367	4.60398e-13	2.68132e-11	0.301878	0.301878	Living	TYW1	-	AG	Known	intergenic	AluJr4:SINE:Alu
chr5_155779356	117	37	0.471774	0.160173	51.8156	6.09657e-13	3.48376e-11	0.311601	0.311601	Living	KIF4B	+	AG	Known	intergenic	AluJb:SINE:Alu
chr4_158284610	107	30	0.431452	0.12987	51.8009	6.14251e-13	3.50671e-11	0.301581	0.301581	Living	AC098679.4	+	AG	Known	intergenic	DNA/Tigger3a
chr17_32422122	111	33	0.447581	0.142857	51.3813	7.60612e-13	4.28712e-11	0.304724	0.304724	Living	ZNF207	+	AG	Known	intergenic	AluSx1:SINE:Alu
chr7_5835410	111	33	0.447581	0.142857	51.3813	7.60612e-13	4.28712e-11	0.304724	0.304724	Living	RNF216	+	AG	Known	intergenic	SINE/AluJr
chr2_31843464	126	44	0.508065	0.190476	51.3111	7.88298e-13	4.42177e-11	0.317588	0.317588	Living	LINC01946	-	AG	Known	intergenic	L1PA7:LINE:L1
chr2_8357941	127	45	0.512097	0.194805	50.9482	9.48359e-13	5.23263e-11	0.317292	0.317292	Living	LINC00299	-	AG	Known	intergenic	MLT1C:LTR:ERVL-MaLR
chr7_100277563	109	32	0.439516	0.138528	50.7239	1.06317e-12	5.8212e-11	0.300988	0.300988	Living	CASTOR3	-	AG	Known	intergenic	AluSx:SINE:Alu
chr2_220025567	109	32	0.439516	0.138528	50.7239	1.06317e-12	5.8212e-11	0.300988	0.300988	Living	MIR4268	+	AG	Known	intergenic	.
chr7_67270616	125	44	0.504032	0.190476	50.1329	1.43681e-12	7.71221e-11	0.313556	0.313556	Living	TYW1	-	AG	Known	intergenic	SINE/AluJr
chr2_220025553	121	41	0.487903	0.177489	50.1107	1.45316e-12	7.79322e-11	0.310414	0.310414	Living	AC008281.1	+	AG	Known	intergenic	-/-
chr7_92197109	114	36	0.459677	0.155844	49.9285	1.59455e-12	8.49252e-11	0.303833	0.303833	Living	CYP51A1-AS1	-	AG	Known	intergenic	AluSx:SINE:Alu
chr13_19798034	126	45	0.508065	0.194805	49.7726	1.72637e-12	9.11565e-11	0.313259	0.313259	Living	PSPC1	-	AG	Known	intergenic	AluSx:SINE:Alu
chr5_79360255	116	38	0.467742	0.164502	49.0353	2.51391e-12	1.29554e-10	0.30324	0.30324	Living	JMY	-	AG	Known	intergenic	-/-
chr3_76817873	120	41	0.483871	0.177489	48.9484	2.62787e-12	1.35043e-10	0.306382	0.306382	Living	ZNF717	+	AG	Novel	intergenic	L1PB1:LINE:L1
chr7_100290127	125	45	0.504032	0.194805	48.6098	3.12308e-12	1.58394e-10	0.309227	0.309227	Living	CASTOR3	-	AG	Known	intergenic	SINE/AluY
chr4_151308943	125	46	0.504032	0.199134	47.1161	6.69031e-12	3.18711e-10	0.304898	0.304898	Living	PRSS48	-	AG	Known	intergenic	AluSz:SINE:Alu
chr19_23352323	0	195	0	0.844156	349.606	5.16284e-78	1.88386e-72	-0.844156	0.844156	PM	IPO5P1	-	AG	Known	intergenic	L1-LINE
chr11_83075514	2	184	0.00806452	0.796537	309.723	2.50909e-69	2.84132e-64	-0.788472	0.788472	PM	RAB30-DT	+	AG	Known	intergenic	Alu-SINE
chr6_26125944	9	181	0.0362903	0.78355	275.942	5.75399e-62	1.64314e-57	-0.747259	0.747259	PM	HIST1H2AC	+	AG	Known	intergenic	AluSq:SINE:Alu
chr2_167305050	4	174	0.016129	0.753247	275.135	8.6251e-62	2.42093e-57	-0.737118	0.737118	PM	XIRP2	+	AG	Known	intergenic	ERVL-LTR
chr20_1889072	0	158	0	0.683983	250.036	2.5507e-56	3.47573e-52	-0.683983	0.683983	PM	LOC100289473	-	AG	Known	intergenic	-
chr14_71358955	9	171	0.0362903	0.74026	249.683	3.04432e-56	4.06404e-52	-0.703969	0.703969	PM	AC005476.2	+	AG	Known	intergenic	LTR/MSTA
chr18_46792174	0	153	0	0.662338	238.314	9.17017e-54	8.72894e-50	-0.662338	0.662338	PM	ST8SIA5	-	AG	Known	intergenic	hAT-Charlie-DNA
chr2_151790528	2	155	0.00806452	0.670996	235.551	3.67068e-53	3.18061e-49	-0.662931	0.662931	PM	NEB	-	AG	Known	intergenic	SINE/AluJr
chr20_25726316	1	152	0.00403226	0.658009	232.297	1.88097e-52	1.52145e-48	-0.653976	0.653976	PM	ZNF337	+	AG	Novel	intergenic	MSTA:LTR:ERVL-MaLR
chr15_29839605	8	162	0.0322581	0.701299	230.915	3.76524e-52	2.92318e-48	-0.669041	0.669041	PM	AC022613.2	-	AG	Known	intergenic	SINE/AluJr
chr2_167303511	0	146	0	0.632035	222.495	2.58385e-50	1.62555e-46	-0.632035	0.632035	PM	XIRP2	+	AG	Known	intergenic	ERVL-LTR
chr11_85954727	5	153	0.0201613	0.662338	220.228	8.06571e-50	4.82473e-46	-0.642176	0.642176	PM	CCDC83	-	AG	Known	intergenic	AluSx1:SINE:Alu
chr2_181071385	10	160	0.0403226	0.692641	219.445	1.1951e-49	7.04616e-46	-0.652318	0.652318	PM	UBE2E3	+	AG	Known	intergenic	.
chrX_53166607	6	154	0.0241935	0.666667	219.042	1.46314e-49	8.48932e-46	-0.642473	0.642473	PM	KANTR	+	AG	Known	intergenic	ERV1-LTR
chr5_131421240	6	153	0.0241935	0.662338	216.761	4.60235e-49	2.52126e-45	-0.638144	0.638144	PM	CDC42SE2	-	AG	Known	intergenic	SINE/AluJb
chr3_116612850	5	151	0.0201613	0.65368	215.695	7.86154e-49	4.15737e-45	-0.633518	0.633518	PM	RN7SL582P	-	AG	Known	intergenic	SINE/AluSx
chr15_31797932	10	158	0.0403226	0.683983	214.775	1.24813e-48	6.45489e-45	-0.64366	0.64366	PM	OTUD7A	-	AG	Known	intergenic	LTR/MLT1B
chr17_81677998	22	173	0.0887097	0.748918	213.251	2.68352e-48	1.3434e-44	-0.660208	0.660208	PM	CCDC137	-	AG	Known	intergenic	MER39:LTR:ERV1
chr10_124938776	34	186	0.137097	0.805195	212.278	4.37421e-48	2.14082e-44	-0.668098	0.668098	PM	ABRAXAS2	+	AG	Known	intergenic	AluJo:SINE:Alu
chr10_124940971	22	172	0.0887097	0.744589	210.788	9.24574e-48	4.32522e-44	-0.655879	0.655879	PM	ABRAXAS2	+	AG	Known	intergenic	Alu-SINE
chr17_77970301	41	191	0.165323	0.82684	206.914	6.4739e-47	2.70143e-43	-0.661517	0.661517	PM	LINC01973	+	AG	Known	intergenic	Alu-SINE
chr3_117331089	37	187	0.149194	0.809524	206.832	6.74776e-47	2.79794e-43	-0.66033	0.66033	PM	LINC00901	-	AG	Known	intergenic	AluJo:SINE:Alu
chrX_49153107	10	153	0.0403226	0.662338	203.361	3.85752e-46	1.45276e-42	-0.622015	0.622015	PM	GPKOW	-	AG	Novel	intergenic	AluJb:SINE:Alu
chr7_104999882	3	142	0.0120968	0.614719	202.921	4.81234e-46	1.78775e-42	-0.602622	0.602622	PM	LINC01004	-	AG	Known	intergenic	Alu-SINE
chr7_105003563	34	180	0.137097	0.779221	196.926	9.7859e-45	3.15997e-41	-0.642124	0.642124	PM	LINC01004	-	AG	Known	intergenic	AluJb:SINE:Alu
chr3_117331088	38	184	0.153226	0.796537	196.468	1.23201e-44	3.92425e-41	-0.643311	0.643311	PM	LINC00901	-	AG	Known	intergenic	AluJo:SINE:Alu
chr1_97962079	22	166	0.0887097	0.718615	196.388	1.28271e-44	4.0582e-41	-0.629905	0.629905	PM	LINC01930	-	AG	Known	intergenic	AluSx:SINE:Alu
chr7_146226034	7	145	0.0282258	0.627706	195.649	1.85905e-44	5.79784e-41	-0.59948	0.59948	PM	TPK1	+	AG	Known	intergenic	-
chr2_167303498	1	135	0.00403226	0.584416	195.307	2.2086e-44	6.84894e-41	-0.580383	0.580383	PM	XIRP2	+	AG	Known	intergenic	ERVL-LTR
chr6_29598755	13	152	0.0524194	0.658009	191.569	1.44506e-43	4.08749e-40	-0.605589	0.605589	PM	OR2H2	-	AG	Known	intergenic	-
chr15_29860134	6	140	0.0241935	0.606061	188.359	7.25321e-43	1.88894e-39	-0.581867	0.581867	PM	AC022613.2	-	AG	Known	intergenic	-/-
chr2_167305063	11	147	0.0443548	0.636364	186.955	1.46874e-42	3.72172e-39	-0.592009	0.592009	PM	XIRP2	+	AG	Known	intergenic	ERVL-LTR
chr4_102791771	25	165	0.100806	0.714286	185.527	3.01062e-42	7.41145e-39	-0.613479	0.613479	PM	MANBA	-	AG	Known	intergenic	SINE/AluJo
chr2_181071377	25	164	0.100806	0.709957	183.234	9.53453e-42	2.23016e-38	-0.60915	0.60915	PM	UBE2E3	+	AG	Known	intergenic	-/-
chr7_128575018	18	155	0.0725806	0.670996	183.041	1.05095e-41	2.43911e-38	-0.598415	0.598415	PM	METTL2B	+	AG	Known	intergenic	AluJr:SINE:Alu
chr2_181071370	43	183	0.173387	0.792208	181.306	2.51359e-41	5.55493e-38	-0.618821	0.618821	PM	UBE2E3	+	AG	Known	intergenic	.
chr2_181071386	15	150	0.0604839	0.649351	181.064	2.83918e-41	6.23671e-38	-0.588867	0.588867	PM	UBE2E3	+	AG	Known	intergenic	.
chr3_37179736	17	152	0.0685484	0.658009	179.423	6.47813e-41	1.35764e-37	-0.58946	0.58946	PM	LRRFIP2	+	AG	Known	intergenic	SINE/AluJb
chr7_105009337	20	156	0.0806452	0.675325	179.425	6.47217e-41	1.35764e-37	-0.59468	0.59468	PM	LINC01004	-	AG	Known	intergenic	AluSx:SINE:Alu
chr10_124921775	48	187	0.193548	0.809524	179.124	7.52933e-41	1.56694e-37	-0.615975	0.615975	PM	ABRAXAS2	+	AG	Known	intergenic	.
chrX_136865604	9	139	0.0362903	0.601732	176.457	2.87782e-40	5.588e-37	-0.565441	0.565441	PM	ARHGEF6	-	AG	Known	intergenic	AluJb:SINE:Alu
chr1_213285360	5	131	0.0201613	0.5671	173.292	1.41332e-39	2.57566e-36	-0.546938	0.546938	PM	RPS6KC1	+	AG	Known	intergenic	ERVL-MaLR-LTR
chr1_32058669	41	177	0.165323	0.766234	171.735	3.09203e-39	5.40119e-36	-0.600911	0.600911	PM	KHDRBS1	+	AG	Known	intergenic	AluSx:SINE:Alu
chr3_117656952	8	134	0.0322581	0.580087	169.479	9.61439e-39	1.59624e-35	-0.547829	0.547829	PM	RNU6-1200P	-	AG	Known	intergenic	LINE/L1MD3
chr6_126073744	0	120	0	0.519481	169.139	1.14087e-38	1.85292e-35	-0.519481	0.519481	PM	TRMT11	+	AG	Known	intergenic	-/-
chr15_29895394	3	125	0.0120968	0.541126	168.248	1.78597e-38	2.84163e-35	-0.529029	0.529029	PM	AC022613.2	-	AG	Known	intergenic	LTR/MLT1A0-int
chr3_129380293	7	131	0.0282258	0.5671	166.715	3.86068e-38	5.87238e-35	-0.538874	0.538874	PM	H1FX-AS1	-	AG	Known	intergenic	MER51A:LTR:ERV1
chr3_117242625	44	177	0.177419	0.766234	164.496	1.17879e-37	1.7061e-34	-0.588814	0.588814	PM	LINC00901	-	AG	Known	intergenic	-
chr16_25264247	29	160	0.116935	0.692641	163.534	1.91192e-37	2.70053e-34	-0.575705	0.575705	PM	ZKSCAN2	+	AG	Known	intergenic	Alu-SINE
chr3_117492417	17	143	0.0685484	0.619048	160.465	8.95446e-37	1.16971e-33	-0.550499	0.550499	PM	RNU5E-8P	-	AG	Known	intergenic	LTR/THE1C
chr7_146225926	28	157	0.112903	0.679654	159.674	1.33344e-36	1.70722e-33	-0.56675	0.56675	PM	TPK1	+	AG	Known	intergenic	-
chr7_105007564	16	141	0.0645161	0.61039	159.276	1.62883e-36	2.07569e-33	-0.545873	0.545873	PM	LINC01004	-	AG	Known	intergenic	Alu-SINE
chr6_126082984	19	145	0.0766129	0.627706	158.884	1.98387e-36	2.50289e-33	-0.551093	0.551093	PM	TRMT11	+	AG	Known	intergenic	L1MA9:LINE:L1
chr1_16496274	32	161	0.129032	0.69697	158.001	3.09353e-36	3.7964e-33	-0.567937	0.567937	PM	LINC01772	-	AG	Known	intergenic	SINE/AluSz
chr19_21283115	0	114	0	0.493506	157.906	3.24524e-36	3.96037e-33	-0.493506	0.493506	PM	ZNF431	-	AG	Known	intergenic	L1-LINE
chr3_117413720	0	114	0	0.493506	157.906	3.24524e-36	3.96037e-33	-0.493506	0.493506	PM	RNU5E-8P	-	AG	Known	intergenic	-/-
chr2_151790710	2	117	0.00806452	0.506494	156.473	6.67185e-36	7.9156e-33	-0.498429	0.498429	PM	NEB	-	AG	Known	intergenic	Simple_repeat-Simple_repeat
chr19_35136238	6	124	0.0241935	0.536797	156.343	7.12226e-36	8.41349e-33	-0.512603	0.512603	PM	LGI4	-	AG	Known	intergenic	-
chrX_136859361	5	122	0.0201613	0.528139	155.798	9.36915e-36	1.0903e-32	-0.507977	0.507977	PM	ARHGEF6	-	AG	Known	intergenic	AluSx1:SINE:Alu
chr7_105007493	12	133	0.0483871	0.575758	155.097	1.33353e-35	1.52377e-32	-0.52737	0.52737	PM	LINC01004	-	AG	Known	intergenic	Alu-SINE
chr14_50414882	2	116	0.00806452	0.502165	154.618	1.69724e-35	1.91471e-32	-0.4941	0.4941	PM	AL359397.1	-	AG	Known	intergenic	LINE/L1MA8
chr6_126083017	30	157	0.120968	0.679654	154.521	1.78229e-35	2.0079e-32	-0.558686	0.558686	PM	TRMT11	+	AG	Known	intergenic	LINE/L1MA9
chr17_16383794	8	126	0.0322581	0.545455	153.793	2.56959e-35	2.83935e-32	-0.513196	0.513196	PM	UBB	+	AG	Known	intergenic	AluSz:SINE:Alu
chr17_20407762	29	155	0.116935	0.670996	152.86	4.10981e-35	4.42657e-32	-0.55406	0.55406	PM	AC008088.2	+	AG	Known	intergenic	LINE/L1PB1
chr17_42551335	20	143	0.0806452	0.619048	152.043	6.19908e-35	6.52912e-32	-0.538402	0.538402	PM	NAGLU	-	AG	Known	intergenic	AluSp:SINE:Alu
chr2_98596807	5	120	0.0201613	0.519481	152.034	6.23005e-35	6.54703e-32	-0.499319	0.499319	PM	INPP4A	+	AG	Known	intergenic	L1-LINE
chr7_67360225	9	126	0.0362903	0.545455	150.682	1.22994e-34	1.24934e-31	-0.509164	0.509164	PM	LINC01372	+	AG	Known	intergenic	ERV1-LTR
chr17_32372806	0	110	0	0.47619	150.62	1.26904e-34	1.28113e-31	-0.47619	0.47619	PM	ZNF207	+	AG	Known	intergenic	-
chr16_30282515	31	156	0.125	0.675325	149.896	1.8271e-34	1.8221e-31	-0.550325	0.550325	PM	NPIPB13	-	AG	Known	intergenic	SINE/AluSx1
chr2_151790299	10	127	0.0403226	0.549784	149.526	2.2005e-34	2.17599e-31	-0.509461	0.509461	PM	NEB	-	AG	Known	intergenic	AluJr:SINE:Alu
chr1_23303091	32	157	0.129032	0.679654	149.495	2.23575e-34	2.21017e-31	-0.550621	0.550621	PM	LINC01355	-	AG	Known	intergenic	AluJo:SINE:Alu
chr6_2996469	2	113	0.00806452	0.489177	149.112	2.71014e-34	2.6425e-31	-0.481113	0.481113	PM	LINC01011	+	AG	Known	intergenic	L1MB4:LINE:L1
chr3_76004600	6	120	0.0241935	0.519481	148.801	3.17032e-34	3.06486e-31	-0.495287	0.495287	PM	ZNF717	+	AG	Known	intergenic	ERVL-MaLR-LTR
chr12_66923339	46	172	0.185484	0.744589	148.515	3.6611e-34	3.52169e-31	-0.559105	0.559105	PM	GRIP1	-	AG	Known	intergenic	SINE/AluJb
chr20_25726942	20	141	0.0806452	0.61039	148.046	4.63495e-34	4.40427e-31	-0.529744	0.529744	PM	ZNF337	+	AG	Known	intergenic	MSTA:LTR:ERVL-MaLR
chr16_187791	13	130	0.0524194	0.562771	146.325	1.10244e-33	1.00261e-30	-0.510351	0.510351	PM	Z69706.1	-	AG	Known	intergenic	SINE/AluSx1
chr7_54750824	10	125	0.0403226	0.541126	145.734	1.48456e-33	1.33205e-30	-0.500803	0.500803	PM	AC011228.2	-	AG	Known	intergenic	SINE/AluJr
chr10_73419481	30	152	0.120968	0.658009	144.144	3.3037e-33	2.84835e-30	-0.537041	0.537041	PM	ANXA7	-	AG	Known	intergenic	L1MB7:LINE:L1
chr12_95307138	1	108	0.00403226	0.467532	143.549	4.45806e-33	3.77188e-30	-0.4635	0.4635	PM	VEZT	+	AG	Known	intergenic	SINE/AluJr
chr15_29898739	16	133	0.0645161	0.575758	143.489	4.59496e-33	3.8682e-30	-0.511241	0.511241	PM	AC022613.2	-	AG	Known	intergenic	DNA&DNA/Tigger4a&Tigger4a
chr10_124930780	32	154	0.129032	0.666667	143.289	5.08265e-33	4.26236e-30	-0.537634	0.537634	PM	ABRAXAS2	+	AG	Known	intergenic	Alu-SINE
chr10_89276263	6	117	0.0241935	0.506494	143.257	5.16394e-33	4.32832e-30	-0.4823	0.4823	PM	LIPA	-	AG	Known	intergenic	MIR-SINE
chr3_37179592	42	165	0.169355	0.714286	142.513	7.51263e-33	6.20072e-30	-0.544931	0.544931	PM	LRRFIP2	+	AG	Known	intergenic	AluJb:SINE:Alu
chr13_83728599	42	165	0.169355	0.714286	142.513	7.51263e-33	6.20072e-30	-0.544931	0.544931	PM	AL353688.1	-	AG	Known	intergenic	SINE/AluJr
chr21_42301437	35	157	0.141129	0.679654	142.186	8.85384e-33	7.26901e-30	-0.538525	0.538525	PM	ABCG1	+	AG	Known	intergenic	-/-
chr11_10841827	37	159	0.149194	0.688312	141.567	1.20923e-32	9.6856e-30	-0.539118	0.539118	PM	LOC101928053	-	AG	Known	intergenic	AluJr:SINE:Alu
chr9_41059737	32	153	0.129032	0.662338	141.253	1.41683e-32	1.12852e-29	-0.533305	0.533305	PM	AL353763.2	+	AG	Known	intergenic	LTR/MLT1C
chr17_32396610	5	114	0.0201613	0.493506	140.994	1.61395e-32	1.2821e-29	-0.473345	0.473345	PM	ZNF207	+	AG	Known	intergenic	-
chr16_30283988	19	136	0.0766129	0.588745	140.983	1.62293e-32	1.28768e-29	-0.512132	0.512132	PM	NPIPB13	-	AG	Known	intergenic	-/-
chr6_126084919	10	122	0.0403226	0.528139	140.13	2.4931e-32	1.93097e-29	-0.487816	0.487816	PM	NONE	+	AG	Known	intergenic	L1-LINE
chr10_73737380	10	122	0.0403226	0.528139	140.13	2.4931e-32	1.93097e-29	-0.487816	0.487816	PM	AC022400.5	+	AG	Known	intergenic	SINE/AluSz6
chr1_213285837	0	104	0	0.450216	139.983	2.68547e-32	2.06198e-29	-0.450216	0.450216	PM	RPS6KC1	+	AG	Known	intergenic	ERVL-MaLR-LTR
chr1_175935569	18	134	0.0725806	0.580087	139.864	2.85098e-32	2.18396e-29	-0.507506	0.507506	PM	LINC01657	-	AG	Known	intergenic	AluJb:SINE:Alu
chr14_71481238	6	115	0.0241935	0.497835	139.614	3.23238e-32	2.45437e-29	-0.473642	0.473642	PM	RN7SL683P	+	AG	Known	intergenic	SINE/AluJb
chr7_73204836	9	120	0.0362903	0.519481	139.454	3.50506e-32	2.65405e-29	-0.48319	0.48319	PM	AC211476.1	+	AG	Known	intergenic	SINE/AluSz
chr2_167502387	0	103	0	0.445887	138.243	6.44918e-32	4.75188e-29	-0.445887	0.445887	PM	XIRP2	+	AG	Novel	intergenic	.
chr6_85662583	17	131	0.0685484	0.5671	136.904	1.26588e-31	9.10657e-29	-0.498551	0.498551	PM	SYNCRIP	-	AG	Known	intergenic	hAT-Charlie-DNA
chr7_130932345	3	108	0.0120968	0.467532	136.796	1.3365e-31	9.56224e-29	-0.455436	0.455436	PM	LINC00513	-	AG	Known	intergenic	Alu-SINE
chr7_98254781	0	102	0	0.441558	136.512	1.54171e-31	1.0914e-28	-0.441558	0.441558	PM	TECPR1	+	AG	Known	intergenic	MER4A:LTR:ERV1
chr16_21518151	46	166	0.185484	0.718615	135.638	2.39424e-31	1.66759e-28	-0.533131	0.533131	PM	AC005632.6	-	AG	Known	intergenic	SINE/AluSx
chr1_16496261	11	121	0.0443548	0.52381	135.327	2.80055e-31	1.9358e-28	-0.479455	0.479455	PM	LINC01772	-	AG	Known	intergenic	SINE/AluSz
chr17_20405915	4	109	0.016129	0.471861	135.287	2.85789e-31	1.97088e-28	-0.455732	0.455732	PM	AC008088.2	+	AG	Known	intergenic	LINE/L1PB1
chr20_1889054	0	101	0	0.437229	134.791	3.66888e-31	2.47812e-28	-0.437229	0.437229	PM	LOC100289473	-	AG	Known	intergenic	MIR-SINE
chr18_54725658	12	122	0.0483871	0.528139	134.247	4.82363e-31	3.2151e-28	-0.479751	0.479751	PM	DYNAP	+	AG	Known	intergenic	THE1C:LTR:ERVL-MaLR
chr6_44098593	49	168	0.197581	0.727273	133.292	7.80646e-31	5.10512e-28	-0.529692	0.529692	PM	LOC101929705	-	AG	Known	intergenic	AluSz6:SINE:Alu
chr6_151400516	17	129	0.0685484	0.558442	133.156	8.35797e-31	5.42764e-28	-0.489893	0.489893	PM	ZBTB2	+	AG	Known	intergenic	SINE/AluSp
chr11_10849017	15	126	0.0604839	0.545455	133.099	8.60205e-31	5.56304e-28	-0.484971	0.484971	PM	AC116535.2	-	AG	Known	intergenic	SINE/AluJb
chr15_29839270	11	119	0.0443548	0.515152	131.689	1.74988e-30	1.09314e-27	-0.470797	0.470797	PM	AC022613.2	-	AG	Known	intergenic	SINE/AluY
chr15_29849656	15	125	0.0604839	0.541126	131.258	2.17414e-30	1.33555e-27	-0.480642	0.480642	PM	AC022613.2	-	AG	Known	intergenic	SINE/AluSx
chr12_77646120	22	135	0.0887097	0.584416	131.14	2.30739e-30	1.41503e-27	-0.495706	0.495706	PM	E2F7	+	AG	Known	intergenic	-
chr6_61550349	6	110	0.0241935	0.47619	130.688	2.89809e-30	1.76181e-27	-0.451997	0.451997	PM	NONE	-	AG	Known	intergenic	L1-LINE
chr3_116760163	18	129	0.0725806	0.558442	130.455	3.25798e-30	1.9722e-27	-0.485861	0.485861	PM	TUSC7	-	AG	Known	intergenic	SINE/AluJb
chr7_130925681	9	115	0.0362903	0.497835	130.399	3.35166e-30	2.02555e-27	-0.461545	0.461545	PM	LINC00513	-	AG	Known	intergenic	Alu-SINE
chr1_23295808	42	159	0.169355	0.688312	130.135	3.82768e-30	2.30306e-27	-0.518957	0.518957	PM	LINC01355	-	AG	Known	intergenic	SINE/AluJb
chr13_83763426	1	100	0.00403226	0.4329	129.636	4.92297e-30	2.91141e-27	-0.428868	0.428868	PM	NONE	-	AG	Novel	intergenic	L1MA4A:LINE:L1
chr4_30962641	1	100	0.00403226	0.4329	129.636	4.92297e-30	2.91141e-27	-0.428868	0.428868	PM	AC097716.1	+	AG	Known	intergenic	SINE/AluJb
chr1_213285763	7	111	0.0282258	0.480519	129.356	5.66954e-30	3.3343e-27	-0.452294	0.452294	PM	RPS6KC1	+	AG	Known	intergenic	ERVL-MaLR-LTR
chr7_104992232	25	138	0.100806	0.597403	129.178	6.20069e-30	3.62655e-27	-0.496596	0.496596	PM	LINC01004	-	AG	Known	intergenic	AluYk11:SINE:Alu
chr2_31857857	6	109	0.0241935	0.471861	128.932	7.01654e-30	4.0819e-27	-0.447668	0.447668	PM	LINC01946	-	AG	Known	intergenic	Alu-SINE
chr13_108252078	12	119	0.0483871	0.515152	128.804	7.48561e-30	4.34171e-27	-0.466764	0.466764	PM	ABHD13	+	AG	Known	intergenic	LINE/L1PA15
chr17_20405277	12	119	0.0483871	0.515152	128.804	7.48561e-30	4.34171e-27	-0.466764	0.466764	PM	AC008088.2	+	AG	Known	intergenic	LINE/L1PA11
chr17_68212442	34	149	0.137097	0.645022	128.551	8.502e-30	4.90437e-27	-0.507925	0.507925	PM	AC005332.4	+	AG	Known	intergenic	SINE/AluJo
chr8_10444343	16	125	0.0645161	0.541126	128.51	8.682e-30	4.99854e-27	-0.476609	0.476609	PM	MSRA	+	AG	Known	intergenic	ERVL-MaLR-LTR
chr14_59466564	1	99	0.00403226	0.428571	127.938	1.15802e-29	6.56018e-27	-0.424539	0.424539	PM	GPR135	-	AG	Known	intergenic	DNA/MER5A
chr9_88484459	31	145	0.125	0.627706	127.884	1.18971e-29	6.72465e-27	-0.502706	0.502706	PM	SPIN1	+	AG	Known	intergenic	AluJr4:SINE:Alu
chr3_15557022	7	110	0.0282258	0.47619	127.599	1.37358e-29	7.7095e-27	-0.447965	0.447965	PM	COLQ	-	AG	Known	intergenic	AluJr:SINE:Alu
chr7_105006204	28	141	0.112903	0.61039	127.463	1.4714e-29	8.24446e-27	-0.497486	0.497486	PM	LINC01004	-	AG	Known	intergenic	AluY:SINE:Alu
chr6_57057228	32	146	0.129032	0.632035	127.439	1.48884e-29	8.33083e-27	-0.503002	0.503002	PM	KIAA1586	+	AG	Known	intergenic	SINE/AluSc8
chr19_37735012	46	162	0.185484	0.701299	127.434	1.49276e-29	8.34419e-27	-0.515815	0.515815	PM	AC093227.3	-	AG	Known	intergenic	SINE/AluJb
chr14_70573529	25	137	0.100806	0.593074	127.297	1.59945e-29	8.92538e-27	-0.492267	0.492267	PM	AL357153.2	-	AG	Known	intergenic	LINE/L1PA17
chr14_50414949	25	137	0.100806	0.593074	127.297	1.59945e-29	8.92538e-27	-0.492267	0.492267	PM	AL359397.1	-	AG	Known	intergenic	SINE/AluJr
chr1_16636864	9	113	0.0362903	0.489177	126.852	2.00198e-29	1.1057e-26	-0.452887	0.452887	PM	AL137798.1	-	AG	Known	intergenic	SINE/AluJb
chr12_66923343	9	113	0.0362903	0.489177	126.852	2.00198e-29	1.1057e-26	-0.452887	0.452887	PM	GRIP1	-	AG	Known	intergenic	SINE/AluJb
chr3_116918791	2	100	0.00806452	0.4329	126.273	2.6797e-29	1.45025e-26	-0.424836	0.424836	PM	MIR4447	-	AG	Novel	intergenic	AluSx:SINE:Alu
chr11_69144669	1	98	0.00403226	0.424242	126.249	2.71195e-29	1.46336e-26	-0.42021	0.42021	PM	TPCN2	+	AG	Known	intergenic	MER74A:LTR:ERVL
chr7_130925722	27	139	0.108871	0.601732	126.123	2.88937e-29	1.55654e-26	-0.492861	0.492861	PM	LINC00513	-	AG	Known	intergenic	Alu-SINE
chr1_213285262	13	119	0.0524194	0.515152	125.971	3.11942e-29	1.67745e-26	-0.462732	0.462732	PM	RPS6KC1	+	AG	Known	intergenic	MLT1A:LTR:ERVL-MaLR
chr6_89361761	37	151	0.149194	0.65368	125.551	3.85628e-29	2.05718e-26	-0.504486	0.504486	PM	UBE2J1	-	AG	Known	intergenic	AluSg:SINE:Alu
chr6_85672378	38	152	0.153226	0.658009	125.237	4.51611e-29	2.40138e-26	-0.504783	0.504783	PM	SYNCRIP	-	AG	Known	intergenic	Alu-SINE
chr9_28926064	33	146	0.133065	0.632035	125.102	4.83338e-29	2.55724e-26	-0.49897	0.49897	PM	MIR873	-	AG	Known	intergenic	SINE/AluSg
chr7_146322173	14	120	0.0564516	0.519481	124.972	5.16122e-29	2.71843e-26	-0.463029	0.463029	PM	TPK1	+	AG	Known	intergenic	-
chr19_23337367	14	120	0.0564516	0.519481	124.972	5.16122e-29	2.71843e-26	-0.463029	0.463029	PM	IPO5P1	-	AG	Known	intergenic	Simple_repeat-Simple_repeat
chr15_29860467	3	101	0.0120968	0.437229	124.681	5.9775e-29	3.11145e-26	-0.425133	0.425133	PM	AC022613.2	-	AG	Known	intergenic	LINE/L1MB7
chr6_126082989	40	154	0.16129	0.666667	124.672	6.00568e-29	3.12413e-26	-0.505376	0.505376	PM	TRMT11	+	AG	Known	intergenic	L1MA9:LINE:L1
chr19_58459730	40	154	0.16129	0.666667	124.672	6.00568e-29	3.12413e-26	-0.505376	0.505376	PM	ZNF324B	+	AG	Known	intergenic	LTR/MSTB
chr12_77728393	0	95	0	0.411255	124.65	6.07079e-29	3.14803e-26	-0.411255	0.411255	PM	E2F7	+	AG	Known	intergenic	-
chr2_167305032	0	95	0	0.411255	124.65	6.07079e-29	3.14803e-26	-0.411255	0.411255	PM	XIRP2	+	AG	Known	intergenic	ERVL-LTR
chr12_125236796	1	97	0.00403226	0.419913	124.569	6.32323e-29	3.25376e-26	-0.415881	0.415881	PM	AC122688.4	+	AG	Known	intergenic	-/-
chr15_29859094	1	97	0.00403226	0.419913	124.569	6.32323e-29	3.25376e-26	-0.415881	0.415881	PM	AC022613.2	-	AG	Known	intergenic	-/-
chr6_26135472	8	110	0.0322581	0.47619	124.573	6.31026e-29	3.25376e-26	-0.443932	0.443932	PM	HIST1H2AC	+	AG	Known	intergenic	Alu-SINE
chr3_116760024	37	150	0.149194	0.649351	123.622	1.01907e-28	5.16294e-26	-0.500157	0.500157	PM	TUSC7	-	AG	Known	intergenic	SINE/AluJb
chr6_126082859	0	94	0	0.406926	122.991	1.40098e-28	6.96067e-26	-0.406926	0.406926	PM	NONE	+	AG	Known	intergenic	-
chr5_21496251	2	98	0.00806452	0.424242	122.899	1.46725e-28	7.23281e-26	-0.416178	0.416178	PM	AC138951.2	+	AG	Known	intergenic	SINE/AluSz6
chrX_136850037	30	141	0.120968	0.61039	122.678	1.63995e-28	8.04662e-26	-0.489422	0.489422	PM	AL683813.2	-	AG	Known	intergenic	SINE/AluJr
chr20_25726161	7	107	0.0282258	0.463203	122.39	1.89619e-28	9.26235e-26	-0.434978	0.434978	PM	ZNF337	+	AG	Known	intergenic	MSTA:LTR:ERVL-MaLR
chr16_30283989	32	143	0.129032	0.619048	121.749	2.61997e-28	1.2666e-25	-0.490015	0.490015	PM	NPIPB13	-	AG	Known	intergenic	-/-
chr14_70573523	37	149	0.149194	0.645022	121.71	2.67172e-28	1.29009e-25	-0.495828	0.495828	PM	AL357153.2	-	AG	Known	intergenic	LINE/L1PA17
chr1_213285811	12	115	0.0483871	0.497835	121.701	2.68341e-28	1.29263e-25	-0.449448	0.449448	PM	RPS6KC1	+	AG	Known	intergenic	ERVL-MaLR-LTR
chr9_35054526	4	101	0.016129	0.437229	121.463	3.02624e-28	1.44787e-25	-0.4211	0.4211	PM	C9orf131	-	AG	Known	intergenic	Ricksha_b:DNA:MULE-MuDR
chr3_117947179	38	150	0.153226	0.649351	121.389	3.14061e-28	1.49996e-25	-0.496125	0.496125	PM	LINC02024	-	AG	Known	intergenic	ERVL-MaLR-LTR
chr7_73204859	0	93	0	0.402597	121.34	3.21939e-28	1.53158e-25	-0.402597	0.402597	PM	AC211476.1	+	AG	Known	intergenic	SINE/AluSz
chr1_180285050	47	160	0.189516	0.692641	121.329	3.23791e-28	1.5395e-25	-0.503125	0.503125	PM	LHX4	-	AG	Known	intergenic	AluJr:SINE:Alu
chr17_77970958	49	162	0.197581	0.701299	121.093	3.64686e-28	1.71334e-25	-0.503718	0.503718	PM	LINC01973	+	AG	Known	intergenic	AluJr4:SINE:Alu
chr5_143684440	11	113	0.0443548	0.489177	121.038	3.74923e-28	1.75792e-25	-0.444823	0.444823	PM	MIR5197	-	AG	Novel	intergenic	MER20B:DNA:hAT-Charlie
chr4_90054	34	145	0.137097	0.627706	120.91	3.99856e-28	1.87215e-25	-0.490609	0.490609	PM	ZNF595	+	AG	Known	intergenic	SINE/AluJb
chr15_72325817	7	106	0.0282258	0.458874	120.674	4.50451e-28	2.09679e-25	-0.430649	0.430649	PM	CELF6	-	AG	Known	intergenic	AluSx:SINE:Alu
chr1_32048259	32	142	0.129032	0.614719	119.882	6.7147e-28	3.08227e-25	-0.485686	0.485686	PM	KHDRBS1	+	AG	Known	intergenic	Alu-SINE
chr14_55357574	20	126	0.0806452	0.545455	119.758	7.14721e-28	3.26764e-25	-0.464809	0.464809	PM	FBXO34	+	AG	Known	intergenic	AluJo:SINE:Alu
chr6_29593245	45	157	0.181452	0.679654	119.69	7.39429e-28	3.36841e-25	-0.498202	0.498202	PM	OR2H2	-	AG	Known	intergenic	AluJb:SINE:Alu
chr6_57906242	2	96	0.00806452	0.415584	119.561	7.89349e-28	3.56172e-25	-0.40752	0.40752	PM	PRIM2	-	AG	Novel	intergenic	MSTD:LTR:ERVL-MaLR
chr13_24933519	23	130	0.0927419	0.562771	119.393	8.59095e-28	3.85502e-25	-0.470029	0.470029	PM	CENPJ	-	AG	Known	intergenic	-/-
chr6_126083917	23	130	0.0927419	0.562771	119.393	8.59095e-28	3.85502e-25	-0.470029	0.470029	PM	TRMT11	+	AG	Known	intergenic	L1MA9:LINE:L1
chr4_779050	34	144	0.137097	0.623377	119.038	1.02744e-27	4.59436e-25	-0.48628	0.48628	PM	PCGF3	-	AG	Known	intergenic	AluSq2:SINE:Alu
chr17_77974311	36	146	0.145161	0.632035	118.28	1.5053e-27	6.60264e-25	-0.486873	0.486873	PM	LINC01973	+	AG	Known	intergenic	L1-LINE
chr12_125213395	12	113	0.0483871	0.489177	118.215	1.55572e-27	6.81653e-25	-0.44079	0.44079	PM	AC122688.4	+	AG	Known	intergenic	LINE/L1MB5
chr14_59593277	9	108	0.0362903	0.467532	118.164	1.59619e-27	6.97338e-25	-0.431242	0.431242	PM	CCDC175	-	AG	Known	intergenic	AluSz:SINE:Alu
chr3_129378735	4	99	0.016129	0.428571	118.1	1.64826e-27	7.18272e-25	-0.412442	0.412442	PM	H1FX-AS1	-	AG	Known	intergenic	ERV1-LTR
chrX_136830205	14	116	0.0564516	0.502165	117.911	1.81322e-27	7.82574e-25	-0.445713	0.445713	PM	ARHGEF6	-	AG	Known	intergenic	L1MB8:LINE:L1
chr17_20410396	10	109	0.0403226	0.471861	116.986	2.891e-27	1.22441e-24	-0.431539	0.431539	PM	AC008088.2	+	AG	Known	intergenic	LINE/L1PA11
chr6_126075607	22	127	0.0887097	0.549784	116.501	3.69254e-27	1.54613e-24	-0.461074	0.461074	PM	TRMT11	+	AG	Known	intergenic	LTR/MSTA
chr18_46792229	0	90	0	0.38961	116.439	3.80964e-27	1.58325e-24	-0.38961	0.38961	PM	ST8SIA5	-	AG	Known	intergenic	MER5B:DNA:hAT-Charlie
chr7_130932372	28	135	0.112903	0.584416	116.352	3.97936e-27	1.64795e-24	-0.471512	0.471512	PM	LINC00513	-	AG	Known	intergenic	Alu-SINE
chr16_67551395	25	131	0.100806	0.5671	116.297	4.09249e-27	1.68671e-24	-0.466293	0.466293	PM	RIPOR1	-	AG	Known	intergenic	AluJr4:SINE:Alu
chr3_117908047	18	121	0.0725806	0.52381	116.042	4.65396e-27	1.90711e-24	-0.451229	0.451229	PM	LINC02024	-	AG	Known	intergenic	TcMar-Tigger-DNA
chr2_216515502	46	156	0.185484	0.675325	115.673	5.60422e-27	2.28114e-24	-0.489841	0.489841	PM	RPL37A	+	AG	Known	intergenic	AluJb:SINE:Alu
chr1_14250632	31	138	0.125	0.597403	114.83	8.57533e-27	3.42221e-24	-0.472403	0.472403	PM	PRDM2	+	AG	Known	intergenic	.
chr17_20410434	0	89	0	0.385281	114.822	8.60989e-27	3.4285e-24	-0.385281	0.385281	PM	AC008088.2	+	AG	Known	intergenic	LINE/L1PA11
chr6_85670892	12	111	0.0483871	0.480519	114.771	8.83131e-27	3.50562e-24	-0.432132	0.432132	PM	SYNCRIP	-	AG	Known	intergenic	-
chr2_31860007	9	106	0.0362903	0.458874	114.76	8.88219e-27	3.52241e-24	-0.422584	0.422584	PM	AL121652.1	-	AG	Known	intergenic	SINE/AluSz6
chr11_126299397	1	91	0.00403226	0.393939	114.673	9.28286e-27	3.66625e-24	-0.389907	0.389907	PM	TIRAP	-	AG	Known	intergenic	L1ME3E:LINE:L1
chr1_207851850	2	93	0.00806452	0.402597	114.619	9.53538e-27	3.752e-24	-0.394533	0.394533	PM	MIR29B2CHG	-	AG	Known	intergenic	MER5B:DNA:hAT-Charlie
chr7_146131749	14	114	0.0564516	0.493506	114.447	1.03993e-26	4.07874e-24	-0.437055	0.437055	PM	TPK1	+	AG	Known	intergenic	ERVL-MaLR-LTR
chr4_102791709	43	152	0.173387	0.658009	114.374	1.07925e-26	4.22641e-24	-0.484622	0.484622	PM	MANBA	-	AG	Known	intergenic	SINE/AluJo
chr6_57057584	44	153	0.177419	0.662338	114.156	1.20427e-26	4.69639e-24	-0.484918	0.484918	PM	KIAA1586	+	AG	Known	intergenic	SINE/AluSx1
chr3_129165720	23	127	0.0927419	0.549784	114.036	1.27967e-26	4.97564e-24	-0.457042	0.457042	PM	AC108673.3	-	AG	Known	intergenic	SINE/AluJr
chr8_38217514	38	146	0.153226	0.632035	113.885	1.38092e-26	5.34969e-24	-0.478809	0.478809	PM	BAG4	+	AG	Known	intergenic	SINE/AluJr
chr1_32616985	21	124	0.0846774	0.536797	113.69	1.52376e-26	5.88916e-24	-0.452119	0.452119	PM	ZBTB8A	-	AG	Known	intergenic	AluJb:SINE:Alu
chr4_777545	24	128	0.0967742	0.554113	113.372	1.78844e-26	6.86607e-24	-0.457338	0.457338	PM	PCGF3	-	AG	Known	intergenic	Alu-SINE
chr13_83772411	0	88	0	0.380952	113.213	1.93794e-26	7.39077e-24	-0.380952	0.380952	PM	AL353688.1	-	AG	Known	intergenic	LINE/L1MA8
chr3_44033889	4	96	0.016129	0.415584	113.125	2.02604e-26	7.7053e-24	-0.399455	0.399455	PM	AC006058.3	+	AG	Known	intergenic	-/-
chr7_54750825	3	94	0.0120968	0.406926	113.015	2.14109e-26	8.0792e-24	-0.39483	0.39483	PM	AC011228.2	-	AG	Known	intergenic	SINE/AluJr
chr2_216524712	42	150	0.169355	0.649351	112.744	2.45539e-26	9.19546e-24	-0.479996	0.479996	PM	RPL37A	+	AG	Known	intergenic	MLT1A0:LTR:ERVL-MaLR
chr17_20405301	14	113	0.0564516	0.489177	112.732	2.47038e-26	9.23474e-24	-0.432726	0.432726	PM	AC008088.2	+	AG	Known	intergenic	LINE/L1PA11
chrX_136833849	18	119	0.0725806	0.515152	112.557	2.69735e-26	1.00341e-23	-0.442571	0.442571	PM	ARHGEF6	-	AG	Novel	intergenic	HSMAR2:DNA:TcMar-Mariner
chr3_129165706	29	134	0.116935	0.580087	112.226	3.18796e-26	1.18123e-23	-0.463151	0.463151	PM	AC108673.3	-	AG	Known	intergenic	SINE/AluJr
chr3_117331052	29	134	0.116935	0.580087	112.226	3.18796e-26	1.18123e-23	-0.463151	0.463151	PM	RNU5E-8P	-	AG	Known	intergenic	SINE/AluJo
chr7_146217902	26	130	0.104839	0.562771	112.126	3.3525e-26	1.24136e-23	-0.457932	0.457932	PM	TPK1	+	AG	Known	intergenic	L1-LINE
chr15_29858237	6	99	0.0241935	0.428571	111.915	3.73051e-26	1.37528e-23	-0.404378	0.404378	PM	AC022613.2	-	AG	Known	intergenic	SINE/AluJb
chr2_216521358	39	146	0.157258	0.632035	111.732	4.09086e-26	1.50323e-23	-0.474777	0.474777	PM	RPL37A	+	AG	Known	intergenic	AluYd8:SINE:Alu
chr4_30930909	5	97	0.0201613	0.419913	111.663	4.23604e-26	1.55068e-23	-0.399752	0.399752	PM	AC097716.1	+	AG	Known	intergenic	SINE/AluJr
chr12_8216692	0	87	0	0.376623	111.613	4.34437e-26	1.58429e-23	-0.376623	0.376623	PM	FAM66C	+	AG	Known	intergenic	-
chr8_134827081	4	95	0.016129	0.411255	111.484	4.63481e-26	1.68427e-23	-0.395126	0.395126	PM	MIR30D	-	AG	Known	intergenic	AluJb:SINE:Alu
chr10_10686526	4	95	0.016129	0.411255	111.484	4.63481e-26	1.68427e-23	-0.395126	0.395126	PM	CELF2-DT	+	AG	Known	intergenic	LTR/THE1C
chr17_20405287	49	157	0.197581	0.679654	111.437	4.74642e-26	1.71798e-23	-0.482073	0.482073	PM	AC008088.2	+	AG	Known	intergenic	LINE/L1PA11
chr14_50415885	28	132	0.112903	0.571429	110.984	5.96571e-26	2.13344e-23	-0.458525	0.458525	PM	CDKL1	-	AG	Known	intergenic	Alu-SINE
chr20_5210488	43	150	0.173387	0.649351	110.652	7.05161e-26	2.50297e-23	-0.475964	0.475964	PM	CDS2	+	AG	Known	intergenic	Alu-SINE
chr2_101271425	23	125	0.0927419	0.541126	110.528	7.50767e-26	2.65996e-23	-0.448384	0.448384	PM	CNOT11	-	AG	Known	intergenic	SINE/AluJr
chr9_35780978	13	110	0.0524194	0.47619	110.33	8.29453e-26	2.93242e-23	-0.423771	0.423771	PM	RGP1	+	AG	Known	intergenic	.
chr16_48359162	15	113	0.0604839	0.489177	110.069	9.46503e-26	3.33046e-23	-0.428694	0.428694	PM	LONP2	+	AG	Known	intergenic	SINE/AluSz
chr10_89276296	0	86	0	0.372294	110.02	9.69997e-26	3.39602e-23	-0.372294	0.372294	PM	LIPA	-	AG	Known	intergenic	MIR-SINE
chr17_20405908	0	86	0	0.372294	110.02	9.69997e-26	3.39602e-23	-0.372294	0.372294	PM	AC008088.2	+	AG	Known	intergenic	LINE/L1PB1
chr6_57075363	5	96	0.0201613	0.415584	110.022	9.69278e-26	3.39602e-23	-0.395423	0.395423	PM	KIAA1586	+	AG	Known	intergenic	LINE/L1MB8
chr3_117492560	39	145	0.157258	0.627706	109.908	1.02655e-25	3.57991e-23	-0.470448	0.470448	PM	LINC00901	-	AG	Known	intergenic	ERVL-MaLR-LTR
chr2_151792035	34	139	0.137097	0.601732	109.902	1.02971e-25	3.58902e-23	-0.464635	0.464635	PM	NEB	-	AG	Known	intergenic	SINE/AluJr
chr1_235108250	24	126	0.0967742	0.545455	109.864	1.04955e-25	3.6539e-23	-0.44868	0.44868	PM	AL732292.2	-	AG	Known	intergenic	SINE/AluSz6
chr7_54750817	4	94	0.016129	0.406926	109.852	1.05567e-25	3.66472e-23	-0.390797	0.390797	PM	AC011228.2	-	AG	Known	intergenic	SINE/AluJr
chr4_67453299	1	88	0.00403226	0.380952	109.839	1.06298e-25	3.6792e-23	-0.37692	0.37692	PM	LOC101927237	-	AG	Known	intergenic	ERVL-MaLR-LTR
chr17_48867838	48	155	0.193548	0.670996	109.7	1.14013e-25	3.92719e-23	-0.477447	0.477447	PM	CALCOCO2	+	AG	Known	intergenic	AluJr:SINE:Alu
chr11_10848654	12	108	0.0483871	0.467532	109.685	1.14888e-25	3.95401e-23	-0.419145	0.419145	PM	AC116535.2	-	AG	Known	intergenic	SINE/AluJr4
chr4_777578	49	156	0.197581	0.675325	109.56	1.2236e-25	4.2059e-23	-0.477744	0.477744	PM	PCGF3	-	AG	Known	intergenic	Alu-SINE
chr14_71479856	31	135	0.125	0.584416	109.451	1.2929e-25	4.43481e-23	-0.459416	0.459416	PM	RN7SL683P	+	AG	Known	intergenic	SINE/AluJb
chr17_20409935	28	131	0.112903	0.5671	109.221	1.45141e-25	4.95315e-23	-0.454196	0.454196	PM	AC008088.2	+	AG	Known	intergenic	LINE/L1PA11
chr5_137797750	37	142	0.149194	0.614719	108.762	1.8303e-25	6.19086e-23	-0.465525	0.465525	PM	HNRNPA0	-	AG	Known	intergenic	Alu-SINE
chr6_57075480	10	104	0.0403226	0.450216	108.552	2.03391e-25	6.84853e-23	-0.409894	0.409894	PM	KIAA1586	+	AG	Known	intergenic	LINE/L1MB8
chr16_24700175	33	137	0.133065	0.593074	108.541	2.04554e-25	6.87921e-23	-0.460009	0.460009	PM	LINC01567	+	AG	Known	intergenic	SINE/AluJr
chr1_213285229	0	85	0	0.367965	108.436	2.15718e-25	7.22065e-23	-0.367965	0.367965	PM	RPS6KC1	+	AG	Novel	intergenic	MLT1A:LTR:ERVL-MaLR
chr13_19679004	17	115	0.0685484	0.497835	108.266	2.35048e-25	7.83095e-23	-0.429287	0.429287	PM	PSPC1-AS2	-	AG	Known	intergenic	SINE/AluJb
chr12_70440345	2	89	0.00806452	0.385281	108.15	2.49138e-25	8.24408e-23	-0.377217	0.377217	PM	KCNMB4	+	AG	Known	intergenic	-/-
chr6_53262760	3	91	0.0120968	0.393939	108.148	2.49481e-25	8.24408e-23	-0.381843	0.381843	PM	GCM1	-	AG	Known	intergenic	Alu-SINE
chr11_129215585	8	100	0.0322581	0.4329	107.648	3.21092e-25	1.04724e-22	-0.400642	0.400642	PM	ARHGAP32	-	AG	Known	intergenic	ERVL-MaLR-LTR
chr2_31857856	8	100	0.0322581	0.4329	107.648	3.21092e-25	1.04724e-22	-0.400642	0.400642	PM	LINC01946	-	AG	Known	intergenic	Alu-SINE
chr5_134396945	14	110	0.0564516	0.47619	107.65	3.20737e-25	1.04724e-22	-0.419739	0.419739	PM	UBE2B	+	AG	Known	intergenic	AluSq:SINE:Alu
chr3_113714283	11	105	0.0443548	0.454545	107.426	3.59129e-25	1.16759e-22	-0.410191	0.410191	PM	USF3	-	AG	Known	intergenic	SINE/AluY
chr11_83076504	18	116	0.0725806	0.502165	107.418	3.60527e-25	1.17121e-22	-0.429584	0.429584	PM	RAB30-DT	+	AG	Known	intergenic	AluSz:SINE:Alu
chr12_56729398	10	103	0.0403226	0.445887	106.896	4.69224e-25	1.50865e-22	-0.405565	0.405565	PM	NACA	-	AG	Known	intergenic	.
chr10_88926428	0	84	0	0.363636	106.86	4.77847e-25	1.53068e-22	-0.363636	0.363636	PM	STAMBPL1	+	AG	Known	intergenic	ERVL-MaLR-LTR
chr4_24426580	5	94	0.0201613	0.406926	106.767	5.0083e-25	1.59993e-22	-0.386765	0.386765	PM	PPARGC1A	-	AG	Known	intergenic	-/-
chr2_98596829	1	86	0.00403226	0.372294	106.657	5.29178e-25	1.68328e-22	-0.368262	0.368262	PM	INPP4A	+	AG	Known	intergenic	LINE/L1MB2
chr20_1889441	3	90	0.0120968	0.38961	106.542	5.60855e-25	1.77203e-22	-0.377514	0.377514	PM	LOC100289473	-	AG	Known	intergenic	.
chr8_26438732	9	101	0.0362903	0.437229	106.422	5.9584e-25	1.87823e-22	-0.400939	0.400939	PM	BNIP3L	+	AG	Known	intergenic	AluJb:SINE:Alu
chr6_26135542	9	101	0.0362903	0.437229	106.422	5.9584e-25	1.87823e-22	-0.400939	0.400939	PM	HIST1H2AC	+	AG	Known	intergenic	Alu-SINE
chr17_30761888	34	137	0.137097	0.593074	106.35	6.17976e-25	1.94521e-22	-0.455977	0.455977	PM	AC127024.8	+	AG	Known	intergenic	SINE/AluJo
chr2_181070757	12	106	0.0483871	0.458874	106.345	6.19465e-25	1.94765e-22	-0.410487	0.410487	PM	UBE2E3	+	AG	Known	intergenic	.
chr11_49633779	8	99	0.0322581	0.428571	106.008	7.34381e-25	2.29949e-22	-0.396313	0.396313	PM	FOLH1	+	AG	Known	intergenic	-/-
chr6_151393904	8	99	0.0322581	0.428571	106.008	7.34381e-25	2.29949e-22	-0.396313	0.396313	PM	ZBTB2	+	AG	Known	intergenic	SINE/AluJo
chr9_85852668	7	97	0.0282258	0.419913	105.656	8.77193e-25	2.71944e-22	-0.391688	0.391688	PM	AL353743.2	+	AG	Known	intergenic	SINE/AluSq2
chr8_134812692	6	95	0.0241935	0.411255	105.369	1.01368e-24	3.12544e-22	-0.387062	0.387062	PM	MIR30D	-	AG	Known	intergenic	SINE/AluSz
chr2_206112326	23	122	0.0927419	0.528139	105.36	1.01863e-24	3.13865e-22	-0.435397	0.435397	PM	INO80D	-	AG	Novel	intergenic	MLT1G:LTR:ERVL-MaLR
chr1_175929550	13	107	0.0524194	0.463203	105.309	1.04498e-24	3.21383e-22	-0.410784	0.410784	PM	LINC01657	-	AG	Known	intergenic	AluJb:SINE:Alu
chr17_77970878	29	130	0.116935	0.562771	105.2	1.10389e-24	3.37006e-22	-0.445835	0.445835	PM	LINC01973	+	AG	Known	intergenic	AluJr4:SINE:Alu
chr10_63478883	26	126	0.104839	0.545455	105.159	1.12705e-24	3.43567e-22	-0.440616	0.440616	PM	JMJD1C-AS1	-	AG	Known	intergenic	SINE/AluJr4
chr1_23295640	5	93	0.0201613	0.402597	105.152	1.13103e-24	3.4449e-22	-0.382436	0.382436	PM	LINC01355	-	AG	Known	intergenic	SINE/AluJb
chr15_29850042	1	85	0.00403226	0.367965	105.079	1.17365e-24	3.56842e-22	-0.363933	0.363933	PM	AC022613.2	-	AG	Known	intergenic	LTR/MLT1F1
chr14_50413010	21	119	0.0846774	0.515152	105.072	1.17752e-24	3.57721e-22	-0.430474	0.430474	PM	CDKL1	-	AG	Known	intergenic	L1P3:LINE:L1
chr10_124927994	21	119	0.0846774	0.515152	105.072	1.17752e-24	3.57721e-22	-0.430474	0.430474	PM	ABRAXAS2	+	AG	Known	intergenic	AluSz6:SINE:Alu
chr5_34180434	15	110	0.0604839	0.47619	105.022	1.20786e-24	3.66193e-22	-0.415707	0.415707	PM	C1QTNF3-AMACR	-	AG	Novel	intergenic	AluJr:SINE:Alu
chr2_74404618	44	148	0.177419	0.640693	104.958	1.24734e-24	3.76738e-22	-0.463273	0.463273	PM	DCTN1-AS1	+	AG	Known	intergenic	Alu-SINE
chr11_33074701	19	116	0.0766129	0.502165	104.915	1.27511e-24	3.841e-22	-0.425552	0.425552	PM	TCP11L1	+	AG	Known	intergenic	SINE/AluJo
chr1_46226287	9	100	0.0362903	0.4329	104.784	1.36216e-24	4.09382e-22	-0.39661	0.39661	PM	LURAP1	+	AG	Known	intergenic	.
chr20_314185	34	136	0.137097	0.588745	104.596	1.49776e-24	4.4878e-22	-0.451648	0.451648	PM	ZCCHC3	-	AG	Known	intergenic	FAM:SINE:Alu
chr6_85667269	16	111	0.0645161	0.480519	104.105	1.91831e-24	5.69597e-22	-0.416003	0.416003	PM	SYNCRIP	-	AG	Known	intergenic	AluJo:SINE:Alu
chr8_26436107	0	82	0	0.354978	103.731	2.31743e-24	6.81023e-22	-0.354978	0.354978	PM	AC011726.2	+	AG	Known	intergenic	SINE/AluSz
chr10_73739246	32	133	0.129032	0.575758	103.729	2.31981e-24	6.81478e-22	-0.446725	0.446725	PM	AC022400.5	+	AG	Known	intergenic	SINE/AluSx1
chr13_83761163	5	92	0.0201613	0.398268	103.547	2.5432e-24	7.4305e-22	-0.378107	0.378107	PM	NONE	-	AG	Known	intergenic	Alu-SINE
chr5_150487369	2	86	0.00806452	0.372294	103.386	2.75758e-24	7.98536e-22	-0.36423	0.36423	PM	NDST1-AS1	+	AG	Known	intergenic	MIR-SINE
chr11_85954793	3	88	0.0120968	0.380952	103.357	2.79948e-24	8.08504e-22	-0.368856	0.368856	PM	AP003128.1	-	AG	Known	intergenic	SINE/AluSx1
chr1_32048252	19	115	0.0766129	0.497835	103.237	2.97381e-24	8.57042e-22	-0.421223	0.421223	PM	KHDRBS1	+	AG	Known	intergenic	AluJr4:SINE:Alu
chr15_72281979	19	115	0.0766129	0.497835	103.237	2.97381e-24	8.57042e-22	-0.421223	0.421223	PM	PARP6	-	AG	Known	intergenic	-
chr7_40113673	17	112	0.0685484	0.484848	103.226	2.99067e-24	8.6107e-22	-0.4163	0.4163	PM	CDK13	-	AG	Known	intergenic	SINE/AluJb
chr6_57057526	44	147	0.177419	0.636364	103.168	3.07907e-24	8.86288e-22	-0.458944	0.458944	PM	KIAA1586	+	AG	Known	intergenic	SINE/AluSx1
chr12_77456178	45	148	0.181452	0.640693	102.947	3.44226e-24	9.87542e-22	-0.459241	0.459241	PM	AC073591.1	+	AG	Known	intergenic	LINE/L1MA9
chr5_160071898	8	97	0.0322581	0.419913	102.757	3.78869e-24	1.08409e-21	-0.387655	0.387655	PM	TTC1	-	AG	Known	intergenic	-
chr10_63473055	14	107	0.0564516	0.463203	102.664	3.97188e-24	1.13354e-21	-0.406752	0.406752	PM	JMJD1C-AS1	-	AG	Known	intergenic	SINE/AluSc
chr7_55457536	20	116	0.0806452	0.502165	102.457	4.40736e-24	1.25343e-21	-0.421519	0.421519	PM	LANCL2	-	AG	Known	intergenic	LINE/L1MA4A
chr5_107366842	40	142	0.16129	0.614719	102.457	4.40762e-24	1.25343e-21	-0.453428	0.453428	PM	LINC01950	-	AG	Known	intergenic	.
chr10_73738572	16	110	0.0645161	0.47619	102.446	4.43248e-24	1.25898e-21	-0.411674	0.411674	PM	AC022400.5	+	AG	Known	intergenic	SINE/AluSx
chr6_126075727	0	81	0	0.350649	102.178	5.07399e-24	1.43153e-21	-0.350649	0.350649	PM	TRMT11	+	AG	Known	intergenic	LTR/MLT1J2
chr2_71442236	0	81	0	0.350649	102.178	5.07399e-24	1.43153e-21	-0.350649	0.350649	PM	ZNF638	+	AG	Known	intergenic	L1-LINE
chr7_104999057	0	81	0	0.350649	102.178	5.07399e-24	1.43153e-21	-0.350649	0.350649	PM	LINC01004	-	AG	Known	intergenic	AluSx1:SINE:Alu
chr7_130932387	41	143	0.165323	0.619048	102.166	5.107e-24	1.44022e-21	-0.453725	0.453725	PM	LINC00513	-	AG	Known	intergenic	Alu-SINE
chr17_77972582	23	120	0.0927419	0.519481	101.976	5.62089e-24	1.57661e-21	-0.426739	0.426739	PM	LINC01973	+	AG	Known	intergenic	L1-LINE
chr7_104999941	4	89	0.016129	0.385281	101.823	6.07006e-24	1.68947e-21	-0.369152	0.369152	PM	LINC01004	-	AG	Known	intergenic	Alu-SINE
chr8_26438724	4	89	0.016129	0.385281	101.823	6.07006e-24	1.68947e-21	-0.369152	0.369152	PM	BNIP3L	+	AG	Known	intergenic	AluJb:SINE:Alu
chr2_176341182	26	124	0.104839	0.536797	101.753	6.28945e-24	1.74224e-21	-0.431958	0.431958	PM	MTX2	+	AG	Known	intergenic	DNA/MER1B
chr17_39554594	19	114	0.0766129	0.493506	101.571	6.89643e-24	1.9035e-21	-0.416894	0.416894	PM	CDK12	+	AG	Known	intergenic	.
chr15_29875859	12	103	0.0483871	0.445887	101.412	7.46919e-24	2.05399e-21	-0.3975	0.3975	PM	AC022613.2	-	AG	Known	intergenic	SINE/AluSg
chr3_37181853	11	101	0.0443548	0.437229	100.863	9.85845e-24	2.68763e-21	-0.392875	0.392875	PM	LRRFIP2	+	AG	Known	intergenic	AluJr:SINE:Alu
chr8_26428806	16	109	0.0645161	0.471861	100.798	1.01871e-23	2.77285e-21	-0.407345	0.407345	PM	AC011726.2	+	AG	Known	intergenic	LINE/L1PA16
chr1_65259937	0	80	0	0.34632	100.634	1.10671e-23	2.98983e-21	-0.34632	0.34632	PM	AK4	+	AG	Known	intergenic	SINE/MIRb
chr6_151396079	41	142	0.165323	0.614719	100.415	1.23615e-23	3.32748e-21	-0.449396	0.449396	PM	ZBTB2	+	AG	Known	intergenic	AluSx1:SINE:Alu
chr6_89361756	41	142	0.165323	0.614719	100.415	1.23615e-23	3.32748e-21	-0.449396	0.449396	PM	UBE2J1	-	AG	Known	intergenic	AluSg:SINE:Alu
chr8_140506032	1	82	0.00403226	0.354978	100.392	1.25054e-23	3.35769e-21	-0.350946	0.350946	PM	TRAPPC9	-	AG	Known	intergenic	Alu-SINE
chrX_48610227	36	136	0.145161	0.588745	100.336	1.28603e-23	3.43752e-21	-0.443583	0.443583	PM	WDR13	+	AG	Known	intergenic	SINE/AluSp
chr18_37650299	21	116	0.0846774	0.502165	100.045	1.48948e-23	3.93995e-21	-0.417487	0.417487	PM	CELF4	+	AG	Novel	intergenic	L1PA13:LINE:L1
chr11_85955101	19	113	0.0766129	0.489177	99.9156	1.59035e-23	4.1889e-21	-0.412565	0.412565	PM	AP003128.1	-	AG	Known	intergenic	SINE/AluJb
chr8_106289907	19	113	0.0766129	0.489177	99.9156	1.59035e-23	4.1889e-21	-0.412565	0.412565	PM	AC027031.2	+	AG	Known	intergenic	LTR/THE1C
chr8_26425823	12	102	0.0483871	0.441558	99.7884	1.69583e-23	4.45672e-21	-0.393171	0.393171	PM	BNIP3L	+	AG	Known	intergenic	AluJb:SINE:Alu
chr20_51588303	44	145	0.177419	0.627706	99.6357	1.83176e-23	4.80127e-21	-0.450286	0.450286	PM	NFATC2	-	AG	Known	intergenic	SINE/AluSz6
chr6_10742906	27	124	0.108871	0.536797	99.485	1.97659e-23	5.16274e-21	-0.427926	0.427926	PM	TMEM14C	+	AG	Known	intergenic	AluJr:SINE:Alu
chr1_6605051	27	124	0.108871	0.536797	99.485	1.97659e-23	5.16274e-21	-0.427926	0.427926	PM	KLHL21	-	AG	Known	intergenic	AluJr:SINE:Alu
chr4_67452603	45	146	0.181452	0.632035	99.4091	2.05372e-23	5.35867e-21	-0.450583	0.450583	PM	LOC101927237	-	AG	Known	intergenic	ERVL-MaLR-LTR
chr15_29924235	22	117	0.0887097	0.506494	99.3284	2.13923e-23	5.57294e-21	-0.417784	0.417784	PM	AC022613.2	-	AG	Known	intergenic	SINE/AluJb
chr20_33351725	22	117	0.0887097	0.506494	99.3284	2.13923e-23	5.57294e-21	-0.417784	0.417784	PM	BPIFB1	-	AG	Known	intergenic	-
chr1_6611079	46	147	0.185484	0.636364	99.1987	2.28395e-23	5.93159e-21	-0.45088	0.45088	PM	KLHL21	-	AG	Known	intergenic	AluJo:SINE:Alu
chr2_98596844	0	79	0	0.341991	99.0966	2.40476e-23	6.21487e-21	-0.341991	0.341991	PM	INPP4A	+	AG	Known	intergenic	LINE/L1MB2
chr6_85667287	0	79	0	0.341991	99.0966	2.40476e-23	6.21487e-21	-0.341991	0.341991	PM	SYNCRIP	-	AG	Known	intergenic	AluJo:SINE:Alu
chr1_213285824	0	79	0	0.341991	99.0966	2.40476e-23	6.21487e-21	-0.341991	0.341991	PM	RPS6KC1	+	AG	Known	intergenic	ERVL-MaLR-LTR
chr5_137793839	18	111	0.0725806	0.480519	99.0796	2.42557e-23	6.2647e-21	-0.407939	0.407939	PM	AC106791.2	-	AG	Known	intergenic	SINE/AluJr
chr7_128610659	47	148	0.189516	0.640693	99.0041	2.51977e-23	6.49421e-21	-0.451177	0.451177	PM	METTL2B	+	AG	Known	intergenic	AluJr:SINE:Alu
chr4_67452181	40	140	0.16129	0.606061	98.9747	2.55752e-23	6.59099e-21	-0.44477	0.44477	PM	LOC101927237	-	AG	Known	intergenic	Alu-SINE
chr13_83763590	1	81	0.00403226	0.350649	98.845	2.73055e-23	7.0116e-21	-0.346617	0.346617	PM	NONE	-	AG	Known	intergenic	L1-LINE
chr16_70240768	10	98	0.0403226	0.424242	98.758	2.85318e-23	7.29398e-21	-0.38392	0.38392	PM	SMG1P7	-	AG	Novel	intergenic	AluJo:SINE:Alu
chrX_136845492	2	83	0.00806452	0.359307	98.6958	2.94425e-23	7.5116e-21	-0.351243	0.351243	PM	ARHGEF6	-	AG	Known	intergenic	AluSx1:SINE:Alu
chr8_140510139	41	141	0.165323	0.61039	98.679	2.96934e-23	7.5709e-21	-0.445067	0.445067	PM	TRAPPC9	-	AG	Known	intergenic	Alu-SINE
chr6_26135278	21	115	0.0846774	0.497835	98.3932	3.43044e-23	8.66115e-21	-0.413158	0.413158	PM	HIST1H2AC	+	AG	Known	intergenic	AluSz:SINE:Alu
chr6_136340230	29	126	0.116935	0.545455	98.3891	3.43738e-23	8.67334e-21	-0.428519	0.428519	PM	AL023284.4	-	AG	Known	intergenic	SINE/AluJo
chr14_70578935	17	109	0.0685484	0.471861	98.2852	3.62268e-23	9.12198e-21	-0.403313	0.403313	PM	AL357153.2	-	AG	Known	intergenic	LINE/L1PA17
chr1_32057225	8	94	0.0322581	0.406926	97.9502	4.29041e-23	1.07195e-20	-0.374668	0.374668	PM	KHDRBS1	+	AG	Known	intergenic	AluJo:SINE:Alu
chr3_158894381	8	94	0.0322581	0.406926	97.9502	4.29041e-23	1.07195e-20	-0.374668	0.374668	PM	AC092999.1	+	AG	Known	intergenic	LTR/THE1B
chr14_73579693	30	127	0.120968	0.549784	97.8759	4.45451e-23	1.11134e-20	-0.428816	0.428816	PM	ACOT2	+	AG	Known	intergenic	AluJo:SINE:Alu
chr3_117242624	34	132	0.137097	0.571429	97.7212	4.81629e-23	1.19805e-20	-0.434332	0.434332	PM	LINC00901	-	AG	Known	intergenic	-
chr11_33074770	34	132	0.137097	0.571429	97.7212	4.81629e-23	1.19805e-20	-0.434332	0.434332	PM	TCP11L1	+	AG	Known	intergenic	SINE/AluJo
chr3_129166586	39	138	0.157258	0.597403	97.5708	5.19637e-23	1.28673e-20	-0.440145	0.440145	PM	AC108673.3	-	AG	Known	intergenic	SINE/AluSx1
chr4_67452231	16	107	0.0645161	0.463203	97.5333	5.29586e-23	1.30754e-20	-0.398687	0.398687	PM	LOC101927237	-	AG	Known	intergenic	Alu-SINE
chr15_29839641	31	128	0.125	0.554113	97.3847	5.70851e-23	1.40414e-20	-0.429113	0.429113	PM	AC022613.2	-	AG	Known	intergenic	SINE/AluJr
chr7_105001804	25	120	0.100806	0.519481	97.3464	5.81995e-23	1.43113e-20	-0.418674	0.418674	PM	LINC01004	-	AG	Known	intergenic	AluJr4:SINE:Alu
chr8_38217516	35	133	0.141129	0.575758	97.313	5.91914e-23	1.45454e-20	-0.434629	0.434629	PM	BAG4	+	AG	Known	intergenic	SINE/AluJr
chr22_32501825	35	133	0.141129	0.575758	97.313	5.91914e-23	1.45454e-20	-0.434629	0.434629	PM	FBXO7	-	AG	Known	intergenic	SINE/AluJr
chr15_29858156	28	124	0.112903	0.536797	97.255	6.09494e-23	1.4926e-20	-0.423893	0.423893	PM	AC022613.2	-	AG	Known	intergenic	SINE/AluJb
chr6_154845983	10	97	0.0403226	0.419913	97.1594	6.39664e-23	1.56113e-20	-0.379591	0.379591	PM	SCAF8	+	AG	Known	intergenic	AluJb:SINE:Alu
chr3_44106365	10	97	0.0403226	0.419913	97.1594	6.39664e-23	1.56113e-20	-0.379591	0.379591	PM	ABHD5	+	AG	Known	intergenic	.
chr15_29948141	4	86	0.016129	0.372294	97.1079	6.56497e-23	1.59451e-20	-0.356165	0.356165	PM	AC022613.2	-	AG	Known	intergenic	SINE/AluSc
chr6_4016466	41	140	0.165323	0.606061	96.9588	7.07866e-23	1.71332e-20	-0.440738	0.440738	PM	FAM50B	-	AG	Known	intergenic	Alu-SINE
chr8_26425775	21	114	0.0846774	0.493506	96.7526	7.85538e-23	1.89642e-20	-0.408829	0.408829	PM	BNIP3L	+	AG	Known	intergenic	AluJb:SINE:Alu
chr12_19534627	9	95	0.0362903	0.411255	96.7337	7.93095e-23	1.91214e-20	-0.374965	0.374965	PM	AEBP2	+	AG	Known	intergenic	Alu-SINE
chr2_96017742	17	108	0.0685484	0.467532	96.6602	8.23065e-23	1.97945e-20	-0.398984	0.398984	PM	RN7SL210P	+	AG	Known	intergenic	SINE/AluSx
chr8_103396379	33	130	0.133065	0.562771	96.4663	9.07772e-23	2.17537e-20	-0.429706	0.429706	PM	RNU6-1011P	-	AG	Known	intergenic	SINE/AluSc5
chr1_6605061	43	142	0.173387	0.614719	96.4146	9.31771e-23	2.23027e-20	-0.441332	0.441332	PM	KLHL21	-	AG	Known	intergenic	AluJr:SINE:Alu
chr17_79548576	8	93	0.0322581	0.402597	96.3662	9.54834e-23	2.28198e-20	-0.370339	0.370339	PM	RBFOX3	-	AG	Known	intergenic	-/-
chr1_32050592	30	126	0.120968	0.545455	96.2063	1.03514e-22	2.46781e-20	-0.424487	0.424487	PM	KHDRBS1	+	AG	Known	intergenic	AluSx3:SINE:Alu
chr3_13128982	0	77	0	0.333333	96.0455	1.12271e-22	2.65233e-20	-0.333333	0.333333	PM	IQSEC1	-	AG	Novel	intergenic	L1ME1:LINE:L1
chr2_167303557	0	77	0	0.333333	96.0455	1.12271e-22	2.65233e-20	-0.333333	0.333333	PM	XIRP2	+	AG	Known	intergenic	ERVL-LTR
chr2_167303506	0	77	0	0.333333	96.0455	1.12271e-22	2.65233e-20	-0.333333	0.333333	PM	XIRP2	+	AG	Known	intergenic	ERVL-LTR
chr9_35054527	0	77	0	0.333333	96.0455	1.12271e-22	2.65233e-20	-0.333333	0.333333	PM	C9orf131	-	AG	Known	intergenic	Ricksha_b:DNA:MULE-MuDR
chr15_88616435	11	98	0.0443548	0.424242	96.0438	1.12369e-22	2.65233e-20	-0.379888	0.379888	PM	MIR7-2	+	AG	Known	intergenic	.
chr8_26425053	22	115	0.0887097	0.497835	96.0384	1.12676e-22	2.657e-20	-0.409126	0.409126	PM	AC011726.2	+	AG	Known	intergenic	SINE/AluJb
chr2_197555768	34	131	0.137097	0.5671	96.0378	1.12712e-22	2.657e-20	-0.430003	0.430003	PM	HSPE1-MOB4	+	AG	Known	intergenic	AluJr4:SINE:Alu
chr6_89360319	39	137	0.157258	0.593074	95.8687	1.22759e-22	2.88783e-20	-0.435816	0.435816	PM	UBE2J1	-	AG	Known	intergenic	SINE/AluSg
chr17_77974391	20	112	0.0806452	0.484848	95.8661	1.22923e-22	2.89106e-20	-0.404203	0.404203	PM	LINC01973	+	AG	Known	intergenic	L1-LINE
chr6_126083074	1	79	0.00403226	0.341991	95.7752	1.287e-22	3.01013e-20	-0.337959	0.337959	PM	TRMT11	+	AG	Novel	intergenic	L1MA9:LINE:L1
chr2_3136620	1	79	0.00403226	0.341991	95.7752	1.287e-22	3.01013e-20	-0.337959	0.337959	PM	LINC01250	-	AG	Known	intergenic	AluSc5:SINE:Alu
chr10_124940972	5	87	0.0201613	0.376623	95.6489	1.37176e-22	3.19631e-20	-0.356462	0.356462	PM	ABRAXAS2	+	AG	Known	intergenic	Alu-SINE
chr1_116074934	28	123	0.112903	0.532468	95.5977	1.40773e-22	3.27037e-20	-0.419564	0.419564	PM	SLC22A15	+	AG	Known	intergenic	SINE/AluJb
chr2_167304928	4	85	0.016129	0.367965	95.5528	1.44001e-22	3.33331e-20	-0.351836	0.351836	PM	XIRP2	+	AG	Known	intergenic	ERVL-LTR
chr1_23701400	4	85	0.016129	0.367965	95.5528	1.44001e-22	3.33331e-20	-0.351836	0.351836	PM	RPL11	+	AG	Known	intergenic	SINE/AluJb
chr4_119492017	3	83	0.0120968	0.359307	95.5371	1.45142e-22	3.34959e-20	-0.347211	0.347211	PM	AC093752.2	+	AG	Known	intergenic	SINE/AluJr4
chr14_50415951	9	94	0.0362903	0.406926	95.1517	1.76342e-22	4.04829e-20	-0.370636	0.370636	PM	CDKL1	-	AG	Known	intergenic	Alu-SINE
chr6_154844495	29	124	0.116935	0.536797	95.0625	1.84467e-22	4.22713e-20	-0.419861	0.419861	PM	SCAF8	+	AG	Known	intergenic	AluSz:SINE:Alu
chr7_149189150	42	140	0.169355	0.606061	94.9717	1.9313e-22	4.41087e-20	-0.436706	0.436706	PM	ZNF398	+	AG	Known	intergenic	AluYm1:SINE:Alu
chr3_37181863	8	92	0.0322581	0.398268	94.7913	2.11555e-22	4.81795e-20	-0.36601	0.36601	PM	LRRFIP2	+	AG	Known	intergenic	AluJr:SINE:Alu
chr3_15558591	8	92	0.0322581	0.398268	94.7913	2.11555e-22	4.81795e-20	-0.36601	0.36601	PM	COLQ	-	AG	Known	intergenic	AluJb:SINE:Alu
chr14_71358690	8	92	0.0322581	0.398268	94.7913	2.11555e-22	4.81795e-20	-0.36601	0.36601	PM	AC005476.2	+	AG	Known	intergenic	LTR/MSTA
chr3_117993206	24	117	0.0967742	0.506494	94.6952	2.22078e-22	5.05303e-20	-0.409719	0.409719	PM	LINC02024	-	AG	Known	intergenic	AluJr:SINE:Alu
chr2_216528496	24	117	0.0967742	0.506494	94.6952	2.22078e-22	5.05303e-20	-0.409719	0.409719	PM	RPL37A	+	AG	Known	intergenic	MLT1A:LTR:ERVL-MaLR
chr17_16383808	30	125	0.120968	0.541126	94.55	2.38981e-22	5.42411e-20	-0.420158	0.420158	PM	UBB	+	AG	Known	intergenic	SINE/AluSz
chr7_128460457	11	97	0.0443548	0.419913	94.4569	2.50486e-22	5.64892e-20	-0.375559	0.375559	PM	HILPDA	+	AG	Known	intergenic	AluSq2:SINE:Alu
chr8_26428850	34	130	0.137097	0.562771	94.3682	2.61963e-22	5.89762e-20	-0.425674	0.425674	PM	AC011726.2	+	AG	Known	intergenic	LINE/L1PA16
chr17_47083294	18	108	0.0725806	0.467532	94.2104	2.83701e-22	6.33922e-20	-0.394952	0.394952	PM	RPRML	-	AG	Known	intergenic	L1ME3Cz:LINE:L1
chr6_3662117	3	82	0.0120968	0.354978	93.9976	3.15904e-22	6.99169e-20	-0.342882	0.342882	PM	LOC643327	-	AG	Known	intergenic	-
chr14_70578852	13	100	0.0524194	0.4329	93.9527	3.2316e-22	7.13402e-20	-0.380481	0.380481	PM	AL357153.2	-	AG	Known	intergenic	LINE/L1PA17
chr6_85662148	15	103	0.0604839	0.445887	93.6199	3.8233e-22	8.41706e-20	-0.385404	0.385404	PM	SYNCRIP	-	AG	Known	intergenic	Alu-SINE
chr6_26135491	15	103	0.0604839	0.445887	93.6199	3.8233e-22	8.41706e-20	-0.385404	0.385404	PM	HIST1H2AC	+	AG	Known	intergenic	Alu-SINE
chr14_73577785	21	112	0.0846774	0.484848	93.5063	4.04912e-22	8.87256e-20	-0.400171	0.400171	PM	ACOT2	+	AG	Known	intergenic	FLAM_A:SINE:Alu
chr15_29839550	19	109	0.0766129	0.471861	93.4085	4.25415e-22	9.29949e-20	-0.395249	0.395249	PM	AC022613.2	-	AG	Known	intergenic	SINE/AluJr
chr22_41243714	42	139	0.169355	0.601732	93.2803	4.53893e-22	9.90752e-20	-0.432377	0.432377	PM	CHADL	-	AG	Known	intergenic	AluJb:SINE:Alu
chr15_29860080	33	128	0.133065	0.554113	93.1412	4.86923e-22	1.0608e-19	-0.421048	0.421048	PM	AC022613.2	-	AG	Known	intergenic	-/-
chr13_83763418	0	75	0	0.324675	93.0247	5.1646e-22	1.11958e-19	-0.324675	0.324675	PM	NONE	-	AG	Novel	intergenic	L1MA4A:LINE:L1
chr7_64858518	0	75	0	0.324675	93.0247	5.1646e-22	1.11958e-19	-0.324675	0.324675	PM	NONE	+	AG	Known	intergenic	-
chr6_3645078	0	75	0	0.324675	93.0247	5.1646e-22	1.11958e-19	-0.324675	0.324675	PM	LOC643327	-	AG	Known	intergenic	-
chr17_20410404	0	75	0	0.324675	93.0247	5.1646e-22	1.11958e-19	-0.324675	0.324675	PM	AC008088.2	+	AG	Known	intergenic	LINE/L1PA11
chr9_127446397	22	113	0.0887097	0.489177	92.7955	5.79863e-22	1.24837e-19	-0.400468	0.400468	PM	ZNF79	+	AG	Known	intergenic	SINE/AluJr4
chr1_213285309	16	104	0.0645161	0.450216	92.7166	6.0346e-22	1.29223e-19	-0.3857	0.3857	PM	RPS6KC1	+	AG	Novel	intergenic	MLT1A:LTR:ERVL-MaLR
chr4_40159913	34	129	0.137097	0.558442	92.7125	6.04694e-22	1.29411e-19	-0.421345	0.421345	PM	N4BP2	+	AG	Known	intergenic	SINE/AluSx1
chr1_110358066	39	135	0.157258	0.584416	92.5089	6.70238e-22	1.42445e-19	-0.427158	0.427158	PM	RBM15	+	AG	Known	intergenic	SINE/AluSq
chr7_128637768	4	83	0.016129	0.359307	92.4671	6.84525e-22	1.45005e-19	-0.343178	0.343178	PM	METTL2B	+	AG	Known	intergenic	AluJr4:SINE:Alu
chr7_104998939	4	83	0.016129	0.359307	92.4671	6.84525e-22	1.45005e-19	-0.343178	0.343178	PM	LINC01004	-	AG	Known	intergenic	AluSx1:SINE:Alu
chr7_104999892	31	125	0.125	0.541126	92.4167	7.022e-22	1.48193e-19	-0.416126	0.416126	PM	LINC01004	-	AG	Known	intergenic	Alu-SINE
chr4_591461	23	114	0.0927419	0.493506	92.1134	8.18501e-22	1.72128e-19	-0.400765	0.400765	PM	AC116565.1	+	AG	Known	intergenic	SINE/AluSz
chr18_72591804	47	144	0.189516	0.623377	92.1008	8.23728e-22	1.73172e-19	-0.43386	0.43386	PM	CBLN2	-	AG	Novel	intergenic	L1MA3:LINE:L1
chr2_216528499	15	102	0.0604839	0.441558	92.0329	8.52479e-22	1.78964e-19	-0.381075	0.381075	PM	RPL37A	+	AG	Known	intergenic	MLT1A:LTR:ERVL-MaLR
chr8_26428849	32	126	0.129032	0.545455	91.9477	8.89984e-22	1.86528e-19	-0.416422	0.416422	PM	AC011726.2	+	AG	Known	intergenic	LINE/L1PA16
chr8_29063918	12	97	0.0483871	0.419913	91.8165	9.5097e-22	1.98613e-19	-0.371526	0.371526	PM	AC108449.2	+	AG	Known	intergenic	-/-
chr3_116629900	49	146	0.197581	0.632035	91.735	9.90959e-22	2.06649e-19	-0.434454	0.434454	PM	LINC00903	-	AG	Novel	intergenic	AluSz:SINE:Alu
chr18_46796024	8	90	0.0322581	0.38961	91.6685	1.02486e-21	2.13298e-19	-0.357352	0.357352	PM	ST8SIA5	-	AG	Novel	intergenic	AluSz:SINE:Alu
chr9_41042771	0	74	0	0.320346	91.5255	1.10166e-21	2.2814e-19	-0.320346	0.320346	PM	AL353763.2	+	AG	Known	intergenic	LINE/L1ME1
chr7_146216699	0	74	0	0.320346	91.5255	1.10166e-21	2.2814e-19	-0.320346	0.320346	PM	TPK1	+	AG	Known	intergenic	-
chr9_41008410	0	74	0	0.320346	91.5255	1.10166e-21	2.2814e-19	-0.320346	0.320346	PM	MIR1299	+	AG	Known	intergenic	SINE/AluJr4
chr3_117482626	33	127	0.133065	0.549784	91.4992	1.11638e-21	2.30984e-19	-0.416719	0.416719	PM	RNU5E-8P	-	AG	Known	intergenic	SINE/AluSz
chr17_4162156	43	139	0.173387	0.601732	91.3353	1.21277e-21	2.5011e-19	-0.428345	0.428345	PM	CYB5D2	+	AG	Known	intergenic	Alu-SINE
chr3_117951918	1	76	0.00403226	0.329004	91.228	1.28039e-21	2.62668e-19	-0.324972	0.324972	PM	LINC02024	-	AG	Known	intergenic	ERVL-MaLR-LTR
chr11_83079954	18	106	0.0725806	0.458874	91.0192	1.42282e-21	2.89627e-19	-0.386294	0.386294	PM	RAB30-DT	+	AG	Known	intergenic	AluJr4:SINE:Alu
chr1_213285859	3	80	0.0120968	0.34632	90.9425	1.4791e-21	3.00022e-19	-0.334224	0.334224	PM	RPS6KC1	+	AG	Novel	intergenic	MLT1A0:LTR:ERVL-MaLR
chr18_46796607	10	93	0.0403226	0.402597	90.8591	1.54272e-21	3.11983e-19	-0.362275	0.362275	PM	ST8SIA5	-	AG	Known	intergenic	AluJr:SINE:Alu
chr14_73578449	40	135	0.16129	0.584416	90.5317	1.82035e-21	3.65986e-19	-0.423125	0.423125	PM	ACOT2	+	AG	Known	intergenic	AluJb:SINE:Alu
chr10_63489256	19	107	0.0766129	0.463203	90.222	2.12886e-21	4.24841e-19	-0.386591	0.386591	PM	JMJD1C-AS1	-	AG	Known	intergenic	SINE/AluSq
chr2_216528430	29	121	0.116935	0.52381	90.1698	2.18574e-21	4.35768e-19	-0.406874	0.406874	PM	RPL37A	+	AG	Known	intergenic	MLT1A:LTR:ERVL-MaLR
chr6_75722472	8	89	0.0322581	0.385281	90.1204	2.24094e-21	4.46312e-19	-0.353023	0.353023	PM	SENP6	+	AG	Known	intergenic	AluSx:SINE:Alu
chr17_68117314	49	145	0.197581	0.627706	90.0447	2.32836e-21	4.63554e-19	-0.430125	0.430125	PM	AC145343.1	+	AG	Known	intergenic	SINE/AluJo
chr2_96017693	0	73	0	0.316017	90.0336	2.34148e-21	4.64589e-19	-0.316017	0.316017	PM	RN7SL210P	+	AG	Known	intergenic	LINE/L1MC4
chr14_71446041	24	114	0.0967742	0.493506	89.8585	2.55812e-21	5.06625e-19	-0.396732	0.396732	PM	SNORD56B	+	AG	Known	intergenic	SINE/AluJo
chr6_136340234	14	99	0.0564516	0.428571	89.8239	2.60335e-21	5.14684e-19	-0.37212	0.37212	PM	AL023284.4	-	AG	Known	intergenic	SINE/AluJo
chr7_105003448	11	94	0.0443548	0.406926	89.7537	2.69735e-21	5.32401e-19	-0.362572	0.362572	PM	LINC01004	-	AG	Known	intergenic	AluJb:SINE:Alu
chr3_117489303	11	94	0.0443548	0.406926	89.7537	2.69735e-21	5.32401e-19	-0.362572	0.362572	PM	RNU5E-8P	-	AG	Known	intergenic	SINE/AluSz6
chr8_26427625	1	75	0.00403226	0.324675	89.7274	2.73349e-21	5.37951e-19	-0.320643	0.320643	PM	BNIP3L	+	AG	Known	intergenic	L1MB2:LINE:L1
chr5_137793881	43	138	0.173387	0.597403	89.6729	2.80974e-21	5.52691e-19	-0.424016	0.424016	PM	HNRNPA0	-	AG	Known	intergenic	AluJr:SINE:Alu
chr15_40690687	38	132	0.153226	0.571429	89.5445	2.99819e-21	5.87263e-19	-0.418203	0.418203	PM	KNL1	-	AG	Known	intergenic	AluJr4:SINE:Alu
chr1_90913174	2	77	0.00806452	0.333333	89.5284	3.02271e-21	5.90902e-19	-0.325269	0.325269	PM	AC091614.1	-	AG	Known	intergenic	SINE/AluJo
chr12_125269951	2	77	0.00806452	0.333333	89.5284	3.02271e-21	5.90902e-19	-0.325269	0.325269	PM	AC122688.4	+	AG	Known	intergenic	SINE/AluJo
chr8_134812651	20	108	0.0806452	0.467532	89.457	3.13382e-21	6.10588e-19	-0.386887	0.386887	PM	MIR30D	-	AG	Known	intergenic	AluSz:SINE:Alu
chr7_64499658	34	127	0.137097	0.549784	89.4424	3.157e-21	6.15068e-19	-0.412687	0.412687	PM	AC073270.2	-	AG	Known	intergenic	SINE/AluSx3
chr1_175935276	4	81	0.016129	0.350649	89.414	3.20262e-21	6.21082e-19	-0.33452	0.33452	PM	LINC01657	-	AG	Known	intergenic	AluSx:SINE:Alu
chr15_29858820	10	92	0.0403226	0.398268	89.3075	3.37979e-21	6.54011e-19	-0.357946	0.357946	PM	AC022613.2	-	AG	Known	intergenic	SINE/AluJb
chr7_132778116	10	92	0.0403226	0.398268	89.3075	3.37979e-21	6.54011e-19	-0.357946	0.357946	PM	LOC100506937	-	AG	Known	intergenic	AluJr:SINE:Alu
chr2_167303396	13	97	0.0524194	0.419913	89.2366	3.50307e-21	6.77109e-19	-0.367494	0.367494	PM	XIRP2	+	AG	Known	intergenic	MLT2B1:LTR:ERVL
chr7_146335803	39	133	0.157258	0.575758	89.2076	3.55483e-21	6.86588e-19	-0.4185	0.4185	PM	TPK1	+	AG	Known	intergenic	-
chr17_4160799	45	140	0.181452	0.606061	89.1793	3.606e-21	6.95857e-19	-0.424609	0.424609	PM	CYB5D2	+	AG	Known	intergenic	AluJb:SINE:Alu
chr8_26428835	35	128	0.141129	0.554113	89.0333	3.88225e-21	7.47672e-19	-0.412984	0.412984	PM	AC011726.2	+	AG	Known	intergenic	LINE/L1PA16
chr7_55459364	40	134	0.16129	0.580087	88.8876	4.17884e-21	8.00988e-19	-0.418796	0.418796	PM	LANCL2	-	AG	Known	intergenic	LINE/L1MA4A
chr14_71338873	32	124	0.129032	0.536797	88.7032	4.58728e-21	8.77841e-19	-0.407764	0.407764	PM	AC005476.2	+	AG	Known	intergenic	SINE/AluSz
chr3_44032772	19	106	0.0766129	0.458874	88.6452	4.72361e-21	9.01881e-19	-0.382262	0.382262	PM	ABHD5	+	AG	Known	intergenic	-
chr12_77613090	48	143	0.193548	0.619048	88.5512	4.95353e-21	9.39906e-19	-0.425499	0.425499	PM	E2F7	+	AG	Known	intergenic	ERVL-MaLR-LTR
chrX_136845498	49	144	0.197581	0.623377	88.3708	5.42667e-21	1.02763e-18	-0.425796	0.425796	PM	ARHGEF6	-	AG	Known	intergenic	Alu-SINE
chr14_73578464	42	136	0.169355	0.588745	88.2971	5.6326e-21	1.06491e-18	-0.41939	0.41939	PM	ACOT2	+	AG	Known	intergenic	AluJb:SINE:Alu
chr6_126084465	24	113	0.0967742	0.489177	88.2702	5.70962e-21	1.07811e-18	-0.392403	0.392403	PM	TRMT11	+	AG	Known	intergenic	LINE/L1MA9
chr7_104999770	1	74	0.00403226	0.320346	88.2342	5.81449e-21	1.09369e-18	-0.316314	0.316314	PM	LINC01004	-	AG	Known	intergenic	Alu-SINE
chr1_150616753	1	74	0.00403226	0.320346	88.2342	5.81449e-21	1.09369e-18	-0.316314	0.316314	PM	MCL1	-	AG	Known	intergenic	-
chr1_32053595	6	84	0.0241935	0.363636	88.1001	6.22257e-21	1.16778e-18	-0.339443	0.339443	PM	KHDRBS1	+	AG	Known	intergenic	AluJr:SINE:Alu
chr2_95819964	27	117	0.108871	0.506494	88.0548	6.36655e-21	1.19343e-18	-0.397623	0.397623	PM	LINC00342	-	AG	Known	intergenic	LINE/L1PA10
chr17_77970346	27	117	0.108871	0.506494	88.0548	6.36655e-21	1.19343e-18	-0.397623	0.397623	PM	LINC01973	+	AG	Known	intergenic	Alu-SINE
chr12_77454213	2	76	0.00806452	0.329004	88.0276	6.45491e-21	1.20731e-18	-0.32094	0.32094	PM	AC073591.1	+	AG	Known	intergenic	LINE/L1MA3
chr7_146152215	2	76	0.00806452	0.329004	88.0276	6.45491e-21	1.20731e-18	-0.32094	0.32094	PM	TPK1	+	AG	Known	intergenic	L1-LINE
chr13_83771837	5	82	0.0201613	0.354978	87.962	6.67229e-21	1.24393e-18	-0.334817	0.334817	PM	NONE	-	AG	Known	intergenic	L1-LINE
chr7_128546863	3	78	0.0120968	0.337662	87.9189	6.81949e-21	1.26885e-18	-0.325566	0.325566	PM	AC090114.2	+	AG	Known	intergenic	SINE/AluSx3
chr11_129215668	38	131	0.153226	0.5671	87.916	6.82925e-21	1.27002e-18	-0.413874	0.413874	PM	ARHGAP32	-	AG	Known	intergenic	ERVL-MaLR-LTR
chr1_23295888	20	107	0.0806452	0.463203	87.8828	6.94507e-21	1.28871e-18	-0.382558	0.382558	PM	LINC01355	-	AG	Known	intergenic	SINE/AluJb
chr3_107076647	10	91	0.0403226	0.393939	87.7651	7.37089e-21	1.36426e-18	-0.353617	0.353617	PM	CBLB	-	AG	Known	intergenic	-
chr6_170532857	39	132	0.157258	0.571429	87.5787	8.09912e-21	1.49542e-18	-0.414171	0.414171	PM	FAM120B	-	AG	Known	intergenic	AluJb:SINE:Alu
chr7_146408529	31	122	0.125	0.528139	87.5678	8.14411e-21	1.50296e-18	-0.403139	0.403139	PM	TPK1	+	AG	Known	intergenic	L1-LINE
chr17_16383811	28	118	0.112903	0.510823	87.502	8.41928e-21	1.55165e-18	-0.397919	0.397919	PM	UBB	+	AG	Known	intergenic	SINE/AluSz
chr19_58431550	28	118	0.112903	0.510823	87.502	8.41928e-21	1.55165e-18	-0.397919	0.397919	PM	ZNF584	-	AG	Known	intergenic	FLAM_A:SINE:Alu
chr7_54750820	35	127	0.141129	0.549784	87.419	8.78026e-21	1.617e-18	-0.408655	0.408655	PM	AC011228.2	-	AG	Known	intergenic	SINE/AluJr
chr17_68242778	35	127	0.141129	0.549784	87.419	8.78026e-21	1.617e-18	-0.408655	0.408655	PM	AC005332.4	+	AG	Known	intergenic	SINE/AluJb
chr9_85810732	9	89	0.0362903	0.385281	87.3794	8.95799e-21	1.64779e-18	-0.348991	0.348991	PM	AL353743.2	+	AG	Known	intergenic	SINE/AluJb
chr3_129166500	46	140	0.185484	0.606061	87.3036	9.30805e-21	1.70731e-18	-0.420577	0.420577	PM	ISY1-RAB43	-	AG	Known	intergenic	AluSx1:SINE:Alu
chr7_105007001	17	102	0.0685484	0.441558	87.1366	1.01277e-20	1.85072e-18	-0.37301	0.37301	PM	LINC01004	-	AG	Known	intergenic	AluSz6:SINE:Alu
chr1_32054034	47	141	0.189516	0.61039	87.0924	1.03566e-20	1.89076e-18	-0.420873	0.420873	PM	KHDRBS1	+	AG	Known	intergenic	Alu-SINE
chr1_213285764	19	105	0.0766129	0.454545	87.0795	1.04245e-20	1.90242e-18	-0.377933	0.377933	PM	RPS6KC1	+	AG	Known	intergenic	MLT1A0:LTR:ERVL-MaLR
chr7_130924273	0	71	0	0.307359	87.0719	1.04647e-20	1.90426e-18	-0.307359	0.307359	PM	LINC00513	-	AG	Known	intergenic	-
chr7_104999073	26	115	0.104839	0.497835	87.0466	1.05992e-20	1.9249e-18	-0.392997	0.392997	PM	LINC01004	-	AG	Known	intergenic	Alu-SINE
chr6_26131921	36	128	0.145161	0.554113	87.0288	1.06955e-20	1.9413e-18	-0.408951	0.408951	PM	HIST1H2AC	+	AG	Known	intergenic	AluJb:SINE:Alu
chr2_3135832	49	143	0.197581	0.619048	86.713	1.25467e-20	2.26467e-18	-0.421467	0.421467	PM	LINC01250	-	AG	Known	intergenic	L1MB7:LINE:L1
chr3_117622768	2	75	0.00806452	0.324675	86.5343	1.37334e-20	2.46101e-18	-0.316611	0.316611	PM	LINC00901	-	AG	Known	intergenic	-
chr12_118422063	27	116	0.108871	0.502165	86.4719	1.41735e-20	2.5385e-18	-0.393294	0.393294	PM	SUDS3	+	AG	Known	intergenic	FAM:SINE:Alu
chr19_39820435	22	109	0.0887097	0.471861	86.4492	1.43373e-20	2.56253e-18	-0.383152	0.383152	PM	AC005393.1	-	AG	Known	intergenic	SINE/AluJb
chrX_33547565	4	79	0.016129	0.341991	86.393	1.47506e-20	2.62028e-18	-0.325862	0.325862	PM	DMD	-	AG	Known	intergenic	L1PA13:LINE:L1
chr12_118424121	43	136	0.173387	0.588745	86.3937	1.47452e-20	2.62028e-18	-0.415357	0.415357	PM	SUDS3	+	AG	Known	intergenic	AluJb:SINE:Alu
chr8_26425022	20	106	0.0806452	0.458874	86.3197	1.53073e-20	2.7168e-18	-0.378229	0.378229	PM	BNIP3L	+	AG	Known	intergenic	AluJb:SINE:Alu
chr6_26128059	10	90	0.0403226	0.38961	86.2319	1.60025e-20	2.83408e-18	-0.349288	0.349288	PM	HIST1H2AC	+	AG	Known	intergenic	Alu-SINE
chr1_174007556	10	90	0.0403226	0.38961	86.2319	1.60025e-20	2.83408e-18	-0.349288	0.349288	PM	RC3H1	-	AG	Known	intergenic	AluJr:SINE:Alu
chr15_62423346	31	121	0.125	0.52381	85.9777	1.8198e-20	3.20786e-18	-0.39881	0.39881	PM	MIR6085	+	AG	Known	intergenic	AluJb:SINE:Alu
chr8_26438812	9	88	0.0362903	0.380952	85.8521	1.93909e-20	3.40807e-18	-0.344662	0.344662	PM	BNIP3L	+	AG	Known	intergenic	AluJb:SINE:Alu
chr7_40124788	15	98	0.0604839	0.424242	85.7878	2.00315e-20	3.51614e-18	-0.363759	0.363759	PM	CDK13	-	AG	Known	intergenic	SINE/AluJb
chr1_23701339	12	93	0.0483871	0.402597	85.6146	2.18651e-20	3.8241e-18	-0.35421	0.35421	PM	RPL11	+	AG	Known	intergenic	AluJb:SINE:Alu
chr12_27034721	12	93	0.0483871	0.402597	85.6146	2.18651e-20	3.8241e-18	-0.35421	0.35421	PM	MED21	+	AG	Known	intergenic	SINE/AluJo
chr6_126084516	17	101	0.0685484	0.437229	85.5867	2.21768e-20	3.85989e-18	-0.368681	0.368681	PM	TRMT11	+	AG	Known	intergenic	LINE/L1MA9
chr9_96740999	8	86	0.0322581	0.372294	85.5295	2.2827e-20	3.96445e-18	-0.340036	0.340036	PM	LOC441455	+	AG	Known	intergenic	AluJo:SINE:Alu
chr7_128470264	32	122	0.129032	0.528139	85.5117	2.3033e-20	3.99579e-18	-0.399106	0.399106	PM	HILPDA	+	AG	Known	intergenic	AluSx:SINE:Alu
chr6_89360313	36	127	0.145161	0.549784	85.4285	2.4023e-20	4.16313e-18	-0.404622	0.404622	PM	UBE2J1	-	AG	Known	intergenic	AluSg:SINE:Alu
chr3_113714411	36	127	0.145161	0.549784	85.4285	2.4023e-20	4.16313e-18	-0.404622	0.404622	PM	USF3	-	AG	Known	intergenic	SINE/AluY
chr17_30761115	29	118	0.116935	0.510823	85.3923	2.44669e-20	4.23537e-18	-0.393887	0.393887	PM	AC127024.8	+	AG	Known	intergenic	SINE/AluJr4
chr8_10444982	41	133	0.165323	0.575758	85.3387	2.51391e-20	4.35059e-18	-0.410435	0.410435	PM	AC104964.3	+	AG	Known	intergenic	SINE/AluJb
chrX_136859308	5	80	0.0201613	0.34632	84.945	3.06789e-20	5.24027e-18	-0.326159	0.326159	PM	AL683813.2	-	AG	Known	intergenic	SINE/AluSx1
chr1_32050788	5	80	0.0201613	0.34632	84.945	3.06789e-20	5.24027e-18	-0.326159	0.326159	PM	KHDRBS1	+	AG	Known	intergenic	AluSx3:SINE:Alu
chr2_216528426	27	115	0.108871	0.497835	84.9014	3.13625e-20	5.34343e-18	-0.388965	0.388965	PM	RPL37A	+	AG	Known	intergenic	MLT1A:LTR:ERVL-MaLR
chr2_84965977	22	108	0.0887097	0.467532	84.8914	3.15211e-20	5.35489e-18	-0.378823	0.378823	PM	TMSB10	-	AG	Known	intergenic	AluSx1:SINE:Alu
chr14_71393552	22	108	0.0887097	0.467532	84.8914	3.15211e-20	5.35489e-18	-0.378823	0.378823	PM	AC005476.2	+	AG	Known	intergenic	SINE/AluJb
chr16_1801192	20	105	0.0806452	0.454545	84.7678	3.35542e-20	5.69138e-18	-0.3739	0.3739	PM	IGFALS	-	AG	Known	intergenic	SINE/AluY
chr14_70579456	25	112	0.100806	0.484848	84.509	3.82475e-20	6.45517e-18	-0.384042	0.384042	PM	AL357153.2	-	AG	Known	intergenic	LINE/L1PA17
chr7_105009315	9	87	0.0362903	0.376623	84.3338	4.1791e-20	7.03046e-18	-0.340333	0.340333	PM	LINC01004	-	AG	Known	intergenic	AluSx:SINE:Alu
chr19_36669543	23	109	0.0927419	0.471861	84.2203	4.42603e-20	7.42646e-18	-0.37912	0.37912	PM	ZNF461	+	AG	Known	intergenic	ERVL-B4-int:LTR:ERVL
chr13_83761175	12	92	0.0483871	0.398268	84.0882	4.73189e-20	7.8961e-18	-0.349881	0.349881	PM	NONE	-	AG	Known	intergenic	AluSz:SINE:Alu
chr5_137813886	40	131	0.16129	0.5671	84.043	4.84125e-20	8.06712e-18	-0.405809	0.405809	PM	NPY6R	-	AG	Known	intergenic	L1-LINE
chr3_117484964	21	106	0.0846774	0.458874	84.0417	4.84451e-20	8.06805e-18	-0.374197	0.374197	PM	RNU5E-8P	-	AG	Known	intergenic	SINE/AluSx1
chr10_63489278	8	85	0.0322581	0.367965	84.0167	4.90601e-20	8.16342e-18	-0.335707	0.335707	PM	JMJD1C-AS1	-	AG	Known	intergenic	SINE/AluSq
chr10_29419381	19	103	0.0766129	0.445887	83.9809	4.99589e-20	8.30162e-18	-0.369275	0.369275	PM	AL158167.1	+	AG	Known	intergenic	SINE/AluJb
chr15_29849617	36	126	0.145161	0.545455	83.8421	5.35907e-20	8.87235e-18	-0.400293	0.400293	PM	AC022613.2	-	AG	Known	intergenic	SINE/AluSx
chr11_63569600	47	139	0.189516	0.601732	83.8326	5.38486e-20	8.91189e-18	-0.412215	0.412215	PM	PLAAT2	-	AG	Known	intergenic	AluJb:SINE:Alu
chr9_94173098	1	71	0.00403226	0.307359	83.7992	5.47669e-20	9.03973e-18	-0.303327	0.303327	PM	PTPDC1	+	AG	Known	intergenic	AluSx1:SINE:Alu
chr15_29924239	7	83	0.0282258	0.359307	83.7605	5.58491e-20	9.20587e-18	-0.331082	0.331082	PM	AC022613.2	-	AG	Known	intergenic	SINE/AluJb
chr14_50417307	7	83	0.0282258	0.359307	83.7605	5.58491e-20	9.20587e-18	-0.331082	0.331082	PM	AL359397.1	-	AG	Known	intergenic	SINE/AluSx3
chr16_74431672	11	90	0.0443548	0.38961	83.6153	6.01071e-20	9.87799e-18	-0.345256	0.345256	PM	CLEC18B	-	AG	Known	intergenic	.
chr7_40124771	11	90	0.0443548	0.38961	83.6153	6.01071e-20	9.87799e-18	-0.345256	0.345256	PM	CDK13	-	AG	Known	intergenic	AluJb:SINE:Alu
chr1_35177548	2	73	0.00806452	0.316017	83.5704	6.14867e-20	1.00768e-17	-0.307953	0.307953	PM	AL590434.2	-	AG	Known	intergenic	SINE/AluJb
chr2_79438839	2	73	0.00806452	0.316017	83.5704	6.14867e-20	1.00768e-17	-0.307953	0.307953	PM	REG3A	+	AG	Novel	intergenic	L1MB7:LINE:L1
chr13_41058890	6	81	0.0241935	0.350649	83.5695	6.15164e-20	1.00768e-17	-0.326456	0.326456	PM	ELF1	-	AG	Known	intergenic	SINE/AluSx1
chr16_74431675	5	79	0.0201613	0.341991	83.4486	6.53952e-20	1.06845e-17	-0.32183	0.32183	PM	CLEC18B	-	AG	Known	intergenic	.
chr2_216509818	42	133	0.169355	0.575758	83.4487	6.53921e-20	1.06845e-17	-0.406403	0.406403	PM	RPL37A	+	AG	Known	intergenic	AluSx:SINE:Alu
chr6_99533443	49	141	0.197581	0.61039	83.4458	6.54858e-20	1.06971e-17	-0.412809	0.412809	PM	TSTD3	+	AG	Known	intergenic	SINE/AluJb
chr9_96740372	4	77	0.016129	0.333333	83.4037	6.68959e-20	1.08869e-17	-0.317204	0.317204	PM	LOC441455	+	AG	Known	intergenic	ERVL-MaLR-LTR
chr3_113713954	27	114	0.108871	0.493506	83.3431	6.89787e-20	1.12086e-17	-0.384636	0.384636	PM	USF3	-	AG	Known	intergenic	SINE/AluSp
chr2_8724891	27	114	0.108871	0.493506	83.3431	6.89787e-20	1.12086e-17	-0.384636	0.384636	PM	ID2	-	AG	Known	intergenic	SINE/AluJb
chr12_125673239	10	88	0.0403226	0.380952	83.193	7.44189e-20	1.20556e-17	-0.34063	0.34063	PM	TMEM132B	+	AG	Known	intergenic	L1-LINE
chr10_124928024	34	123	0.137097	0.532468	83.0653	7.93888e-20	1.28247e-17	-0.395371	0.395371	PM	ABRAXAS2	+	AG	Known	intergenic	Alu-SINE
chr2_197554869	28	115	0.112903	0.497835	82.7956	9.09908e-20	1.46434e-17	-0.384932	0.384932	PM	HSPE1-MOB4	+	AG	Known	intergenic	AluSx:SINE:Alu
chr11_45516604	23	108	0.0927419	0.467532	82.6766	9.6638e-20	1.54463e-17	-0.374791	0.374791	PM	LINC02687	-	AG	Known	intergenic	ERVL-MaLR-LTR
chr19_12456264	21	105	0.0846774	0.454545	82.5038	1.05467e-19	1.67653e-17	-0.369868	0.369868	PM	ZNF443	-	AG	Known	intergenic	AluJr:SINE:Alu
chr17_48872940	40	130	0.16129	0.562771	82.4571	1.07989e-19	1.71562e-17	-0.40148	0.40148	PM	CALCOCO2	+	AG	Known	intergenic	SINE/AluSx1
chr10_124938852	32	120	0.129032	0.519481	82.3729	1.12687e-19	1.78723e-17	-0.390448	0.390448	PM	ABRAXAS2	+	AG	Known	intergenic	AluJo:SINE:Alu
chr1_13911441	26	112	0.104839	0.484848	82.3657	1.13097e-19	1.79287e-17	-0.38001	0.38001	PM	PRDM2	+	AG	Known	intergenic	ERVL-MaLR-LTR
chr7_146348298	14	94	0.0564516	0.406926	82.1281	1.27545e-19	2.00641e-17	-0.350475	0.350475	PM	TPK1	+	AG	Known	intergenic	Alu-SINE
chr17_20408589	11	89	0.0443548	0.385281	82.1041	1.29107e-19	2.02933e-17	-0.340927	0.340927	PM	AC008088.2	+	AG	Known	intergenic	LINE/L1PB1
chr10_73106505	2	72	0.00806452	0.311688	82.0996	1.29396e-19	2.03038e-17	-0.303624	0.303624	PM	AL731563.4	-	AG	Known	intergenic	LINE/L1MB8
chr6_158947156	2	72	0.00806452	0.311688	82.0996	1.29396e-19	2.03038e-17	-0.303624	0.303624	PM	C6orf99	-	AG	Known	intergenic	-
chr4_90078	6	80	0.0241935	0.34632	82.0758	1.30963e-19	2.05203e-17	-0.322127	0.322127	PM	ZNF595	+	AG	Known	intergenic	SINE/AluJb
chr22_32501764	24	109	0.0967742	0.471861	82.0353	1.33679e-19	2.09288e-17	-0.375087	0.375087	PM	FBXO7	-	AG	Known	intergenic	SINE/AluJr
chr6_99539151	48	139	0.193548	0.601732	82.0244	1.34418e-19	2.10384e-17	-0.408183	0.408183	PM	TSTD3	+	AG	Known	intergenic	AluJr4:SINE:Alu
chr12_77530585	3	74	0.0120968	0.320346	81.9646	1.38544e-19	2.16451e-17	-0.30825	0.30825	PM	AC073591.1	+	AG	Known	intergenic	SINE/AluJb
chr1_213285968	3	74	0.0120968	0.320346	81.9646	1.38544e-19	2.16451e-17	-0.30825	0.30825	PM	RPS6KC1	+	AG	Novel	intergenic	MLT1A0:LTR:ERVL-MaLR
chr15_29860122	5	78	0.0201613	0.337662	81.9603	1.38851e-19	2.16673e-17	-0.317501	0.317501	PM	AC022613.2	-	AG	Known	intergenic	-/-
chr12_77454520	4	76	0.016129	0.329004	81.9209	1.41646e-19	2.20551e-17	-0.312875	0.312875	PM	AC073591.1	+	AG	Known	intergenic	LINE/L1MA3
chr7_64848895	37	126	0.149194	0.545455	81.8983	1.43275e-19	2.23025e-17	-0.396261	0.396261	PM	ZNF138	+	AG	Known	intergenic	SINE/AluY
chr11_45503519	16	97	0.0645161	0.419913	81.8446	1.47221e-19	2.28993e-17	-0.355397	0.355397	PM	LINC02687	-	AG	Known	intergenic	L1MB8:LINE:L1
chr8_26423731	22	106	0.0887097	0.458874	81.81	1.49815e-19	2.32786e-17	-0.370165	0.370165	PM	BNIP3L	+	AG	Known	intergenic	AluJr:SINE:Alu
chr3_117482623	22	106	0.0887097	0.458874	81.81	1.49815e-19	2.32786e-17	-0.370165	0.370165	PM	RNU5E-8P	-	AG	Known	intergenic	SINE/AluSz
chr7_146286850	18	100	0.0725806	0.4329	81.7051	1.57982e-19	2.44977e-17	-0.36032	0.36032	PM	TPK1	+	AG	Known	intergenic	Alu-SINE
chr20_51593310	20	103	0.0806452	0.445887	81.6971	1.58624e-19	2.4581e-17	-0.365242	0.365242	PM	NFATC2	-	AG	Known	intergenic	-/-
chr9_114647975	20	103	0.0806452	0.445887	81.6971	1.58624e-19	2.4581e-17	-0.365242	0.365242	PM	TMEM268	+	AG	Known	intergenic	SINE/AluSx
chr1_175929527	10	87	0.0403226	0.376623	81.6873	1.59414e-19	2.46755e-17	-0.336301	0.336301	PM	LINC01657	-	AG	Novel	intergenic	AluJb:SINE:Alu
chr1_32050593	43	133	0.173387	0.575758	81.5876	1.67661e-19	2.59228e-17	-0.40237	0.40237	PM	KHDRBS1	+	AG	Known	intergenic	AluSx3:SINE:Alu
chr14_71395516	13	92	0.0524194	0.398268	81.5733	1.68882e-19	2.6082e-17	-0.345849	0.345849	PM	AC005476.2	+	AG	Known	intergenic	SINE/AluJr
chr1_1409626	44	134	0.177419	0.580087	81.328	1.91198e-19	2.94413e-17	-0.402667	0.402667	PM	MRPL20	+	AG	Known	intergenic	AluJb:SINE:Alu
chr10_73420874	9	85	0.0362903	0.367965	81.3239	1.91592e-19	2.94674e-17	-0.331675	0.331675	PM	ANXA7	-	AG	Known	intergenic	AluJo:SINE:Alu
chr16_30282406	23	107	0.0927419	0.463203	81.1445	2.09805e-19	3.2054e-17	-0.370462	0.370462	PM	NPIPB13	-	AG	Known	intergenic	AluSx1:SINE:Alu
chr1_6608189	12	90	0.0483871	0.38961	81.0639	2.18538e-19	3.33168e-17	-0.341223	0.341223	PM	KLHL21	-	AG	Known	intergenic	AluJb:SINE:Alu
chr1_32616970	17	98	0.0685484	0.424242	80.9998	2.25745e-19	3.43502e-17	-0.355694	0.355694	PM	ZBTB8A	-	AG	Novel	intergenic	AluJb:SINE:Alu
chr19_44179967	19	101	0.0766129	0.437229	80.9257	2.34368e-19	3.55964e-17	-0.360617	0.360617	PM	ZNF226	+	AG	Known	intergenic	SINE/AluSx1
chr22_32501541	14	93	0.0564516	0.402597	80.6188	2.73747e-19	4.10964e-17	-0.346146	0.346146	PM	FBXO7	-	AG	Known	intergenic	-/-
chr4_31077302	11	88	0.0443548	0.380952	80.6021	2.7606e-19	4.13831e-17	-0.336598	0.336598	PM	AC097716.1	+	AG	Known	intergenic	SINE/AluSp
chr3_116990153	6	79	0.0241935	0.341991	80.5905	2.77696e-19	4.1581e-17	-0.317798	0.317798	PM	RNU5E-8P	-	AG	Known	intergenic	SINE/AluSx1
chr6_79555178	4	75	0.016129	0.324675	80.4458	2.98788e-19	4.44434e-17	-0.308546	0.308546	PM	AL391840.3	+	AG	Known	intergenic	SINE/AluSx1
chr7_64511142	33	120	0.133065	0.519481	80.3807	3.08793e-19	4.58921e-17	-0.386416	0.386416	PM	AC073270.2	-	AG	Known	intergenic	SINE/AluSg4
chr1_92187929	37	125	0.149194	0.541126	80.34	3.15231e-19	4.68318e-17	-0.391932	0.391932	PM	BTBD8	+	AG	Known	intergenic	SINE/AluJo
chr14_73579824	22	105	0.0887097	0.454545	80.2864	3.23888e-19	4.80419e-17	-0.365836	0.365836	PM	ACOT2	+	AG	Known	intergenic	AluSz:SINE:Alu
chr1_231330630	22	105	0.0887097	0.454545	80.2864	3.23888e-19	4.80419e-17	-0.365836	0.365836	PM	GNPAT	-	AG	Known	intergenic	AluJb:SINE:Alu
chr1_32048403	30	116	0.120968	0.502165	80.2273	3.33732e-19	4.94551e-17	-0.381197	0.381197	PM	KHDRBS1	+	AG	Known	intergenic	SINE/AluJr4
chr12_77344645	10	86	0.0403226	0.372294	80.1906	3.39975e-19	5.0302e-17	-0.331972	0.331972	PM	LINC02464	+	AG	Known	intergenic	-/-
chr6_85500698	13	91	0.0524194	0.393939	80.0698	3.61415e-19	5.33576e-17	-0.34152	0.34152	PM	NT5E	-	AG	Novel	intergenic	MSTA:LTR:ERVL-MaLR
chr20_51590636	34	121	0.137097	0.52381	79.9573	3.82583e-19	5.63739e-17	-0.386713	0.386713	PM	NFATC2	-	AG	Known	intergenic	-/-
chr1_23295842	34	121	0.137097	0.52381	79.9573	3.82583e-19	5.63739e-17	-0.386713	0.386713	PM	LINC01355	-	AG	Known	intergenic	SINE/AluJb
chr14_73579838	9	84	0.0362903	0.363636	79.8323	4.07574e-19	5.9895e-17	-0.327346	0.327346	PM	ACOT2	+	AG	Known	intergenic	AluSz:SINE:Alu
chr3_116751280	28	113	0.112903	0.489177	79.7201	4.3139e-19	6.30899e-17	-0.376274	0.376274	PM	TUSC7	-	AG	Known	intergenic	SINE/AluSz
chr14_73579837	15	94	0.0604839	0.406926	79.7055	4.34598e-19	6.35053e-17	-0.346443	0.346443	PM	ACOT2	+	AG	Known	intergenic	AluSz:SINE:Alu
chr7_64496182	39	127	0.157258	0.549784	79.6493	4.47133e-19	6.53137e-17	-0.392525	0.392525	PM	AC073270.2	-	AG	Known	intergenic	SINE/AluSx1
chr17_77970898	12	89	0.0483871	0.385281	79.566	4.66394e-19	6.80003e-17	-0.336894	0.336894	PM	LINC01973	+	AG	Known	intergenic	Alu-SINE
chr3_146507107	12	89	0.0483871	0.385281	79.566	4.66394e-19	6.80003e-17	-0.336894	0.336894	PM	PLSCR2	-	AG	Known	intergenic	LTR101_Mam:LTR:ERVL
chr9_63868286	35	122	0.141129	0.528139	79.5523	4.69616e-19	6.84458e-17	-0.387009	0.387009	PM	MIR4477B	+	AG	Known	intergenic	LTR/MSTA
chrX_49106052	17	97	0.0685484	0.419913	79.4917	4.84252e-19	7.03945e-17	-0.351365	0.351365	PM	WDR45	-	AG	Known	intergenic	AluJr:SINE:Alu
chr7_32482763	29	114	0.116935	0.493506	79.1992	5.6153e-19	8.09403e-17	-0.376571	0.376571	PM	LOC100130673	-	AG	Known	intergenic	MLT2B3:LTR:ERVL
chr13_83739832	36	123	0.145161	0.532468	79.1652	5.71269e-19	8.21386e-17	-0.387306	0.387306	PM	AL353688.1	-	AG	Known	intergenic	SINE/AluSp
chr1_72424563	6	78	0.0241935	0.337662	79.1133	5.86488e-19	8.41869e-17	-0.313469	0.313469	PM	NEGR1	+	AG	Known	intergenic	L1PA15:LINE:L1
chr12_77454567	11	87	0.0443548	0.376623	79.1095	5.87615e-19	8.42823e-17	-0.332269	0.332269	PM	AC073591.1	+	AG	Known	intergenic	LINE/L1MA3
chr10_73421624	11	87	0.0443548	0.376623	79.1095	5.87615e-19	8.42823e-17	-0.332269	0.332269	PM	ANXA7	-	AG	Known	intergenic	AluJb:SINE:Alu
chr13_83656566	41	129	0.165323	0.558442	79.023	6.13922e-19	8.77337e-17	-0.393119	0.393119	PM	AL353688.1	-	AG	Known	intergenic	LTR/THE1C
chr8_106289762	5	76	0.0201613	0.329004	79.0076	6.18717e-19	8.82538e-17	-0.308843	0.308843	PM	AC027031.2	+	AG	Known	intergenic	LTR/THE1C
chr6_30227700	5	76	0.0201613	0.329004	79.0076	6.18717e-19	8.82538e-17	-0.308843	0.308843	PM	TRIM26	-	AG	Novel	intergenic	MLT1E2:LTR:ERVL-MaLR
chr12_77530882	4	74	0.016129	0.320346	78.9785	6.27898e-19	8.93345e-17	-0.304217	0.304217	PM	E2F7	+	AG	Novel	intergenic	AluSx:SINE:Alu
chr9_35052776	4	74	0.016129	0.320346	78.9785	6.27898e-19	8.93345e-17	-0.304217	0.304217	PM	RN7SL338P	-	AG	Known	intergenic	SINE/AluSx
chr17_20408136	4	74	0.016129	0.320346	78.9785	6.27898e-19	8.93345e-17	-0.304217	0.304217	PM	AC008088.2	+	AG	Known	intergenic	LINE/L1PB1
chr7_64498081	37	124	0.149194	0.536797	78.7954	6.88862e-19	9.76737e-17	-0.387603	0.387603	PM	YWHAEP1	-	AG	Known	intergenic	AluSx:SINE:Alu
chr1_165659499	27	111	0.108871	0.480519	78.7416	7.07875e-19	1.00266e-16	-0.371649	0.371649	PM	MGST3	+	AG	Known	intergenic	AluJr:SINE:Alu
chr8_93821512	18	98	0.0725806	0.424242	78.6859	7.28125e-19	1.02846e-16	-0.351662	0.351662	PM	TMEM67	+	AG	Known	intergenic	SINE/AluJr
chr7_105008640	18	98	0.0725806	0.424242	78.6859	7.28125e-19	1.02846e-16	-0.351662	0.351662	PM	LINC01004	-	AG	Known	intergenic	Alu-SINE
chr4_8494138	49	138	0.197581	0.597403	78.6644	7.36118e-19	1.03867e-16	-0.399822	0.399822	PM	TRMT44	+	AG	Known	intergenic	MER4A:LTR:ERV1
chr7_128550924	13	90	0.0524194	0.38961	78.576	7.69805e-19	1.08481e-16	-0.337191	0.337191	PM	AC090114.2	+	AG	Known	intergenic	SINE/AluJb
chr12_118421719	43	131	0.173387	0.5671	78.4578	8.17265e-19	1.1506e-16	-0.393712	0.393712	PM	SUDS3	+	AG	Known	intergenic	.
chr10_73737757	34	120	0.137097	0.519481	78.4233	8.31641e-19	1.17029e-16	-0.382384	0.382384	PM	AC022400.5	-	AG	Known	intergenic	LTR/LTR12C
chr16_68593761	25	108	0.100806	0.467532	78.3784	8.50789e-19	1.19642e-16	-0.366726	0.366726	PM	ZFP90	+	AG	Known	intergenic	AluSx:SINE:Alu
chr12_42153857	9	83	0.0362903	0.359307	78.3495	8.63315e-19	1.20865e-16	-0.323017	0.323017	PM	GXYLT1	-	AG	Known	intergenic	-/-
chr4_173429309	9	83	0.0362903	0.359307	78.3495	8.63315e-19	1.20865e-16	-0.323017	0.323017	PM	AC093849.4	+	AG	Known	intergenic	SINE/AluJr
chr7_54743134	31	116	0.125	0.502165	78.2211	9.21297e-19	1.28856e-16	-0.377165	0.377165	PM	AC011228.2	-	AG	Known	intergenic	SINE/AluSq2
chr7_64494485	31	116	0.125	0.502165	78.2211	9.21297e-19	1.28856e-16	-0.377165	0.377165	PM	YWHAEP1	-	AG	Known	intergenic	AluSz6:SINE:Alu
chr9_96805569	28	112	0.112903	0.484848	78.2008	9.30795e-19	1.30024e-16	-0.371945	0.371945	PM	ZNF510	-	AG	Known	intergenic	L1MA9:LINE:L1
chr1_23703239	44	132	0.177419	0.571429	78.1972	9.32503e-19	1.3024e-16	-0.394009	0.394009	PM	RPL11	+	AG	Known	intergenic	SINE/AluJr
chrY_12694857	12	88	0.0483871	0.380952	78.0775	9.90782e-19	1.37998e-16	-0.332565	0.332565	PM	TTTY15	+	AG	Known	intergenic	MER41-int:LTR:ERV1
chr7_54751160	8	81	0.0322581	0.350649	78.0524	1.00342e-18	1.39575e-16	-0.318391	0.318391	PM	VSTM2A-OT1	-	AG	Known	intergenic	AluSp:SINE:Alu
chr19_57430933	35	121	0.141129	0.52381	78.0196	1.02025e-18	1.41838e-16	-0.38268	0.38268	PM	ZNF17	+	AG	Known	intergenic	AluSc:SINE:Alu
chr7_128460463	17	96	0.0685484	0.415584	77.9941	1.0335e-18	1.43577e-16	-0.347036	0.347036	PM	HILPDA	+	AG	Known	intergenic	AluSq2:SINE:Alu
chr4_67433612	17	96	0.0685484	0.415584	77.9941	1.0335e-18	1.43577e-16	-0.347036	0.347036	PM	LOC101927237	-	AG	Known	intergenic	THE1B:LTR:ERVL-MaLR
chr16_11800143	7	79	0.0282258	0.341991	77.8158	1.13112e-18	1.56089e-16	-0.313766	0.313766	PM	ZC3H7A	+	AG	Known	intergenic	AluJb:SINE:Alu
chr17_77993998	40	127	0.16129	0.549784	77.7853	1.14874e-18	1.5834e-16	-0.388493	0.388493	PM	LINC01973	+	AG	Known	intergenic	AluSx:SINE:Alu
chr1_23293353	11	86	0.0443548	0.372294	77.6261	1.24517e-18	1.70118e-16	-0.32794	0.32794	PM	LINC01355	-	AG	Known	intergenic	SINE/AluSz
chr1_175935644	5	75	0.0201613	0.324675	77.5432	1.29853e-18	1.7671e-16	-0.304514	0.304514	PM	LINC02803	-	AG	Known	intergenic	SINE/AluJb
chr14_59420542	5	75	0.0201613	0.324675	77.5432	1.29853e-18	1.7671e-16	-0.304514	0.304514	PM	DAAM1	-	AG	Novel	intergenic	L1MB8:LINE:L1
chr1_239589359	24	106	0.0967742	0.458874	77.4821	1.3393e-18	1.81679e-16	-0.3621	0.3621	PM	AC093426.1	+	AG	Known	intergenic	-/-
chr2_216524744	24	106	0.0967742	0.458874	77.4821	1.3393e-18	1.81679e-16	-0.3621	0.3621	PM	RPL37A	+	AG	Known	intergenic	MLT1A0:LTR:ERVL-MaLR
chr15_29922120	16	94	0.0645161	0.406926	77.3399	1.43931e-18	1.94746e-16	-0.34241	0.34241	PM	AC022613.2	-	AG	Known	intergenic	SINE/AluSq2
chr12_77632597	16	94	0.0645161	0.406926	77.3399	1.43931e-18	1.94746e-16	-0.34241	0.34241	PM	E2F7	+	AG	Known	intergenic	ERVL-MaLR-LTR
chr19_57300521	48	136	0.193548	0.588745	77.2943	1.47291e-18	1.9903e-16	-0.395196	0.395196	PM	AC005261.5	+	AG	Known	intergenic	SINE/AluSq2
chr14_70579336	22	103	0.0887097	0.445887	77.2731	1.48881e-18	2.00972e-16	-0.357178	0.357178	PM	AL357153.2	-	AG	Known	intergenic	LINE/L1PA17
chr7_54750767	18	97	0.0725806	0.419913	77.1922	1.55105e-18	2.0868e-16	-0.347333	0.347333	PM	AC011228.2	-	AG	Known	intergenic	SINE/AluJr
chr5_34196215	49	137	0.197581	0.593074	77.102	1.62353e-18	2.18011e-16	-0.395493	0.395493	PM	AC139792.1	-	AG	Known	intergenic	SINE/AluSz6
chr9_35780966	34	119	0.137097	0.515152	76.9026	1.79602e-18	2.39869e-16	-0.378055	0.378055	PM	RGP1	+	AG	Known	intergenic	.
chr17_47445794	34	119	0.137097	0.515152	76.9026	1.79602e-18	2.39869e-16	-0.378055	0.378055	PM	EFCAB13	-	AG	Known	intergenic	AluJb:SINE:Alu
chr14_71387369	25	107	0.100806	0.463203	76.8753	1.82103e-18	2.42657e-16	-0.362397	0.362397	PM	AC005476.2	+	AG	Known	intergenic	SINE/AluJr
chr3_113713857	28	111	0.112903	0.480519	76.6938	1.99626e-18	2.65521e-16	-0.367616	0.367616	PM	USF3	-	AG	Known	intergenic	SINE/AluSp
chr20_51590537	44	131	0.177419	0.5671	76.6541	2.03683e-18	2.70863e-16	-0.38968	0.38968	PM	NFATC2	-	AG	Known	intergenic	-/-
chr19_23253326	23	104	0.0927419	0.450216	76.617	2.07547e-18	2.75812e-16	-0.357475	0.357475	PM	ZNF724	-	AG	Known	intergenic	AluSz:SINE:Alu
chr17_42548915	12	87	0.0483871	0.376623	76.5984	2.09512e-18	2.78096e-16	-0.328236	0.328236	PM	NAGLU	+	AG	Known	intergenic	Alu-SINE
chr13_41057475	8	80	0.0322581	0.34632	76.5828	2.11167e-18	2.80009e-16	-0.314062	0.314062	PM	ELF1	-	AG	Known	intergenic	SINE/AluSx3
chr14_71391187	8	80	0.0322581	0.34632	76.5828	2.11167e-18	2.80009e-16	-0.314062	0.314062	PM	AC005476.2	+	AG	Known	intergenic	SINE/AluY
chr3_158753569	17	95	0.0685484	0.411255	76.5068	2.19454e-18	2.90131e-16	-0.342707	0.342707	PM	RARRES1	+	AG	Known	intergenic	AluJb:SINE:Alu
chr1_174010660	17	95	0.0685484	0.411255	76.5068	2.19454e-18	2.90131e-16	-0.342707	0.342707	PM	RC3H1	-	AG	Known	intergenic	AluJb:SINE:Alu
chr3_116629933	45	132	0.181452	0.571429	76.4074	2.30791e-18	3.04408e-16	-0.389977	0.389977	PM	LINC00903	-	AG	Novel	intergenic	AluSz:SINE:Alu
chr1_231331036	40	126	0.16129	0.545455	76.2564	2.49121e-18	3.26801e-16	-0.384164	0.384164	PM	GNPAT	-	AG	Known	intergenic	SINE/AluJo
chr15_55313213	32	116	0.129032	0.502165	76.2515	2.49745e-18	3.27554e-16	-0.373132	0.373132	PM	RAB27A	-	AG	Known	intergenic	SINE/AluJr4
chr3_15401879	11	85	0.0443548	0.367965	76.1518	2.62673e-18	3.43563e-16	-0.323611	0.323611	PM	SH3BP5	-	AG	Novel	intergenic	MER41B:LTR:ERV1
chr16_24691747	11	85	0.0443548	0.367965	76.1518	2.62673e-18	3.43563e-16	-0.323611	0.323611	PM	LINC01567	+	AG	Known	intergenic	SINE/AluSz6
chr11_10848291	11	85	0.0443548	0.367965	76.1518	2.62673e-18	3.43563e-16	-0.323611	0.323611	PM	AC116535.2	-	AG	Known	intergenic	SINE/AluJr
chr1_231330501	14	90	0.0564516	0.38961	76.1498	2.62944e-18	3.43685e-16	-0.333159	0.333159	PM	GNPAT	-	AG	Known	intergenic	AluJb:SINE:Alu
chr13_41058873	14	90	0.0564516	0.38961	76.1498	2.62944e-18	3.43685e-16	-0.333159	0.333159	PM	ELF1	-	AG	Known	intergenic	SINE/AluSx1
chr12_77456473	5	74	0.0201613	0.320346	76.0866	2.71487e-18	3.53221e-16	-0.300185	0.300185	PM	E2F7	+	AG	Known	intergenic	L1MA9:LINE:L1
chr20_5225074	5	74	0.0201613	0.320346	76.0866	2.71487e-18	3.53221e-16	-0.300185	0.300185	PM	CDS2	+	AG	Known	intergenic	ERVL-MaLR-LTR
chr18_54725659	5	74	0.0201613	0.320346	76.0866	2.71487e-18	3.53221e-16	-0.300185	0.300185	PM	DYNAP	+	AG	Known	intergenic	THE1C:LTR:ERVL-MaLR
chr3_116990135	41	127	0.165323	0.549784	75.9517	2.90695e-18	3.76719e-16	-0.384461	0.384461	PM	RNU5E-8P	-	AG	Known	intergenic	SINE/AluSx1
chr10_96166621	33	117	0.133065	0.506494	75.814	3.1169e-18	4.02846e-16	-0.373429	0.373429	PM	ZNF518A	+	AG	Known	intergenic	AluY:SINE:Alu
chr9_85854026	33	117	0.133065	0.506494	75.814	3.1169e-18	4.02846e-16	-0.373429	0.373429	PM	AL353743.2	+	AG	Known	intergenic	LINE/L1PB1
chr17_68209883	37	122	0.149194	0.528139	75.7476	3.2235e-18	4.1543e-16	-0.378945	0.378945	PM	AC005332.4	+	AG	Known	intergenic	SINE/AluSx1
chr17_77974449	18	96	0.0725806	0.415584	75.709	3.28704e-18	4.22921e-16	-0.343004	0.343004	PM	LINC01973	+	AG	Known	intergenic	L1M4:LINE:L1
chr9_111672365	30	113	0.120968	0.489177	75.6826	3.33129e-18	4.2786e-16	-0.36821	0.36821	PM	DNAJC25-GNG10	+	AG	Known	intergenic	AluJb:SINE:Alu
chr7_132776836	30	113	0.120968	0.489177	75.6826	3.33129e-18	4.2786e-16	-0.36821	0.36821	PM	AC009365.3	-	AG	Known	intergenic	SINE/AluSz
chr2_69906866	30	113	0.120968	0.489177	75.6826	3.33129e-18	4.2786e-16	-0.36821	0.36821	PM	SNRNP27	+	AG	Known	intergenic	SINE/AluSc8
chr8_73050930	42	128	0.169355	0.554113	75.6619	3.36647e-18	4.32057e-16	-0.384758	0.384758	PM	TERF1	+	AG	Known	intergenic	-/-
chrX_136831651	13	88	0.0524194	0.380952	75.6171	3.4436e-18	4.41181e-16	-0.328533	0.328533	PM	AL683813.1	-	AG	Known	intergenic	SINE/AluSx1
chr7_64496244	13	88	0.0524194	0.380952	75.6171	3.4436e-18	4.41181e-16	-0.328533	0.328533	PM	AC073270.2	-	AG	Known	intergenic	SINE/AluSx1
chr1_77997852	13	88	0.0524194	0.380952	75.6171	3.4436e-18	4.41181e-16	-0.328533	0.328533	PM	FUBP1	+	AG	Known	intergenic	SINE/AluSz6
chr11_45521157	13	88	0.0524194	0.380952	75.6171	3.4436e-18	4.41181e-16	-0.328533	0.328533	PM	LINC02687	-	AG	Known	intergenic	THE1B:LTR:ERVL-MaLR
chr2_216509027	49	136	0.197581	0.588745	75.5552	3.55326e-18	4.55105e-16	-0.391164	0.391164	PM	RPL37A	+	AG	Known	intergenic	AluJb:SINE:Alu
chr11_10848733	9	81	0.0362903	0.350649	75.4102	3.82407e-18	4.87113e-16	-0.314359	0.314359	PM	AC116535.2	-	AG	Known	intergenic	SINE/AluJr4
chrY_13243923	9	81	0.0362903	0.350649	75.4102	3.82407e-18	4.87113e-16	-0.314359	0.314359	PM	DDX3Y	-	AG	Known	intergenic	SINE/AluJb
chr17_77970371	38	123	0.153226	0.532468	75.3963	3.85105e-18	4.90378e-16	-0.379242	0.379242	PM	LINC01973	+	AG	Known	intergenic	Alu-SINE
chr2_61057202	38	123	0.153226	0.532468	75.3963	3.85105e-18	4.90378e-16	-0.379242	0.379242	PM	PEX13	+	AG	Known	intergenic	AluJb:SINE:Alu
chr10_73739248	34	118	0.137097	0.510823	75.395	3.85358e-18	4.90624e-16	-0.373726	0.373726	PM	AC022400.5	+	AG	Known	intergenic	SINE/AluSx1
chr16_31115554	43	129	0.173387	0.558442	75.3867	3.86992e-18	4.92513e-16	-0.385054	0.385054	PM	BCKDK	+	AG	Known	intergenic	AluJr:SINE:Alu
chr7_128461041	43	129	0.173387	0.558442	75.3867	3.86992e-18	4.92513e-16	-0.385054	0.385054	PM	HILPDA	+	AG	Known	intergenic	AluJo:SINE:Alu
chr8_74375073	25	106	0.100806	0.458874	75.3839	3.87531e-18	4.92894e-16	-0.358068	0.358068	PM	GDAP1	+	AG	Known	intergenic	SINE/AluSz
chr19_36669557	15	91	0.0604839	0.393939	75.2492	4.14905e-18	5.26833e-16	-0.333456	0.333456	PM	ZNF461	+	AG	Known	intergenic	ERVL-B4-int:LTR:ERVL
chr9_114647886	15	91	0.0604839	0.393939	75.2492	4.14905e-18	5.26833e-16	-0.333456	0.333456	PM	TMEM268	+	AG	Known	intergenic	SINE/AluSx
chr4_90118	8	79	0.0322581	0.341991	75.1218	4.42554e-18	5.58143e-16	-0.309733	0.309733	PM	ZNF595	+	AG	Known	intergenic	SINE/AluJb
chr17_76780359	17	94	0.0685484	0.406926	75.0299	4.63635e-18	5.84011e-16	-0.338378	0.338378	PM	MFSD11	+	AG	Known	intergenic	SINE/AluJb
chr6_126082992	21	100	0.0846774	0.4329	74.9816	4.75123e-18	5.97749e-16	-0.348223	0.348223	PM	TRMT11	+	AG	Known	intergenic	L1MA9:LINE:L1
chr15_42536041	19	97	0.0766129	0.419913	74.9447	4.84079e-18	6.08457e-16	-0.343301	0.343301	PM	SNAP23	+	AG	Known	intergenic	AluJb:SINE:Alu
chr6_71401690	26	107	0.104839	0.463203	74.8048	5.19626e-18	6.50076e-16	-0.358365	0.358365	PM	MIR30C2	-	AG	Known	intergenic	AluSz:SINE:Alu
chr8_134812563	26	107	0.104839	0.463203	74.8048	5.19626e-18	6.50076e-16	-0.358365	0.358365	PM	MIR30D	-	AG	Known	intergenic	AluSz:SINE:Alu
chr14_71391200	32	115	0.129032	0.497835	74.7534	5.33339e-18	6.66572e-16	-0.368803	0.368803	PM	AC005476.2	+	AG	Known	intergenic	SINE/AluY
chr2_31858903	32	115	0.129032	0.497835	74.7534	5.33339e-18	6.66572e-16	-0.368803	0.368803	PM	AL121652.1	-	AG	Known	intergenic	SINE/AluSz6
chr3_129166517	32	115	0.129032	0.497835	74.7534	5.33339e-18	6.66572e-16	-0.368803	0.368803	PM	AC108673.3	-	AG	Known	intergenic	SINE/AluSx1
chr18_35641369	32	115	0.129032	0.497835	74.7534	5.33339e-18	6.66572e-16	-0.368803	0.368803	PM	MIR3975	+	AG	Known	intergenic	Alu-SINE
chr17_68216781	14	89	0.0564516	0.385281	74.6797	5.53622e-18	6.87683e-16	-0.32883	0.32883	PM	AC005332.4	+	AG	Known	intergenic	SINE/AluY
chr19_31371649	36	120	0.145161	0.519481	74.6106	5.73332e-18	7.08947e-16	-0.374319	0.374319	PM	TSHZ3	+	AG	Known	intergenic	Alu-SINE
chr11_10849038	18	95	0.0725806	0.411255	74.2364	6.93021e-18	8.50034e-16	-0.338675	0.338675	PM	AC116535.2	-	AG	Known	intergenic	SINE/AluJb
chr7_55457597	48	134	0.193548	0.580087	74.2182	6.99407e-18	8.57643e-16	-0.386538	0.386538	PM	LANCL2	-	AG	Known	intergenic	LINE/L1MA4A
chr7_104999826	20	98	0.0806452	0.424242	74.2124	7.01499e-18	8.59759e-16	-0.343597	0.343597	PM	LINC01004	-	AG	Known	intergenic	AluJb:SINE:Alu
chr9_85854814	30	112	0.120968	0.484848	74.1929	7.08463e-18	8.67905e-16	-0.363881	0.363881	PM	AL353743.2	+	AG	Known	intergenic	SINE/AluJo
chr7_64496126	49	135	0.197581	0.584416	74.024	7.7173e-18	9.3914e-16	-0.386835	0.386835	PM	AC073270.2	-	AG	Known	intergenic	SINE/AluSx1
chr18_35641346	9	80	0.0362903	0.34632	73.9537	7.99716e-18	9.71792e-16	-0.31003	0.31003	PM	MIR3975	+	AG	Known	intergenic	AluJb:SINE:Alu
chr7_128548840	9	80	0.0362903	0.34632	73.9537	7.99716e-18	9.71792e-16	-0.31003	0.31003	PM	AC090114.2	+	AG	Known	intergenic	SINE/AluSx1
chr19_57462339	38	122	0.153226	0.528139	73.8939	8.24287e-18	1.00054e-15	-0.374913	0.374913	PM	VN1R1	-	AG	Known	intergenic	.
chr10_42348761	43	128	0.173387	0.554113	73.873	8.33082e-18	1.01077e-15	-0.380725	0.380725	PM	NONE	-	AG	Known	intergenic	SINE/AluJo
chr2_176344707	28	109	0.112903	0.471861	73.7165	9.01802e-18	1.09132e-15	-0.358958	0.358958	PM	MTX2	+	AG	Known	intergenic	MER1B:DNA:hAT-Charlie
chr7_128632812	23	102	0.0927419	0.441558	73.6558	9.29989e-18	1.11924e-15	-0.348817	0.348817	PM	METTL2B	+	AG	Known	intergenic	Alu-SINE
chr12_77454175	17	93	0.0685484	0.402597	73.5634	9.74575e-18	1.17136e-15	-0.334049	0.334049	PM	E2F7	+	AG	Known	intergenic	L1MA3:LINE:L1
chrX_155407185	17	93	0.0685484	0.402597	73.5634	9.74575e-18	1.17136e-15	-0.334049	0.334049	PM	F8A1	-	AG	Known	intergenic	L1P4:LINE:L1
chr3_116990184	21	99	0.0846774	0.428571	73.5104	1.00107e-17	1.20154e-15	-0.343894	0.343894	PM	LINC00901	-	AG	Known	intergenic	AluSx1:SINE:Alu
chr14_71453350	35	118	0.141129	0.510823	73.5014	1.00566e-17	1.20669e-15	-0.369693	0.369693	PM	RN7SL683P	+	AG	Known	intergenic	SINE/AluJb
chr20_51590552	35	118	0.141129	0.510823	73.5014	1.00566e-17	1.20669e-15	-0.369693	0.369693	PM	NFATC2	-	AG	Known	intergenic	-/-
chr6_4010022	32	114	0.129032	0.493506	73.2681	1.1318e-17	1.34712e-15	-0.364474	0.364474	PM	AL138831.3	-	AG	Known	intergenic	SINE/AluSp
chr12_10839409	32	114	0.129032	0.493506	73.2681	1.1318e-17	1.34712e-15	-0.364474	0.364474	PM	TAS2R10	-	AG	Known	intergenic	L1MDa:LINE:L1
chr2_73750143	40	124	0.16129	0.536797	73.241	1.14745e-17	1.36214e-15	-0.375506	0.375506	PM	TPRKB	-	AG	Known	intergenic	AluSx:SINE:Alu
chr6_126084986	11	83	0.0443548	0.359307	73.2308	1.15339e-17	1.36677e-15	-0.314953	0.314953	PM	TRMT11	+	AG	Known	intergenic	LINE/L1MA9
chr9_131424194	11	83	0.0443548	0.359307	73.2308	1.15339e-17	1.36677e-15	-0.314953	0.314953	PM	PLPP7	+	AG	Known	intergenic	AluSz6:SINE:Alu
chr8_26438817	11	83	0.0443548	0.359307	73.2308	1.15339e-17	1.36677e-15	-0.314953	0.314953	PM	BNIP3L	+	AG	Known	intergenic	AluJb:SINE:Alu
chr7_55457409	41	125	0.165323	0.541126	72.9374	1.33827e-17	1.5741e-15	-0.375803	0.375803	PM	LANCL2	-	AG	Known	intergenic	L1MA4A:LINE:L1
chr11_75221281	16	91	0.0645161	0.393939	72.9268	1.34546e-17	1.5808e-15	-0.329423	0.329423	PM	SLCO2B1	-	AG	Known	intergenic	L1-LINE
chr17_48867598	47	132	0.189516	0.571429	72.9108	1.35642e-17	1.59305e-15	-0.381912	0.381912	PM	CALCOCO2	+	AG	Known	intergenic	SINE/AluSx
chr17_77974356	10	81	0.0403226	0.350649	72.8423	1.40435e-17	1.64651e-15	-0.310327	0.310327	PM	LINC01973	+	AG	Known	intergenic	L1-LINE
chr2_74404645	22	100	0.0887097	0.4329	72.8375	1.40779e-17	1.64943e-15	-0.344191	0.344191	PM	DCTN1-AS1	+	AG	Known	intergenic	Alu-SINE
chr1_23298495	18	94	0.0725806	0.406926	72.7742	1.45364e-17	1.69993e-15	-0.334346	0.334346	PM	LINC01355	-	AG	Known	intergenic	Alu-SINE
chr7_44771009	37	120	0.149194	0.519481	72.7542	1.46844e-17	1.71621e-15	-0.370287	0.370287	PM	ZMIZ2	+	AG	Known	intergenic	SINE/AluJr
chr14_70575383	37	120	0.149194	0.519481	72.7542	1.46844e-17	1.71621e-15	-0.370287	0.370287	PM	AL357153.2	-	AG	Known	intergenic	SINE/AluSx4
chr11_85954895	37	120	0.149194	0.519481	72.7542	1.46844e-17	1.71621e-15	-0.370287	0.370287	PM	CCDC83	-	AG	Known	intergenic	AluSx1:SINE:Alu
chr7_47957769	13	86	0.0524194	0.372294	72.6966	1.51194e-17	1.76316e-15	-0.319875	0.319875	PM	PKD1L1	-	AG	Known	intergenic	AluJo:SINE:Alu
chr10_68950345	49	134	0.197581	0.580087	72.5082	1.66339e-17	1.92744e-15	-0.382506	0.382506	PM	DDX50	+	AG	Known	intergenic	FLAM_A:SINE:Alu
chr8_26423660	9	79	0.0362903	0.341991	72.5059	1.66537e-17	1.9279e-15	-0.305701	0.305701	PM	BNIP3L	+	AG	Known	intergenic	AluJr:SINE:Alu
chr8_106289737	9	79	0.0362903	0.341991	72.5059	1.66537e-17	1.9279e-15	-0.305701	0.305701	PM	AC027031.2	+	AG	Known	intergenic	LTR/THE1C
chr17_47445220	25	104	0.100806	0.450216	72.4364	1.72502e-17	1.99534e-15	-0.34941	0.34941	PM	EFCAB13	-	AG	Known	intergenic	SINE/AluJr
chr13_83844990	25	104	0.100806	0.450216	72.4364	1.72502e-17	1.99534e-15	-0.34941	0.34941	PM	AL353688.1	-	AG	Known	intergenic	SINE/AluSq
chr17_76785586	25	104	0.100806	0.450216	72.4364	1.72502e-17	1.99534e-15	-0.34941	0.34941	PM	MFSD11	+	AG	Known	intergenic	AluJo:SINE:Alu
chr2_73741279	38	121	0.153226	0.52381	72.4053	1.75243e-17	2.02605e-15	-0.370584	0.370584	PM	TPRKB	-	AG	Known	intergenic	AluJb:SINE:Alu
chr7_47957656	15	89	0.0604839	0.385281	72.3281	1.8223e-17	2.10408e-15	-0.324798	0.324798	PM	PKD1L1	-	AG	Known	intergenic	SINE/AluJo
chr22_29499357	28	108	0.112903	0.467532	72.2462	1.89959e-17	2.18428e-15	-0.354629	0.354629	PM	NEFH	-	AG	Known	intergenic	AluSx:SINE:Alu
chr7_44771079	31	112	0.125	0.484848	72.2459	1.89987e-17	2.18428e-15	-0.359848	0.359848	PM	ZMIZ2	+	AG	Known	intergenic	SINE/AluJr
chr6_79599591	31	112	0.125	0.484848	72.2459	1.89987e-17	2.18428e-15	-0.359848	0.359848	PM	LCA5	+	AG	Known	intergenic	AluSq2:SINE:Alu
chr12_77454494	8	77	0.0322581	0.333333	72.2252	1.91989e-17	2.20505e-15	-0.301075	0.301075	PM	AC073591.1	+	AG	Known	intergenic	LINE/L1MA3
chr4_17475295	23	101	0.0927419	0.437229	72.1922	1.95221e-17	2.23889e-15	-0.344488	0.344488	PM	SNORA75B	-	AG	Known	intergenic	MIR:SINE:MIR
chr6_26131928	44	128	0.177419	0.554113	72.1131	2.03209e-17	2.32823e-15	-0.376693	0.376693	PM	HIST1H2AC	+	AG	Known	intergenic	AluJb:SINE:Alu
chr8_100690299	17	92	0.0685484	0.398268	72.1071	2.03829e-17	2.33321e-15	-0.32972	0.32972	PM	SNX31	-	AG	Known	intergenic	AluSz:SINE:Alu
chrY_12693861	21	98	0.0846774	0.424242	72.0502	2.09789e-17	2.39859e-15	-0.339565	0.339565	PM	TTTY15	+	AG	Known	intergenic	ERV1-LTR
chr1_92019888	29	109	0.116935	0.471861	71.7381	2.45748e-17	2.7659e-15	-0.354926	0.354926	PM	BRDT	-	AG	Novel	intergenic	AluJo:SINE:Alu
chr8_22039678	29	109	0.116935	0.471861	71.7381	2.45748e-17	2.7659e-15	-0.354926	0.354926	PM	NPM2	+	AG	Known	intergenic	SINE/AluSp
chr20_51590664	36	118	0.145161	0.510823	71.6416	2.58063e-17	2.90272e-15	-0.365661	0.365661	PM	NFATC2	-	AG	Known	intergenic	-/-
chr3_117331054	46	130	0.185484	0.562771	71.6322	2.59286e-17	2.91588e-15	-0.377287	0.377287	PM	LINC00901	-	AG	Known	intergenic	Alu-SINE
chr16_70240821	24	102	0.0967742	0.441558	71.5735	2.67116e-17	3.00168e-15	-0.344784	0.344784	PM	SMG1P7	-	AG	Known	intergenic	AluJo:SINE:Alu
chr4_90070	24	102	0.0967742	0.441558	71.5735	2.67116e-17	3.00168e-15	-0.344784	0.344784	PM	ZNF595	+	AG	Known	intergenic	SINE/AluJb
chr16_56480555	16	90	0.0645161	0.38961	71.4761	2.80638e-17	3.14942e-15	-0.325094	0.325094	PM	OGFOD1	-	AG	Known	intergenic	SINE/AluSx1
chr1_25239706	10	80	0.0403226	0.34632	71.3994	2.91754e-17	3.26658e-15	-0.305998	0.305998	PM	SYF2	+	AG	Novel	intergenic	FRAM:SINE:Alu
chr4_17798496	18	93	0.0725806	0.402597	71.3225	3.03349e-17	3.38889e-15	-0.330017	0.330017	PM	FAM184B	-	AG	Known	intergenic	AluJb:SINE:Alu
chr15_81018737	27	106	0.108871	0.458874	71.3147	3.04564e-17	3.40073e-15	-0.350003	0.350003	PM	TLNRD1	+	AG	Novel	intergenic	MSTB1:LTR:ERVL-MaLR
chr18_46790405	37	119	0.149194	0.515152	71.2779	3.10295e-17	3.45029e-15	-0.365958	0.365958	PM	ST8SIA5	-	AG	Known	intergenic	AluSx:SINE:Alu
chr2_216509057	37	119	0.149194	0.515152	71.2779	3.10295e-17	3.45029e-15	-0.365958	0.365958	PM	RPL37A	+	AG	Known	intergenic	AluJb:SINE:Alu
chr18_5387509	13	85	0.0524194	0.367965	71.2506	3.14609e-17	3.49388e-15	-0.315546	0.315546	PM	AP005671.1	-	AG	Known	intergenic	SINE/Alu
chr10_73739245	13	85	0.0524194	0.367965	71.2506	3.14609e-17	3.49388e-15	-0.315546	0.315546	PM	AC022400.5	+	AG	Known	intergenic	SINE/AluSx1
chr4_40166595	30	110	0.120968	0.47619	71.2508	3.1458e-17	3.49388e-15	-0.355223	0.355223	PM	N4BP2	+	AG	Known	intergenic	AluSp:SINE:Alu
chr19_57692138	9	78	0.0362903	0.337662	71.0667	3.45346e-17	3.82501e-15	-0.301372	0.301372	PM	ZNF551	-	AG	Novel	intergenic	.
chrX_136866009	9	78	0.0362903	0.337662	71.0667	3.45346e-17	3.82501e-15	-0.301372	0.301372	PM	AL683813.2	-	AG	Known	intergenic	SINE/AluSx1
chr7_128637163	9	78	0.0362903	0.337662	71.0667	3.45346e-17	3.82501e-15	-0.301372	0.301372	PM	RNU6-177P	+	AG	Known	intergenic	SINE/AluJo
chrX_71057767	49	133	0.197581	0.575758	71.0078	3.55819e-17	3.93808e-15	-0.378177	0.378177	PM	SLC7A3	-	AG	Known	intergenic	AluJo:SINE:Alu
chr17_19426239	34	115	0.137097	0.497835	70.9512	3.66177e-17	4.0459e-15	-0.360739	0.360739	PM	RNF112	+	AG	Known	intergenic	MSTA:LTR:ERVL-MaLR
chr8_120055041	34	115	0.137097	0.497835	70.9512	3.66177e-17	4.0459e-15	-0.360739	0.360739	PM	DEPTOR	+	AG	Known	intergenic	AluJb:SINE:Alu
chr17_4162318	34	115	0.137097	0.497835	70.9512	3.66177e-17	4.0459e-15	-0.360739	0.360739	PM	CYB5D2	+	AG	Known	intergenic	AluSz:SINE:Alu
chr17_48872467	38	120	0.153226	0.519481	70.9303	3.70066e-17	4.08559e-15	-0.366255	0.366255	PM	CALCOCO2	+	AG	Known	intergenic	SINE/AluSx1
chr6_85664833	38	120	0.153226	0.519481	70.9303	3.70066e-17	4.08559e-15	-0.366255	0.366255	PM	SYNCRIP	-	AG	Known	intergenic	FLAM_A:SINE:Alu
chr7_40123899	15	88	0.0604839	0.380952	70.8825	3.79141e-17	4.17385e-15	-0.320469	0.320469	PM	CDK13	-	AG	Known	intergenic	L1-LINE
chr7_44771019	31	111	0.125	0.480519	70.7837	3.98616e-17	4.37416e-15	-0.355519	0.355519	PM	ZMIZ2	+	AG	Known	intergenic	SINE/AluJr
chr13_48065367	31	111	0.125	0.480519	70.7837	3.98616e-17	4.37416e-15	-0.355519	0.355519	PM	NUDT15	-	AG	Known	intergenic	SINE/AluSz6
chr3_116906348	12	83	0.0483871	0.359307	70.7757	4.00238e-17	4.38786e-15	-0.31092	0.31092	PM	MIR4447	-	AG	Known	intergenic	SINE/AluJr4
chr8_10454400	21	97	0.0846774	0.419913	70.6011	4.37281e-17	4.78088e-15	-0.335236	0.335236	PM	MSRA	+	AG	Known	intergenic	Alu-SINE
chr7_128470675	21	97	0.0846774	0.419913	70.6011	4.37281e-17	4.78088e-15	-0.335236	0.335236	PM	HILPDA	+	AG	Known	intergenic	AluJo:SINE:Alu
chr1_234327644	19	94	0.0766129	0.406926	70.5714	4.43904e-17	4.83333e-15	-0.330314	0.330314	PM	SLC35F3	+	AG	Known	intergenic	Alu-SINE
chr19_44242119	45	128	0.181452	0.554113	70.3818	4.88693e-17	5.29275e-15	-0.372661	0.372661	PM	ZNF227	+	AG	Known	intergenic	AluJo:SINE:Alu
chrX_45813404	45	128	0.181452	0.554113	70.3818	4.88693e-17	5.29275e-15	-0.372661	0.372661	PM	MIR222	-	AG	Known	intergenic	L1-LINE
chr11_86285186	45	128	0.181452	0.554113	70.3818	4.88693e-17	5.29275e-15	-0.372661	0.372661	PM	EED	+	AG	Known	intergenic	SINE/AluJr
chr12_95305666	11	81	0.0443548	0.350649	70.3464	4.97541e-17	5.38379e-15	-0.306295	0.306295	PM	VEZT	+	AG	Known	intergenic	AluY:SINE:Alu
chr7_75369187	11	81	0.0443548	0.350649	70.3464	4.97541e-17	5.38379e-15	-0.306295	0.306295	PM	STAG3L1	+	AG	Known	intergenic	AluSz:SINE:Alu
chr5_137761069	14	86	0.0564516	0.372294	70.328	5.02208e-17	5.41057e-15	-0.315843	0.315843	PM	HNRNPA0	-	AG	Known	intergenic	AluSx:SINE:Alu
chr17_48871099	14	86	0.0564516	0.372294	70.328	5.02208e-17	5.41057e-15	-0.315843	0.315843	PM	CALCOCO2	+	AG	Known	intergenic	SINE/AluJb
chr9_130051597	14	86	0.0564516	0.372294	70.328	5.02208e-17	5.41057e-15	-0.315843	0.315843	PM	AL136141.1	-	AG	Known	intergenic	SINE/AluSz6
chr10_63478850	29	108	0.116935	0.467532	70.2828	5.13829e-17	5.53305e-15	-0.350597	0.350597	PM	JMJD1C-AS1	-	AG	Known	intergenic	SINE/AluJr4
chr12_77432673	36	117	0.145161	0.506494	70.1771	5.42126e-17	5.82859e-15	-0.361332	0.361332	PM	E2F7	+	AG	Known	intergenic	Alu-SINE
chr8_73283783	46	129	0.185484	0.558442	70.148	5.50176e-17	5.91204e-15	-0.372958	0.372958	PM	C8orf89	-	AG	Known	intergenic	SINE/AluSq2
chr7_64494684	46	129	0.185484	0.558442	70.148	5.50176e-17	5.91204e-15	-0.372958	0.372958	PM	AC073270.2	-	AG	Known	intergenic	SINE/AluSz6
chr12_125673241	16	89	0.0645161	0.385281	70.0354	5.82483e-17	6.24999e-15	-0.320765	0.320765	PM	TMEM132B	+	AG	Novel	intergenic	L1PA13:LINE:L1
chr2_131515095	10	79	0.0403226	0.341991	69.9655	6.03513e-17	6.46277e-15	-0.301669	0.301669	PM	MZT2A	+	AG	Known	intergenic	SINE/AluJr
chr1_228117048	22	98	0.0887097	0.424242	69.9364	6.12492e-17	6.55571e-15	-0.335533	0.335533	PM	MRPL55	+	AG	Known	intergenic	Alu-SINE
chr2_96012683	22	98	0.0887097	0.424242	69.9364	6.12492e-17	6.55571e-15	-0.335533	0.335533	PM	RN7SL210P	+	AG	Known	intergenic	SINE/AluSx1
chr11_129229919	47	130	0.189516	0.562771	69.9271	6.15378e-17	6.58338e-15	-0.373254	0.373254	PM	ARHGAP32	-	AG	Known	intergenic	AluJb:SINE:Alu
chr2_72170600	18	92	0.0725806	0.398268	69.8814	6.2981e-17	6.70479e-15	-0.325688	0.325688	PM	CYP26B1	-	AG	Known	intergenic	SINE/AluJb
chr13_83850041	27	105	0.108871	0.454545	69.8653	6.34955e-17	6.75541e-15	-0.345674	0.345674	PM	AL353688.1	-	AG	Known	intergenic	SINE/AluJb
chr8_100689714	13	84	0.0524194	0.363636	69.8142	6.51622e-17	6.91772e-15	-0.311217	0.311217	PM	SNX31	-	AG	Known	intergenic	AluSx1:SINE:Alu
chr6_79551843	13	84	0.0524194	0.363636	69.8142	6.51622e-17	6.91772e-15	-0.311217	0.311217	PM	AL391840.3	+	AG	Known	intergenic	SINE/AluSx1
chr4_17474951	37	118	0.149194	0.510823	69.815	6.51342e-17	6.91772e-15	-0.361629	0.361629	PM	SNORA75B	-	AG	Known	intergenic	Alu-SINE
chr7_128460936	25	102	0.100806	0.441558	69.5356	7.50483e-17	7.92752e-15	-0.340752	0.340752	PM	HILPDA	+	AG	Known	intergenic	AluJb:SINE:Alu
chr3_53086873	25	102	0.100806	0.441558	69.5356	7.50483e-17	7.92752e-15	-0.340752	0.340752	PM	SFMBT1	-	AG	Known	intergenic	-
chr19_57339611	25	102	0.100806	0.441558	69.5356	7.50483e-17	7.92752e-15	-0.340752	0.340752	PM	ZNF543	+	AG	Known	intergenic	AluSc:SINE:Alu
chr8_26422888	15	87	0.0604839	0.376623	69.4468	7.8503e-17	8.24524e-15	-0.31614	0.31614	PM	BNIP3L	+	AG	Known	intergenic	AluSx:SINE:Alu
chr1_175938643	43	125	0.173387	0.541126	69.4187	7.96301e-17	8.35614e-15	-0.367738	0.367738	PM	LINC02803	-	AG	Known	intergenic	SINE/AluJb
chr20_5218525	43	125	0.173387	0.541126	69.4187	7.96301e-17	8.35614e-15	-0.367738	0.367738	PM	CDS2	+	AG	Known	intergenic	ERVL-MaLR-LTR
chr3_113713883	43	125	0.173387	0.541126	69.4187	7.96301e-17	8.35614e-15	-0.367738	0.367738	PM	USF3	-	AG	Known	intergenic	SINE/AluSp
chr19_30025092	43	125	0.173387	0.541126	69.4187	7.96301e-17	8.35614e-15	-0.367738	0.367738	PM	URI1	+	AG	Known	intergenic	-/-
chr11_69120860	12	82	0.0483871	0.354978	69.3433	8.2732e-17	8.65812e-15	-0.306591	0.306591	PM	TPCN2	+	AG	Known	intergenic	-
chr10_73420865	12	82	0.0483871	0.354978	69.3433	8.2732e-17	8.65812e-15	-0.306591	0.306591	PM	ANXA7	-	AG	Known	intergenic	SINE/AluJo
chr4_92165	28	106	0.112903	0.458874	69.3419	8.27934e-17	8.66124e-15	-0.345971	0.345971	PM	ZNF595	+	AG	Known	intergenic	AluSg:SINE:Alu
chr16_24722229	31	110	0.125	0.47619	69.3341	8.31195e-17	8.6912e-15	-0.35119	0.35119	PM	LINC01567	+	AG	Known	intergenic	SINE/AluJr
chr2_130774071	23	99	0.0927419	0.428571	69.2992	8.46044e-17	8.84027e-15	-0.335829	0.335829	PM	AMER3	+	AG	Novel	intergenic	L1MB4:LINE:L1
chr15_88617108	17	90	0.0685484	0.38961	69.2255	8.78268e-17	9.17055e-15	-0.321062	0.321062	PM	MIR7-2	+	AG	Known	intergenic	SINE/FRAM
chr6_44099193	17	90	0.0685484	0.38961	69.2255	8.78268e-17	9.17055e-15	-0.321062	0.321062	PM	LOC101929705	-	AG	Known	intergenic	AluSz6:SINE:Alu
chr7_54750839	21	96	0.0846774	0.415584	69.1629	9.06581e-17	9.44128e-15	-0.330907	0.330907	PM	AC011228.2	-	AG	Known	intergenic	SINE/AluJr
chr3_129166256	21	96	0.0846774	0.415584	69.1629	9.06581e-17	9.44128e-15	-0.330907	0.330907	PM	AC108673.3	-	AG	Known	intergenic	SINE/AluJr
chr2_46643243	19	93	0.0766129	0.402597	69.1349	9.19517e-17	9.55206e-15	-0.325984	0.325984	PM	CRIPT	+	AG	Novel	intergenic	MER11B:LTR:ERVK
chr5_112736633	19	93	0.0766129	0.402597	69.1349	9.19517e-17	9.55206e-15	-0.325984	0.325984	PM	LINC02200	+	AG	Known	intergenic	-/-
chr7_146289078	45	127	0.181452	0.549784	68.9122	1.02946e-16	1.05897e-14	-0.368332	0.368332	PM	TPK1	+	AG	Known	intergenic	Alu-SINE
chr1_175938802	14	85	0.0564516	0.367965	68.8968	1.03752e-16	1.06639e-14	-0.311514	0.311514	PM	LINC02803	-	AG	Known	intergenic	SINE/AluJb
chr12_8213901	29	107	0.116935	0.463203	68.8399	1.06791e-16	1.09608e-14	-0.346268	0.346268	PM	AC092111.2	+	AG	Known	intergenic	SINE/AluSx
chr9_85868324	40	121	0.16129	0.52381	68.823	1.07712e-16	1.10522e-14	-0.362519	0.362519	PM	AL353743.2	+	AG	Known	intergenic	LINE/L1PA16
chr17_82294378	24	100	0.0967742	0.4329	68.6883	1.15321e-16	1.18134e-14	-0.336126	0.336126	PM	LINC01970	+	AG	Known	intergenic	AluJo:SINE:Alu
chr22_25466976	16	88	0.0645161	0.380952	68.6049	1.20305e-16	1.23067e-14	-0.316436	0.316436	PM	MIR6817	+	AG	Known	intergenic	SINE/AluJr
chr10_88929342	41	122	0.165323	0.528139	68.5221	1.25464e-16	1.28113e-14	-0.362816	0.362816	PM	STAMBPL1	+	AG	Known	intergenic	THE1B:LTR:ERVL-MaLR
chr6_44092358	22	97	0.0887097	0.419913	68.5025	1.26715e-16	1.28937e-14	-0.331204	0.331204	PM	LOC101929705	-	AG	Known	intergenic	MIR-SINE
chr6_79552025	18	91	0.0725806	0.393939	68.4506	1.30095e-16	1.32237e-14	-0.321359	0.321359	PM	AL391840.3	+	AG	Known	intergenic	SINE/AluSx1
chr7_128462188	27	104	0.108871	0.450216	68.4279	1.31602e-16	1.33687e-14	-0.341345	0.341345	PM	HILPDA	+	AG	Known	intergenic	AluSx1:SINE:Alu
chr8_10449926	27	104	0.108871	0.450216	68.4279	1.31602e-16	1.33687e-14	-0.341345	0.341345	PM	MSRA	+	AG	Known	intergenic	Alu-SINE
chr16_48358506	37	117	0.149194	0.506494	68.3657	1.35822e-16	1.37624e-14	-0.3573	0.3573	PM	LONP2	+	AG	Known	intergenic	-/-
chr2_186454113	30	108	0.120968	0.467532	68.3586	1.36313e-16	1.38044e-14	-0.346565	0.346565	PM	LINC01473	-	AG	Known	intergenic	AluJo:SINE:Alu
chr4_8494145	48	130	0.193548	0.562771	68.2492	1.44089e-16	1.45762e-14	-0.369222	0.369222	PM	TRMT44	+	AG	Known	intergenic	MER4A:LTR:ERV1
chr3_117372283	15	86	0.0604839	0.372294	68.021	1.61764e-16	1.62322e-14	-0.311811	0.311811	PM	LINC00901	-	AG	Known	intergenic	AluSz6:SINE:Alu
chr6_154845971	28	105	0.112903	0.454545	67.9079	1.71315e-16	1.71185e-14	-0.341642	0.341642	PM	SCAF8	+	AG	Known	intergenic	Alu-SINE
chr4_777549	28	105	0.112903	0.454545	67.9079	1.71315e-16	1.71185e-14	-0.341642	0.341642	PM	PCGF3	-	AG	Known	intergenic	Alu-SINE
chr1_160272311	23	98	0.0927419	0.424242	67.8696	1.74671e-16	1.74236e-14	-0.3315	0.3315	PM	LOC100287049	-	AG	Known	intergenic	AluSq2:SINE:Alu
chr7_128470636	23	98	0.0927419	0.424242	67.8696	1.74671e-16	1.74236e-14	-0.3315	0.3315	PM	HILPDA	+	AG	Known	intergenic	AluJo:SINE:Alu
chr4_40165492	21	95	0.0846774	0.411255	67.7357	1.86949e-16	1.85795e-14	-0.326578	0.326578	PM	N4BP2	+	AG	Known	intergenic	AluSz6:SINE:Alu
chr20_5216460	39	119	0.157258	0.515152	67.6922	1.91118e-16	1.89542e-14	-0.357893	0.357893	PM	CDS2	+	AG	Known	intergenic	SINE/AluJr
chr3_129165849	35	114	0.141129	0.493506	67.6626	1.9401e-16	1.92312e-14	-0.352377	0.352377	PM	AC108673.3	-	AG	Known	intergenic	SINE/AluSx1
chr19_57937224	26	102	0.104839	0.441558	67.541	2.0635e-16	2.03781e-14	-0.33672	0.33672	PM	ZNF418	-	AG	Known	intergenic	SINE/AluSx1
chr6_57078055	32	110	0.129032	0.47619	67.4547	2.15581e-16	2.1151e-14	-0.347158	0.347158	PM	KIAA1586	+	AG	Known	intergenic	AluSq2:SINE:Alu
chr2_62142554	40	120	0.16129	0.519481	67.3781	2.24129e-16	2.19714e-14	-0.35819	0.35819	PM	COMMD1	+	AG	Known	intergenic	AluJr:SINE:Alu
chr17_20405547	36	115	0.145161	0.497835	67.288	2.34599e-16	2.29806e-14	-0.352674	0.352674	PM	CCDC144CP	+	AG	Known	intergenic	L1-LINE
chr3_117656804	24	99	0.0967742	0.428571	67.2629	2.37606e-16	2.32612e-14	-0.331797	0.331797	PM	RNU6-1200P	-	AG	Known	intergenic	LINE/L1MD3
chr22_29504509	16	87	0.0645161	0.376623	67.1844	2.47261e-16	2.41632e-14	-0.312107	0.312107	PM	NEFH	-	AG	Known	intergenic	SINE/AluY
chr9_114647932	16	87	0.0645161	0.376623	67.1844	2.47261e-16	2.41632e-14	-0.312107	0.312107	PM	TMEM268	+	AG	Known	intergenic	SINE/AluSx
chr11_63568553	41	121	0.165323	0.52381	67.0784	2.60922e-16	2.53496e-14	-0.358487	0.358487	PM	PLAAT2	-	AG	Known	intergenic	SINE/AluSc
chr16_25264227	18	90	0.0725806	0.38961	67.0303	2.67362e-16	2.59392e-14	-0.31703	0.31703	PM	ZKSCAN2	+	AG	Known	intergenic	AluJr:SINE:Alu
chr16_21516818	33	111	0.133065	0.480519	67.0308	2.67295e-16	2.59392e-14	-0.347455	0.347455	PM	MIR3680-2	-	AG	Novel	intergenic	Alu:SINE:Alu
chr3_117584180	27	103	0.108871	0.445887	67.0024	2.71172e-16	2.62848e-14	-0.337016	0.337016	PM	RNU6-1200P	-	AG	Known	intergenic	SINE/AluJr
chr7_64499705	20	93	0.0806452	0.402597	66.9992	2.71613e-16	2.63089e-14	-0.321952	0.321952	PM	AC073270.2	-	AG	Known	intergenic	SINE/AluSx3
chr9_127793152	13	82	0.0524194	0.354978	66.9698	2.75698e-16	2.66739e-14	-0.302559	0.302559	PM	CDK9	+	AG	Known	intergenic	SINE/FLAM_C
chr12_44501348	37	116	0.149194	0.502165	66.9297	2.81361e-16	2.72082e-14	-0.352971	0.352971	PM	TMEM117	-	AG	Known	intergenic	ERV1-LTR
chr12_45703906	42	122	0.169355	0.528139	66.7928	3.01596e-16	2.9093e-14	-0.358784	0.358784	PM	ANO6	-	AG	Known	intergenic	AluJb:SINE:Alu
chr7_149184049	34	112	0.137097	0.484848	66.6247	3.28444e-16	3.15116e-14	-0.347752	0.347752	PM	ZNF398	+	AG	Known	intergenic	AluSg:SINE:Alu
chr11_63571507	34	112	0.137097	0.484848	66.6247	3.28444e-16	3.15116e-14	-0.347752	0.347752	PM	PLAAT2	-	AG	Known	intergenic	SINE/AluSx
chr1_166898837	34	112	0.137097	0.484848	66.6247	3.28444e-16	3.15116e-14	-0.347752	0.347752	PM	TADA1	-	AG	Known	intergenic	AluJr:SINE:Alu
chr6_61551104	17	88	0.0685484	0.380952	66.3849	3.70931e-16	3.51981e-14	-0.312404	0.312404	PM	AL512427.2	-	AG	Known	intergenic	LINE/L1PA15
chr12_77615795	21	94	0.0846774	0.406926	66.3194	3.83457e-16	3.62851e-14	-0.322249	0.322249	PM	AC073591.1	+	AG	Known	intergenic	DNA/HSMAR2
chr2_197555696	21	94	0.0846774	0.406926	66.3194	3.83457e-16	3.62851e-14	-0.322249	0.322249	PM	HSPE1-MOB4	+	AG	Known	intergenic	AluJr4:SINE:Alu
chr11_63029814	21	94	0.0846774	0.406926	66.3194	3.83457e-16	3.62851e-14	-0.322249	0.322249	PM	SLC22A8	+	AG	Known	intergenic	LINE/L1PA13
chr8_10453565	39	118	0.157258	0.510823	66.2597	3.95265e-16	3.7354e-14	-0.353564	0.353564	PM	MSRA	+	AG	Known	intergenic	Alu-SINE
chr12_57818319	14	83	0.0564516	0.359307	66.0636	4.36608e-16	4.08519e-14	-0.302856	0.302856	PM	AVIL	-	AG	Known	intergenic	AluJb:SINE:Alu
chr13_48065304	14	83	0.0564516	0.359307	66.0636	4.36608e-16	4.08519e-14	-0.302856	0.302856	PM	NUDT15	-	AG	Known	intergenic	SINE/AluSz6
chrX_150027472	45	125	0.181452	0.541126	66.0168	4.47091e-16	4.17935e-14	-0.359674	0.359674	PM	LINC00894	+	AG	Known	intergenic	L1MD:LINE:L1
chr4_253744	29	105	0.116935	0.454545	65.9907	4.5305e-16	4.2324e-14	-0.33761	0.33761	PM	ZNF718	+	AG	Known	intergenic	-/-
chr8_10439168	46	126	0.185484	0.545455	65.7839	5.03164e-16	4.68843e-14	-0.359971	0.359971	PM	MSRA	+	AG	Known	intergenic	ERVL-MaLR-LTR
chr4_30971783	16	86	0.0645161	0.372294	65.774	5.05706e-16	4.70731e-14	-0.307778	0.307778	PM	AC097716.1	+	AG	Known	intergenic	SINE/AluJb
chr15_90297682	22	95	0.0887097	0.411255	65.6683	5.33577e-16	4.9393e-14	-0.322546	0.322546	PM	NGRN	+	AG	Known	intergenic	.
chr6_99539078	22	95	0.0887097	0.411255	65.6683	5.33577e-16	4.9393e-14	-0.322546	0.322546	PM	TSTD3	+	AG	Known	intergenic	SINE/AluJr4
chr11_10847834	20	92	0.0806452	0.398268	65.589	5.55474e-16	5.12861e-14	-0.317623	0.317623	PM	LOC101928053	-	AG	Known	intergenic	Alu-SINE
chrX_150029980	20	92	0.0806452	0.398268	65.589	5.55474e-16	5.12861e-14	-0.317623	0.317623	PM	LINC00894	+	AG	Known	intergenic	L1ME1:LINE:L1
chr3_116550827	20	92	0.0806452	0.398268	65.589	5.55474e-16	5.12861e-14	-0.317623	0.317623	PM	LSAMP	-	AG	Known	intergenic	LINE/L1PA15
chr1_235107996	27	102	0.108871	0.441558	65.5889	5.55511e-16	5.12861e-14	-0.332687	0.332687	PM	AL732292.2	-	AG	Known	intergenic	SINE/AluJr
chr17_48872443	42	121	0.169355	0.52381	65.3643	6.22574e-16	5.72058e-14	-0.354455	0.354455	PM	CALCOCO2	+	AG	Known	intergenic	AluSx1:SINE:Alu
chr5_265640	34	111	0.137097	0.480519	65.2085	6.73787e-16	6.16081e-14	-0.343423	0.343423	PM	SDHA	+	AG	Known	intergenic	AluSq2:SINE:Alu
chr16_21518121	34	111	0.137097	0.480519	65.2085	6.73787e-16	6.16081e-14	-0.343423	0.343423	PM	AC005632.6	-	AG	Known	intergenic	SINE/AluSx
chr16_21518033	38	116	0.153226	0.502165	65.1664	6.8832e-16	6.28512e-14	-0.348939	0.348939	PM	AC005632.6	-	AG	Known	intergenic	SINE/AluSx
chr16_1801147	49	129	0.197581	0.558442	65.1585	6.91108e-16	6.30829e-14	-0.360861	0.360861	PM	IGFALS	-	AG	Known	intergenic	LINE/L1ME2
chr10_100522260	43	122	0.173387	0.528139	65.0934	7.14303e-16	6.50123e-14	-0.354751	0.354751	PM	SEC31B	-	AG	Known	intergenic	AluJr4:SINE:Alu
chr17_76788092	43	122	0.173387	0.528139	65.0934	7.14303e-16	6.50123e-14	-0.354751	0.354751	PM	MFSD11	+	AG	Known	intergenic	SINE/AluSz6
chr1_149848016	21	93	0.0846774	0.402597	64.9142	7.82328e-16	7.06611e-14	-0.31792	0.31792	PM	HIST2H2AA4	-	AG	Novel	intergenic	MLT1C:LTR:ERVL-MaLR
chr6_154870259	21	93	0.0846774	0.402597	64.9142	7.82328e-16	7.06611e-14	-0.31792	0.31792	PM	MIR1273C	+	AG	Known	intergenic	AluSz6:SINE:Alu
chr6_57075295	21	93	0.0846774	0.402597	64.9142	7.82328e-16	7.06611e-14	-0.31792	0.31792	PM	KIAA1586	+	AG	Known	intergenic	LINE/L1MB8
chr3_117099911	19	90	0.0766129	0.38961	64.8893	7.9227e-16	7.14686e-14	-0.312997	0.312997	PM	RNU5E-8P	-	AG	Known	intergenic	SINE/AluSz
chr17_20409389	19	90	0.0766129	0.38961	64.8893	7.9227e-16	7.14686e-14	-0.312997	0.312997	PM	AC008088.2	+	AG	Known	intergenic	LINE/L1PB1
chr3_76538844	44	123	0.177419	0.532468	64.8357	8.14089e-16	7.33582e-14	-0.355048	0.355048	PM	ZNF717	+	AG	Known	intergenic	L1-LINE
chr7_146258947	44	123	0.177419	0.532468	64.8357	8.14089e-16	7.33582e-14	-0.355048	0.355048	PM	TPK1	+	AG	Novel	intergenic	THE1D:LTR:ERVL-MaLR
chr22_29504538	32	108	0.129032	0.467532	64.6242	9.06361e-16	8.08478e-14	-0.3385	0.3385	PM	NEFH	-	AG	Known	intergenic	AluY:SINE:Alu
chr7_55454469	45	124	0.181452	0.536797	64.5909	9.21791e-16	8.21705e-14	-0.355345	0.355345	PM	LANCL2	-	AG	Known	intergenic	L1PA7:LINE:L1
chr3_117482565	29	104	0.116935	0.450216	64.5845	9.24815e-16	8.23954e-14	-0.333281	0.333281	PM	RNU5E-8P	-	AG	Known	intergenic	SINE/AluSz
chr1_109063135	29	104	0.116935	0.450216	64.5845	9.24815e-16	8.23954e-14	-0.333281	0.333281	PM	WDR47	-	AG	Known	intergenic	SINE/AluY
chr3_15557103	24	97	0.0967742	0.419913	64.4465	9.91889e-16	8.82516e-14	-0.323139	0.323139	PM	COLQ	-	AG	Known	intergenic	SINE/AluJr
chr4_17796645	16	85	0.0645161	0.367965	64.3737	1.02924e-15	9.12263e-14	-0.303449	0.303449	PM	FAM184B	-	AG	Known	intergenic	SINE/AluSc
chr13_83844983	16	85	0.0645161	0.367965	64.3737	1.02924e-15	9.12263e-14	-0.303449	0.303449	PM	NONE	-	AG	Known	intergenic	AluSq:SINE:Alu
chr12_45703879	22	94	0.0887097	0.406926	64.2678	1.08604e-15	9.60172e-14	-0.318217	0.318217	PM	ANO6	-	AG	Known	intergenic	AluJb:SINE:Alu
chr19_40313723	41	119	0.165323	0.515152	64.2329	1.10549e-15	9.76969e-14	-0.349829	0.349829	PM	AKT2	-	AG	Known	intergenic	AluJo:SINE:Alu
chr7_128470212	18	88	0.0725806	0.380952	64.2211	1.11213e-15	9.82236e-14	-0.308372	0.308372	PM	HILPDA	+	AG	Known	intergenic	AluSx:SINE:Alu
chr4_173378884	33	109	0.133065	0.471861	64.2059	1.12071e-15	9.89089e-14	-0.338797	0.338797	PM	SAP30	+	AG	Known	intergenic	SINE/AluJb
chr9_114654980	20	91	0.0806452	0.393939	64.1896	1.13004e-15	9.96846e-14	-0.313294	0.313294	PM	TMEM268	+	AG	Known	intergenic	SINE/AluSx
chr8_26428851	20	91	0.0806452	0.393939	64.1896	1.13004e-15	9.96846e-14	-0.313294	0.313294	PM	AC011726.2	+	AG	Known	intergenic	LINE/L1PA16
chr9_135910521	20	91	0.0806452	0.393939	64.1896	1.13004e-15	9.96846e-14	-0.313294	0.313294	PM	CAMSAP1	+	AG	Known	intergenic	FLAM_A:SINE:Alu
chr13_48065363	30	105	0.120968	0.454545	64.1131	1.17481e-15	1.03422e-13	-0.333578	0.333578	PM	NUDT15	-	AG	Known	intergenic	AluSz6:SINE:Alu
chr12_10841649	37	114	0.149194	0.493506	64.098	1.18384e-15	1.04165e-13	-0.344313	0.344313	PM	TAS2R10	-	AG	Known	intergenic	LINE/L1MDa
chr6_29597050	38	115	0.153226	0.497835	63.7593	1.4059e-15	1.22749e-13	-0.34461	0.34461	PM	OR2H2	-	AG	Known	intergenic	AluJb:SINE:Alu
chr8_81697578	49	128	0.197581	0.554113	63.7339	1.42411e-15	1.24148e-13	-0.356532	0.356532	PM	SLC10A5	-	AG	Known	intergenic	Alu-SINE
chr8_48065782	43	121	0.173387	0.52381	63.6801	1.46355e-15	1.2735e-13	-0.350422	0.350422	PM	UBE2V2	+	AG	Known	intergenic	AluJr4:SINE:Alu
chr10_63471872	43	121	0.173387	0.52381	63.6801	1.46355e-15	1.2735e-13	-0.350422	0.350422	PM	JMJD1C-AS1	-	AG	Known	intergenic	SINE/AluSx
chr21_33361748	28	102	0.112903	0.441558	63.6783	1.46486e-15	1.27386e-13	-0.328655	0.328655	PM	IFNAR1	+	AG	Known	intergenic	SINE/AluSq2
chr7_146217946	23	95	0.0927419	0.411255	63.6487	1.48708e-15	1.29181e-13	-0.318513	0.318513	PM	TPK1	+	AG	Known	intergenic	L1-LINE
chr20_1869756	23	95	0.0927419	0.411255	63.6487	1.48708e-15	1.29181e-13	-0.318513	0.318513	PM	AL109809.4	-	AG	Known	intergenic	LTR/MLT1C
chr6_26135297	17	86	0.0685484	0.372294	63.5854	1.53565e-15	1.33006e-13	-0.303746	0.303746	PM	HIST1H2AC	+	AG	Known	intergenic	AluSz:SINE:Alu
chr3_116544872	17	86	0.0685484	0.372294	63.5854	1.53565e-15	1.33006e-13	-0.303746	0.303746	PM	LSAMP	-	AG	Known	intergenic	L1PA15:LINE:L1
chr17_20405240	17	86	0.0685484	0.372294	63.5854	1.53565e-15	1.33006e-13	-0.303746	0.303746	PM	AC008088.2	+	AG	Known	intergenic	LINE/L1PA11
chr4_265289	19	89	0.0766129	0.385281	63.4953	1.60751e-15	1.38759e-13	-0.308668	0.308668	PM	ZNF718	+	AG	Known	intergenic	-/-
chr2_69911141	26	99	0.104839	0.428571	63.3241	1.75343e-15	1.4978e-13	-0.323733	0.323733	PM	SNRNP27	+	AG	Known	intergenic	SINE/AluJo
chr12_77432658	29	103	0.116935	0.445887	63.1904	1.8766e-15	1.59831e-13	-0.328952	0.328952	PM	E2F7	+	AG	Novel	intergenic	AluSx:SINE:Alu
chr17_19426219	36	112	0.145161	0.484848	63.0538	2.01133e-15	1.71e-13	-0.339687	0.339687	PM	RNF112	+	AG	Known	intergenic	MSTA:LTR:ERVL-MaLR
chr22_29503651	46	124	0.185484	0.536797	62.9479	2.12249e-15	1.79507e-13	-0.351313	0.351313	PM	NEFH	-	AG	Known	intergenic	SINE/FLAM_C
chr15_29839218	46	124	0.185484	0.536797	62.9479	2.12249e-15	1.79507e-13	-0.351313	0.351313	PM	AC022613.2	-	AG	Known	intergenic	SINE/AluY
chr8_26458669	22	93	0.0887097	0.402597	62.8785	2.19858e-15	1.85622e-13	-0.313888	0.313888	PM	BNIP3L	+	AG	Known	intergenic	AluJr:SINE:Alu
chr20_25727043	18	87	0.0725806	0.376623	62.8321	2.25103e-15	1.89845e-13	-0.304043	0.304043	PM	ZNF337	+	AG	Known	intergenic	ERVL-MaLR-LTR
chr7_128470213	18	87	0.0725806	0.376623	62.8321	2.25103e-15	1.89845e-13	-0.304043	0.304043	PM	HILPDA	+	AG	Known	intergenic	AluSx:SINE:Alu
chr1_16496784	27	100	0.108871	0.4329	62.7975	2.2909e-15	1.92871e-13	-0.324029	0.324029	PM	CROCCP3	-	AG	Known	intergenic	AluJb:SINE:Alu
chr1_231329842	27	100	0.108871	0.4329	62.7975	2.2909e-15	1.92871e-13	-0.324029	0.324029	PM	GNPAT	-	AG	Known	intergenic	SINE/AluSx1
chr7_92465953	27	100	0.108871	0.4329	62.7975	2.2909e-15	1.92871e-13	-0.324029	0.324029	PM	GATAD1	+	AG	Known	intergenic	Alu-SINE
chr9_41059749	47	125	0.189516	0.541126	62.7284	2.37274e-15	1.9947e-13	-0.351609	0.351609	PM	AL353763.2	+	AG	Known	intergenic	LTR/MLT1C
chr7_128660929	30	104	0.120968	0.450216	62.7226	2.37971e-15	2e-13	-0.329249	0.329249	PM	RNU6-177P	+	AG	Known	intergenic	SINE/AluSx
chr4_176333901	42	119	0.169355	0.515152	62.5493	2.59853e-15	2.17305e-13	-0.345797	0.345797	PM	SPCS3	+	AG	Known	intergenic	SINE/AluSg
chr2_73741328	42	119	0.169355	0.515152	62.5493	2.59853e-15	2.17305e-13	-0.345797	0.345797	PM	TPRKB	-	AG	Known	intergenic	AluJb:SINE:Alu
chr2_167304952	48	126	0.193548	0.545455	62.5206	2.6367e-15	2.20408e-13	-0.351906	0.351906	PM	XIRP2	+	AG	Known	intergenic	MLT2B1:LTR:ERVL
chr7_55466772	48	126	0.193548	0.545455	62.5206	2.6367e-15	2.20408e-13	-0.351906	0.351906	PM	LANCL2	-	AG	Known	intergenic	AluJb:SINE:Alu
chr5_70440229	34	109	0.137097	0.471861	62.4148	2.78222e-15	2.3217e-13	-0.334765	0.334765	PM	SMN2	+	AG	Known	intergenic	SINE/AluJr
chr19_40314193	49	127	0.197581	0.549784	62.3244	2.91297e-15	2.42409e-13	-0.352203	0.352203	PM	AKT2	-	AG	Known	intergenic	AluSp:SINE:Alu
chr7_128460953	28	101	0.112903	0.437229	62.2926	2.96036e-15	2.45985e-13	-0.324326	0.324326	PM	HILPDA	+	AG	Known	intergenic	AluJb:SINE:Alu
chr2_73741332	28	101	0.112903	0.437229	62.2926	2.96036e-15	2.45985e-13	-0.324326	0.324326	PM	TPRKB	-	AG	Known	intergenic	AluJb:SINE:Alu
chr4_30993067	43	120	0.173387	0.519481	62.2809	2.97793e-15	2.47345e-13	-0.346093	0.346093	PM	AC097716.1	+	AG	Known	intergenic	SINE/AluSx1
chr4_40166610	43	120	0.173387	0.519481	62.2809	2.97793e-15	2.47345e-13	-0.346093	0.346093	PM	N4BP2	+	AG	Known	intergenic	AluSp:SINE:Alu
chr1_175929153	43	120	0.173387	0.519481	62.2809	2.97793e-15	2.47345e-13	-0.346093	0.346093	PM	LINC01657	-	AG	Known	intergenic	AluJr:SINE:Alu
chr12_44502509	43	120	0.173387	0.519481	62.2809	2.97793e-15	2.47345e-13	-0.346093	0.346093	PM	TMEM117	-	AG	Known	intergenic	LTR12D:LTR:ERV1
chr17_77974429	31	105	0.125	0.454545	62.2741	2.98832e-15	2.48039e-13	-0.329545	0.329545	PM	LINC01973	+	AG	Known	intergenic	L1M4:LINE:L1
chr7_64862231	23	94	0.0927419	0.406926	62.2643	3.00325e-15	2.48643e-13	-0.314184	0.314184	PM	ZNF138	+	AG	Known	intergenic	LINE/L1PA5
chr16_70236281	21	91	0.0846774	0.393939	62.1364	3.20466e-15	2.64245e-13	-0.309262	0.309262	PM	CLEC18C	-	AG	Known	intergenic	SINE/AluSx1
chr17_68124555	21	91	0.0846774	0.393939	62.1364	3.20466e-15	2.64245e-13	-0.309262	0.309262	PM	AC145343.1	+	AG	Known	intergenic	SINE/AluJb
chr16_67559468	21	91	0.0846774	0.393939	62.1364	3.20466e-15	2.64245e-13	-0.309262	0.309262	PM	RIPOR1	-	AG	Known	intergenic	AluJr:SINE:Alu
chr6_126194846	19	88	0.0766129	0.380952	62.1119	3.24486e-15	2.67439e-13	-0.304339	0.304339	PM	TRMT11	+	AG	Known	intergenic	AluJo:SINE:Alu
chr19_57866242	44	121	0.177419	0.52381	62.0254	3.3905e-15	2.78478e-13	-0.34639	0.34639	PM	ZNF587	+	AG	Known	intergenic	Alu-SINE
chr19_865777	26	98	0.104839	0.424242	61.942	3.53726e-15	2.88569e-13	-0.319404	0.319404	PM	CFD	-	AG	Known	intergenic	AluJr4:SINE:Alu
chr11_509815	32	106	0.129032	0.458874	61.8442	3.71742e-15	3.02523e-13	-0.329842	0.329842	PM	RNH1	+	AG	Known	intergenic	SINE/AluY
chr17_30775744	29	102	0.116935	0.441558	61.8085	3.78532e-15	3.07911e-13	-0.324623	0.324623	PM	AC127024.8	+	AG	Known	intergenic	SINE/AluSg
chr15_90297669	45	122	0.181452	0.528139	61.7825	3.83576e-15	3.11898e-13	-0.346687	0.346687	PM	NGRN	+	AG	Known	intergenic	.
chr2_151794144	24	95	0.0967742	0.411255	61.6758	4.04923e-15	3.28422e-13	-0.314481	0.314481	PM	NEB	-	AG	Known	intergenic	SINE/AluSx
chr16_1805565	24	95	0.0967742	0.411255	61.6758	4.04923e-15	3.28422e-13	-0.314481	0.314481	PM	IGFALS	-	AG	Known	intergenic	SINE/AluJo
chr20_3185279	24	95	0.0967742	0.411255	61.6758	4.04923e-15	3.28422e-13	-0.314481	0.314481	PM	LZTS3	-	AG	Known	intergenic	SINE/AluJo
chr6_10733000	36	111	0.145161	0.480519	61.6688	4.06367e-15	3.28422e-13	-0.335358	0.335358	PM	TMEM14C	+	AG	Known	intergenic	LTR/LTR12B
chr20_43465359	36	111	0.145161	0.480519	61.6688	4.06367e-15	3.28422e-13	-0.335358	0.335358	PM	SRSF6	+	AG	Known	intergenic	AluSp:SINE:Alu
chr11_43648984	22	92	0.0887097	0.398268	61.5003	4.42677e-15	3.56416e-13	-0.309559	0.309559	PM	MIR129-2	+	AG	Known	intergenic	Alu-SINE
chr8_140510147	33	107	0.133065	0.463203	61.4321	4.58271e-15	3.68484e-13	-0.330139	0.330139	PM	AC107375.1	-	AG	Known	intergenic	SINE/AluSc5
chr12_77405922	20	89	0.0806452	0.385281	61.4231	4.60384e-15	3.70047e-13	-0.304636	0.304636	PM	E2F7	+	AG	Known	intergenic	Alu-SINE
chr1_150617346	37	112	0.149194	0.484848	61.3195	4.85247e-15	3.88965e-13	-0.335655	0.335655	PM	MCL1	-	AG	Known	intergenic	Alu-SINE
chr2_95224787	48	125	0.193548	0.541126	61.1256	5.35462e-15	4.26893e-13	-0.347577	0.347577	PM	ZNF2	+	AG	Known	intergenic	MSTD:LTR:ERVL-MaLR
chr17_68212138	25	96	0.100806	0.415584	61.112	5.39196e-15	4.29692e-13	-0.314778	0.314778	PM	AC005332.4	+	AG	Known	intergenic	SINE/AluJo
chr19_57340318	34	108	0.137097	0.467532	61.0373	5.60031e-15	4.45507e-13	-0.330436	0.330436	PM	ZNF543	+	AG	Known	intergenic	AluSx1:SINE:Alu
chr13_83656682	49	126	0.197581	0.545455	60.9298	5.91474e-15	4.69043e-13	-0.347874	0.347874	PM	AL353688.1	-	AG	Known	intergenic	LTR/THE1C
chr14_73580334	23	93	0.0927419	0.402597	60.8911	6.03204e-15	4.7655e-13	-0.309855	0.309855	PM	ACOT2	+	AG	Known	intergenic	AluJr:SINE:Alu
chr17_76785567	23	93	0.0927419	0.402597	60.8911	6.03204e-15	4.7655e-13	-0.309855	0.309855	PM	MFSD11	+	AG	Known	intergenic	SINE/AluJo
chr14_70579120	23	93	0.0927419	0.402597	60.8911	6.03204e-15	4.7655e-13	-0.309855	0.309855	PM	AL357153.2	-	AG	Known	intergenic	LINE/L1PA17
chr2_62141830	21	90	0.0846774	0.38961	60.764	6.43437e-15	5.0658e-13	-0.304933	0.304933	PM	COMMD1	+	AG	Known	intergenic	AluJo:SINE:Alu
chr17_68141984	21	90	0.0846774	0.38961	60.764	6.43437e-15	5.0658e-13	-0.304933	0.304933	PM	LINC00674	+	AG	Known	intergenic	AluSx1:SINE:Alu
chr14_71431536	19	87	0.0766129	0.376623	60.7391	6.51625e-15	5.12633e-13	-0.30001	0.30001	PM	SNORD56B	+	AG	Known	intergenic	SINE/AluJb
chr6_151400497	39	114	0.157258	0.493506	60.6658	6.76363e-15	5.30367e-13	-0.336248	0.336248	PM	ZBTB2	+	AG	Known	intergenic	SINE/AluSp
chr15_90297643	39	114	0.157258	0.493506	60.6658	6.76363e-15	5.30367e-13	-0.336248	0.336248	PM	NGRN	+	AG	Known	intergenic	.
chr7_64502106	35	109	0.141129	0.471861	60.6591	6.78651e-15	5.31907e-13	-0.330732	0.330732	PM	YWHAEP1	-	AG	Known	intergenic	AluSx3:SINE:Alu
chr17_76785477	35	109	0.141129	0.471861	60.6591	6.78651e-15	5.31907e-13	-0.330732	0.330732	PM	MFSD11	+	AG	Known	intergenic	SINE/AluJo
chr7_105001889	35	109	0.141129	0.471861	60.6591	6.78651e-15	5.31907e-13	-0.330732	0.330732	PM	LINC01004	-	AG	Known	intergenic	Alu-SINE
chr14_70579477	32	105	0.129032	0.454545	60.4731	7.45922e-15	5.78638e-13	-0.325513	0.325513	PM	AL357153.2	-	AG	Known	intergenic	LINE/L1PA17
chr3_44493389	32	105	0.129032	0.454545	60.4731	7.45922e-15	5.78638e-13	-0.325513	0.325513	PM	ZNF445	-	AG	Known	intergenic	SINE/AluJo
chr11_514262	24	94	0.0967742	0.406926	60.3076	8.11329e-15	6.25477e-13	-0.310152	0.310152	PM	RNH1	+	AG	Known	intergenic	AluSx:SINE:Alu
chr16_22421676	22	91	0.0887097	0.393939	60.1332	8.86506e-15	6.81465e-13	-0.30523	0.30523	PM	AC092338.2	-	AG	Known	intergenic	SINE/AluJo
chr6_78908521	33	106	0.133065	0.458874	60.0643	9.18067e-15	7.04391e-13	-0.32581	0.32581	PM	IRAK1BP1	+	AG	Known	intergenic	AluJr4:SINE:Alu
chr16_23517760	33	106	0.133065	0.458874	60.0643	9.18067e-15	7.04391e-13	-0.32581	0.32581	PM	GGA2	-	AG	Known	intergenic	SINE/AluSc8
chr1_78019977	33	106	0.133065	0.458874	60.0643	9.18067e-15	7.04391e-13	-0.32581	0.32581	PM	DNAJB4	+	AG	Known	intergenic	SINE/AluSz
chr10_63475964	30	102	0.120968	0.441558	59.9786	9.58942e-15	7.33848e-13	-0.320591	0.320591	PM	JMJD1C-AS1	-	AG	Known	intergenic	SINE/AluSx1
chr15_78904615	47	123	0.189516	0.532468	59.952	9.71994e-15	7.43595e-13	-0.342951	0.342951	PM	MORF4L1	+	AG	Known	intergenic	AluJb:SINE:Alu
chr3_76398908	37	111	0.149194	0.480519	59.9502	9.72867e-15	7.44159e-13	-0.331326	0.331326	PM	ZNF717	+	AG	Known	intergenic	-
chr2_206112010	42	117	0.169355	0.506494	59.7903	1.0552e-14	8.02776e-13	-0.337139	0.337139	PM	INO80D	-	AG	Known	intergenic	AluJo:SINE:Alu
chr19_8265345	25	95	0.100806	0.411255	59.7486	1.07782e-14	8.19156e-13	-0.310449	0.310449	PM	CERS4	+	AG	Known	intergenic	SINE/AluSp
chr14_73577759	25	95	0.100806	0.411255	59.7486	1.07782e-14	8.19156e-13	-0.310449	0.310449	PM	ACOT2	+	AG	Known	intergenic	FLAM_A:SINE:Alu
chr9_97897132	38	112	0.153226	0.484848	59.6185	1.15149e-14	8.72818e-13	-0.331623	0.331623	PM	FOXE1	-	AG	Known	intergenic	-/-
chr6_154845871	28	99	0.112903	0.428571	59.5572	1.18791e-14	8.97795e-13	-0.315668	0.315668	PM	SCAF8	+	AG	Known	intergenic	AluJb:SINE:Alu
chr12_125673240	28	99	0.112903	0.428571	59.5572	1.18791e-14	8.97795e-13	-0.315668	0.315668	PM	TMEM132B	+	AG	Known	intergenic	L1-LINE
chr20_45931415	31	103	0.125	0.445887	59.5374	1.1999e-14	9.04151e-13	-0.320887	0.320887	PM	PLTP	-	AG	Known	intergenic	AluSq2:SINE:Alu
chr2_197554872	23	92	0.0927419	0.398268	59.5292	1.20491e-14	9.07632e-13	-0.305526	0.305526	PM	HSPE1-MOB4	+	AG	Known	intergenic	AluSx:SINE:Alu
chr17_30778253	23	92	0.0927419	0.398268	59.5292	1.20491e-14	9.07632e-13	-0.305526	0.305526	PM	AC127024.8	+	AG	Known	intergenic	SINE/AluSx1
chr7_66544294	21	89	0.0846774	0.385281	59.4025	1.28504e-14	9.64346e-13	-0.300604	0.300604	PM	AC008267.5	-	AG	Known	intergenic	SINE/AluJr
chr4_40160017	21	89	0.0846774	0.385281	59.4025	1.28504e-14	9.64346e-13	-0.300604	0.300604	PM	N4BP2	+	AG	Known	intergenic	AluSx1:SINE:Alu
chr13_83661027	21	89	0.0846774	0.385281	59.4025	1.28504e-14	9.64346e-13	-0.300604	0.300604	PM	NONE	-	AG	Known	intergenic	ERVL-MaLR-LTR
chr11_49630370	21	89	0.0846774	0.385281	59.4025	1.28504e-14	9.64346e-13	-0.300604	0.300604	PM	FOLH1	+	AG	Known	intergenic	-/-
chr3_113713847	39	113	0.157258	0.489177	59.3012	1.35294e-14	1.01109e-12	-0.331919	0.331919	PM	USF3	-	AG	Known	intergenic	SINE/AluSp
chr11_10841838	39	113	0.157258	0.489177	59.3012	1.35294e-14	1.01109e-12	-0.331919	0.331919	PM	AC116535.2	-	AG	Known	intergenic	SINE/AluJr
chr1_175943281	39	113	0.157258	0.489177	59.3012	1.35294e-14	1.01109e-12	-0.331919	0.331919	PM	LINC01657	-	AG	Known	intergenic	AluSq:SINE:Alu
chr2_101271546	35	108	0.141129	0.467532	59.2975	1.35548e-14	1.01263e-12	-0.326403	0.326403	PM	CNOT11	-	AG	Known	intergenic	SINE/AluJr
chr17_68144488	35	108	0.141129	0.467532	59.2975	1.35548e-14	1.01263e-12	-0.326403	0.326403	PM	LINC00674	+	AG	Known	intergenic	AluSx:SINE:Alu
chr5_137763896	35	108	0.141129	0.467532	59.2975	1.35548e-14	1.01263e-12	-0.326403	0.326403	PM	HNRNPA0	-	AG	Known	intergenic	ERVL-MaLR-LTR
chr10_73420258	35	108	0.141129	0.467532	59.2975	1.35548e-14	1.01263e-12	-0.326403	0.326403	PM	ANXA7	-	AG	Known	intergenic	SINE/AluJo
chr13_83850040	26	96	0.104839	0.415584	59.2129	1.41502e-14	1.05155e-12	-0.310746	0.310746	PM	AL353688.1	-	AG	Known	intergenic	SINE/AluJb
chr14_70575359	26	96	0.104839	0.415584	59.2129	1.41502e-14	1.05155e-12	-0.310746	0.310746	PM	AL357153.2	-	AG	Known	intergenic	SINE/AluSx4
chr17_47445283	29	100	0.116935	0.4329	59.0813	1.51291e-14	1.11853e-12	-0.315965	0.315965	PM	EFCAB13	-	AG	Known	intergenic	SINE/AluJr
chr1_92019910	29	100	0.116935	0.4329	59.0813	1.51291e-14	1.11853e-12	-0.315965	0.315965	PM	BRDT	-	AG	Known	intergenic	AluJo:SINE:Alu
chr6_57871537	40	114	0.16129	0.493506	58.9979	1.57837e-14	1.16579e-12	-0.332216	0.332216	PM	AL021368.3	-	AG	Known	intergenic	-/-
chr16_11799279	24	93	0.0967742	0.402597	58.9508	1.6166e-14	1.18909e-12	-0.305823	0.305823	PM	AC010654.1	+	AG	Known	intergenic	SINE/AluSg
chr2_96011714	46	121	0.185484	0.52381	58.8028	1.74292e-14	1.27808e-12	-0.338326	0.338326	PM	RN7SL210P	+	AG	Known	intergenic	SINE/AluYj4
chr20_1867329	33	105	0.133065	0.454545	58.7093	1.82778e-14	1.33798e-12	-0.321481	0.321481	PM	AL109809.4	-	AG	Known	intergenic	LINE/L2b
chrX_47633357	33	105	0.133065	0.454545	58.7093	1.82778e-14	1.33798e-12	-0.321481	0.321481	PM	CFP	-	AG	Known	intergenic	AluJb:SINE:Alu
chr14_70573060	41	115	0.165323	0.497835	58.7083	1.82872e-14	1.33834e-12	-0.332513	0.332513	PM	AL357153.2	-	AG	Known	intergenic	LINE/L1PA17
chr15_80379326	41	115	0.165323	0.497835	58.7083	1.82872e-14	1.33834e-12	-0.332513	0.332513	PM	LINC00927	-	AG	Known	intergenic	MSTB1:LTR:ERVL-MaLR
chr2_69906917	27	97	0.108871	0.419913	58.6996	1.83683e-14	1.34319e-12	-0.311042	0.311042	PM	SNRNP27	+	AG	Known	intergenic	SINE/AluSc8
chr8_26423811	27	97	0.108871	0.419913	58.6996	1.83683e-14	1.34319e-12	-0.311042	0.311042	PM	BNIP3L	+	AG	Known	intergenic	AluJr:SINE:Alu
chr8_100690283	37	110	0.149194	0.47619	58.5942	1.93787e-14	1.41365e-12	-0.326997	0.326997	PM	SNX31	-	AG	Known	intergenic	AluSz:SINE:Alu
chr7_55459335	47	122	0.189516	0.528139	58.5857	1.94624e-14	1.4195e-12	-0.338622	0.338622	PM	LANCL2	-	AG	Known	intergenic	LINE/L1MA4A
chr19_54443204	34	106	0.137097	0.458874	58.3209	2.22664e-14	1.61287e-12	-0.321778	0.321778	PM	AC245884.8	-	AG	Known	intergenic	SINE/AluSg
chr14_73579651	34	106	0.137097	0.458874	58.3209	2.22664e-14	1.61287e-12	-0.321778	0.321778	PM	ACOT2	+	AG	Known	intergenic	AluJo:SINE:Alu
chr20_312793	38	111	0.153226	0.480519	58.265	2.29081e-14	1.658e-12	-0.327294	0.327294	PM	ZCCHC3	-	AG	Known	intergenic	AluJr:SINE:Alu
chr7_64514852	28	98	0.112903	0.424242	58.2075	2.35874e-14	1.70274e-12	-0.311339	0.311339	PM	YWHAEP1	-	AG	Known	intergenic	AluSp:SINE:Alu
chr22_29502496	31	102	0.125	0.441558	58.1878	2.38254e-14	1.71529e-12	-0.316558	0.316558	PM	NEFH	-	AG	Known	intergenic	FRAM:SINE:Alu
chr20_5210724	31	102	0.125	0.441558	58.1878	2.38254e-14	1.71529e-12	-0.316558	0.316558	PM	CDS2	+	AG	Known	intergenic	SINE/AluSz
chr16_68590328	49	124	0.197581	0.536797	58.1852	2.38565e-14	1.71718e-12	-0.339216	0.339216	PM	ZFP90	+	AG	Known	intergenic	AluJr:SINE:Alu
chr1_213285960	35	107	0.141129	0.463203	57.9489	2.69019e-14	1.92035e-12	-0.322074	0.322074	PM	RPS6KC1	+	AG	Known	intergenic	MLT1A0:LTR:ERVL-MaLR
chr9_35765073	35	107	0.141129	0.463203	57.9489	2.69019e-14	1.92035e-12	-0.322074	0.322074	PM	RGP1	+	AG	Known	intergenic	SINE/AluSx
chr8_10452008	26	95	0.104839	0.411255	57.866	2.80597e-14	1.99338e-12	-0.306417	0.306417	PM	MSRA	+	AG	Known	intergenic	L1-LINE
chr2_99220692	26	95	0.104839	0.411255	57.866	2.80597e-14	1.99338e-12	-0.306417	0.306417	PM	MRPL30	+	AG	Known	intergenic	L1PREC2:LINE:L1
chr15_72331679	26	95	0.104839	0.411255	57.866	2.80597e-14	1.99338e-12	-0.306417	0.306417	PM	CELF6	-	AG	Known	intergenic	AluJr:SINE:Alu
chr12_77456045	32	103	0.129032	0.445887	57.7686	2.94835e-14	2.08492e-12	-0.316855	0.316855	PM	AC073591.1	+	AG	Known	intergenic	LINE/L1MA9
chr4_67452246	32	103	0.129032	0.445887	57.7686	2.94835e-14	2.08492e-12	-0.316855	0.316855	PM	LOC101927237	-	AG	Known	intergenic	Alu-SINE
chr22_29500524	32	103	0.129032	0.445887	57.7686	2.94835e-14	2.08492e-12	-0.316855	0.316855	PM	NEFH	-	AG	Known	intergenic	SINE/AluJo
chr1_247353149	45	119	0.181452	0.515152	57.6775	3.08816e-14	2.17867e-12	-0.3337	0.3337	PM	ZNF496	+	AG	Known	intergenic	ERV1-LTR
chr9_127795615	45	119	0.181452	0.515152	57.6775	3.08816e-14	2.17867e-12	-0.3337	0.3337	PM	CDK9	+	AG	Known	intergenic	AluY:SINE:Alu
chr1_228116720	40	113	0.16129	0.489177	57.6492	3.13295e-14	2.20775e-12	-0.327887	0.327887	PM	MRPL55	+	AG	Known	intergenic	SINE/AluSq2
chr8_43130031	40	113	0.16129	0.489177	57.6492	3.13295e-14	2.20775e-12	-0.327887	0.327887	PM	POMK	+	AG	Known	intergenic	LINE/L1M4
chr14_71354371	40	113	0.16129	0.489177	57.6492	3.13295e-14	2.20775e-12	-0.327887	0.327887	PM	AC005476.2	+	AG	Known	intergenic	SINE/AluSx1
chr3_76718000	24	92	0.0967742	0.398268	57.6055	3.20327e-14	2.24887e-12	-0.301494	0.301494	PM	ZNF717	+	AG	Known	intergenic	-
chr1_16494558	36	108	0.145161	0.467532	57.5926	3.22442e-14	2.26314e-12	-0.322371	0.322371	PM	LINC01772	-	AG	Known	intergenic	SINE/AluSx1
chr2_31859891	46	120	0.185484	0.519481	57.45	3.46676e-14	2.42685e-12	-0.333997	0.333997	PM	LINC01946	-	AG	Known	intergenic	AluSz6:SINE:Alu
chr8_26452522	33	104	0.133065	0.450216	57.3669	3.61639e-14	2.52632e-12	-0.317152	0.317152	PM	BNIP3L	+	AG	Known	intergenic	AluJr:SINE:Alu
chr20_3186110	41	114	0.165323	0.493506	57.3616	3.62618e-14	2.53246e-12	-0.328184	0.328184	PM	LZTS3	-	AG	Known	intergenic	SINE/AluY
chr5_70858155	30	100	0.120968	0.4329	57.2839	3.77237e-14	2.6279e-12	-0.311933	0.311933	PM	AC146944.3	+	AG	Known	intergenic	SINE/AluJr
chr10_30307111	47	121	0.189516	0.52381	57.234	3.86923e-14	2.69309e-12	-0.334293	0.334293	PM	LOC101929279	-	AG	Known	intergenic	AluSz:SINE:Alu
chr17_76788231	47	121	0.189516	0.52381	57.234	3.86923e-14	2.69309e-12	-0.334293	0.334293	PM	MFSD11	+	AG	Known	intergenic	AluSz6:SINE:Alu
chrX_65085045	42	115	0.169355	0.497835	57.0871	4.16942e-14	2.88795e-12	-0.328481	0.328481	PM	ZC4H2	+	AG	Known	intergenic	LINE/L1MA1
chr1_149848059	25	93	0.100806	0.402597	57.0566	4.23447e-14	2.93146e-12	-0.301791	0.301791	PM	HIST2H2AA4	-	AG	Known	intergenic	MLT1C:LTR:ERVL-MaLR
chr7_64507604	25	93	0.100806	0.402597	57.0566	4.23447e-14	2.93146e-12	-0.301791	0.301791	PM	AC073270.2	-	AG	Known	intergenic	SINE/AluSp
chr16_23516267	38	110	0.153226	0.47619	56.9249	4.52767e-14	3.12699e-12	-0.322965	0.322965	PM	GGA2	-	AG	Known	intergenic	SINE/AluJo
chr17_42549036	28	97	0.112903	0.419913	56.8699	4.65619e-14	3.20522e-12	-0.30701	0.30701	PM	NAGLU	-	AG	Known	intergenic	AluJr:SINE:Alu
chr17_76781951	28	97	0.112903	0.419913	56.8699	4.65619e-14	3.20522e-12	-0.30701	0.30701	PM	MFSD11	+	AG	Known	intergenic	SINE/AluJb
chr9_85810649	31	101	0.125	0.437229	56.8506	4.70218e-14	3.23486e-12	-0.312229	0.312229	PM	AL353743.2	+	AG	Known	intergenic	SINE/AluJb
chr1_207857707	31	101	0.125	0.437229	56.8506	4.70218e-14	3.23486e-12	-0.312229	0.312229	PM	MIR29B2CHG	-	AG	Known	intergenic	AluJr:SINE:Alu
chr7_55457787	43	116	0.173387	0.502165	56.8251	4.76339e-14	3.26767e-12	-0.328777	0.328777	PM	LANCL2	-	AG	Known	intergenic	LINE/L1MA4A
chr14_71399508	43	116	0.173387	0.502165	56.8251	4.76339e-14	3.26767e-12	-0.328777	0.328777	PM	SNORD56B	+	AG	Known	intergenic	SINE/AluJr4
chr13_36836839	39	111	0.157258	0.480519	56.6126	5.30699e-14	3.61288e-12	-0.323261	0.323261	PM	RFXAP	+	AG	Known	intergenic	AluJb:SINE:Alu
chr20_5216479	39	111	0.157258	0.480519	56.6126	5.30699e-14	3.61288e-12	-0.323261	0.323261	PM	CDS2	+	AG	Known	intergenic	AluJr:SINE:Alu
chr17_39560025	44	117	0.177419	0.506494	56.5755	5.40819e-14	3.68017e-12	-0.329074	0.329074	PM	CDK12	+	AG	Known	intergenic	AluJb:SINE:Alu
chr10_130185284	44	117	0.177419	0.506494	56.5755	5.40819e-14	3.68017e-12	-0.329074	0.329074	PM	GLRX3	+	AG	Known	intergenic	ERV1-LTR
chr4_76946141	44	117	0.177419	0.506494	56.5755	5.40819e-14	3.68017e-12	-0.329074	0.329074	PM	SOWAHB	-	AG	Known	intergenic	SINE/AluSx
chrX_148052679	26	94	0.104839	0.406926	56.5308	5.53251e-14	3.75551e-12	-0.302088	0.302088	PM	FMR1NB	+	AG	Known	intergenic	-
chr7_128563250	26	94	0.104839	0.406926	56.5308	5.53251e-14	3.75551e-12	-0.302088	0.302088	PM	METTL2B	+	AG	Known	intergenic	Alu-SINE
chr2_151784103	32	102	0.129032	0.441558	56.4353	5.8079e-14	3.91831e-12	-0.312526	0.312526	PM	NEB	-	AG	Known	intergenic	MER44A:DNA:TcMar-Tigger
chr7_128470291	29	98	0.116935	0.424242	56.4027	5.90486e-14	3.98166e-12	-0.307307	0.307307	PM	HILPDA	+	AG	Known	intergenic	AluSx:SINE:Alu
chr3_197612747	45	118	0.181452	0.510823	56.3378	6.10321e-14	4.11078e-12	-0.329371	0.329371	PM	BDH1	-	AG	Known	intergenic	SINE/FLAM_C
chr7_76598731	36	107	0.145161	0.463203	56.26	6.34927e-14	4.25617e-12	-0.318042	0.318042	PM	SPDYE16	+	AG	Known	intergenic	LINE/L1PA15
chr5_21516347	46	119	0.185484	0.515152	56.1116	6.84708e-14	4.57633e-12	-0.329668	0.329668	PM	AC138951.2	+	AG	Known	intergenic	LINE/L1PB4
chr11_45516705	33	103	0.133065	0.445887	56.0373	7.11098e-14	4.74528e-12	-0.312823	0.312823	PM	LINC02687	-	AG	Known	intergenic	ERVL-MaLR-LTR
chr14_70579455	41	113	0.165323	0.489177	56.0287	7.14211e-14	4.7646e-12	-0.323855	0.323855	PM	AL357153.2	-	AG	Known	intergenic	LINE/L1PA17
chr8_140510210	41	113	0.165323	0.489177	56.0287	7.14211e-14	4.7646e-12	-0.323855	0.323855	PM	AC107375.1	-	AG	Known	intergenic	SINE/AluSc5
chr6_57057912	27	95	0.108871	0.411255	56.027	7.14819e-14	4.76633e-12	-0.302384	0.302384	PM	KIAA1586	+	AG	Known	intergenic	SINE/AluJb
chr15_72338489	37	108	0.149194	0.467532	55.9219	7.54087e-14	5.01351e-12	-0.318339	0.318339	PM	CELF6	-	AG	Known	intergenic	Alu-SINE
chr6_154858003	37	108	0.149194	0.467532	55.9219	7.54087e-14	5.01351e-12	-0.318339	0.318339	PM	MIR1273C	+	AG	Known	intergenic	AluSx:SINE:Alu
chr2_181070797	37	108	0.149194	0.467532	55.9219	7.54087e-14	5.01351e-12	-0.318339	0.318339	PM	UBE2E3	+	AG	Known	intergenic	-/-
chr3_116629985	42	114	0.169355	0.493506	55.7562	8.20381e-14	5.42406e-12	-0.324152	0.324152	PM	RN7SL582P	-	AG	Known	intergenic	SINE/AluSz
chr3_15558651	48	121	0.193548	0.52381	55.693	8.47203e-14	5.59509e-12	-0.330261	0.330261	PM	COLQ	-	AG	Known	intergenic	Alu-SINE
chr2_202876342	48	121	0.193548	0.52381	55.693	8.47203e-14	5.59509e-12	-0.330261	0.330261	PM	ICA1L	-	AG	Known	intergenic	AluSz6:SINE:Alu
chr3_184198206	38	109	0.153226	0.471861	55.5982	8.89043e-14	5.85951e-12	-0.318636	0.318636	PM	ABCF3	+	AG	Known	intergenic	SINE/AluY
chr6_79560466	28	96	0.112903	0.415584	55.5443	9.13768e-14	6.01125e-12	-0.302681	0.302681	PM	LCA5	+	AG	Known	intergenic	Alu-SINE
chr16_24653683	43	115	0.173387	0.497835	55.4962	9.36382e-14	6.13323e-12	-0.324448	0.324448	PM	RBBP6	+	AG	Known	intergenic	SINE/AluSx
chr15_72338514	44	116	0.177419	0.502165	55.2484	1.06223e-13	6.89698e-12	-0.324745	0.324745	PM	CELF6	-	AG	Known	intergenic	AluSx:SINE:Alu
chr3_116536559	32	101	0.129032	0.437229	55.1145	1.13709e-13	7.31508e-12	-0.308197	0.308197	PM	LSAMP	-	AG	Known	intergenic	SINE/AluSc
chr1_247349485	29	97	0.116935	0.419913	55.0817	1.15623e-13	7.43384e-12	-0.302978	0.302978	PM	ZNF496	+	AG	Known	intergenic	.
chr2_69906249	45	117	0.181452	0.506494	55.0123	1.1978e-13	7.69436e-12	-0.325042	0.325042	PM	SNRNP27	+	AG	Known	intergenic	SINE/AluSx
chr15_81041564	36	106	0.145161	0.458874	54.9406	1.24227e-13	7.93375e-12	-0.313713	0.313713	PM	TLNRD1	+	AG	Known	intergenic	AluJo:SINE:Alu
chr2_151790410	46	118	0.185484	0.510823	54.7876	1.34285e-13	8.55815e-12	-0.325339	0.325339	PM	NEB	-	AG	Known	intergenic	AluJr:SINE:Alu
chr9_111792551	37	107	0.149194	0.463203	54.6056	1.47319e-13	9.33625e-12	-0.31401	0.31401	PM	SHOC1	+	AG	Known	intergenic	AluSz6:SINE:Alu
chr1_174004252	47	119	0.189516	0.515152	54.5741	1.49697e-13	9.48256e-12	-0.325635	0.325635	PM	RC3H1	-	AG	Known	intergenic	AluJb:SINE:Alu
chr1_14250695	42	113	0.169355	0.489177	54.4392	1.60329e-13	1.01046e-11	-0.319823	0.319823	PM	PRDM2	+	AG	Known	intergenic	.
chr4_775775	34	103	0.137097	0.445887	54.3427	1.68405e-13	1.05931e-11	-0.308791	0.308791	PM	PCGF3	-	AG	Known	intergenic	Alu-SINE
chr12_44502508	34	103	0.137097	0.445887	54.3427	1.68405e-13	1.05931e-11	-0.308791	0.308791	PM	TMEM117	-	AG	Known	intergenic	LTR12D:LTR:ERV1
chr14_70578774	34	103	0.137097	0.445887	54.3427	1.68405e-13	1.05931e-11	-0.308791	0.308791	PM	AL357153.2	-	AG	Known	intergenic	LINE/L1PA17
chr21_14102533	31	99	0.125	0.428571	54.2135	1.79849e-13	1.12706e-11	-0.303571	0.303571	PM	ANKRD20A11P	+	AG	Known	intergenic	AluSx:SINE:Alu
chr9_35029549	31	99	0.125	0.428571	54.2135	1.79849e-13	1.12706e-11	-0.303571	0.303571	PM	AL355377.4	-	AG	Known	intergenic	SINE/AluJr
chr8_103389194	43	114	0.173387	0.493506	54.1813	1.82818e-13	1.14265e-11	-0.320119	0.320119	PM	CTHRC1	-	AG	Known	intergenic	AluSx:SINE:Alu
chr14_55357706	49	121	0.197581	0.52381	54.1793	1.83002e-13	1.14265e-11	-0.326229	0.326229	PM	FBXO34	+	AG	Known	intergenic	AluJo:SINE:Alu
chr6_134956683	35	104	0.141129	0.450216	53.9808	2.02454e-13	1.25628e-11	-0.309087	0.309087	PM	ALDH8A1	-	AG	Known	intergenic	SINE/AluJb
chr17_47082147	44	115	0.177419	0.497835	53.9353	2.07198e-13	1.28153e-11	-0.320416	0.320416	PM	RPRML	-	AG	Known	intergenic	AluSp:SINE:Alu
chr1_6607843	44	115	0.177419	0.497835	53.9353	2.07198e-13	1.28153e-11	-0.320416	0.320416	PM	KLHL21	-	AG	Known	intergenic	AluSx4:SINE:Alu
chr7_64900309	32	100	0.129032	0.4329	53.8063	2.21262e-13	1.35914e-11	-0.303868	0.303868	PM	AC073349.1	+	AG	Known	intergenic	SINE/AluSz6
chr19_57819596	45	116	0.181452	0.502165	53.701	2.33448e-13	1.42886e-11	-0.320713	0.320713	PM	ZNF552	+	AG	Novel	intergenic	.
chr15_84389133	45	116	0.181452	0.502165	53.701	2.33448e-13	1.42886e-11	-0.320713	0.320713	PM	GOLGA6L4	-	AG	Known	intergenic	.
chr3_117635002	40	110	0.16129	0.47619	53.6845	2.3541e-13	1.4401e-11	-0.3149	0.3149	PM	RNU6-1200P	-	AG	Known	intergenic	SINE/AluJb
chr12_101741258	40	110	0.16129	0.47619	53.6845	2.3541e-13	1.4401e-11	-0.3149	0.3149	PM	SYCP3	+	AG	Known	intergenic	.
chr2_95224959	36	105	0.145161	0.454545	53.6343	2.41508e-13	1.46979e-11	-0.309384	0.309384	PM	AC092835.1	+	AG	Known	intergenic	LTR/MSTD
chr11_45524486	36	105	0.145161	0.454545	53.6343	2.41508e-13	1.46979e-11	-0.309384	0.309384	PM	LINC02687	-	AG	Known	intergenic	MSTA:LTR:ERVL-MaLR
chr15_28602204	46	117	0.185484	0.506494	53.4779	2.61518e-13	1.58639e-11	-0.32101	0.32101	PM	GOLGA8G	+	AG	Known	intergenic	SINE/AluSc8
chr15_81041346	33	101	0.133065	0.437229	53.4161	2.69874e-13	1.63421e-11	-0.304165	0.304165	PM	TLNRD1	+	AG	Known	intergenic	AluJo:SINE:Alu
chr2_31858837	41	111	0.165323	0.480519	53.404	2.71539e-13	1.64381e-11	-0.315197	0.315197	PM	LINC01946	-	AG	Known	intergenic	AluSz6:SINE:Alu
chr22_29500418	47	118	0.189516	0.510823	53.2658	2.91332e-13	1.75622e-11	-0.321306	0.321306	PM	NEFH	-	AG	Known	intergenic	SINE/AluJo
chr8_26456545	42	112	0.169355	0.484848	53.1361	3.1122e-13	1.86563e-11	-0.315494	0.315494	PM	BNIP3L	+	AG	Known	intergenic	AluJo:SINE:Alu
chr14_70579246	42	112	0.169355	0.484848	53.1361	3.1122e-13	1.86563e-11	-0.315494	0.315494	PM	AL357153.2	-	AG	Known	intergenic	LINE/L1PA17
chrX_101522954	48	119	0.193548	0.515152	53.0644	3.22785e-13	1.93245e-11	-0.321603	0.321603	PM	ARMCX4	+	AG	Known	intergenic	.
chr19_44238389	48	119	0.193548	0.515152	53.0644	3.22785e-13	1.93245e-11	-0.321603	0.321603	PM	ZNF227	+	AG	Known	intergenic	AluJr:SINE:Alu
chr1_150614141	48	119	0.193548	0.515152	53.0644	3.22785e-13	1.93245e-11	-0.321603	0.321603	PM	MCL1	-	AG	Known	intergenic	Alu-SINE
chr9_41059762	49	120	0.197581	0.519481	52.8735	3.55742e-13	2.11752e-11	-0.3219	0.3219	PM	AL353763.2	+	AG	Known	intergenic	LTR/MLT1C
chr7_128548811	35	103	0.141129	0.445887	52.6841	3.91752e-13	2.31596e-11	-0.304758	0.304758	PM	METTL2B	+	AG	Known	intergenic	AluSx1:SINE:Alu
chr14_70578969	39	108	0.157258	0.467532	52.6808	3.92399e-13	2.31911e-11	-0.310274	0.310274	PM	ADAM20	-	AG	Known	intergenic	L1-LINE
chr13_40893942	39	108	0.157258	0.467532	52.6808	3.92399e-13	2.31911e-11	-0.310274	0.310274	PM	AL590064.1	-	AG	Known	intergenic	SINE/AluSp
chr7_146132174	44	114	0.177419	0.493506	52.6364	4.01387e-13	2.36637e-11	-0.316087	0.316087	PM	TPK1	+	AG	Known	intergenic	-
chr17_48871165	44	114	0.177419	0.493506	52.6364	4.01387e-13	2.36637e-11	-0.316087	0.316087	PM	CALCOCO2	+	AG	Known	intergenic	AluJb:SINE:Alu
chr17_5238377	44	114	0.177419	0.493506	52.6364	4.01387e-13	2.36637e-11	-0.316087	0.316087	PM	LOC100130950	+	AG	Known	intergenic	AluSp:SINE:Alu
chr8_140508483	45	115	0.181452	0.497835	52.4039	4.51833e-13	2.63603e-11	-0.316384	0.316384	PM	TRAPPC9	-	AG	Known	intergenic	Alu-SINE
chr17_47093026	40	109	0.16129	0.471861	52.3901	4.55001e-13	2.65376e-11	-0.310571	0.310571	PM	RPRML	-	AG	Known	intergenic	AluJo:SINE:Alu
chr3_117852440	40	109	0.16129	0.471861	52.3901	4.55001e-13	2.65376e-11	-0.310571	0.310571	PM	AC092691.3	-	AG	Known	intergenic	SINE/AluSc5
chr1_16497864	40	109	0.16129	0.471861	52.3901	4.55001e-13	2.65376e-11	-0.310571	0.310571	PM	CROCCP3	-	AG	Known	intergenic	AluJb:SINE:Alu
chr6_89361895	36	104	0.145161	0.450216	52.341	4.66524e-13	2.70889e-11	-0.305055	0.305055	PM	UBE2J1	-	AG	Known	intergenic	AluSg:SINE:Alu
chr5_107366839	41	110	0.165323	0.47619	52.1123	5.24168e-13	3.02334e-11	-0.310868	0.310868	PM	LINC01950	-	AG	Known	intergenic	.
chr17_68212304	37	105	0.149194	0.454545	52.0125	5.51475e-13	3.1722e-11	-0.305352	0.305352	PM	AC005332.4	+	AG	Known	intergenic	SINE/AluJo
chr7_128563236	37	105	0.149194	0.454545	52.0125	5.51475e-13	3.1722e-11	-0.305352	0.305352	PM	METTL2B	+	AG	Known	intergenic	AluJo:SINE:Alu
chr17_42551265	37	105	0.149194	0.454545	52.0125	5.51475e-13	3.1722e-11	-0.305352	0.305352	PM	NAGLU	-	AG	Known	intergenic	AluSp:SINE:Alu
chr8_140503593	47	117	0.189516	0.506494	51.972	5.62984e-13	3.23393e-11	-0.316977	0.316977	PM	TRAPPC9	-	AG	Known	intergenic	AluSx3:SINE:Alu
chr17_76781896	47	117	0.189516	0.506494	51.972	5.62984e-13	3.23393e-11	-0.316977	0.316977	PM	MFSD11	+	AG	Known	intergenic	SINE/AluJb
chr12_118421533	42	111	0.169355	0.480519	51.8468	6.00055e-13	3.43402e-11	-0.311165	0.311165	PM	SUDS3	+	AG	Novel	intergenic	MER81:DNA:hAT-Blackjack
chr14_70578958	48	118	0.193548	0.510823	51.772	6.23349e-13	3.55778e-11	-0.317274	0.317274	PM	AL357153.2	-	AG	Known	intergenic	LINE/L1PA17
chr2_62152903	38	106	0.153226	0.458874	51.6981	6.47262e-13	3.69067e-11	-0.305649	0.305649	PM	COMMD1	+	AG	Known	intergenic	L1-LINE
chr19_44242118	43	112	0.173387	0.484848	51.5933	6.82747e-13	3.88135e-11	-0.311461	0.311461	PM	ZNF227	+	AG	Known	intergenic	AluJo:SINE:Alu
chr1_113688451	43	112	0.173387	0.484848	51.5933	6.82747e-13	3.88135e-11	-0.311461	0.311461	PM	MAGI3	+	AG	Known	intergenic	AluSc5:SINE:Alu
chr2_98597324	49	119	0.197581	0.515152	51.5823	6.86589e-13	3.90164e-11	-0.317571	0.317571	PM	INPP4A	+	AG	Known	intergenic	L1MB2:LINE:L1
chr1_174010552	35	102	0.141129	0.441558	51.4003	7.53271e-13	4.24896e-11	-0.300429	0.300429	PM	RC3H1	-	AG	Known	intergenic	AluJb:SINE:Alu
chr3_38530873	39	107	0.157258	0.463203	51.3972	7.54475e-13	4.25347e-11	-0.305945	0.305945	PM	EXOG	+	AG	Known	intergenic	SINE/AluJr4
chr10_13139668	39	107	0.157258	0.463203	51.3972	7.54475e-13	4.25347e-11	-0.305945	0.305945	PM	OPTN	+	AG	Known	intergenic	SINE/AluJo
chr1_174004892	44	113	0.177419	0.489177	51.3515	7.72246e-13	4.3442e-11	-0.311758	0.311758	PM	RC3H1	-	AG	Known	intergenic	.
chr6_99539104	45	114	0.181452	0.493506	51.1209	8.6847e-13	4.82541e-11	-0.312055	0.312055	PM	TSTD3	+	AG	Known	intergenic	AluJr4:SINE:Alu
chr15_88613217	36	103	0.145161	0.445887	51.0609	8.95457e-13	4.95935e-11	-0.300726	0.300726	PM	MIR7-2	+	AG	Known	intergenic	SINE/MIRb
chr3_158884736	46	115	0.185484	0.497835	50.9014	9.71244e-13	5.3474e-11	-0.312352	0.312352	PM	MFSD1	+	AG	Known	intergenic	MSTB:LTR:ERVL-MaLR
chr12_31997195	41	109	0.165323	0.471861	50.8342	1.00509e-12	5.52522e-11	-0.306539	0.306539	PM	RESF1	+	AG	Known	intergenic	SINE/AluJo
chr6_78908609	47	116	0.189516	0.502165	50.6925	1.0803e-12	5.90732e-11	-0.312648	0.312648	PM	IRAK1BP1	+	AG	Known	intergenic	AluJr4:SINE:Alu
chr20_3188233	42	110	0.169355	0.47619	50.5712	1.14917e-12	6.27294e-11	-0.306836	0.306836	PM	LZTS3	-	AG	Known	intergenic	SINE/AluSz
chr7_42906438	42	110	0.169355	0.47619	50.5712	1.14917e-12	6.27294e-11	-0.306836	0.306836	PM	AC010132.4	-	AG	Known	intergenic	SINE/AluJb
chr3_15881946	38	105	0.153226	0.454545	50.4247	1.23827e-12	6.72232e-11	-0.30132	0.30132	PM	MIR563	+	AG	Known	intergenic	AluJo:SINE:Alu
chr20_51590029	38	105	0.153226	0.454545	50.4247	1.23827e-12	6.72232e-11	-0.30132	0.30132	PM	NFATC2	-	AG	Known	intergenic	SINE/AluJr4
chr15_88613198	43	111	0.173387	0.480519	50.3202	1.30601e-12	7.07313e-11	-0.307132	0.307132	PM	MIR7-2	+	AG	Known	intergenic	SINE/MIRb
chr9_83654396	39	106	0.157258	0.458874	50.1269	1.44116e-12	7.72948e-11	-0.301616	0.301616	PM	IDNK	-	AG	Known	intergenic	L1MB5:LINE:L1
chr1_92023780	39	106	0.157258	0.458874	50.1269	1.44116e-12	7.72948e-11	-0.301616	0.301616	PM	BRDT	-	AG	Known	intergenic	SINE/FRAM
chr2_216518487	44	112	0.177419	0.484848	50.0806	1.4756e-12	7.90801e-11	-0.307429	0.307429	PM	RPL37A	+	AG	Known	intergenic	AluSg:SINE:Alu
chr4_37872124	44	112	0.177419	0.484848	50.0806	1.4756e-12	7.90801e-11	-0.307429	0.307429	PM	PGM2	+	AG	Known	intergenic	L1MA9:LINE:L1
chr9_35030422	40	107	0.16129	0.463203	49.8421	1.66631e-12	8.81325e-11	-0.301913	0.301913	PM	DNAJB5	-	AG	Known	intergenic	AluJr:SINE:Alu
chr4_30986962	40	107	0.16129	0.463203	49.8421	1.66631e-12	8.81325e-11	-0.301913	0.301913	PM	AC097716.1	+	AG	Known	intergenic	SINE/AluSc
chr17_30779104	40	107	0.16129	0.463203	49.8421	1.66631e-12	8.81325e-11	-0.301913	0.301913	PM	AC127024.8	+	AG	Known	intergenic	SINE/AluSg
chr12_8213453	46	114	0.185484	0.493506	49.6346	1.85223e-12	9.71091e-11	-0.308023	0.308023	PM	FAM66C	+	AG	Known	intergenic	L1-LINE
chr17_47450695	46	114	0.185484	0.493506	49.6346	1.85223e-12	9.71091e-11	-0.308023	0.308023	PM	EFCAB13	-	AG	Known	intergenic	SINE/AluJb
chrX_45815901	42	109	0.169355	0.471861	49.3095	2.18601e-12	1.1369e-10	-0.302507	0.302507	PM	MIR222	-	AG	Known	intergenic	Alu-SINE
chr3_117574754	48	116	0.193548	0.502165	49.2306	2.2757e-12	1.17834e-10	-0.308616	0.308616	PM	RNU6-1200P	-	AG	Known	intergenic	SINE/AluJb
chr1_40469449	43	110	0.173387	0.47619	49.0609	2.48132e-12	1.27966e-10	-0.302803	0.302803	PM	ZFP69B	+	AG	Known	intergenic	AluJr:SINE:Alu
chr3_116626902	43	110	0.173387	0.47619	49.0609	2.48132e-12	1.27966e-10	-0.302803	0.302803	PM	RN7SL582P	-	AG	Known	intergenic	SINE/AluSp
chr11_45516575	44	111	0.177419	0.480519	48.8237	2.80031e-12	1.43063e-10	-0.3031	0.3031	PM	LINC02687	-	AG	Known	intergenic	ERVL-MaLR-LTR
chr2_216524792	46	113	0.185484	0.489177	48.382	3.50782e-12	1.75567e-10	-0.303694	0.303694	PM	RPL37A	+	AG	Known	intergenic	MLT1A0:LTR:ERVL-MaLR
chr1_32050616	48	115	0.193548	0.497835	47.9817	4.30226e-12	2.13075e-10	-0.304287	0.304287	PM	KHDRBS1	+	AG	Known	intergenic	AluSx3:SINE:Alu
chr3_113714319	48	115	0.193548	0.497835	47.9817	4.30226e-12	2.13075e-10	-0.304287	0.304287	PM	USF3	-	AG	Known	intergenic	SINE/AluY
chr14_79298922	187	26	0.754032	0.112554	196.708	1.09198e-44	3.49177e-41	0.641478	0.641478	Living	NRXN3	+	AG	Known	intronic	L2b:LINE:L2
chr2_8745699	189	33	0.762097	0.142857	181.948	1.82039e-41	4.10307e-38	0.61924	0.61924	Living	KIDINS220	-	AG	Known	intronic	AluSq4:SINE:Alu
chr1_8404170	148	8	0.596774	0.034632	169.543	9.30938e-39	1.54795e-35	0.562142	0.562142	Living	RERE	-	AG	Known	intronic	SINE/AluYc3
chr2_8745677	170	23	0.685484	0.0995671	168.239	1.79346e-38	2.85217e-35	0.585917	0.585917	Living	KIDINS220	-	AG	Known	intronic	AluSq4:SINE:Alu
chr1_65030750	146	8	0.58871	0.034632	165.79	6.14868e-38	9.2076e-35	0.554078	0.554078	Living	JAK1	-	AG	Known	intronic	AluSx:SINE:Alu
chr17_33830928	165	23	0.665323	0.0995671	158.184	2.82066e-36	3.50342e-33	0.565755	0.565755	Living	ASIC2	-	AG	Known	intronic	AluSx:SINE:Alu
chr14_74695190	140	8	0.564516	0.034632	154.807	1.54286e-35	1.75018e-32	0.529884	0.529884	Living	AREL1	-	AG	Known	intronic	SINE/AluSx
chr1_49626967	159	20	0.641129	0.0865801	154.786	1.55939e-35	1.76832e-32	0.554549	0.554549	Living	AGBL4	-	AG	Known	intronic	-
chr11_117038998	163	23	0.657258	0.0995671	154.266	2.02586e-35	2.25982e-32	0.557691	0.557691	Living	SIK3	-	AG	Known	intronic	AluSx:SINE:Alu
chr1_8404195	157	19	0.633065	0.0822511	153.757	2.61702e-35	2.89078e-32	0.550813	0.550813	Living	RERE	-	AG	Known	intronic	SINE/AluYc3
chr1_150384546	180	37	0.725806	0.160173	152.147	5.88326e-35	6.21043e-32	0.565633	0.565633	Living	RPRD2	+	AG	Known	intronic	SINE/AluSq
chr13_107381417	188	44	0.758065	0.190476	152.006	6.31811e-35	6.63321e-32	0.567588	0.567588	Living	FAM155A	-	AG	Known	intronic	SINE/AluJo
chr3_129766815	165	26	0.665323	0.112554	150.129	1.62436e-34	1.62634e-31	0.552768	0.552768	Living	TMCC1	-	AG	Known	intronic	AluJb:SINE:Alu
chr12_110498057	188	45	0.758065	0.194805	149.642	2.07573e-34	2.06005e-31	0.563259	0.563259	Living	VPS29	-	AG	Known	intronic	AluSq2:SINE:Alu
chr2_172987227	160	23	0.645161	0.0995671	148.496	3.69588e-34	3.54995e-31	0.545594	0.545594	Living	RAPGEF4	+	AG	Known	intronic	Alu-SINE
chr14_79111064	152	18	0.612903	0.0779221	147.182	7.16084e-34	6.65239e-31	0.534981	0.534981	Living	NRXN3	+	AG	Known	intronic	AluY:SINE:Alu
chr2_171000254	173	34	0.697581	0.147186	145.407	1.74976e-33	1.55681e-30	0.550394	0.550394	Living	TLK1	-	AG	Known	intronic	SINE/AluSx3
chr8_106749228	143	13	0.576613	0.0562771	145.088	2.05416e-33	1.80467e-30	0.520336	0.520336	Living	OXR1	+	AG	Known	intronic	AluY:SINE:Alu
chr5_71521007	139	11	0.560484	0.047619	143.883	3.76914e-33	3.22256e-30	0.512865	0.512865	Living	BDP1	+	AG	Known	intronic	SINE/AluSp
chr14_79008859	184	44	0.741935	0.190476	143.618	4.30725e-33	3.66071e-30	0.551459	0.551459	Living	NRXN3	+	AG	Known	intronic	SINE/AluSg4
chr5_179582633	142	13	0.572581	0.0562771	143.308	5.03328e-33	4.22312e-30	0.516304	0.516304	Living	RUFY1	+	AG	Known	intronic	SINE/AluSp
chr2_8746325	140	12	0.564516	0.0519481	142.691	6.8664e-33	5.7029e-30	0.512568	0.512568	Living	KIDINS220	-	AG	Known	intronic	AluSq:SINE:Alu
chr14_79808187	168	32	0.677419	0.138528	140.606	1.96241e-32	1.54213e-29	0.538891	0.538891	Living	NRXN3	+	AG	Known	intronic	Alu-SINE
chr1_21166664	174	37	0.701613	0.160173	140.071	2.56802e-32	1.98619e-29	0.54144	0.54144	Living	EIF4G3	-	AG	Known	intronic	SINE/AluSz
chr5_71521013	143	15	0.576613	0.0649351	139.349	3.69436e-32	2.79352e-29	0.511678	0.511678	Living	BDP1	+	AG	Known	intronic	SINE/AluSp
chr20_5587492	183	45	0.737903	0.194805	139.263	3.85863e-32	2.91706e-29	0.543098	0.543098	Living	GPCPD1	-	AG	Known	intronic	SINE/AluSg
chr2_105050645	141	14	0.568548	0.0606061	138.667	5.20889e-32	3.89127e-29	0.507942	0.507942	Living	MRPS9	+	AG	Known	intronic	.
chr8_106749222	135	11	0.544355	0.047619	136.934	1.2465e-31	8.98485e-29	0.496736	0.496736	Living	OXR1	+	AG	Known	intronic	AluY:SINE:Alu
chr17_48845488	131	10	0.528226	0.04329	133.08	8.6862e-31	5.60123e-28	0.484936	0.484936	Living	CALCOCO2	+	AG	Known	intronic	AluSp:SINE:Alu
chr10_25238284	181	46	0.729839	0.199134	132.987	9.10095e-31	5.84083e-28	0.530705	0.530705	Living	GPR158	+	AG	Known	intronic	-/-
chr14_79008800	169	36	0.681452	0.155844	132.826	9.87179e-31	6.31088e-28	0.525607	0.525607	Living	NRXN3	+	AG	Known	intronic	SINE/AluSg4
chr2_135646619	129	9	0.520161	0.038961	132.69	1.05692e-30	6.73963e-28	0.4812	0.4812	Living	R3HDM1	+	AG	Known	intronic	SINE/AluSx
chr1_8404118	142	17	0.572581	0.0735931	132.046	1.46228e-30	9.20655e-28	0.498988	0.498988	Living	RERE	-	AG	Known	intronic	SINE/AluSc
chr2_172987221	151	23	0.608871	0.0995671	131.93	1.5496e-30	9.7507e-28	0.509304	0.509304	Living	RAPGEF4	+	AG	Known	intronic	Alu-SINE
chr2_8745667	178	44	0.717742	0.190476	131.601	1.82965e-30	1.14037e-27	0.527266	0.527266	Living	KIDINS220	-	AG	Known	intronic	SINE/AluSq4
chr2_8745675	172	39	0.693548	0.168831	131.487	1.93691e-30	1.20197e-27	0.524717	0.524717	Living	KIDINS220	-	AG	Known	intronic	SINE/AluSq4
chr3_149065633	163	32	0.657258	0.138528	131.19	2.25024e-30	1.38179e-27	0.51873	0.51873	Living	HLTF	-	AG	Known	intronic	Alu-SINE
chr3_174070534	180	46	0.725806	0.199134	131.017	2.45449e-30	1.49936e-27	0.526672	0.526672	Living	NLGN1	+	AG	Known	intronic	SINE/AluSg4
chr17_33830919	164	33	0.66129	0.142857	130.628	2.98619e-30	1.81504e-27	0.518433	0.518433	Living	ASIC2	-	AG	Known	intronic	AluSx:SINE:Alu
chr8_1682600	177	44	0.71371	0.190476	129.661	4.86021e-30	2.88207e-27	0.523233	0.523233	Living	DLGAP2	+	AG	Known	intronic	SINE/AluSz
chr1_65027139	123	8	0.495968	0.034632	125.799	3.40331e-29	1.82206e-26	0.461336	0.461336	Living	JAK1	-	AG	Known	intronic	AluSx3:SINE:Alu
chr2_135646606	119	6	0.479839	0.025974	125.401	4.15834e-29	2.214e-26	0.453865	0.453865	Living	R3HDM1	+	AG	Known	intronic	SINE/AluSx
chr8_936562	113	3	0.455645	0.012987	125.294	4.3893e-29	2.33508e-26	0.442658	0.442658	Living	DLGAP2	+	AG	Known	intronic	-/-
chr17_28667188	133	14	0.53629	0.0606061	125.001	5.08665e-29	2.6826e-26	0.475684	0.475684	Living	SUPT6H	+	AG	Known	intronic	AluYj4:SINE:Alu
chr2_135646586	151	26	0.608871	0.112554	124.334	7.11954e-29	3.65264e-26	0.496317	0.496317	Living	R3HDM1	+	AG	Known	intronic	SINE/AluSx
chr8_936536	120	7	0.483871	0.030303	123.964	8.58007e-29	4.3753e-26	0.453568	0.453568	Living	DLGAP2	+	AG	Known	intronic	-/-
chr14_74111337	140	19	0.564516	0.0822511	123.271	1.2164e-28	6.11928e-26	0.482265	0.482265	Living	LIN52	+	AG	Known	intronic	AluJo:SINE:Alu
chr5_54069834	172	43	0.693548	0.186147	122.426	1.86236e-28	9.12835e-26	0.507401	0.507401	Living	ARL15	-	AG	Known	intronic	SINE/AluSz
chr2_135760356	167	39	0.673387	0.168831	122.169	2.11989e-28	1.0297e-25	0.504556	0.504556	Living	UBXN4	+	AG	Known	intronic	SINE/AluJb
chrX_150830430	167	39	0.673387	0.168831	122.169	2.11989e-28	1.0297e-25	0.504556	0.504556	Living	CD99L2	-	AG	Known	intronic	AluJr:SINE:Alu
chr8_92041682	174	45	0.701613	0.194805	121.751	2.61671e-28	1.26577e-25	0.506808	0.506808	Living	RUNX1T1	-	AG	Known	intronic	SINE/AluSz
chr1_224315134	139	19	0.560484	0.0822511	121.588	2.84172e-28	1.36456e-25	0.478233	0.478233	Living	NVL	-	AG	Known	intronic	SINE/AluJr4
chr14_79808117	160	34	0.645161	0.147186	121.017	3.7894e-28	1.77625e-25	0.497975	0.497975	Living	NRXN3	+	AG	Known	intronic	SINE/AluSg7
chr14_79111052	116	6	0.467742	0.025974	120.643	4.57578e-28	2.12875e-25	0.441768	0.441768	Living	NRXN3	+	AG	Known	intronic	Alu-SINE
chr6_149695991	157	32	0.633065	0.138528	120.382	5.21775e-28	2.41543e-25	0.494536	0.494536	Living	LATS1	-	AG	Known	intronic	SINE/AluSq2
chr1_29173574	166	39	0.669355	0.168831	120.353	5.29359e-28	2.44951e-25	0.500524	0.500524	Living	SRSF4	-	AG	Known	intronic	AluSz:SINE:Alu
chr17_28667178	130	14	0.524194	0.0606061	120.057	6.14745e-28	2.83583e-25	0.463587	0.463587	Living	SUPT6H	+	AG	Known	intronic	AluYj4:SINE:Alu
chr14_45014115	163	37	0.657258	0.160173	119.479	8.2278e-28	3.70443e-25	0.497085	0.497085	Living	TOGARAM1	+	AG	Known	intronic	SINE/AluY
chr17_15523778	164	38	0.66129	0.164502	119.006	1.04395e-27	4.66376e-25	0.496788	0.496788	Living	TVP23C	-	AG	Known	intronic	SINE/AluY
chr15_76935203	139	20	0.560484	0.0865801	118.997	1.04888e-27	4.68324e-25	0.473904	0.473904	Living	RCN2	+	AG	Known	intronic	AluSx3:SINE:Alu
chr7_24616341	139	20	0.560484	0.0865801	118.997	1.04888e-27	4.68324e-25	0.473904	0.473904	Living	MPP6	+	AG	Known	intronic	L1M2:LINE:L1
chr2_63179313	139	20	0.560484	0.0865801	118.997	1.04888e-27	4.68324e-25	0.473904	0.473904	Living	WDPCP	-	AG	Known	intronic	MSTA:LTR:ERVL-MaLR
chr17_4081151	145	24	0.584677	0.103896	118.976	1.05994e-27	4.73132e-25	0.480781	0.480781	Living	ZZEF1	-	AG	Known	intronic	SINE/AluJr
chr1_224315176	143	23	0.576613	0.0995671	118.092	1.65508e-27	7.20383e-25	0.477046	0.477046	Living	NVL	-	AG	Known	intronic	SINE/AluJr4
chr8_118031494	150	28	0.604839	0.121212	117.731	1.98541e-27	8.53414e-25	0.483627	0.483627	Living	EXT1	-	AG	Known	intronic	SINE/AluSx
chr8_106748599	150	28	0.604839	0.121212	117.731	1.98541e-27	8.53414e-25	0.483627	0.483627	Living	OXR1	+	AG	Known	intronic	SINE/AluSq2
chr1_49626966	135	18	0.544355	0.0779221	117.557	2.16795e-27	9.26662e-25	0.466433	0.466433	Living	AGBL4	-	AG	Known	intronic	.
chr5_71520956	158	34	0.637097	0.147186	117.491	2.24075e-27	9.57282e-25	0.489911	0.489911	Living	BDP1	+	AG	Known	intronic	SINE/AluSp
chr17_15523752	163	38	0.657258	0.164502	117.225	2.56244e-27	1.09074e-24	0.492756	0.492756	Living	TVP23C	-	AG	Known	intronic	AluY:SINE:Alu
chr7_76612004	164	39	0.66129	0.168831	116.769	3.22452e-27	1.35569e-24	0.492459	0.492459	Living	POMZP3	+	AG	Known	intronic	SINE/AluSx1
chr13_107381397	164	39	0.66129	0.168831	116.769	3.22452e-27	1.35569e-24	0.492459	0.492459	Living	FAM155A	-	AG	Novel	intronic	AluJo:SINE:Alu
chr22_38004440	136	19	0.548387	0.0822511	116.606	3.50078e-27	1.46752e-24	0.466136	0.466136	Living	POLR2F	+	AG	Known	intronic	MIR:SINE:MIR
chr4_21424489	119	9	0.479839	0.038961	116.478	3.73566e-27	1.56061e-24	0.440878	0.440878	Living	KCNIP4	-	AG	Known	intronic	SINE/AluSg
chr14_102014864	134	18	0.540323	0.0779221	115.919	4.95041e-27	2.02304e-24	0.462401	0.462401	Living	DYNC1H1	+	AG	Known	intronic	SINE/AluJb
chrX_150830428	168	43	0.677419	0.186147	115.134	7.35603e-27	2.95356e-24	0.491272	0.491272	Living	CD99L2	-	AG	Known	intronic	AluJr:SINE:Alu
chr11_66672138	144	25	0.580645	0.108225	114.838	8.53838e-27	3.41037e-24	0.47242	0.47242	Living	RBM4B	+	AG	Known	intronic	SINE/AluSx
chr11_106773912	128	15	0.516129	0.0649351	114.121	1.22607e-26	4.77345e-24	0.451194	0.451194	Living	GUCY1A2	-	AG	Known	intronic	LINE/L1MEd
chr10_97016246	149	29	0.600806	0.125541	113.661	1.54621e-26	5.97522e-24	0.475265	0.475265	Living	SLIT1	-	AG	Known	intronic	AluSz:SINE:Alu
chr2_85323098	162	39	0.653226	0.168831	113.247	1.9047e-26	7.28347e-24	0.484395	0.484395	Living	TGOLN2	-	AG	Known	intronic	AluSx:SINE:Alu
chr3_179373813	163	40	0.657258	0.17316	112.805	2.38123e-26	8.92996e-24	0.484098	0.484098	Living	MFN1	+	AG	Known	intronic	AluY:SINE:Alu
chr16_65047516	163	40	0.657258	0.17316	112.805	2.38123e-26	8.92996e-24	0.484098	0.484098	Living	CDH11	-	AG	Known	intronic	SINE/AluSc
chr15_76935217	155	34	0.625	0.147186	112.311	3.05381e-26	1.1337e-23	0.477814	0.477814	Living	RCN2	+	AG	Known	intronic	AluSx3:SINE:Alu
chr1_65027150	118	10	0.475806	0.04329	112.06	3.46651e-26	1.28213e-23	0.432516	0.432516	Living	JAK1	-	AG	Known	intronic	AluSx3:SINE:Alu
chr3_192566040	136	21	0.548387	0.0909091	111.535	4.51824e-26	1.645e-23	0.457478	0.457478	Living	FGF12	-	AG	Known	intronic	SINE/AluSp
chr13_114257880	161	39	0.649194	0.168831	111.509	4.5769e-26	1.66599e-23	0.480362	0.480362	Living	CDC16	+	AG	Known	intronic	AluSx1:SINE:Alu
chr17_28666741	112	7	0.451613	0.030303	111.453	4.70884e-26	1.71098e-23	0.42131	0.42131	Living	SUPT6H	+	AG	Known	intronic	SINE/AluSz
chr10_24157225	108	5	0.435484	0.021645	111.348	4.96409e-26	1.78731e-23	0.413839	0.413839	Living	KIAA1217	+	AG	Known	intronic	L1ME2:LINE:L1
chr11_57797705	167	44	0.673387	0.190476	111.215	5.30869e-26	1.90533e-23	0.482911	0.482911	Living	AP001931.2	+	AG	Known	intronic	SINE/AluSp
chr17_28666608	131	18	0.528226	0.0779221	111.073	5.70324e-26	2.0447e-23	0.450304	0.450304	Living	SUPT6H	+	AG	Known	intronic	AluSz:SINE:Alu
chr19_21823992	126	15	0.508065	0.0649351	110.941	6.09656e-26	2.17243e-23	0.443129	0.443129	Living	ZNF43	-	AG	Known	intronic	AluY:SINE:Alu
chr4_21424486	113	8	0.455645	0.034632	110.066	9.4773e-26	3.33442e-23	0.421013	0.421013	Living	KCNIP4	-	AG	Known	intronic	SINE/AluSg
chr17_4081154	144	27	0.580645	0.116883	110.047	9.57063e-26	3.36617e-23	0.463762	0.463762	Living	ZZEF1	-	AG	Known	intronic	AluJr:SINE:Alu
chr8_129965607	111	7	0.447581	0.030303	109.929	1.01542e-25	3.54333e-23	0.417278	0.417278	Living	CYRIB	-	AG	Known	intronic	SINE/AluY
chr5_71520927	135	21	0.544355	0.0909091	109.92	1.02017e-25	3.55915e-23	0.453446	0.453446	Living	BDP1	+	AG	Known	intronic	SINE/AluSp
chr14_45014094	135	21	0.544355	0.0909091	109.92	1.02017e-25	3.55915e-23	0.453446	0.453446	Living	TOGARAM1	+	AG	Known	intronic	SINE/AluY
chr14_79110997	109	6	0.439516	0.025974	109.853	1.05507e-25	3.66472e-23	0.413542	0.413542	Living	NRXN3	+	AG	Known	intronic	SINE/AluY
chr7_158934693	152	33	0.612903	0.142857	109.497	1.26313e-25	4.33677e-23	0.470046	0.470046	Living	WDR60	+	AG	Known	intronic	SINE/AluJo
chr9_9651353	139	24	0.560484	0.103896	109.039	1.59093e-25	5.4046e-23	0.456588	0.456588	Living	PTPRD	-	AG	Known	intronic	LINE/L1PA13
chr10_84437446	168	46	0.677419	0.199134	108.765	1.82747e-25	6.18319e-23	0.478285	0.478285	Living	CCSER2	+	AG	Known	intronic	AluSx1:SINE:Alu
chr6_98936584	154	35	0.620968	0.151515	108.381	2.21774e-25	7.40902e-23	0.469453	0.469453	Living	FBXL4	-	AG	Known	intronic	TcMar-Tigger-DNA
chr16_21956039	134	21	0.540323	0.0909091	108.317	2.29044e-25	7.6379e-23	0.449413	0.449413	Living	UQCRC2	+	AG	Known	intronic	SINE/AluSp
chr2_162755389	159	39	0.641129	0.168831	108.078	2.58418e-25	8.51797e-23	0.472298	0.472298	Living	KCNH7	-	AG	Known	intronic	AluSx1:SINE:Alu
chr20_56395213	165	44	0.665323	0.190476	107.724	3.08867e-25	1.01209e-22	0.474846	0.474846	Living	CSTF1	+	AG	Known	intronic	-/-
chr3_179373816	144	28	0.580645	0.121212	107.705	3.11876e-25	1.02154e-22	0.459433	0.459433	Living	MFN1	+	AG	Known	intronic	AluY:SINE:Alu
chr3_113770247	156	37	0.629032	0.160173	107.345	3.74086e-25	1.21453e-22	0.468859	0.468859	Living	ATP6V1A	+	AG	Known	intronic	SINE/AluSz
chr2_105050607	122	14	0.491935	0.0606061	107.331	3.76727e-25	1.22262e-22	0.431329	0.431329	Living	MRPS9	+	AG	Known	intronic	.
chr20_56393415	142	27	0.572581	0.116883	106.782	4.96888e-25	1.59089e-22	0.455698	0.455698	Living	CSTF1	+	AG	Known	intronic	.
chr14_35544881	158	39	0.637097	0.168831	106.385	6.07272e-25	1.91261e-22	0.468266	0.468266	Living	RALGAPA1	-	AG	Known	intronic	SINE/AluSx
chr17_28666691	134	22	0.540323	0.0952381	105.867	7.88613e-25	2.46249e-22	0.445084	0.445084	Living	SUPT6H	+	AG	Known	intronic	AluSz:SINE:Alu
chr22_38005164	110	8	0.443548	0.034632	105.524	9.37349e-25	2.90182e-22	0.408916	0.408916	Living	POLR2F	+	AG	Known	intronic	SINE/MIRb
chr16_89950331	161	42	0.649194	0.181818	105.08	1.17285e-24	3.56842e-22	0.467375	0.467375	Living	DEF8	+	AG	Known	intronic	-/-
chr3_116420386	157	39	0.633065	0.168831	104.706	1.41666e-24	4.25569e-22	0.464233	0.464233	Living	LSAMP	-	AG	Known	intronic	SINE/AluSx1
chr1_85254470	122	15	0.491935	0.0649351	104.704	1.41817e-24	4.25945e-22	0.427	0.427	Living	C1orf52	-	AG	Known	intronic	AluYj4:SINE:Alu
chr19_14484925	115	11	0.46371	0.047619	104.679	1.43632e-24	4.30569e-22	0.416091	0.416091	Living	GIPC1	-	AG	Known	intronic	SINE/AluSx1
chr3_51565389	142	28	0.572581	0.121212	104.465	1.59975e-24	4.78729e-22	0.451369	0.451369	Living	RAD54L2	+	AG	Known	intronic	SINE/AluJb
chr1_85254467	130	20	0.524194	0.0865801	104.461	1.6029e-24	4.79585e-22	0.437613	0.437613	Living	C1orf52	-	AG	Known	intronic	AluYj4:SINE:Alu
chr5_11833661	130	20	0.524194	0.0865801	104.461	1.6029e-24	4.79585e-22	0.437613	0.437613	Living	CTNND2	-	AG	Known	intronic	SINE/AluSx1
chr19_58254168	158	40	0.637097	0.17316	104.252	1.78196e-24	5.30982e-22	0.463937	0.463937	Living	AC020915.5	+	AG	Known	intronic	SINE/AluY
chr3_179373831	136	24	0.548387	0.103896	104.233	1.79846e-24	5.35851e-22	0.444491	0.444491	Living	MFN1	+	AG	Known	intronic	AluY:SINE:Alu
chr7_157247460	125	17	0.504032	0.0735931	104.19	1.83791e-24	5.4701e-22	0.430439	0.430439	Living	UBE3C	+	AG	Known	intronic	AluSx1:SINE:Alu
chr9_125673296	101	4	0.407258	0.017316	103.986	2.03727e-24	6.0252e-22	0.389942	0.389942	Living	MAPKAP1	-	AG	Known	intronic	AluSp:SINE:Alu
chr6_42792659	128	19	0.516129	0.0822511	103.817	2.21878e-24	6.55435e-22	0.433878	0.433878	Living	BICRAL	+	AG	Known	intronic	SINE/AluSq2
chr1_10356938	131	21	0.528226	0.0909091	103.575	2.50672e-24	7.33565e-22	0.437317	0.437317	Living	KIF1B	+	AG	Known	intronic	SINE/AluJr
chr8_88185407	155	38	0.625	0.164502	103.516	2.58236e-24	7.54223e-22	0.460498	0.460498	Living	MMP16	-	AG	Known	intronic	SINE/AluSz
chr9_125673291	116	12	0.467742	0.0519481	103.481	2.62898e-24	7.65931e-22	0.415794	0.415794	Living	MAPKAP1	-	AG	Known	intronic	AluSp:SINE:Alu
chr7_40062487	126	18	0.508065	0.0779221	103.213	3.01028e-24	8.6664e-22	0.430142	0.430142	Living	CDK13	+	AG	Known	intronic	AluY:SINE:Alu
chr11_16741017	152	36	0.612903	0.155844	102.875	3.569e-24	1.02328e-21	0.457059	0.457059	Living	C11orf58	+	AG	Known	intronic	AluY:SINE:Alu
chr20_31556112	141	28	0.568548	0.121212	102.864	3.58967e-24	1.02893e-21	0.447336	0.447336	Living	HM13	+	AG	Known	intronic	SINE/AluSp
chr19_14487371	119	14	0.479839	0.0606061	102.725	3.85039e-24	1.10136e-21	0.419233	0.419233	Living	GIPC1	-	AG	Known	intronic	AluSx3:SINE:Alu
chr14_67047779	135	24	0.544355	0.103896	102.655	3.98961e-24	1.1385e-21	0.440459	0.440459	Living	GPHN	+	AG	Known	intronic	SINE/AluJb
chr12_57358099	124	17	0.5	0.0735931	102.649	4.00152e-24	1.1418e-21	0.426407	0.426407	Living	R3HDM2	-	AG	Known	intronic	SINE/AluSz6
chr2_105050617	108	8	0.435484	0.034632	102.541	4.22614e-24	1.20495e-21	0.400852	0.400852	Living	MRPS9	+	AG	Known	intronic	-/-
chr20_31556090	115	12	0.46371	0.0519481	101.972	5.63141e-24	1.57943e-21	0.411762	0.411762	Living	HM13	+	AG	Known	intronic	AluSp:SINE:Alu
chr11_119005421	154	38	0.620968	0.164502	101.869	5.93297e-24	1.65581e-21	0.456466	0.456466	Living	CCDC84	+	AG	Known	intronic	SINE/AluYf1
chr1_6548966	154	38	0.620968	0.164502	101.869	5.93297e-24	1.65581e-21	0.456466	0.456466	Living	NOL9	-	AG	Known	intronic	SINE/AluSx
chr5_80455411	113	11	0.455645	0.047619	101.667	6.56888e-24	1.8163e-21	0.408026	0.408026	Living	ZFYVE16	+	AG	Known	intronic	AluSx:SINE:Alu
chr8_125033634	120	15	0.483871	0.0649351	101.646	6.63817e-24	1.835e-21	0.418936	0.418936	Living	WASHC5	-	AG	Known	intronic	SINE/AluSx
chr3_121229604	120	15	0.483871	0.0649351	101.646	6.63817e-24	1.835e-21	0.418936	0.418936	Living	STXBP5L	+	AG	Known	intronic	SINE/AluJr
chr4_21424503	147	33	0.592742	0.142857	101.286	7.96218e-24	2.18627e-21	0.449885	0.449885	Living	KCNIP4	-	AG	Known	intronic	SINE/AluSg
chr1_65030751	109	9	0.439516	0.038961	101.21	8.27514e-24	2.27031e-21	0.400555	0.400555	Living	JAK1	-	AG	Known	intronic	AluSx:SINE:Alu
chr22_33843935	134	24	0.540323	0.103896	101.088	8.79956e-24	2.40754e-21	0.436426	0.436426	Living	LARGE1	-	AG	Known	intronic	SINE/AluSq2
chr1_70309669	126	19	0.508065	0.0822511	100.729	1.05483e-23	2.86665e-21	0.425813	0.425813	Living	ANKRD13C	-	AG	Known	intronic	AluYm1:SINE:Alu
chr3_179373835	148	34	0.596774	0.147186	100.713	1.06317e-23	2.88692e-21	0.449588	0.449588	Living	MFN1	+	AG	Known	intronic	AluY:SINE:Alu
chr11_57797360	157	41	0.633065	0.177489	100.494	1.1875e-23	3.19992e-21	0.455575	0.455575	Living	AP001931.2	+	AG	Known	intronic	SINE/AluSx
chr5_54033641	114	12	0.459677	0.0519481	100.472	1.20071e-23	3.23524e-21	0.407729	0.407729	Living	ARL15	-	AG	Known	intronic	SINE/AluSg
chr10_84437846	163	46	0.657258	0.199134	100.206	1.37367e-23	3.64655e-21	0.458124	0.458124	Living	CCSER2	+	AG	Known	intronic	Alu-SINE
chr3_129766807	154	39	0.620968	0.168831	99.7577	1.7223e-23	4.52554e-21	0.452137	0.452137	Living	TMCC1	-	AG	Known	intronic	SINE/AluJb
chr8_118031359	117	14	0.471774	0.0606061	99.7036	1.77e-23	4.64904e-21	0.411168	0.411168	Living	EXT1	-	AG	Known	intronic	AluSx:SINE:Alu
chr11_117238149	130	22	0.524194	0.0952381	99.6151	1.85084e-23	4.84778e-21	0.428955	0.428955	Living	RNF214	+	AG	Known	intronic	SINE/AluJb
chr3_192566039	122	17	0.491935	0.0735931	99.5968	1.86804e-23	4.89244e-21	0.418342	0.418342	Living	FGF12	-	AG	Known	intronic	SINE/AluSp
chr10_24157207	106	8	0.427419	0.034632	99.5914	1.87313e-23	4.90499e-21	0.392787	0.392787	Living	KIAA1217	+	AG	Known	intronic	LINE/L1ME2
chr10_13959420	115	13	0.46371	0.0562771	99.3196	2.14867e-23	5.59707e-21	0.407433	0.407433	Living	FRMD4A	-	AG	Known	intronic	SINE/AluSx4
chr20_56393398	137	27	0.552419	0.116883	98.8361	2.74286e-23	7.04101e-21	0.435536	0.435536	Living	CSTF1	+	AG	Known	intronic	.
chr12_53183917	111	11	0.447581	0.047619	98.6918	2.95026e-23	7.52633e-21	0.399962	0.399962	Living	ZNF740	+	AG	Known	intronic	AluJb:SINE:Alu
chr11_84591608	123	18	0.495968	0.0779221	98.6236	3.05359e-23	7.75038e-21	0.418046	0.418046	Living	DLG2	-	AG	Known	intronic	AluSz:SINE:Alu
chr15_44124130	109	10	0.439516	0.04329	98.4515	3.33075e-23	8.43995e-21	0.396226	0.396226	Living	FRMD5	-	AG	Known	intronic	AluSq2:SINE:Alu
chr5_54069878	153	39	0.616935	0.168831	98.137	3.9042e-23	9.78956e-21	0.448104	0.448104	Living	ARL15	-	AG	Known	intronic	SINE/AluSz
chr16_7447019	145	33	0.584677	0.142857	98.0948	3.98825e-23	9.99725e-21	0.44182	0.44182	Living	RBFOX1	+	AG	Known	intronic	SINE/AluY
chr8_88185415	145	33	0.584677	0.142857	98.0948	3.98825e-23	9.99725e-21	0.44182	0.44182	Living	MMP16	-	AG	Known	intronic	SINE/AluSz
chr1_65027132	101	6	0.407258	0.025974	98.0378	4.10481e-23	1.02808e-20	0.381284	0.381284	Living	JAK1	-	AG	Known	intronic	AluSx3:SINE:Alu
chr11_9196848	135	26	0.544355	0.112554	98.0082	4.16655e-23	1.0433e-20	0.431801	0.431801	Living	DENND5A	-	AG	Known	intronic	SINE/AluSz6
chr8_125034462	139	29	0.560484	0.125541	97.4551	5.50919e-23	1.35878e-20	0.434943	0.434943	Living	WASHC5	-	AG	Known	intronic	AluSz:SINE:Alu
chr22_38663026	130	23	0.524194	0.0995671	97.2546	6.09618e-23	1.49268e-20	0.424626	0.424626	Living	CBY1	+	AG	Known	intronic	AluSx1:SINE:Alu
chr14_67367672	133	25	0.53629	0.108225	97.2148	6.22006e-23	1.52211e-20	0.428065	0.428065	Living	EIF2S1	+	AG	Known	intronic	SINE/AluJb
chr10_97016226	143	32	0.576613	0.138528	97.1125	6.54982e-23	1.59401e-20	0.438085	0.438085	Living	SLIT1	-	AG	Known	intronic	AluSz:SINE:Alu
chr4_25381311	151	38	0.608871	0.164502	97.0099	6.89811e-23	1.67221e-20	0.444369	0.444369	Living	ANAPC4	+	AG	Known	intronic	SINE/AluSz
chr8_118031489	161	46	0.649194	0.199134	96.8932	7.31686e-23	1.76915e-20	0.450059	0.450059	Living	EXT1	-	AG	Known	intronic	AluSx:SINE:Alu
chr2_202826660	140	30	0.564516	0.12987	96.7984	7.67579e-23	1.85429e-20	0.434646	0.434646	Living	ICA1L	-	AG	Known	intronic	SINE/AluSg4
chr6_154759849	137	28	0.552419	0.121212	96.5818	8.56304e-23	2.05683e-20	0.431207	0.431207	Living	SCAF8	+	AG	Known	intronic	AluY:SINE:Alu
chr13_114259018	148	36	0.596774	0.155844	96.4326	9.23331e-23	2.21104e-20	0.44093	0.44093	Living	CDC16	+	AG	Known	intronic	AluSz6:SINE:Alu
chr5_11833620	126	21	0.508065	0.0909091	95.8939	1.2121e-22	2.85221e-20	0.417155	0.417155	Living	CTNND2	-	AG	Known	intronic	SINE/AluSx1
chr7_105276235	132	25	0.532258	0.108225	95.6834	1.34803e-22	3.1457e-20	0.424033	0.424033	Living	SRPK2	-	AG	Known	intronic	SINE/AluJo
chr17_49619606	116	15	0.467742	0.0649351	95.649	1.37169e-22	3.19631e-20	0.402807	0.402807	Living	SPOP	-	AG	Known	intronic	AluJb:SINE:Alu
chr15_68151629	116	15	0.467742	0.0649351	95.649	1.37169e-22	3.19631e-20	0.402807	0.402807	Living	PIAS1	+	AG	Known	intronic	AluSz:SINE:Alu
chr15_69243477	154	41	0.620968	0.177489	95.6235	1.38949e-22	3.23668e-20	0.443479	0.443479	Living	GLCE	+	AG	Known	intronic	SINE/FLAM_C
chr16_15003932	93	3	0.375	0.012987	95.5627	1.43281e-22	3.32416e-20	0.362013	0.362013	Living	PDXDC1	-	AG	Known	intronic	SINE/AluSq
chr2_115040784	124	20	0.5	0.0865801	95.2679	1.66289e-22	3.83063e-20	0.41342	0.41342	Living	DPP10	+	AG	Known	intronic	MSTA:LTR:ERVL-MaLR
chr8_125086426	124	20	0.5	0.0865801	95.2679	1.66289e-22	3.83063e-20	0.41342	0.41342	Living	WASHC5	-	AG	Known	intronic	FLAM_C:SINE:Alu
chr7_105327939	139	30	0.560484	0.12987	95.2473	1.68028e-22	3.86852e-20	0.430614	0.430614	Living	SRPK2	-	AG	Known	intronic	SINE/AluYc
chr14_93443472	99	6	0.399194	0.025974	95.1662	1.75057e-22	4.02555e-20	0.37322	0.37322	Living	UNC79	+	AG	Known	intronic	AluSx3:SINE:Alu
chr1_43994570	119	17	0.479839	0.0735931	95.0952	1.81444e-22	4.1628e-20	0.406246	0.406246	Living	CCDC24	+	AG	Known	intronic	SINE/AluYh3
chr1_153870223	127	22	0.512097	0.0952381	95.0433	1.86262e-22	4.26291e-20	0.416859	0.416859	Living	GATAD2B	-	AG	Known	intronic	AluSx1:SINE:Alu
chr1_65030725	133	26	0.53629	0.112554	94.936	1.96638e-22	4.48911e-20	0.423736	0.423736	Living	JAK1	-	AG	Known	intronic	AluSx:SINE:Alu
chr10_5688302	130	24	0.524194	0.103896	94.9348	1.96756e-22	4.4915e-20	0.420297	0.420297	Living	TASOR2	+	AG	Known	intronic	AluJr:SINE:Alu
chr20_34656735	112	13	0.451613	0.0562771	94.8821	2.02072e-22	4.61253e-20	0.395336	0.395336	Living	PIGU	-	AG	Known	intronic	AluJb:SINE:Alu
chr3_179373880	147	36	0.592742	0.155844	94.856	2.04756e-22	4.67151e-20	0.436898	0.436898	Living	MFN1	+	AG	Known	intronic	SINE/AluY
chr17_19848694	122	19	0.491935	0.0822511	94.6789	2.23914e-22	5.09305e-20	0.409684	0.409684	Living	ULK2	-	AG	Known	intronic	AluSg:SINE:Alu
chr1_153870382	117	16	0.471774	0.0692641	94.6142	2.31352e-22	5.25967e-20	0.40251	0.40251	Living	GATAD2B	-	AG	Known	intronic	SINE/AluY
chr2_189788468	144	34	0.580645	0.147186	94.3823	2.60103e-22	5.85977e-20	0.433459	0.433459	Living	PMS1	+	AG	Known	intronic	SINE/MIR
chr10_97016520	148	37	0.596774	0.160173	94.3393	2.65825e-22	5.98212e-20	0.436601	0.436601	Living	SLIT1	-	AG	Known	intronic	Alu-SINE
chr6_42882951	148	37	0.596774	0.160173	94.3393	2.65825e-22	5.98212e-20	0.436601	0.436601	Living	RPL7L1	+	AG	Known	intronic	SINE/FRAM
chr6_123911291	108	11	0.435484	0.047619	94.2969	2.71572e-22	6.10433e-20	0.387865	0.387865	Living	NKAIN2	+	AG	Known	intronic	LTR/MSTB1
chr10_97016536	134	27	0.540323	0.116883	94.213	2.8334e-22	6.33503e-20	0.423439	0.423439	Living	SLIT1	-	AG	Known	intronic	Alu-SINE
chr20_31556168	131	25	0.528226	0.108225	94.1636	2.90497e-22	6.48755e-20	0.420001	0.420001	Living	HM13	+	AG	Known	intronic	SINE/AluSp
chr5_61384170	120	18	0.483871	0.0779221	94.1276	2.95827e-22	6.60566e-20	0.405949	0.405949	Living	ZSWIM6	+	AG	Known	intronic	AluYb8:SINE:Alu
chr12_98996625	120	18	0.483871	0.0779221	94.1276	2.95827e-22	6.60566e-20	0.405949	0.405949	Living	ANKS1B	-	AG	Known	intronic	AluY:SINE:Alu
chr17_63642891	153	41	0.616935	0.177489	94.0289	3.10948e-22	6.91183e-20	0.439446	0.439446	Living	MAP3K3	+	AG	Known	intronic	SINE/AluJb
chr8_125034497	153	41	0.616935	0.177489	94.0289	3.10948e-22	6.91183e-20	0.439446	0.439446	Living	WASHC5	-	AG	Known	intronic	AluSz:SINE:Alu
chr5_71521041	104	9	0.419355	0.038961	93.9091	3.30354e-22	7.29185e-20	0.380394	0.380394	Living	BDP1	+	AG	Known	intronic	SINE/AluSp
chr10_73583359	145	35	0.584677	0.151515	93.8281	3.44153e-22	7.59082e-20	0.433162	0.433162	Living	USP54	-	AG	Known	intronic	SINE/AluSq2
chr5_66879539	96	5	0.387097	0.021645	93.8107	3.47185e-22	7.6572e-20	0.365452	0.365452	Living	MAST4	+	AG	Known	intronic	AluJb:SINE:Alu
chr1_212886679	138	30	0.556452	0.12987	93.7085	3.65584e-22	8.06028e-20	0.426581	0.426581	Living	FLVCR1	+	AG	Known	intronic	SINE/AluSx1
chr2_24765970	126	22	0.508065	0.0952381	93.5413	3.97807e-22	8.72503e-20	0.412826	0.412826	Living	NCOA1	+	AG	Known	intronic	SINE/AluSz
chr14_79299069	126	22	0.508065	0.0952381	93.5413	3.97807e-22	8.72503e-20	0.412826	0.412826	Living	NRXN3	+	AG	Novel	intronic	.
chr16_24159792	132	26	0.532258	0.112554	93.4174	4.23507e-22	9.26087e-20	0.419704	0.419704	Living	PRKCB	+	AG	Known	intronic	SINE/AluJb
chr2_115831352	146	36	0.58871	0.155844	93.2927	4.51051e-22	9.85006e-20	0.432866	0.432866	Living	DPP10	+	AG	Known	intronic	SINE/AluSg
chr14_79808216	116	16	0.467742	0.0692641	93.1415	4.86861e-22	1.0608e-19	0.398478	0.398478	Living	NRXN3	+	AG	Known	intronic	AluSg7:SINE:Alu
chr8_125033648	89	2	0.358871	0.00865801	93.0592	5.07528e-22	1.10408e-19	0.350213	0.350213	Living	WASHC5	-	AG	Known	intronic	SINE/AluSx
chr16_6680402	124	21	0.5	0.0909091	92.8971	5.50843e-22	1.19003e-19	0.409091	0.409091	Living	RBFOX1	+	AG	Known	intronic	SINE/AluY
chr11_69091141	147	37	0.592742	0.160173	92.7757	5.857e-22	1.2602e-19	0.432569	0.432569	Living	AP003071.5	+	AG	Known	intronic	SINE/AluJo
chr3_65570176	133	27	0.53629	0.116883	92.6955	6.09912e-22	1.30316e-19	0.419407	0.419407	Living	MAGI1	-	AG	Known	intronic	AluSz:SINE:Alu
chr5_71520955	133	27	0.53629	0.116883	92.6955	6.09912e-22	1.30316e-19	0.419407	0.419407	Living	BDP1	+	AG	Known	intronic	SINE/AluSp
chr6_42799368	133	27	0.53629	0.116883	92.6955	6.09912e-22	1.30316e-19	0.419407	0.419407	Living	BICRAL	+	AG	Known	intronic	AluSc8:SINE:Alu
chr2_97087252	130	25	0.524194	0.108225	92.6551	6.22492e-22	1.32943e-19	0.415968	0.415968	Living	FAHD2B	-	AG	Known	intronic	SINE/AluY
chr2_63179258	101	8	0.407258	0.034632	92.3671	7.20018e-22	1.51777e-19	0.372626	0.372626	Living	WDPCP	-	AG	Known	intronic	MSTA:LTR:ERVL-MaLR
chr20_53963437	101	8	0.407258	0.034632	92.3671	7.20018e-22	1.51777e-19	0.372626	0.372626	Living	BCAS1	-	AG	Known	intronic	SINE/AluSx
chr10_25239030	122	20	0.491935	0.0865801	92.2886	7.49139e-22	1.57724e-19	0.405355	0.405355	Living	GPR158	+	AG	Known	intronic	-/-
chr6_75645454	144	35	0.580645	0.151515	92.2782	7.53079e-22	1.58533e-19	0.42913	0.42913	Living	SENP6	+	AG	Known	intronic	Alu-SINE
chr6_127296332	144	35	0.580645	0.151515	92.2782	7.53079e-22	1.58533e-19	0.42913	0.42913	Living	ECHDC1	-	AG	Known	intronic	AluSx3:SINE:Alu
chr17_36551287	148	38	0.596774	0.164502	92.2766	7.537e-22	1.58633e-19	0.432272	0.432272	Living	GGNBP2	+	AG	Known	intronic	AluSp:SINE:Alu
chr22_46960462	125	22	0.504032	0.0952381	92.0502	8.4507e-22	1.77636e-19	0.408794	0.408794	Living	TBC1D22A	+	AG	Known	intronic	SINE/AluSx1
chr17_28070116	134	28	0.540323	0.121212	91.9971	8.68029e-22	1.8202e-19	0.41911	0.41911	Living	NLK	+	AG	Known	intronic	SINE/AluSx
chr14_47030454	145	36	0.584677	0.155844	91.7428	9.87069e-22	2.05929e-19	0.428833	0.428833	Living	MDGA2	-	AG	Known	intronic	SINE/AluSp
chr11_66657562	138	31	0.556452	0.134199	91.5488	1.08874e-21	2.26393e-19	0.422252	0.422252	Living	RBM4	+	AG	Known	intronic	AluSz:SINE:Alu
chr17_2988142	123	21	0.495968	0.0909091	91.4148	1.16504e-21	2.4087e-19	0.405059	0.405059	Living	RAP1GAP2	+	AG	Known	intronic	SINE/AluSq2
chr11_84221281	106	11	0.427419	0.047619	91.4116	1.16689e-21	2.41238e-19	0.3798	0.3798	Living	DLG2	-	AG	Known	intronic	SINE/AluSg
chr1_85254503	90	3	0.362903	0.012987	91.3728	1.18999e-21	2.45535e-19	0.349916	0.349916	Living	C1orf52	-	AG	Known	intronic	AluYj4:SINE:Alu
chr2_53977510	94	5	0.379032	0.021645	90.9993	1.43723e-21	2.92162e-19	0.357387	0.357387	Living	ACYP2	+	AG	Known	intronic	AluSx3:SINE:Alu
chr3_49065819	94	5	0.379032	0.021645	90.9993	1.43723e-21	2.92162e-19	0.357387	0.357387	Living	QRICH1	-	AG	Known	intronic	AluY:SINE:Alu
chr3_49608708	96	6	0.387097	0.025974	90.9187	1.49698e-21	3.03069e-19	0.361123	0.361123	Living	BSN	+	AG	Known	intronic	SINE/AluSg7
chr3_51192522	156	45	0.629032	0.194805	90.8216	1.5723e-21	3.17495e-19	0.434227	0.434227	Living	DOCK3	+	AG	Known	intronic	LINE/L1PBa
chr2_115040783	121	20	0.487903	0.0865801	90.8147	1.57778e-21	3.18582e-19	0.401323	0.401323	Living	DPP10	+	AG	Known	intronic	LTR/MSTA
chr4_92718562	143	35	0.576613	0.151515	90.7415	1.63725e-21	3.29982e-19	0.425098	0.425098	Living	GRID2	+	AG	Known	intronic	SINE/AluJr4
chr6_12901594	116	17	0.467742	0.0735931	90.6838	1.68565e-21	3.39257e-19	0.394149	0.394149	Living	PHACTR1	+	AG	Known	intronic	SINE/AluSx1
chr3_142557771	107	12	0.431452	0.0519481	90.2319	2.11824e-21	4.23286e-19	0.379504	0.379504	Living	ATR	-	AG	Known	intronic	SINE/AluSz6
chr3_51546399	122	21	0.491935	0.0909091	89.943	2.45122e-21	4.86187e-19	0.401026	0.401026	Living	RAD54L2	+	AG	Known	intronic	SINE/AluSp
chr10_97016223	122	21	0.491935	0.0909091	89.943	2.45122e-21	4.86187e-19	0.401026	0.401026	Living	SLIT1	-	AG	Novel	intronic	AluSz:SINE:Alu
chr6_165795711	134	29	0.540323	0.125541	89.8182	2.61088e-21	5.16078e-19	0.414781	0.414781	Living	PDE10A	-	AG	Known	intronic	SINE/AluSq
chr15_52501098	154	44	0.620968	0.190476	89.6356	2.86324e-21	5.62608e-19	0.430492	0.430492	Living	MYO5A	-	AG	Known	intronic	SINE/AluY
chr2_135646593	120	20	0.483871	0.0865801	89.3512	3.30599e-21	6.40712e-19	0.397291	0.397291	Living	R3HDM1	+	AG	Known	intronic	SINE/AluSx
chr2_189788557	142	35	0.572581	0.151515	89.2177	3.53663e-21	6.83194e-19	0.421065	0.421065	Living	PMS1	+	AG	Known	intronic	SINE/MIR
chr15_60444006	156	46	0.629032	0.199134	88.8814	4.19206e-21	8.03334e-19	0.429898	0.429898	Living	ICE2	-	AG	Known	intronic	AluJr:SINE:Alu
chr3_53330444	139	33	0.560484	0.142857	88.8321	4.29775e-21	8.23444e-19	0.417627	0.417627	Living	DCP1A	-	AG	Known	intronic	AluJr4:SINE:Alu
chr7_154284699	139	33	0.560484	0.142857	88.8321	4.29775e-21	8.23444e-19	0.417627	0.417627	Living	DPP6	+	AG	Known	intronic	AluSz:SINE:Alu
chr20_56393387	136	31	0.548387	0.134199	88.5343	4.99621e-21	9.46826e-19	0.414188	0.414188	Living	CSTF1	+	AG	Known	intronic	.
chr16_7020893	121	21	0.487903	0.0909091	88.4818	5.13058e-21	9.71786e-19	0.396994	0.396994	Living	RBFOX1	+	AG	Known	intronic	SINE/AluSx1
chr14_55394210	121	21	0.487903	0.0909091	88.4818	5.13058e-21	9.71786e-19	0.396994	0.396994	Living	ATG14	-	AG	Known	intronic	AluSg:SINE:Alu
chr20_63912172	152	43	0.612903	0.186147	88.4819	5.1301e-21	9.71786e-19	0.426756	0.426756	Living	DNAJC5	+	AG	Known	intronic	SINE/AluSz6
chr8_936549	102	10	0.41129	0.04329	88.3664	5.43856e-21	1.02964e-18	0.368	0.368	Living	DLGAP2	+	AG	Known	intronic	-/-
chr16_67136809	116	18	0.467742	0.0779221	88.275	5.6959e-21	1.0765e-18	0.38982	0.38982	Living	C16orf70	+	AG	Known	intronic	AluJr:SINE:Alu
chr19_8226129	116	18	0.467742	0.0779221	88.275	5.6959e-21	1.0765e-18	0.38982	0.38982	Living	CERS4	+	AG	Known	intronic	AluSz:SINE:Alu
chr4_21424460	94	6	0.379032	0.025974	88.1264	6.14019e-21	1.15344e-18	0.353058	0.353058	Living	KCNIP4	-	AG	Known	intronic	AluSg:SINE:Alu
chr4_157146640	153	44	0.616935	0.190476	88.081	6.2829e-21	1.17896e-18	0.426459	0.426459	Living	GLRB	+	AG	Known	intronic	SINE/AluSx1
chr2_159323204	109	14	0.439516	0.0606061	87.9994	6.54745e-21	1.22336e-18	0.37891	0.37891	Living	BAZ2B	-	AG	Known	intronic	AluSz:SINE:Alu
chr5_151111913	109	14	0.439516	0.0606061	87.9994	6.54745e-21	1.22336e-18	0.37891	0.37891	Living	ANXA6	-	AG	Known	intronic	AluSx:SINE:Alu
chr12_42224623	83	1	0.334677	0.004329	87.9842	6.59779e-21	1.23179e-18	0.330348	0.330348	Living	YAF2	-	AG	Known	intronic	L1PA7:LINE:L1
chr12_77878359	154	45	0.620968	0.194805	87.6952	7.63601e-21	1.41293e-18	0.426163	0.426163	Living	NAV3	+	AG	Known	intronic	SINE/AluSz
chr19_10709702	122	22	0.491935	0.0952381	87.6412	7.84732e-21	1.4499e-18	0.396697	0.396697	Living	QTRT1	+	AG	Known	intronic	AluYj4:SINE:Alu
chr5_11644562	131	28	0.528226	0.121212	87.519	8.34747e-21	1.53946e-18	0.407014	0.407014	Living	CTNND2	-	AG	Known	intronic	SINE/AluYk2
chr3_179922541	125	24	0.504032	0.103896	87.4967	8.44197e-21	1.55566e-18	0.400136	0.400136	Living	PEX5L	-	AG	Known	intronic	AluSz:SINE:Alu
chr2_77438518	125	24	0.504032	0.103896	87.4967	8.44197e-21	1.55566e-18	0.400136	0.400136	Living	LRRTM4	-	AG	Known	intronic	SINE/AluY
chr19_21824014	112	16	0.451613	0.0692641	87.3478	9.10201e-21	1.67344e-18	0.382349	0.382349	Living	ZNF43	-	AG	Known	intronic	AluY:SINE:Alu
chr10_133296629	146	39	0.58871	0.168831	87.1838	9.88911e-21	1.81116e-18	0.419879	0.419879	Living	TUBGCP2	-	AG	Known	intronic	SINE/AluJb
chr2_201009611	103	11	0.415323	0.047619	87.1495	1.00619e-20	1.83952e-18	0.367704	0.367704	Living	FAM126B	-	AG	Known	intronic	SINE/AluSz6
chr16_862595	135	31	0.544355	0.134199	87.0453	1.06062e-20	1.92584e-18	0.410156	0.410156	Living	LMF1	-	AG	Known	intronic	AluJo:SINE:Alu
chr14_79828449	135	31	0.544355	0.134199	87.0453	1.06062e-20	1.92584e-18	0.410156	0.410156	Living	NRXN3	+	AG	Known	intronic	SINE/AluSx1
chr13_35546698	89	4	0.358871	0.017316	87.0068	1.08151e-20	1.96291e-18	0.341555	0.341555	Living	NBEA	+	AG	Known	intronic	AluSx3:SINE:Alu
chr2_162755363	110	15	0.443548	0.0649351	86.9428	1.11708e-20	2.02541e-18	0.378613	0.378613	Living	KCNH7	-	AG	Known	intronic	AluSx1:SINE:Alu
chr1_164653649	110	15	0.443548	0.0649351	86.9428	1.11708e-20	2.02541e-18	0.378613	0.378613	Living	PBX1	+	AG	Known	intronic	AluSx1:SINE:Alu
chr10_119044807	132	29	0.532258	0.125541	86.8473	1.17232e-20	2.12385e-18	0.406717	0.406717	Living	EIF3A	-	AG	Known	intronic	SINE/AluSc8
chr16_6680392	108	14	0.435484	0.0606061	86.5784	1.34304e-20	2.41357e-18	0.374878	0.374878	Living	RBFOX1	+	AG	Known	intronic	SINE/AluY
chr4_101323947	136	32	0.548387	0.138528	86.4357	1.44356e-20	2.57602e-18	0.409859	0.409859	Living	PPP3CA	-	AG	Known	intronic	AluSz:SINE:Alu
chr6_165535687	113	17	0.455645	0.0735931	86.3612	1.49899e-20	2.66177e-18	0.382052	0.382052	Living	PDE10A	-	AG	Known	intronic	L1PB4:LINE:L1
chr3_116317953	106	13	0.427419	0.0562771	86.2564	1.58058e-20	2.80197e-18	0.371142	0.371142	Living	LSAMP	-	AG	Known	intronic	AluSx1:SINE:Alu
chr20_56393401	140	35	0.564516	0.151515	86.209	1.6189e-20	2.86572e-18	0.413001	0.413001	Living	CSTF1	+	AG	Known	intronic	.
chr7_78033442	140	35	0.564516	0.151515	86.209	1.6189e-20	2.86572e-18	0.413001	0.413001	Living	MAGI2	-	AG	Known	intronic	Alu-SINE
chr17_28152859	133	30	0.53629	0.12987	86.1974	1.62843e-20	2.88228e-18	0.40642	0.40642	Living	NLK	+	AG	Known	intronic	SINE/AluJb
chr10_97016469	144	38	0.580645	0.164502	86.1562	1.66272e-20	2.94232e-18	0.416143	0.416143	Living	SLIT1	-	AG	Known	intronic	SINE/AluJr
chr4_456757	137	33	0.552419	0.142857	85.8459	1.94514e-20	3.41851e-18	0.409562	0.409562	Living	ZNF721	-	AG	Known	intronic	SINE/AluSc
chr6_117685541	102	11	0.41129	0.047619	85.7462	2.04578e-20	3.58752e-18	0.363671	0.363671	Living	NUS1	+	AG	Known	intronic	AluJr:SINE:Alu
chrX_72374609	102	11	0.41129	0.047619	85.7462	2.04578e-20	3.58752e-18	0.363671	0.363671	Living	HDAC8	-	AG	Known	intronic	AluSq2:SINE:Alu
chr5_80455414	102	11	0.41129	0.047619	85.7462	2.04578e-20	3.58752e-18	0.363671	0.363671	Living	ZFYVE16	+	AG	Known	intronic	AluSx:SINE:Alu
chr13_28273494	88	4	0.354839	0.017316	85.6408	2.15779e-20	3.77688e-18	0.337523	0.337523	Living	PAN3	+	AG	Known	intronic	AluSz:SINE:Alu
chr11_66654375	119	21	0.479839	0.0909091	85.5907	2.21318e-20	3.85513e-18	0.38893	0.38893	Living	RBM4	+	AG	Known	intronic	AluYk4:SINE:Alu
chr16_53467590	134	31	0.540323	0.134199	85.5685	2.23808e-20	3.89458e-18	0.406123	0.406123	Living	RBL2	+	AG	Known	intronic	SINE/AluSz6
chr2_128019488	100	10	0.403226	0.04329	85.5623	2.24515e-20	3.90626e-18	0.359936	0.359936	Living	SAP130	-	AG	Known	intronic	AluJo:SINE:Alu
chr14_35544890	150	43	0.604839	0.186147	85.4177	2.41552e-20	4.18495e-18	0.418692	0.418692	Living	RALGAPA1	-	AG	Known	intronic	AluSx:SINE:Alu
chr6_165796361	114	18	0.459677	0.0779221	85.4086	2.42664e-20	4.20377e-18	0.381755	0.381755	Living	PDE10A	-	AG	Known	intronic	SINE/AluY
chr1_178148497	131	29	0.528226	0.125541	85.3796	2.46251e-20	4.26231e-18	0.402685	0.402685	Living	RASAL2	+	AG	Known	intronic	AluJb:SINE:Alu
chr19_5333421	96	8	0.387097	0.034632	85.3497	2.50003e-20	4.32679e-18	0.352465	0.352465	Living	PTPRS	-	AG	Known	intronic	AluJo:SINE:Alu
chr20_56393412	128	27	0.516129	0.116883	85.2826	2.58635e-20	4.47525e-18	0.399246	0.399246	Living	CSTF1	+	AG	Known	intronic	.
chr3_123211639	138	34	0.556452	0.147186	85.2755	2.59558e-20	4.48838e-18	0.409265	0.409265	Living	SEC22A	+	AG	Known	intronic	SINE/AluJb
chr16_65047610	146	40	0.58871	0.17316	85.2082	2.68544e-20	4.62502e-18	0.41555	0.41555	Living	CDH11	-	AG	Known	intronic	Alu-SINE
chr14_73302007	151	44	0.608871	0.190476	85.0151	2.96095e-20	5.06419e-18	0.418395	0.418395	Living	NUMB	-	AG	Known	intronic	AluSz:SINE:Alu
chr19_14490784	120	22	0.483871	0.0952381	84.7551	3.37711e-20	5.72527e-18	0.388633	0.388633	Living	GIPC1	-	AG	Known	intronic	AluY:SINE:Alu
chr16_14983383	139	35	0.560484	0.151515	84.7238	3.43092e-20	5.8135e-18	0.408969	0.408969	Living	PDXDC1	-	AG	Known	intronic	SINE/AluSc8
chr5_178134905	103	12	0.415323	0.0519481	84.5781	3.69336e-20	6.23952e-18	0.363375	0.363375	Living	RMND5B	+	AG	Known	intronic	SINE/AluSz6
chr1_65030799	85	3	0.342742	0.012987	84.5357	3.77347e-20	6.37354e-18	0.329755	0.329755	Living	JAK1	-	AG	Known	intronic	SINE/AluSx
chr21_21025150	110	16	0.443548	0.0692641	84.5086	3.82553e-20	6.4555e-18	0.374284	0.374284	Living	NCAM2	+	AG	Known	intronic	SINE/AluY
chr4_48386043	148	42	0.596774	0.181818	84.325	4.19765e-20	7.06023e-18	0.414956	0.414956	Living	SLAIN2	+	AG	Known	intronic	AluJr:SINE:Alu
chr14_93443168	99	10	0.399194	0.04329	84.1729	4.53347e-20	7.60325e-18	0.355904	0.355904	Living	UNC79	+	AG	Known	intronic	AluSz:SINE:Alu
chr1_176061514	108	15	0.435484	0.0649351	84.1162	4.66537e-20	7.7942e-18	0.370549	0.370549	Living	COP1	-	AG	Known	intronic	SINE/AluSp
chr14_20453610	133	31	0.53629	0.134199	84.1038	4.69464e-20	7.84271e-18	0.402091	0.402091	Living	OSGEP	-	AG	Known	intronic	AluSp:SINE:Alu
chr1_151086716	145	40	0.584677	0.17316	83.7119	5.72407e-20	9.42578e-18	0.411517	0.411517	Living	GABPB2	+	AG	Known	intronic	SINE/AluJb
chr10_86185359	145	40	0.584677	0.17316	83.7119	5.72407e-20	9.42578e-18	0.411517	0.411517	Living	GRID1	-	AG	Known	intronic	L1MC:LINE:L1
chr1_217598349	141	37	0.568548	0.160173	83.6746	5.83297e-20	9.60366e-18	0.408375	0.408375	Living	GPATCH2	-	AG	Known	intronic	SINE/AluSz6
chr2_8746231	116	20	0.467742	0.0865801	83.5999	6.05772e-20	9.95425e-18	0.381162	0.381162	Living	KIDINS220	-	AG	Known	intronic	AluSq:SINE:Alu
chr17_82737452	116	20	0.467742	0.0865801	83.5999	6.05772e-20	9.95425e-18	0.381162	0.381162	Living	FN3K	+	AG	Known	intronic	SINE/AluYf1
chr3_50026318	150	44	0.604839	0.190476	83.5037	6.35979e-20	1.04141e-17	0.414363	0.414363	Living	RBM6	+	AG	Known	intronic	SINE/AluSx1
chr3_116420258	109	16	0.439516	0.0692641	83.1032	7.78809e-20	1.26003e-17	0.370252	0.370252	Living	LSAMP	-	AG	Known	intronic	AluSx1:SINE:Alu
chr4_2854249	114	19	0.459677	0.0822511	83.0732	7.90694e-20	1.27769e-17	0.377426	0.377426	Living	ADD1	+	AG	Known	intronic	SINE/AluSx
chr2_181041618	114	19	0.459677	0.0822511	83.0732	7.90694e-20	1.27769e-17	0.377426	0.377426	Living	UBE2E3	+	AG	Known	intronic	SINE/AluSg
chr3_9454472	135	33	0.544355	0.142857	82.9094	8.59003e-20	1.38582e-17	0.401498	0.401498	Living	SETD5	+	AG	Known	intronic	SINE/AluSq2
chr12_94331527	98	10	0.395161	0.04329	82.7918	9.11663e-20	1.4671e-17	0.351871	0.351871	Living	CEP83	-	AG	Known	intronic	AluY:SINE:Alu
chr6_38546850	139	36	0.560484	0.155844	82.7187	9.46007e-20	1.52028e-17	0.40464	0.40464	Living	BTBD9	-	AG	Known	intronic	SINE/AluSx1
chr10_59349646	107	15	0.431452	0.0649351	82.7168	9.46914e-20	1.52159e-17	0.366517	0.366517	Living	FAM13C	-	AG	Known	intronic	SINE/AluSx3
chr2_8746251	94	8	0.379032	0.034632	82.5993	1.00493e-19	1.60391e-17	0.3444	0.3444	Living	KIDINS220	-	AG	Known	intronic	SINE/AluSq
chr13_100455181	94	8	0.379032	0.034632	82.5993	1.00493e-19	1.60391e-17	0.3444	0.3444	Living	PCCA	+	AG	Known	intronic	LINE/L2a
chr2_201009653	112	18	0.451613	0.0779221	82.5816	1.01397e-19	1.61778e-17	0.373691	0.373691	Living	FAM126B	-	AG	Known	intronic	AluSz6:SINE:Alu
chr2_171804664	126	27	0.508065	0.116883	82.3975	1.11297e-19	1.76621e-17	0.391181	0.391181	Living	SLC25A12	-	AG	Known	intronic	AluJr4:SINE:Alu
chr3_120056478	105	14	0.423387	0.0606061	82.3704	1.1283e-19	1.78924e-17	0.362781	0.362781	Living	GSK3B	-	AG	Known	intronic	AluSz:SINE:Alu
chr4_112925045	136	34	0.548387	0.147186	82.3412	1.1451e-19	1.81456e-17	0.401201	0.401201	Living	ANK2	+	AG	Known	intronic	AluY:SINE:Alu
chr1_153908971	140	37	0.564516	0.160173	82.2037	1.2276e-19	1.93512e-17	0.404343	0.404343	Living	GATAD2B	-	AG	Known	intronic	SINE/AluJr
chr16_21955874	115	20	0.46371	0.0865801	82.1875	1.2377e-19	1.9503e-17	0.37713	0.37713	Living	UQCRC2	+	AG	Known	intronic	SINE/AluSp
chr20_35736817	110	17	0.443548	0.0735931	82.1259	1.27689e-19	2.00858e-17	0.369955	0.369955	Living	RBM39	-	AG	Known	intronic	AluSc:SINE:Alu
chr7_157892885	101	12	0.407258	0.0519481	81.8039	1.50282e-19	2.33467e-17	0.35531	0.35531	Living	PTPRN2	-	AG	Known	intronic	L2a:LINE:L2
chr15_42954765	124	26	0.5	0.112554	81.6791	1.60078e-19	2.47736e-17	0.387446	0.387446	Living	UBR1	-	AG	Known	intronic	AluSz6:SINE:Alu
chr16_7020395	124	26	0.5	0.112554	81.6791	1.60078e-19	2.47736e-17	0.387446	0.387446	Living	RBFOX1	+	AG	Known	intronic	SINE/AluSx3
chr2_53979750	124	26	0.5	0.112554	81.6791	1.60078e-19	2.47736e-17	0.387446	0.387446	Living	ACYP2	+	AG	Known	intronic	SINE/AluSz
chr2_101728733	124	26	0.5	0.112554	81.6791	1.60078e-19	2.47736e-17	0.387446	0.387446	Living	MAP4K4	+	AG	Known	intronic	AluSz:SINE:Alu
chr13_100455180	113	19	0.455645	0.0822511	81.6678	1.60996e-19	2.4911e-17	0.373394	0.373394	Living	PCCA	+	AG	Known	intronic	L2a:LINE:L2
chr5_80455413	113	19	0.455645	0.0822511	81.6678	1.60996e-19	2.4911e-17	0.373394	0.373394	Living	ZFYVE16	+	AG	Known	intronic	AluSx:SINE:Alu
chr3_61824018	113	19	0.455645	0.0822511	81.6678	1.60996e-19	2.4911e-17	0.373394	0.373394	Living	PTPRG	+	AG	Known	intronic	AluY:SINE:Alu
chr11_17131507	150	45	0.604839	0.194805	81.6175	1.65142e-19	2.55429e-17	0.410034	0.410034	Living	PIK3C2A	-	AG	Known	intronic	SINE/AluY
chr3_183795357	99	11	0.399194	0.047619	81.5876	1.67659e-19	2.59228e-17	0.351575	0.351575	Living	YEATS2	+	AG	Known	intronic	SINE/AluJr
chr12_125127046	134	33	0.540323	0.142857	81.4596	1.78878e-19	2.75779e-17	0.397465	0.397465	Living	AACS	+	AG	Known	intronic	SINE/AluSp
chr1_212886725	146	42	0.58871	0.181818	81.3458	1.89486e-19	2.91886e-17	0.406891	0.406891	Living	FLVCR1	+	AG	Known	intronic	SINE/AluSx1
chr9_77837523	146	42	0.58871	0.181818	81.3458	1.89486e-19	2.91886e-17	0.406891	0.406891	Living	GNAQ	-	AG	Known	intronic	AluSx:SINE:Alu
chr8_92041620	138	36	0.556452	0.155844	81.2599	1.97904e-19	3.04297e-17	0.400607	0.400607	Living	RUNX1T1	-	AG	Known	intronic	Alu-SINE
chr20_18651200	142	39	0.572581	0.168831	81.2246	2.01469e-19	3.08363e-17	0.403749	0.403749	Living	AL121900.1	+	AG	Known	intronic	SINE/AluSx
chr13_49193800	125	27	0.504032	0.116883	80.9718	2.28958e-19	3.47972e-17	0.387149	0.387149	Living	FNDC3A	+	AG	Known	intronic	SINE/AluSz
chr20_34652224	143	40	0.576613	0.17316	80.7596	2.54913e-19	3.84536e-17	0.403453	0.403453	Living	PIGU	-	AG	Known	intronic	SINE/AluJb
chr10_37963301	143	40	0.576613	0.17316	80.7596	2.54913e-19	3.84536e-17	0.403453	0.403453	Living	ZNF25	-	AG	Known	intronic	SINE/AluSx1
chr12_3557682	139	37	0.560484	0.160173	80.7457	2.56713e-19	3.87234e-17	0.400311	0.400311	Living	PRMT8	+	AG	Known	intronic	SINE/MIRc
chr1_164653671	109	17	0.439516	0.0735931	80.7333	2.58329e-19	3.89654e-17	0.365923	0.365923	Living	PBX1	+	AG	Known	intronic	AluSx1:SINE:Alu
chr10_24157635	102	13	0.41129	0.0562771	80.6863	2.64547e-19	3.98702e-17	0.355013	0.355013	Living	KIAA1217	+	AG	Known	intronic	L1-LINE
chr6_124492258	132	32	0.532258	0.138528	80.6064	2.75463e-19	4.13409e-17	0.39373	0.39373	Living	NKAIN2	+	AG	Known	intronic	-/-
chr2_189788521	82	3	0.330645	0.012987	80.5187	2.87965e-19	4.3044e-17	0.317658	0.317658	Living	PMS1	+	AG	Known	intronic	SINE/MIR
chr8_4360740	129	30	0.520161	0.12987	80.4036	3.05242e-19	4.53828e-17	0.390291	0.390291	Living	CSMD1	-	AG	Known	intronic	SINE/AluY
chr1_70309663	120	24	0.483871	0.103896	80.3327	3.16398e-19	4.69712e-17	0.379975	0.379975	Living	ANKRD13C	-	AG	Known	intronic	AluYm1:SINE:Alu
chr8_118235437	144	41	0.580645	0.177489	80.3105	3.19967e-19	4.74946e-17	0.403156	0.403156	Living	SAMD12	-	AG	Known	intronic	AluSc:SINE:Alu
chr7_148710728	144	41	0.580645	0.177489	80.3105	3.19967e-19	4.74946e-17	0.403156	0.403156	Living	CUL1	+	AG	Known	intronic	SINE/AluSq2
chr11_134291405	112	19	0.451613	0.0822511	80.2722	3.26218e-19	4.83832e-17	0.369362	0.369362	Living	GLB1L3	+	AG	Known	intronic	AluSz:SINE:Alu
chr12_948601	98	11	0.395161	0.047619	80.2185	3.35217e-19	4.96686e-17	0.347542	0.347542	Living	RAD52	-	AG	Known	intronic	AluSg:SINE:Alu
chr3_141489926	149	45	0.600806	0.194805	80.134	3.49853e-19	5.17018e-17	0.406001	0.406001	Living	RASA2	+	AG	Known	intronic	-/-
chr2_86084411	96	10	0.387097	0.04329	80.0547	3.64195e-19	5.37487e-17	0.343807	0.343807	Living	POLR1A	-	AG	Known	intronic	SINE/AluSx
chr14_39322326	77	1	0.310484	0.004329	80.0018	3.74061e-19	5.5175e-17	0.306155	0.306155	Living	MIA2	+	AG	Known	intronic	AluSc:SINE:Alu
chr8_936500	115	21	0.46371	0.0909091	79.9326	3.87406e-19	5.70716e-17	0.372801	0.372801	Living	DLGAP2	+	AG	Known	intronic	-/-
chr5_146912629	115	21	0.46371	0.0909091	79.9326	3.87406e-19	5.70716e-17	0.372801	0.372801	Living	PPP2R2B	-	AG	Known	intronic	SINE/AluSx3
chr1_25894508	115	21	0.46371	0.0909091	79.9326	3.87406e-19	5.70716e-17	0.372801	0.372801	Living	STMN1	-	AG	Known	intronic	SINE/AluJb
chr3_179923116	92	8	0.370968	0.034632	79.8807	3.97717e-19	5.85197e-17	0.336336	0.336336	Living	PEX5L	-	AG	Known	intronic	AluY:SINE:Alu
chr22_40160353	145	42	0.584677	0.181818	79.8768	3.98501e-19	5.86273e-17	0.402859	0.402859	Living	TNRC6B	+	AG	Known	intronic	AluSp:SINE:Alu
chr16_6791564	130	31	0.524194	0.134199	79.7814	4.18211e-19	6.12471e-17	0.389994	0.389994	Living	RBFOX1	+	AG	Known	intronic	AluSz:SINE:Alu
chr8_119794333	130	31	0.524194	0.134199	79.7814	4.18211e-19	6.12471e-17	0.389994	0.389994	Living	TAF2	-	AG	Known	intronic	AluSx3:SINE:Alu
chr6_124508462	118	23	0.475806	0.0995671	79.7051	4.34668e-19	6.35128e-17	0.376239	0.376239	Living	NKAIN2	+	AG	Known	intronic	AluY:SINE:Alu
chr17_3495749	103	14	0.415323	0.0606061	79.6104	4.56022e-19	6.65679e-17	0.354717	0.354717	Living	ASPA	+	AG	Known	intronic	AluSg:SINE:Alu
chr8_118235365	121	25	0.487903	0.108225	79.5822	4.62565e-19	6.75199e-17	0.379678	0.379678	Living	SAMD12	-	AG	Novel	intronic	AluSc:SINE:Alu
chr16_4975352	124	27	0.5	0.116883	79.5574	4.68412e-19	6.82885e-17	0.383117	0.383117	Living	SEC14L5	+	AG	Known	intronic	AluY:SINE:Alu
chr17_19848677	134	34	0.540323	0.147186	79.4566	4.92934e-19	7.15837e-17	0.393136	0.393136	Living	ULK2	-	AG	Known	intronic	AluSg:SINE:Alu
chr3_138731417	113	20	0.455645	0.0865801	79.393	5.09065e-19	7.37112e-17	0.369065	0.369065	Living	PIK3CB	-	AG	Known	intronic	SINE/AluJb
chr10_86515746	108	17	0.435484	0.0735931	79.3503	5.20189e-19	7.52953e-17	0.361891	0.361891	Living	WAPL	-	AG	Known	intronic	AluSx1:SINE:Alu
chr2_189788528	99	12	0.399194	0.0519481	79.0644	6.01186e-19	8.61836e-17	0.347245	0.347245	Living	PMS1	+	AG	Known	intronic	SINE/MIR
chr7_152093004	122	26	0.491935	0.112554	78.8564	6.67934e-19	9.48661e-17	0.379381	0.379381	Living	GALNT11	+	AG	Known	intronic	SINE/AluSx
chr17_5303857	95	10	0.383065	0.04329	78.6985	7.23519e-19	1.02266e-16	0.339774	0.339774	Living	RABEP1	+	AG	Known	intronic	SINE/AluSq2
chr2_162755364	95	10	0.383065	0.04329	78.6985	7.23519e-19	1.02266e-16	0.339774	0.339774	Living	KCNH7	-	AG	Known	intronic	AluSx1:SINE:Alu
chr3_179922586	148	45	0.596774	0.194805	78.6647	7.35984e-19	1.03867e-16	0.401969	0.401969	Living	PEX5L	-	AG	Known	intronic	AluSz:SINE:Alu
chr5_66879556	87	6	0.350806	0.025974	78.5952	7.62327e-19	1.07538e-16	0.324832	0.324832	Living	MAST4	+	AG	Known	intronic	AluJb:SINE:Alu
chr1_29173628	87	6	0.350806	0.025974	78.5952	7.62327e-19	1.07538e-16	0.324832	0.324832	Living	SRSF4	-	AG	Known	intronic	SINE/AluSz
chr3_77134082	114	21	0.459677	0.0909091	78.5436	7.82507e-19	1.10266e-16	0.368768	0.368768	Living	ROBO2	+	AG	Known	intronic	AluSp:SINE:Alu
chr17_3495686	89	7	0.358871	0.030303	78.5338	7.86393e-19	1.10809e-16	0.328568	0.328568	Living	ASPA	+	AG	Known	intronic	SINE/AluSg
chr1_179123474	91	8	0.366935	0.034632	78.5332	7.86653e-19	1.10836e-16	0.332303	0.332303	Living	ABL2	-	AG	Known	intronic	AluSz:SINE:Alu
chr17_58500323	136	36	0.548387	0.155844	78.3802	8.49988e-19	1.19585e-16	0.392543	0.392543	Living	MTMR4	-	AG	Known	intronic	AluJb:SINE:Alu
chr4_90514695	123	27	0.495968	0.116883	78.1542	9.53043e-19	1.33069e-16	0.379085	0.379085	Living	CCSER1	+	AG	Known	intronic	SINE/AluSx1
chr10_32530418	107	17	0.431452	0.0735931	77.9767	1.04262e-18	1.44428e-16	0.357859	0.357859	Living	CCDC7	+	AG	Known	intronic	L1M3f:LINE:L1
chr17_28669250	107	17	0.431452	0.0735931	77.9767	1.04262e-18	1.44428e-16	0.357859	0.357859	Living	SUPT6H	+	AG	Known	intronic	SINE/AluSx1
chr10_97016185	100	13	0.403226	0.0562771	77.9544	1.05448e-18	1.45998e-16	0.346949	0.346949	Living	SLIT1	-	AG	Known	intronic	AluSz:SINE:Alu
chr17_48845489	80	3	0.322581	0.012987	77.8755	1.09743e-18	1.51721e-16	0.309594	0.309594	Living	CALCOCO2	+	AG	Known	intronic	SINE/AluSp
chr1_241122546	137	37	0.552419	0.160173	77.8682	1.10149e-18	1.52256e-16	0.392246	0.392246	Living	RGS7	-	AG	Known	intronic	SINE/AluSq2
chr6_12912098	141	40	0.568548	0.17316	77.8608	1.10564e-18	1.52804e-16	0.395388	0.395388	Living	PHACTR1	+	AG	Known	intronic	AluSx:SINE:Alu
chr4_169699801	98	12	0.395161	0.0519481	77.7075	1.19485e-18	1.64015e-16	0.343213	0.343213	Living	CLCN3	+	AG	Known	intronic	SINE/AluSc8
chr10_24157151	127	30	0.512097	0.12987	77.577	1.27648e-18	1.73955e-16	0.382227	0.382227	Living	KIAA1217	+	AG	Known	intronic	L1ME2:LINE:L1
chr2_36900170	127	30	0.512097	0.12987	77.577	1.27648e-18	1.73955e-16	0.382227	0.382227	Living	STRN	-	AG	Known	intronic	AluSz:SINE:Alu
chr6_165898595	105	16	0.423387	0.0692641	77.5754	1.27753e-18	1.74083e-16	0.354123	0.354123	Living	PDE10A	-	AG	Known	intronic	-/-
chr2_162755350	105	16	0.423387	0.0692641	77.5754	1.27753e-18	1.74083e-16	0.354123	0.354123	Living	KCNH7	-	AG	Known	intronic	AluSx1:SINE:Alu
chr2_77438555	96	11	0.387097	0.047619	77.5054	1.32359e-18	1.79711e-16	0.339478	0.339478	Living	LRRTM4	-	AG	Known	intronic	SINE/AluY
chr7_152093161	94	10	0.379032	0.04329	77.3505	1.4316e-18	1.9388e-16	0.335742	0.335742	Living	GALNT11	+	AG	Known	intronic	AluSx:SINE:Alu
chr19_21823950	86	6	0.346774	0.025974	77.2638	1.49586e-18	2.018e-16	0.3208	0.3208	Living	ZNF43	-	AG	Known	intronic	AluY:SINE:Alu
chr20_9768132	92	9	0.370968	0.038961	77.2455	1.50978e-18	2.03602e-16	0.332007	0.332007	Living	PAK5	-	AG	Known	intronic	.
chr9_33871894	147	45	0.592742	0.194805	77.2095	1.53753e-18	2.07005e-16	0.397937	0.397937	Living	UBE2R2	+	AG	Known	intronic	AluSc8:SINE:Alu
chr7_140779872	88	7	0.354839	0.030303	77.1983	1.5463e-18	2.08168e-16	0.324536	0.324536	Living	BRAF	-	AG	Known	intronic	AluSx:SINE:Alu
chr3_116317944	88	7	0.354839	0.030303	77.1983	1.5463e-18	2.08168e-16	0.324536	0.324536	Living	LSAMP	-	AG	Known	intronic	SINE/AluSx1
chr5_37135779	131	33	0.528226	0.142857	77.1833	1.55806e-18	2.09485e-16	0.385369	0.385369	Living	CPLANE1	-	AG	Known	intronic	SINE/AluSc5
chr2_112249582	113	21	0.455645	0.0909091	77.1648	1.5727e-18	2.11245e-16	0.364736	0.364736	Living	ZC3H8	-	AG	Known	intronic	SINE/AluSx4
chr2_135646623	108	18	0.435484	0.0779221	77.0443	1.67163e-18	2.24406e-16	0.357562	0.357562	Living	R3HDM1	+	AG	Known	intronic	SINE/AluSx
chr1_201960138	135	36	0.544355	0.155844	76.9593	1.74519e-18	2.34223e-16	0.388511	0.388511	Living	TIMM17A	+	AG	Known	intronic	SINE/AluSx1
chr15_68118385	135	36	0.544355	0.155844	76.9593	1.74519e-18	2.34223e-16	0.388511	0.388511	Living	PIAS1	+	AG	Known	intronic	AluJr:SINE:Alu
chr3_125513315	128	31	0.516129	0.134199	76.959	1.74545e-18	2.3423e-16	0.38193	0.38193	Living	SNX4	-	AG	Known	intronic	MLT1A0:LTR:ERVL-MaLR
chr5_54075729	139	39	0.560484	0.168831	76.8942	1.80368e-18	2.40852e-16	0.391653	0.391653	Living	ARL15	-	AG	Known	intronic	AluSz6:SINE:Alu
chr3_62426878	101	14	0.407258	0.0606061	76.8862	1.81096e-18	2.41796e-16	0.346652	0.346652	Living	CADPS	-	AG	Known	intronic	SINE/AluY
chr17_3495769	101	14	0.407258	0.0606061	76.8862	1.81096e-18	2.41796e-16	0.346652	0.346652	Living	ASPA	+	AG	Known	intronic	AluSg:SINE:Alu
chr18_4333758	136	37	0.548387	0.160173	76.4486	2.26022e-18	2.98299e-16	0.388214	0.388214	Living	DLGAP1	-	AG	Known	intronic	AluY:SINE:Alu
chr17_3496976	97	12	0.391129	0.0519481	76.3592	2.36485e-18	3.11844e-16	0.339181	0.339181	Living	ASPA	+	AG	Known	intronic	SINE/AluSc8
chr11_84591952	97	12	0.391129	0.0519481	76.3592	2.36485e-18	3.11844e-16	0.339181	0.339181	Living	DLG2	-	AG	Known	intronic	AluJo:SINE:Alu
chr19_40353785	114	22	0.459677	0.0952381	76.3475	2.37887e-18	3.13227e-16	0.364439	0.364439	Living	PLD3	+	AG	Known	intronic	AluY:SINE:Alu
chr16_15015078	109	19	0.439516	0.0822511	76.1446	2.63633e-18	3.44531e-16	0.357265	0.357265	Living	PDXDC1	-	AG	Known	intronic	AluY:SINE:Alu
chr17_49619636	109	19	0.439516	0.0822511	76.1446	2.63633e-18	3.44531e-16	0.357265	0.357265	Living	SPOP	-	AG	Known	intronic	SINE/AluJb
chr3_138731409	109	19	0.439516	0.0822511	76.1446	2.63633e-18	3.44531e-16	0.357265	0.357265	Living	PIK3CB	-	AG	Known	intronic	SINE/AluJb
chr6_75645455	123	28	0.495968	0.121212	76.0853	2.71676e-18	3.53452e-16	0.374756	0.374756	Living	SENP6	+	AG	Known	intronic	Alu-SINE
chr7_99567413	120	26	0.483871	0.112554	76.0776	2.72739e-18	3.54808e-16	0.371317	0.371317	Living	AC005020.2	+	AG	Known	intronic	SINE/AluSp
chr12_93472429	120	26	0.483871	0.112554	76.0776	2.72739e-18	3.54808e-16	0.371317	0.371317	Living	MRPL42	+	AG	Known	intronic	Alu-SINE
chr16_87609347	137	38	0.552419	0.164502	75.9546	2.90267e-18	3.76268e-16	0.387917	0.387917	Living	JPH3	+	AG	Known	intronic	AluSx:SINE:Alu
chr10_73753412	137	38	0.552419	0.164502	75.9546	2.90267e-18	3.76268e-16	0.387917	0.387917	Living	SEC24C	+	AG	Known	intronic	SINE/AluJo
chr5_71521045	85	6	0.342742	0.025974	75.9397	2.92466e-18	3.78999e-16	0.316768	0.316768	Living	BDP1	+	AG	Known	intronic	AluSp:SINE:Alu
chr20_53963435	87	7	0.350806	0.030303	75.8703	3.02929e-18	3.92356e-16	0.320503	0.320503	Living	BCAS1	-	AG	Known	intronic	SINE/AluSx
chr9_128426396	89	8	0.358871	0.034632	75.8616	3.04252e-18	3.94039e-16	0.324239	0.324239	Living	CERCAM	+	AG	Known	intronic	SINE/AluY
chr2_8746240	102	15	0.41129	0.0649351	75.8578	3.04843e-18	3.94509e-16	0.346355	0.346355	Living	KIDINS220	-	AG	Known	intronic	AluSq:SINE:Alu
chr20_3257338	112	21	0.451613	0.0909091	75.7961	3.14518e-18	4.06453e-16	0.360704	0.360704	Living	C20orf194	-	AG	Known	intronic	SINE/AluJb
chr7_137311188	112	21	0.451613	0.0909091	75.7961	3.14518e-18	4.06453e-16	0.360704	0.360704	Living	PTN	-	AG	Known	intronic	SINE/AluSz6
chr4_456771	107	18	0.431452	0.0779221	75.6841	3.32877e-18	4.27754e-16	0.35353	0.35353	Living	ZNF721	-	AG	Known	intronic	SINE/AluSc
chr12_13737412	107	18	0.431452	0.0779221	75.6841	3.32877e-18	4.27754e-16	0.35353	0.35353	Living	GRIN2B	-	AG	Known	intronic	SINE/AluYm1
chr20_18156092	107	18	0.431452	0.0779221	75.6841	3.32877e-18	4.27754e-16	0.35353	0.35353	Living	KAT14	+	AG	Known	intronic	LINE/L1MB3
chr17_82468188	115	23	0.46371	0.0995671	75.5577	3.54878e-18	4.54621e-16	0.364143	0.364143	Living	NARF	+	AG	Known	intronic	AluSq:SINE:Alu
chr3_123211679	134	36	0.540323	0.155844	75.5509	3.56116e-18	4.56081e-16	0.384478	0.384478	Living	SEC22A	+	AG	Known	intronic	AluJb:SINE:Alu
chr11_106773916	100	14	0.403226	0.0606061	75.5375	3.58534e-18	4.59161e-16	0.34262	0.34262	Living	GUCY1A2	-	AG	Known	intronic	LINE/L1MEd
chr8_132318611	118	25	0.475806	0.108225	75.4215	3.80219e-18	4.84833e-16	0.367581	0.367581	Living	KCNQ3	-	AG	Known	intronic	-/-
chr3_47506978	121	27	0.487903	0.116883	75.3809	3.88117e-18	4.93582e-16	0.37102	0.37102	Living	ELP6	-	AG	Known	intronic	AluSg4:SINE:Alu
chr12_948773	78	3	0.314516	0.012987	75.2597	4.12696e-18	5.24616e-16	0.301529	0.301529	Living	RAD52	-	AG	Known	intronic	AluSx1:SINE:Alu
chr5_146912621	98	13	0.395161	0.0562771	75.2574	4.13181e-18	5.25192e-16	0.338884	0.338884	Living	PPP2R2B	-	AG	Known	intronic	SINE/AluSx3
chr17_28667250	96	12	0.387097	0.0519481	75.0194	4.66104e-18	5.871e-16	0.335149	0.335149	Living	SUPT6H	+	AG	Known	intronic	AluYj4:SINE:Alu
chr16_28619686	128	32	0.516129	0.138528	74.9694	4.78057e-18	6.01325e-16	0.377601	0.377601	Living	SULT1A1	-	AG	Known	intronic	AluJb:SINE:Alu
chr1_164653639	128	32	0.516129	0.138528	74.9694	4.78057e-18	6.01325e-16	0.377601	0.377601	Living	PBX1	+	AG	Known	intronic	SINE/AluSx1
chr5_118898576	94	11	0.379032	0.047619	74.8258	5.14135e-18	6.43576e-16	0.331413	0.331413	Living	DTWD2	-	AG	Known	intronic	AluSx1:SINE:Alu
chr3_142487412	94	11	0.379032	0.047619	74.8258	5.14135e-18	6.43576e-16	0.331413	0.331413	Living	ATR	-	AG	Known	intronic	AluJo:SINE:Alu
chr12_53183903	116	24	0.467742	0.103896	74.7943	5.22413e-18	6.53514e-16	0.363846	0.363846	Living	ZNF740	+	AG	Known	intronic	AluJb:SINE:Alu
chr13_72947838	108	19	0.435484	0.0822511	74.7883	5.24003e-18	6.55453e-16	0.353233	0.353233	Living	PIBF1	+	AG	Known	intronic	L1PA7:LINE:L1
chr14_67008644	122	28	0.491935	0.121212	74.707	5.46024e-18	6.81234e-16	0.370723	0.370723	Living	GPHN	+	AG	Known	intronic	SINE/AluJb
chr3_158689634	132	35	0.532258	0.151515	74.6796	5.53664e-18	6.87683e-16	0.380743	0.380743	Living	GFM1	+	AG	Known	intronic	AluSq2:SINE:Alu
chr15_44124092	92	10	0.370968	0.04329	74.679	5.53828e-18	6.8786e-16	0.327678	0.327678	Living	FRMD5	-	AG	Known	intronic	AluSq2:SINE:Alu
chr1_217484171	90	9	0.362903	0.038961	74.5818	5.8177e-18	7.19218e-16	0.323942	0.323942	Living	GPATCH2	-	AG	Known	intronic	MLT2B4:LTR:ERVL
chr8_38246749	90	9	0.362903	0.038961	74.5818	5.8177e-18	7.19218e-16	0.323942	0.323942	Living	DDHD2	+	AG	Known	intronic	AluSx:SINE:Alu
chr2_99407191	136	38	0.548387	0.164502	74.5489	5.91553e-18	7.31011e-16	0.383885	0.383885	Living	REV1	-	AG	Known	intronic	AluSx:SINE:Alu
chr12_123239451	88	8	0.354839	0.034632	74.5375	5.94968e-18	7.35009e-16	0.320207	0.320207	Living	C12orf65	+	AG	Known	intronic	AluSc8:SINE:Alu
chr8_106749212	101	15	0.407258	0.0649351	74.5133	6.02314e-18	7.43833e-16	0.342323	0.342323	Living	OXR1	+	AG	Known	intronic	AluY:SINE:Alu
chr12_23785036	111	21	0.447581	0.0909091	74.4375	6.25895e-18	7.71985e-16	0.356672	0.356672	Living	SOX5	-	AG	Known	intronic	SINE/AluJo
chr6_42647022	111	21	0.447581	0.0909091	74.4375	6.25895e-18	7.71985e-16	0.356672	0.356672	Living	UBR2	+	AG	Known	intronic	SINE/AluSz6
chr3_77134033	111	21	0.447581	0.0909091	74.4375	6.25895e-18	7.71985e-16	0.356672	0.356672	Living	ROBO2	+	AG	Known	intronic	SINE/AluSp
chr7_24616326	106	18	0.427419	0.0779221	74.3334	6.59768e-18	8.12403e-16	0.349497	0.349497	Living	MPP6	+	AG	Known	intronic	LINE/L1M2
chr11_73713381	114	23	0.459677	0.0995671	74.1961	7.07308e-18	8.66781e-16	0.36011	0.36011	Living	RAB6A	-	AG	Known	intronic	SINE/AluY
chr2_80131867	114	23	0.459677	0.0995671	74.1961	7.07308e-18	8.66781e-16	0.36011	0.36011	Living	CTNNA2	+	AG	Known	intronic	SINE/AluSq2
chr9_127378845	133	36	0.53629	0.155844	74.1549	7.22228e-18	8.84405e-16	0.380446	0.380446	Living	GARNL3	+	AG	Known	intronic	SINE/AluSx1
chr4_92718509	117	25	0.471774	0.108225	74.0561	7.59283e-18	9.24403e-16	0.363549	0.363549	Living	GRID2	+	AG	Known	intronic	SINE/AluJr4
chr17_2987421	123	29	0.495968	0.125541	74.0549	7.59759e-18	9.24914e-16	0.370427	0.370427	Living	RAP1GAP2	+	AG	Known	intronic	SINE/AluSp
chr7_130089982	123	29	0.495968	0.125541	74.0549	7.59759e-18	9.24914e-16	0.370427	0.370427	Living	KLHDC10	+	AG	Known	intronic	AluSp:SINE:Alu
chr19_40535854	120	27	0.483871	0.116883	74.0109	7.76875e-18	9.4526e-16	0.366988	0.366988	Living	SPTBN4	+	AG	Known	intronic	AluSx3:SINE:Alu
chr11_68096314	120	27	0.483871	0.116883	74.0109	7.76875e-18	9.4526e-16	0.366988	0.366988	Living	CHKA	-	AG	Known	intronic	SINE/AluSq2
chr5_131428353	146	46	0.58871	0.199134	73.9653	7.95035e-18	9.67177e-16	0.389575	0.389575	Living	RAPGEF6	-	AG	Known	intronic	AluJr:SINE:Alu
chr16_15013308	109	20	0.439516	0.0865801	73.9236	8.11981e-18	9.8666e-16	0.352936	0.352936	Living	PDXDC1	-	AG	Known	intronic	SINE/AluYh3
chr2_166071701	97	13	0.391129	0.0562771	73.9219	8.12688e-18	9.87445e-16	0.334852	0.334852	Living	SCN1A	-	AG	Known	intronic	AluY:SINE:Alu
chr15_42985732	142	43	0.572581	0.186147	73.7194	9.00515e-18	1.08996e-15	0.386433	0.386433	Living	UBR1	-	AG	Known	intronic	AluJb:SINE:Alu
chr12_131847302	134	37	0.540323	0.160173	73.6471	9.34067e-18	1.12407e-15	0.380149	0.380149	Living	MMP17	+	AG	Known	intronic	SINE/AluY
chr3_49066943	112	22	0.451613	0.0952381	73.6274	9.43446e-18	1.13527e-15	0.356375	0.356375	Living	QRICH1	-	AG	Known	intronic	SINE/AluSx
chr3_7352527	127	32	0.512097	0.138528	73.5898	9.61601e-18	1.15653e-15	0.373569	0.373569	Living	GRM7	+	AG	Known	intronic	LTR/ERVL-B4-int
chr1_26439085	127	32	0.512097	0.138528	73.5898	9.61601e-18	1.15653e-15	0.373569	0.373569	Living	DHDDS	-	AG	Known	intronic	SINE/AluSx1
chr3_129860737	102	16	0.41129	0.0692641	73.527	9.92714e-18	1.19251e-15	0.342026	0.342026	Living	TMCC1	-	AG	Known	intronic	AluSg:SINE:Alu
chr2_151466954	81	5	0.326613	0.021645	73.456	1.02907e-17	1.23383e-15	0.304968	0.304968	Living	RIF1	+	AG	Known	intronic	SINE/AluSx
chr20_18303315	107	19	0.431452	0.0822511	73.4416	1.03657e-17	1.24097e-15	0.349201	0.349201	Living	ZNF133	+	AG	Known	intronic	AluSq:SINE:Alu
chr8_65737064	115	24	0.46371	0.103896	73.4361	1.03949e-17	1.24433e-15	0.359814	0.359814	Living	PDE7A	-	AG	Known	intronic	AluJb:SINE:Alu
chr13_72947854	124	30	0.5	0.12987	73.4238	1.04598e-17	1.24895e-15	0.37013	0.37013	Living	PIBF1	+	AG	Known	intronic	L1-LINE
chr5_146912633	118	26	0.475806	0.112554	73.3423	1.09009e-17	1.30063e-15	0.363252	0.363252	Living	PPP2R2B	-	AG	Known	intronic	SINE/AluSx3
chr15_42432854	121	28	0.487903	0.121212	73.3399	1.09141e-17	1.30202e-15	0.366691	0.366691	Living	ZNF106	-	AG	Known	intronic	SINE/AluJo
chr11_79010706	121	28	0.487903	0.121212	73.3399	1.09141e-17	1.30202e-15	0.366691	0.366691	Living	TENM4	-	AG	Known	intronic	ERVL-MaLR-LTR
chr8_1145072	143	44	0.576613	0.190476	73.3165	1.10442e-17	1.31625e-15	0.386137	0.386137	Living	DLGAP2	+	AG	Known	intronic	-
chr11_117066206	143	44	0.576613	0.190476	73.3165	1.10442e-17	1.31625e-15	0.386137	0.386137	Living	SIK3	-	AG	Known	intronic	SINE/AluSz
chr1_63423072	83	6	0.334677	0.025974	73.3135	1.10608e-17	1.31817e-15	0.308703	0.308703	Living	ALG6	+	AG	Known	intronic	AluSz:SINE:Alu
chr17_29913772	131	35	0.528226	0.151515	73.2941	1.11699e-17	1.33103e-15	0.376711	0.376711	Living	SSH2	-	AG	Known	intronic	SINE/AluSp
chr17_19862139	131	35	0.528226	0.151515	73.2941	1.11699e-17	1.33103e-15	0.376711	0.376711	Living	ULK2	-	AG	Known	intronic	AluSx1:SINE:Alu
chr5_71521077	89	9	0.358871	0.038961	73.2619	1.13541e-17	1.34978e-15	0.31991	0.31991	Living	BDP1	+	AG	Known	intronic	AluSp:SINE:Alu
chr16_89579079	100	15	0.403226	0.0649351	73.1778	1.18483e-17	1.39747e-15	0.338291	0.338291	Living	CPNE7	+	AG	Known	intronic	SINE/AluSx3
chr1_42328174	139	41	0.560484	0.177489	73.1657	1.19208e-17	1.40587e-15	0.382995	0.382995	Living	FOXJ3	-	AG	Known	intronic	AluJr:SINE:Alu
chr19_58349145	139	41	0.560484	0.177489	73.1657	1.19208e-17	1.40587e-15	0.382995	0.382995	Living	A1BG	+	AG	Known	intronic	AluSq:SINE:Alu
chr14_55394211	105	18	0.423387	0.0779221	72.9923	1.30158e-17	1.53116e-15	0.345465	0.345465	Living	ATG14	-	AG	Known	intronic	SINE/AluSg
chr2_148066269	105	18	0.423387	0.0779221	72.9923	1.30158e-17	1.53116e-15	0.345465	0.345465	Living	MBD5	+	AG	Known	intronic	AluJr:SINE:Alu
chr3_57895760	113	23	0.455645	0.0995671	72.8448	1.40259e-17	1.64616e-15	0.356078	0.356078	Living	SLMAP	+	AG	Known	intronic	AluJo:SINE:Alu
chr5_94599265	125	31	0.504032	0.134199	72.813	1.42532e-17	1.66884e-15	0.369833	0.369833	Living	KIAA0825	-	AG	Known	intronic	LINE/L1M2
chr11_69091151	140	42	0.564516	0.181818	72.7349	1.48289e-17	1.73173e-15	0.382698	0.382698	Living	AP003071.5	+	AG	Known	intronic	SINE/AluJo
chr12_110294527	136	39	0.548387	0.168831	72.6807	1.5242e-17	1.77047e-15	0.379556	0.379556	Living	ATP2A2	+	AG	Known	intronic	SINE/AluSz
chr8_140913434	119	27	0.479839	0.116883	72.6518	1.54666e-17	1.79605e-15	0.362956	0.362956	Living	PTK2	-	AG	Known	intronic	SINE/AluSz6
chr3_49038776	96	13	0.387097	0.0562771	72.5951	1.59174e-17	1.84762e-15	0.33082	0.33082	Living	QRICH1	-	AG	Known	intronic	AluSx3:SINE:Alu
chr2_135646592	103	17	0.415323	0.0735931	72.5766	1.6067e-17	1.86406e-15	0.34173	0.34173	Living	R3HDM1	+	AG	Known	intronic	SINE/AluSx
chr7_158768794	145	46	0.584677	0.199134	72.552	1.62687e-17	1.88712e-15	0.385543	0.385543	Living	ESYT2	-	AG	Known	intronic	SINE/AluJo
chr7_139368538	129	34	0.520161	0.147186	72.4592	1.70523e-17	1.97308e-15	0.372975	0.372975	Living	FMC1-LUC7L2	+	AG	Known	intronic	AluSx1:SINE:Alu
chr14_55584397	111	22	0.447581	0.0952381	72.2826	1.86481e-17	2.14645e-15	0.352343	0.352343	Living	KTN1	+	AG	Known	intronic	LINE/L2a
chr16_89581714	111	22	0.447581	0.0952381	72.2826	1.86481e-17	2.14645e-15	0.352343	0.352343	Living	CPNE7	+	AG	Known	intronic	SINE/AluJb
chr2_172986787	111	22	0.447581	0.0952381	72.2826	1.86481e-17	2.14645e-15	0.352343	0.352343	Living	RAPGEF4	+	AG	Known	intronic	AluSz:SINE:Alu
chrX_154071305	133	37	0.53629	0.160173	72.2652	1.88132e-17	2.16477e-15	0.376117	0.376117	Living	MECP2	-	AG	Known	intronic	AluJr4:SINE:Alu
chr6_87241185	126	32	0.508065	0.138528	72.2219	1.92309e-17	2.20843e-15	0.369536	0.369536	Living	ZNF292	+	AG	Known	intronic	AluSc8:SINE:Alu
chr1_92540300	126	32	0.508065	0.138528	72.2219	1.92309e-17	2.20843e-15	0.369536	0.369536	Living	EVI5	-	AG	Known	intronic	L1MB8:LINE:L1
chr10_14027150	101	16	0.407258	0.0692641	72.1958	1.94866e-17	2.2356e-15	0.337994	0.337994	Living	FRMD4A	-	AG	Known	intronic	-/-
chr12_121282828	123	30	0.495968	0.12987	72.0623	2.0851e-17	2.38555e-15	0.366098	0.366098	Living	CAMKK2	-	AG	Known	intronic	AluSx1:SINE:Alu
chr11_21490968	82	6	0.330645	0.025974	72.0114	2.13958e-17	2.44179e-15	0.304671	0.304671	Living	NELL1	+	AG	Known	intronic	LINE/L1MA4A
chr22_38662999	117	26	0.471774	0.112554	71.9908	2.16201e-17	2.45975e-15	0.35922	0.35922	Living	CBY1	+	AG	Known	intronic	AluSx1:SINE:Alu
chr22_21801189	117	26	0.471774	0.112554	71.9908	2.16201e-17	2.45975e-15	0.35922	0.35922	Living	MAPK1	-	AG	Known	intronic	SINE/AluSx
chr5_11833652	120	28	0.483871	0.121212	71.9838	2.16967e-17	2.46829e-15	0.362659	0.362659	Living	CTNND2	-	AG	Known	intronic	SINE/AluSx1
chr2_201009655	84	7	0.33871	0.030303	71.9314	2.22806e-17	2.53418e-15	0.308407	0.308407	Living	FAM126B	-	AG	Known	intronic	AluSz6:SINE:Alu
chr13_20811534	130	35	0.524194	0.151515	71.9209	2.23995e-17	2.54762e-15	0.372678	0.372678	Living	XPO4	-	AG	Known	intronic	AluSz6:SINE:Alu
chr16_28828439	142	44	0.572581	0.190476	71.9163	2.24525e-17	2.55338e-15	0.382104	0.382104	Living	ATXN2L	+	AG	Known	intronic	SINE/AluSp
chr2_151994017	86	8	0.346774	0.034632	71.9124	2.24971e-17	2.55836e-15	0.312142	0.312142	Living	CACNB4	-	AG	Known	intronic	SINE/AluJo
chr19_14487435	99	15	0.399194	0.0649351	71.8512	2.32048e-17	2.6364e-15	0.334258	0.334258	Living	GIPC1	-	AG	Known	intronic	AluSx3:SINE:Alu
chr19_46744482	138	41	0.556452	0.177489	71.7764	2.41013e-17	2.72551e-15	0.378962	0.378962	Living	STRN4	-	AG	Known	intronic	SINE/AluJo
chr10_103005542	104	18	0.419355	0.0779221	71.6606	2.55583e-17	2.87582e-15	0.341433	0.341433	Living	CNNM2	+	AG	Known	intronic	SINE/AluSq
chr19_14490625	143	45	0.576613	0.194805	71.5278	2.73385e-17	3.07181e-15	0.381808	0.381808	Living	GIPC1	-	AG	Known	intronic	SINE/AluSp
chr17_30437962	112	23	0.451613	0.0995671	71.5038	2.76731e-17	3.10855e-15	0.352046	0.352046	Living	CPD	+	AG	Known	intronic	AluJo:SINE:Alu
chr7_157247138	131	36	0.528226	0.155844	71.4	2.91675e-17	3.26658e-15	0.372382	0.372382	Living	UBE3C	+	AG	Known	intronic	AluSq:SINE:Alu
chr5_177145029	115	25	0.46371	0.108225	71.3571	2.98076e-17	3.33384e-15	0.355485	0.355485	Living	NSD1	+	AG	Known	intronic	AluSx:SINE:Alu
chr10_24157177	115	25	0.46371	0.108225	71.3571	2.98076e-17	3.33384e-15	0.355485	0.355485	Living	KIAA1217	+	AG	Known	intronic	L1ME2:LINE:L1
chr1_65005261	118	27	0.475806	0.116883	71.3036	3.06272e-17	3.41933e-15	0.358923	0.358923	Living	JAK1	-	AG	Known	intronic	SINE/AluSq2
chr2_53979436	118	27	0.475806	0.116883	71.3036	3.06272e-17	3.41933e-15	0.358923	0.358923	Living	ACYP2	+	AG	Known	intronic	SINE/AluSc
chr3_7352924	95	13	0.383065	0.0562771	71.2769	3.10454e-17	3.45182e-15	0.326787	0.326787	Living	GRM7	+	AG	Known	intronic	LTR/ERVL-B4-int
chr7_148736040	93	12	0.375	0.0519481	71.0508	3.48138e-17	3.85503e-15	0.323052	0.323052	Living	CUL1	+	AG	Known	intronic	AluJb:SINE:Alu
chr14_79111051	93	12	0.375	0.0519481	71.0508	3.48138e-17	3.85503e-15	0.323052	0.323052	Living	NRXN3	+	AG	Known	intronic	Alu-SINE
chr22_38005161	93	12	0.375	0.0519481	71.0508	3.48138e-17	3.85503e-15	0.323052	0.323052	Living	POLR2F	+	AG	Known	intronic	MIRb:SINE:MIR
chr14_50799936	132	37	0.532258	0.160173	70.8958	3.76601e-17	4.15703e-15	0.372085	0.372085	Living	NIN	-	AG	Known	intronic	SINE/AluSq2
chr2_105050579	91	11	0.366935	0.047619	70.8685	3.81849e-17	4.20013e-15	0.319316	0.319316	Living	MRPS9	+	AG	Known	intronic	.
chr15_77332410	125	32	0.504032	0.138528	70.8657	3.8239e-17	4.20522e-15	0.365504	0.365504	Living	PEAK1	-	AG	Known	intronic	AluY:SINE:Alu
chr11_73685488	105	19	0.423387	0.0822511	70.7773	3.99914e-17	4.38786e-15	0.341136	0.341136	Living	RAB6A	-	AG	Known	intronic	AluSc8:SINE:Alu
chr20_31556091	113	24	0.455645	0.103896	70.7511	4.0526e-17	4.44247e-15	0.351749	0.351749	Living	HM13	+	AG	Known	intronic	AluSp:SINE:Alu
chr10_13912667	89	10	0.358871	0.04329	70.7324	4.09117e-17	4.4831e-15	0.315581	0.315581	Living	FRMD4A	-	AG	Known	intronic	SINE/AluY
chr7_122362023	89	10	0.358871	0.04329	70.7324	4.09117e-17	4.4831e-15	0.315581	0.315581	Living	CADPS2	-	AG	Known	intronic	AluSp:SINE:Alu
chr1_31311544	122	30	0.491935	0.12987	70.7122	4.13335e-17	4.52902e-15	0.362065	0.362065	Living	ZCCHC17	+	AG	Known	intronic	LTR/MLT1A1
chr15_65608313	119	28	0.479839	0.121212	70.6389	4.28979e-17	4.69557e-15	0.358627	0.358627	Living	INTS14	-	AG	Known	intronic	AluSx1:SINE:Alu
chr2_172986730	85	8	0.342742	0.034632	70.6113	4.35027e-17	4.76035e-15	0.30811	0.30811	Living	RAPGEF4	+	AG	Known	intronic	SINE/AluSz
chr5_59423247	98	15	0.395161	0.0649351	70.5336	4.52484e-17	4.92381e-15	0.330226	0.330226	Living	PDE4D	-	AG	Known	intronic	L2c:LINE:L2
chr5_103089597	141	44	0.568548	0.190476	70.5296	4.53411e-17	4.93341e-15	0.378072	0.378072	Living	GIN1	-	AG	Known	intronic	AluJb:SINE:Alu
chr2_206018412	108	21	0.435484	0.0909091	70.4216	4.78938e-17	5.20252e-15	0.344575	0.344575	Living	INO80D	-	AG	Known	intronic	AluSx1:SINE:Alu
chr10_13694795	137	41	0.552419	0.177489	70.4002	4.84149e-17	5.24474e-15	0.37493	0.37493	Living	FRMD4A	-	AG	Known	intronic	SINE/AluJo
chr16_19024169	103	18	0.415323	0.0779221	70.3384	4.99554e-17	5.3943e-15	0.337401	0.337401	Living	TMC7	+	AG	Known	intronic	AluJr:SINE:Alu
chr5_151112738	96	14	0.387097	0.0606061	70.2308	5.2755e-17	5.67578e-15	0.326491	0.326491	Living	ANXA6	-	AG	Known	intronic	SINE/AluJb
chr17_529992	96	14	0.387097	0.0606061	70.2308	5.2755e-17	5.67578e-15	0.326491	0.326491	Living	VPS53	-	AG	Known	intronic	AluJo:SINE:Alu
chr10_13959389	111	23	0.447581	0.0995671	70.173	5.43243e-17	5.84022e-15	0.348014	0.348014	Living	FRMD4A	-	AG	Known	intronic	SINE/AluSx4
chr17_2645473	123	31	0.495968	0.134199	70.1069	5.61755e-17	6.03271e-15	0.361769	0.361769	Living	PAFAH1B1	+	AG	Known	intronic	SINE/AluSz
chr8_66502926	130	36	0.524194	0.155844	70.041	5.80855e-17	6.23579e-15	0.368349	0.368349	Living	AC009879.3	+	AG	Known	intronic	SINE/AluJb
chr16_862623	130	36	0.524194	0.155844	70.041	5.80855e-17	6.23579e-15	0.368349	0.368349	Living	LMF1	-	AG	Known	intronic	Alu-SINE
chr12_131847298	120	29	0.483871	0.125541	69.9957	5.94331e-17	6.374e-15	0.35833	0.35833	Living	MMP17	+	AG	Known	intronic	SINE/AluY
chr5_142141375	134	39	0.540323	0.168831	69.9357	6.12691e-17	6.55742e-15	0.371491	0.371491	Living	NDFIP1	+	AG	Known	intronic	SINE/AluYm1
chr16_53467576	101	17	0.407258	0.0735931	69.9326	6.13663e-17	6.56718e-15	0.333665	0.333665	Living	RBL2	+	AG	Known	intronic	AluSz6:SINE:Alu
chr17_45926090	101	17	0.407258	0.0735931	69.9326	6.13663e-17	6.56718e-15	0.333665	0.333665	Living	MAPT	+	AG	Novel	intronic	AluSz6:SINE:Alu
chr2_25423068	101	17	0.407258	0.0735931	69.9326	6.13663e-17	6.56718e-15	0.333665	0.333665	Living	DTNB	-	AG	Known	intronic	AluSx1:SINE:Alu
chr5_171904219	106	20	0.427419	0.0865801	69.9252	6.15978e-17	6.58873e-15	0.340839	0.340839	Living	FBXW11	-	AG	Known	intronic	AluSz6:SINE:Alu
chr10_5688294	106	20	0.427419	0.0865801	69.9252	6.15978e-17	6.58873e-15	0.340839	0.340839	Living	TASOR2	+	AG	Known	intronic	AluJr:SINE:Alu
chr12_25197542	143	46	0.576613	0.199134	69.7671	6.67357e-17	7.07836e-15	0.377479	0.377479	Living	ETFRF1	+	AG	Known	intronic	SINE/AluJb
chr14_50799941	127	34	0.512097	0.147186	69.7446	6.75018e-17	7.15892e-15	0.364911	0.364911	Living	NIN	-	AG	Known	intronic	SINE/AluSq2
chr15_28316182	90	11	0.362903	0.047619	69.5658	7.39065e-17	7.81696e-15	0.315284	0.315284	Living	HERC2	-	AG	Known	intronic	AluSx:SINE:Alu
chr16_2260338	99	16	0.399194	0.0692641	69.561	7.4088e-17	7.83591e-15	0.329929	0.329929	Living	RNPS1	-	AG	Known	intronic	AluSx:SINE:Alu
chr10_78021163	139	43	0.560484	0.186147	69.557	7.42366e-17	7.85112e-15	0.374337	0.374337	Living	POLR3A	-	AG	Known	intronic	Alu-SINE
chr2_112248602	131	37	0.528226	0.160173	69.5387	7.49283e-17	7.92045e-15	0.368053	0.368053	Living	ZC3H8	-	AG	Known	intronic	SINE/AluSp
chr2_31938859	124	32	0.5	0.138528	69.5211	7.56006e-17	7.98432e-15	0.361472	0.361472	Living	MEMO1	-	AG	Known	intronic	AluJb:SINE:Alu
chr2_189788531	135	40	0.544355	0.17316	69.4789	7.72367e-17	8.12887e-15	0.371195	0.371195	Living	PMS1	+	AG	Known	intronic	SINE/MIR
chr4_169700306	112	24	0.451613	0.103896	69.4242	7.94071e-17	8.33646e-15	0.347717	0.347717	Living	CLCN3	+	AG	Known	intronic	SINE/AluSx
chr14_67008362	112	24	0.451613	0.103896	69.4242	7.94071e-17	8.33646e-15	0.347717	0.347717	Living	GPHN	+	AG	Known	intronic	Alu-SINE
chr14_74690063	84	8	0.33871	0.034632	69.3178	8.38106e-17	8.7629e-15	0.304078	0.304078	Living	AREL1	-	AG	Known	intronic	AluJb:SINE:Alu
chr19_9812055	118	28	0.475806	0.121212	69.3049	8.43577e-17	8.81898e-15	0.354594	0.354594	Living	FBXL12	-	AG	Known	intronic	SINE/AluJo
chr1_43661943	97	15	0.391129	0.0649351	69.225	8.78486e-17	9.17254e-15	0.326194	0.326194	Living	AL451062.4	+	AG	Known	intronic	SINE/AluJo
[truncated: 27,854 more rows]

## Sheet: Differential editing - bulk RNA
Site	Strand	Subs	Novelty	Region	Repeat	Gene	Delta	P.Value	adj.P.Val	Recode	Category	R - p.val ADAR	R - p.val ADARB1	R - p.val ADARB2	R - p.val ADAR combo	Site	R - ADAR	R - ADARB1	R - ADARB2	R - ADAR combo		Covariates	Total DE sites	Total DE sites (up in living)	Total DE sites (up in PM)
chrX_13841252	-	AG	Known	intronic	-	GPM6B	0.494507	9.54614e-173	5.23367e-168	0	PM	2.02501e-75	8.41497e-16	0.000317015	3.72721e-10	chrX_13841252	0.709972	0.35477	0.163006	0.279791		Full model	42493	1449	41044
chr3_169987185	+	AG	Known	intronic	SINE/AluJb	SEC62	0.561964	1.54082e-151	4.22376e-147	0	PM	6.81153e-59	4.17454e-10	2.0311e-07	2.01227e-05	chr3_169987185	0.647648	0.279033	0.233533	0.192479		Full model + ADAR1	40161	439	39722
chr2_47168621	-	AG	Known	intronic	SINE/AluSp	AC073283.3;CALM2	0.531733	1.71231e-147	3.12924e-143	0	PM	1.04827e-67	8.32067e-15	5.40394e-06	3.05874e-08	chr2_47168621	0.682798	0.342974	0.205077	0.248415		Full model + ADAR2	41786	908	40878
chr8_106734076	+	AG	Known	intronic	AluJb:SINE:Alu	OXR1	0.479757	2.97809e-140	4.08184e-136	0	PM	1.22685e-66	7.64483e-13	0.0011375	6.8201e-09	chr8_106734076	0.678786	0.318111	0.147486	0.259565		Full model + ADAR1+ADAR2	40185	380	39805
chr8_135532962	+	AG	Known	intronic	-	KHDRBS3	0.394751	6.21192e-137	6.81137e-133	0	PM	9.25213e-62	1.93519e-17	0.00318837	5.71179e-11	chr8_135532962	0.659616	0.373179	0.133787	0.292017		Full model + ADAR1+ADAR2+ADAR3	40087	387	39700
chr21_37427130	+	AG	Known	intronic	SINE/AluJr	DYRK1A	0.504824	1.05714e-135	9.65961e-132	0	PM	1.02001e-65	1.97717e-15	0.000262934	1.8676e-09	chr21_37427130	0.675279	0.35043	0.165165	0.268786
chr8_135533006	+	AG	Known	intronic	-	KHDRBS3	0.387895	1.06754e-131	8.36109e-128	0	PM	3.21544e-66	2.25934e-20	0.00996048	5.33274e-13	chr8_135533006	0.677197	0.403463	0.117045	0.320178
chr3_12999712	-	AG	Known	intronic	-/-	IQSEC1	0.50143	2.90456e-125	1.99053e-121	0	PM	1.85997e-66	5.86594e-14	0.00120628	2.17098e-09	chr3_12999712	0.678101	0.332508	0.146736	0.267732
chr14_21248332	-	AG	Known	intronic	Alu-SINE	HNRNPC	0.432477	8.14728e-125	4.96305e-121	0	PM	2.40476e-80	1.60795e-23	0.310149	5.68876e-18	chr14_21248332	0.72582	0.432844	0.0462271	0.378908
chr3_33534533	-	AG	Known	intronic	Alu-SINE	CLASP2	0.447983	1.56929e-123	8.60364e-120	0	PM	3.41372e-60	2.13764e-13	0.000495119	1.59095e-08	chr3_33534533	0.653142	0.325353	0.157751	0.253337
chr10_11241239	+	AG	Known	intronic	SINE/AluSz	CELF2	0.452025	2.03045e-123	1.012e-119	0	PM	1.88681e-52	3.70053e-08	3.28808e-06	7.48114e-05	chr10_11241239	0.618633	0.246961	0.20964	0.179027
chr5_134378040	+	AG	Known	intronic	SINE/AluJb	UBE2B	0.406808	5.99839e-122	2.74051e-118	0	PM	8.67991e-75	1.8663e-27	0.0870206	5.43042e-18	chr5_134378040	0.707858	0.465947	0.0778708	0.379124
chr2_80437032	+	AG	Known	intronic	LTR/MLT1A0	CTNNA2	0.494863	1.71628e-121	7.23806e-118	0	PM	2.12234e-62	6.9771e-12	1.08042e-05	5.17495e-07	chr2_80437032	0.662212	0.305061	0.198538	0.225799
chr11_117070415	-	AG	Known	intronic	SINE/AluJo	SIK3	0.40325	7.15359e-121	2.8014e-117	0	PM	2.83729e-50	4.02728e-09	1.71855e-07	0.000114183	chr11_117070415	0.608093	0.263358	0.234887	0.174481
chr1_10356983	+	AG	Known	intronic	SINE/AluJr	KIF1B	0.415838	5.43811e-120	1.98763e-116	0	PM	3.43316e-70	8.14443e-25	0.0498141	4.04456e-16	chr1_10356983	0.691887	0.444146	0.0892145	0.358439
chr4_157347959	+	AG	Known	intronic	Alu-SINE	GRIA2	0.422859	2.1484e-118	7.36163e-115	0	PM	1.14255e-48	1.52621e-05	8.61395e-08	0.00350736	chr4_157347959	0.600061	0.195196	0.240397	0.132456
chr6_69053134	+	AG	Known	intronic	Alu-SINE	ADGRB3	0.473343	7.94111e-118	2.56101e-114	0	PM	8.99683e-62	1.05063e-12	3.92243e-05	1.29137e-07	chr6_69053134	0.659665	0.316274	0.18576	0.237183
chr2_152419506	+	AG	Known	intronic	L1-LINE	FMNL2	0.399766	1.07653e-116	3.27892e-113	0	PM	3.29499e-77	1.86822e-25	0.840819	2.7597e-20	chr2_152419506	0.715854	0.449573	0.00915287	0.402609
chr4_55421413	+	AG	Known	intronic	Alu-SINE	TMEM165	0.440764	1.1449e-116	3.30364e-113	0	PM	3.04723e-60	1.19367e-11	0.00628998	1.19919e-08	chr4_55421413	0.653348	0.301791	0.124035	0.255434
chr12_79799983	-	AG	Known	intronic	SINE/AluJb	PPP1R12A	0.461873	3.76096e-116	1.03097e-112	0	PM	1.43843e-63	1.77465e-10	0.000499713	1.9477e-07	chr12_79799983	0.666891	0.284699	0.15764	0.233874
chr2_144409837	-	AG	Known	intronic	Alu-SINE	ZEB2	0.480819	1.64131e-112	4.28499e-109	0	PM	3.67815e-72	2.48272e-24	0.254835	1.49206e-17	chr2_144409837	0.698861	0.439972	0.0518576	0.374406
chr1_37500932	-	AG	Known	intronic	-	MEAF6	0.513922	5.16253e-111	1.28653e-107	0	PM	1.47023e-61	6.04514e-15	0.184374	3.68213e-12	chr1_37500932	0.658794	0.344649	0.0604378	0.308899
chr5_66034308	+	AG	Known	intronic	AluSx1:SINE:Alu	ERBIN	0.437547	2.07258e-110	4.9404e-107	0	PM	7.37606e-63	1.1204e-14	0.000711548	2.54703e-09	chr5_66034308	0.664059	0.341405	0.153353	0.266609
chrX_13925447	-	AG	Known	intronic	SINE/AluJr	GPM6B	0.360173	1.30037e-109	2.97054e-106	0	PM	3.79203e-65	2.30166e-24	0.0617256	9.72093e-16	chrX_13925447	0.67308	0.440258	0.0849871	0.354042
chrX_13910350	-	AG	Known	intronic	hAT-Charlie-DNA	GPM6B	0.423429	1.06271e-108	2.33052e-105	0	PM	4.35557e-88	1.37765e-32	0.461801	1.24698e-26	chrX_13910350	0.748663	0.504308	-0.0335266	0.459302
chr7_117175667	+	AG	Known	intronic	MIR-SINE	ST7	0.468844	1.63334e-108	3.44414e-105	0	PM	3.76453e-55	3.07707e-09	0.000743464	1.37543e-06	chr7_117175667	0.631172	0.265273	0.152813	0.21741
chr8_135534035	+	AG	Known	intronic	TcMar-Tigger-DNA	KHDRBS3	0.391459	1.33801e-107	2.71691e-104	0	PM	5.10149e-52	1.82983e-08	0.000260448	7.98577e-06	chr8_135534035	0.616573	0.252292	0.165274	0.201417
chr12_122514024	-	AG	Known	intronic	SINE/AluJo	RSRC2	0.411855	6.50196e-107	1.27311e-103	0	PM	6.07335e-48	2.16109e-10	3.02436e-07	4.19125e-05	chr12_122514024	0.596354	0.283405	0.230274	0.18508
chr13_67184511	-	AG	Known	intronic	Alu-SINE	PCDH9	0.231582	1.00483e-106	1.89966e-103	0	PM	4.3263e-71	1.79725e-26	0.559374	1.63852e-19	chr13_67184511	0.695097	0.458006	0.0265992	0.394898
chr17_28152736	+	AG	Known	intronic	SINE/AluJb	NLK	0.435622	3.59967e-106	6.57839e-103	0	PM	1.60641e-58	6.99465e-14	0.00255992	3.38359e-09	chr17_28152736	0.646053	0.331546	0.136807	0.264599
chr3_179848465	-	AG	Known	intronic	Alu-SINE	PEX5L	0.397282	4.02538e-106	7.11907e-103	0	PM	5.57294e-72	3.90314e-20	0.354744	5.31234e-16	chr3_179848465	0.698231	0.401124	0.0421552	0.357079
chr2_44355375	-	AG	Known	intronic	Alu-SINE	PREPL	0.42954	4.4581e-106	7.63798e-103	0	PM	3.52113e-55	1.20711e-08	2.96319e-06	3.80865e-05	chr2_44355375	0.631304	0.255385	0.210583	0.186062
chr2_135760168	+	AG	Known	intronic	Alu-SINE	UBXN4	0.412134	4.79988e-106	7.97435e-103	0	PM	7.46073e-68	1.44071e-17	0.0502792	7.69981e-13	chr2_135760168	0.683348	0.37457	0.0890344	0.31807
chr16_24743589	+	AG	Known	intronic	Alu-SINE	TNRC6A	0.325642	1.19258e-105	1.92303e-102	0	PM	1.93399e-77	1.94567e-28	0.171217	2.94677e-19	chr16_24743589	0.716604	0.473672	0.0622964	0.392312
chr1_244420832	-	AG	Known	intronic	AluJb:SINE:Alu	ADSS2	0.442442	2.13785e-105	3.34879e-102	0	PM	1.74732e-68	7.22453e-22	0.0745923	4.5887e-15	chr1_244420832	0.685681	0.41778	0.0811199	0.346086
chr5_139303263	+	AG	Known	intronic	Alu-SINE	MATR3	0.392241	3.69394e-104	5.62557e-101	0	PM	2.97791e-61	2.35505e-13	0.0173896	6.28871e-10	chr5_139303263	0.657536	0.324809	0.10807	0.276272
chr7_11059514	+	AG	Known	intronic	Alu-SINE	PHF14	0.451181	1.11872e-103	1.65767e-100	0	PM	9.65277e-51	7.77349e-07	4.72944e-06	0.00026533	chr7_11059514	0.610393	0.222347	0.206312	0.165061
chr9_19760937	-	AG	Known	intronic	L1-LINE	SLC24A2	0.369321	2.1198e-103	3.05837e-100	0	PM	4.45927e-41	2.15922e-05	2.00824e-06	0.00331064	chr9_19760937	0.558691	0.191781	0.214071	0.133263
chr7_131427906	+	AG	Known	intronic	Alu-SINE	MKLN1	0.382674	2.23869e-103	3.14708e-100	0	PM	1.89353e-67	5.31654e-17	0.231802	9.60998e-14	chr7_131427906	0.68184	0.368362	0.0544518	0.329799
chr5_139301083	+	AG	Known	intronic	Alu-SINE	MATR3	0.302759	3.78333e-103	5.18552e-100	0	PM	2.98839e-53	4.04573e-12	0.000140814	2.88137e-07	chr5_139301083	0.62241	0.308337	0.172185	0.230673
chr8_84366519	+	AG	Known	intronic	Alu-SINE	RALYL	0.389083	8.53516e-103	1.14132e-99	0	PM	2.55634e-61	2.25796e-18	0.303624	3.01437e-14	chr8_84366519	0.657808	0.383159	0.0468543	0.336121
chr12_122513946	-	AG	Known	intronic	Alu-SINE	RSRC2	0.36793	9.40154e-103	1.1987e-99	0	PM	3.10439e-65	5.63271e-23	0.0646261	3.35115e-15	chr12_122513946	0.673417	0.427964	0.0840612	0.347715
chr16_14231036	+	AG	Known	intronic	L1-LINE	MRTFB	0.408133	9.35129e-103	1.1987e-99	0	PM	3.98509e-35	0.0122303	3.78854e-09	0.19059	chr16_14231036	0.521627	0.113807	0.263794	0.0595938
chr3_85011701	+	AG	Known	intronic	Alu-SINE	CADM2	0.249222	1.00972e-102	1.25813e-99	0	PM	1.35404e-83	5.73822e-28	0.222947	3.49115e-25	chr3_85011701	0.7357	0.470001	-0.0554976	0.44728
chr7_105068472	+	AG	Known	intronic	SINE/AluJb	KMT2E	0.318669	9.29564e-102	1.13252e-98	0	PM	8.31694e-55	2.98653e-09	0.00054046	1.72068e-06	chr7_105068472	0.629605	0.265484	0.156699	0.215441
chr8_26618524	+	AG	Known	intronic	SINE/AluJr	DPYSL2	0.461323	9.50755e-101	1.13316e-97	0	PM	2.30685e-66	3.15804e-16	0.000923123	3.02008e-10	chr8_26618524	0.677746	0.359668	0.150123	0.281192
chr5_139323826	+	AG	Known	intronic	SINE/AluSz	MATR3	0.448463	3.08239e-100	3.59558e-97	0	PM	5.27145e-50	3.26794e-07	3.48023e-07	0.00048166	chr5_139323826	0.606762	0.229634	0.229113	0.158081
chr12_40899668	+	AG	Known	intronic	.	CNTN1	0.415292	5.25908e-100	6.00686e-97	0	PM	5.81704e-53	7.31493e-09	7.75474e-06	2.62646e-05	chr12_40899668	0.621051	0.259057	0.201694	0.189826
chr3_85169171	+	AG	Known	intronic	SINE/AluSq2	CADM2	0.381266	5.55482e-100	6.21516e-97	0	PM	6.29326e-50	2.12545e-08	0.000313817	9.75518e-06	chr3_85169171	0.60638	0.251169	0.163124	0.199515
chr20_10249694	+	AG	Known	intronic	hAT-Charlie-DNA	SNAP25	0.426291	4.43296e-99	4.86074e-96	0	PM	1.04704e-62	1.24301e-19	0.0650567	1.34908e-13	chr20_10249694	0.663448	0.396107	0.0839267	0.327921
chr17_44489433	-	AG	Known	intronic	SINE/AluSx1	GPATCH8	0.43514	8.72512e-99	9.3795e-96	0	PM	1.74476e-70	7.6617e-17	0.01032	9.0907e-12	chr17_44489433	0.692941	0.366601	0.116491	0.303454
chr8_135533052	+	AG	Known	intronic	MER47B:DNA:TcMar-Tigger	KHDRBS3	0.307378	1.32664e-98	1.39872e-95	0	PM	1.85693e-56	3.61119e-22	0.162474	5.87611e-15	chr8_135533052	0.637041	0.420583	0.0635909	0.344797
chr8_135532985	+	AG	Known	intronic	-/-	KHDRBS3	0.334476	7.29014e-98	7.54117e-95	0	PM	1.04123e-41	8.48001e-06	3.50849e-07	0.00352496	chr8_135532985	0.562367	0.200848	0.229046	0.132386
chr4_2902023	+	AG	Known	intronic	Alu-SINE	ADD1	0.353656	9.1928e-98	9.33325e-95	0	PM	1.57986e-71	1.68994e-31	0.200346	4.56751e-26	chr4_2902023	0.696642	0.496565	-0.0583088	0.454675
chr4_55421088	+	AG	Known	intronic	Alu-SINE	TMEM165	0.394569	1.47655e-97	1.47185e-94	0	PM	2.69459e-59	5.7425e-13	0.0753482	2.02074e-10	chr4_55421088	0.649363	0.319754	0.0809102	0.283847
chr9_15505024	-	AG	Known	intronic	SINE/AluJb	PSIP1	0.396792	1.84787e-97	1.8091e-94	0	PM	1.2896e-68	7.95835e-20	0.119656	1.49773e-14	chr9_15505024	0.686166	0.398048	0.0708315	0.339865
chr20_50910945	-	AG	Known	intronic	SINE/AluJo	ADNP	0.39634	2.19119e-97	2.10757e-94	0	PM	4.29939e-73	2.04126e-22	0.0879811	9.64936e-16	chr20_50910945	0.702093	0.422868	0.0776357	0.354079
chr8_135532988	+	AG	Known	intronic	-/-	KHDRBS3	0.350408	2.8563e-97	2.69994e-94	0	PM	2.21909e-41	1.53081e-05	3.36353e-08	0.00798021	chr8_135532988	0.56046	0.195166	0.247691	0.120459
chr18_34825376	+	AG	Known	intronic	-/-	DTNA	0.443299	3.28041e-97	3.04828e-94	0	PM	1.10275e-47	1.66437e-07	8.45549e-05	5.86722e-05	chr18_34825376	0.595018	0.235145	0.177722	0.181589
chr11_132650029	-	AG	Known	intronic	-	OPCML	0.399745	4.06675e-97	3.71599e-94	0	PM	1.20847e-44	1.08406e-05	0.000316496	0.000283189	chr11_132650029	0.578867	0.198506	0.163026	0.164312
chr10_59280793	-	AG	Known	intronic	-/-	FAM13C	0.406219	4.18753e-97	3.76363e-94	0	PM	9.56855e-62	1.04261e-19	0.145035	3.4615e-14	chr10_59280793	0.659556	0.396874	0.0663392	0.335374
chr1_70309116	-	AG	Known	intronic	SINE/AluSx1	ANKRD13C	0.35363	6.78465e-97	5.99949e-94	0	PM	1.59828e-61	7.90813e-21	0.0448194	9.05976e-14	chr1_70309116	0.658645	0.407902	0.0912431	0.330124
chr1_86378786	-	AG	Known	intronic	LTR/THE1D	ODF2L	0.443696	1.11792e-96	9.72856e-94	0	PM	3.49684e-67	1.48987e-19	0.254763	4.96049e-15	chr1_86378786	0.680841	0.395314	0.0518655	0.34568
chr17_67900285	+	AG	Known	intronic	SINE/AluSz6	BPTF	0.439689	1.15862e-96	9.92522e-94	0	PM	3.81586e-53	1.00981e-08	0.00141684	1.96313e-06	chr17_67900285	0.621912	0.2567	0.144665	0.214273
chr1_169114956	+	AG	Known	intronic	Alu-SINE	ATP1B1	0.410324	1.6489e-96	1.39078e-93	0	PM	9.45907e-49	5.79469e-10	3.65747e-07	5.10328e-05	chr1_169114956	0.600477	0.276826	0.228701	0.183045
chr11_83738734	-	AG	Known	intronic	-	DLG2	0.350643	2.77131e-96	2.30208e-93	0	PM	8.99367e-68	7.37876e-19	0.340302	4.6544e-15	chr11_83738734	0.683046	0.388221	0.0434359	0.346012
chr2_152367134	+	AG	Known	intronic	SINE/AluSx1	FMNL2	0.300943	3.62839e-96	2.96905e-93	0	PM	1.89116e-70	8.71716e-29	0.164668	7.51207e-19	chr2_152367134	0.692816	0.476369	0.0632612	0.388141
chr17_19847794	-	AG	Known	intronic	SINE/AluSz6	ULK2	0.382368	4.22443e-96	3.40595e-93	0	PM	3.77844e-64	5.04677e-14	0.0468873	6.2073e-11	chr17_19847794	0.669184	0.333329	0.0903813	0.291487
chr6_63675375	+	AG	Known	intronic	.	PHF3	0.411075	4.62048e-96	3.67128e-93	0	PM	7.36737e-52	1.9661e-09	5.31738e-05	7.18139e-06	chr6_63675375	0.615808	0.268426	0.182617	0.202419
chr16_69689602	+	AG	Known	intronic	SINE/AluSz6	NFAT5	0.383157	5.90987e-96	4.6287e-93	0	PM	3.79091e-56	1.94755e-13	0.00178717	9.68267e-09	chr16_69689602	0.63566	0.325875	0.141627	0.257008
chr3_197124391	-	AG	Known	intronic	Alu-SINE	DLG1	0.402015	6.51604e-96	5.03157e-93	0	PM	2.10359e-77	6.89665e-29	0.66458	2.16903e-21	chr3_197124391	0.716486	0.477151	0.0197582	0.413283
chr11_86030880	-	AG	Known	intronic	AluJr:SINE:Alu	PICALM	0.415384	8.57016e-96	6.52582e-93	0	PM	8.27061e-64	6.48751e-23	0.247724	2.79852e-16	chr11_86030880	0.667843	0.427409	0.0526404	0.360266
chr11_117077040	-	AG	Known	intronic	Alu-SINE	SIK3	0.309032	1.09594e-95	8.23081e-93	0	PM	1.64587e-56	6.46224e-13	0.00105518	2.31011e-08	chr11_117077040	0.637274	0.319078	0.148439	0.250541
chr5_139323840	+	AG	Known	intronic	SINE/AluSz	MATR3	0.417231	1.4214e-95	1.05308e-92	0	PM	9.293e-48	3.74189e-08	3.49179e-06	0.000118095	chr5_139323840	0.595402	0.246876	0.209093	0.174114
chr11_83065547	-	AG	Known	intronic	AluJo:SINE:Alu	RAB30	0.436468	1.50398e-95	1.09941e-92	0	PM	3.09364e-68	1.6887e-23	0.23483	8.25072e-17	chr11_83065547	0.684765	0.432655	0.0541008	0.366242
chr5_139303285	+	AG	Known	intronic	Alu-SINE	MATR3	0.322664	2.99998e-95	2.16413e-92	0	PM	1.85128e-60	7.39178e-18	0.096818	6.06818e-13	chr5_139303285	0.654251	0.377692	0.0755638	0.319439
chr14_103485541	+	AG	Known	intronic	AluJr:SINE:Alu	MARK3	0.266827	1.62514e-94	1.15712e-91	0	PM	3.01273e-65	9.5241e-18	0.260452	4.53566e-14	chr14_103485541	0.673467	0.376511	0.05125	0.33391
chr4_159281034	+	AG	Known	intronic	SINE/AluSc	RAPGEF2	0.411	1.69696e-94	1.19276e-91	0	PM	4.33629e-45	0.00099628	7.20157e-11	0.0774657	chr4_159281034	0.581289	0.149165	0.290538	0.0803318
chr2_71387577	+	AG	Known	intronic	Alu-SINE	ZNF638	0.285385	2.84146e-94	1.97194e-91	0	PM	1.00989e-86	3.04062e-60	0.000371911	2.54892e-48	chr2_71387577	0.744806	0.653352	-0.161142	0.598286
chr2_152366819	+	AG	Known	intronic	Alu-SINE	FMNL2	0.288821	3.58989e-94	2.4602e-91	0	PM	4.13992e-51	4.11844e-10	0.0043159	2.65236e-07	chr2_152366819	0.612187	0.279124	0.12952	0.231354
chr5_139295917	+	AG	Known	intronic	Alu-SINE	MATR3	0.320274	5.04681e-94	3.41594e-91	0	PM	2.2905e-75	1.3389e-32	0.781965	1.68771e-24	chr5_139295917	0.709794	0.504395	-0.012612	0.441424
chr2_101847952	+	AG	Known	intronic	DNA/Tigger3b	MAP4K4	0.393649	5.12871e-94	3.42904e-91	0	PM	5.68294e-61	5.38523e-17	0.0546645	3.38895e-12	chr2_101847952	0.656379	0.368301	0.0874012	0.309394
chr5_139297103	+	AG	Known	intronic	Alu-SINE	MATR3	0.32244	8.56379e-94	5.65675e-91	0	PM	3.42431e-65	3.09839e-28	0.553404	2.57958e-22	chr5_139297103	0.673252	0.472098	-0.0270043	0.421933
chr3_50096621	+	AG	Known	intronic	Alu-SINE	RBM5	0.373136	8.84376e-94	5.70422e-91	0	PM	6.72385e-66	2.0319e-29	0.154924	7.40984e-25	chr3_50096621	0.675973	0.4812	-0.064752	0.444498
chr6_136454391	-	AG	Known	intronic	Alu-SINE	MAP7	0.418717	8.79782e-94	5.70422e-91	0	PM	9.32756e-74	2.39819e-27	0.72678	1.35175e-20	chr6_136454391	0.704367	0.465078	0.0159226	0.405643
chr8_17359483	-	AG	Known	intronic	SINE/AluJo	MTMR7	0.389008	2.45645e-93	1.56599e-90	0	PM	2.98404e-81	1.51997e-39	0.624918	1.33225e-28	chr8_17359483	0.72862	0.549578	-0.0222772	0.474947
chr4_48835649	+	AG	Known	intronic	Alu-SINE	OCIAD1	0.349807	3.88024e-93	2.44522e-90	0	PM	5.66848e-62	6.01649e-17	0.013537	1.91014e-11	chr4_48835649	0.660482	0.367767	0.112177	0.298894
chr7_56053474	+	AG	Known	intronic	Alu-SINE	CCT6A	0.404961	5.35768e-93	3.3379e-90	0	PM	1.02071e-51	1.4701e-09	0.000101454	4.65192e-06	chr7_56053474	0.615128	0.270452	0.175763	0.206464
chr2_152419382	+	AG	Known	intronic	L1-LINE	FMNL2	0.331029	9.38057e-93	5.77854e-90	0	PM	1.06768e-69	1.95824e-22	0.497077	2.24958e-17	chr2_152419382	0.690111	0.423034	0.0309406	0.372467
chr13_66935315	-	AG	Known	intronic	AluJb:SINE:Alu	PCDH9	0.228074	1.59782e-92	9.7334e-90	0	PM	3.85603e-78	2.60502e-49	0.0277982	1.42323e-37	chr13_66935315	0.71886	0.603301	-0.100013	0.537429
chrX_115937752	-	AG	Known	ncRNA_intronic	Alu-SINE	DANT2	0.382663	1.66746e-92	1.0046e-89	0	PM	2.26419e-49	8.34272e-09	0.00421256	1.33741e-06	chrX_115937752	0.603607	0.258099	0.129866	0.217655
chr2_55032912	-	AG	Known	intronic	AluJr:SINE:Alu	RTN4	0.410315	1.70289e-92	1.0148e-89	0	PM	2.16404e-37	8.52542e-07	7.04061e-07	0.00190927	chr2_55032912	0.536282	0.221556	0.223192	0.140752
chr5_161421199	-	AG	Known	intronic	ERVL-LTR	GABRB2	0.388886	2.55257e-92	1.50478e-89	0	PM	7.51834e-60	2.24016e-11	2.70247e-05	6.74714e-07	chr5_161421199	0.651704	0.297905	0.189539	0.223555
chr1_26705178	+	AG	Known	intronic	SINE/AluSx1	ARID1A	0.358296	2.58417e-92	1.5072e-89	0	PM	1.63716e-45	3.00658e-08	2.50059e-07	0.000338534	chr1_26705178	0.583573	0.248546	0.231837	0.162242
chr7_117831792	-	AG	Known	intronic	-	CTTNBP2	0.416289	3.29051e-92	1.89897e-89	0	PM	1.44002e-51	2.28382e-10	0.00392619	2.06191e-07	chr7_117831792	0.614408	0.283041	0.130866	0.233411
chr16_24742680	+	AG	Known	intronic	AluSx1:SINE:Alu	TNRC6A	0.252323	4.44758e-92	2.53999e-89	0	PM	9.74565e-65	3.13439e-25	0.349422	8.96269e-18	chr16_24742680	0.671488	0.447677	0.0426232	0.376794
chr1_37500995	-	AG	Known	intronic	-	MEAF6	0.461178	7.65719e-92	4.32789e-89	0	PM	2.92692e-68	1.41429e-21	0.503734	6.92065e-17	chr1_37500995	0.684854	0.41504	0.0304638	0.367092
chr2_152419386	+	AG	Known	intronic	L1MA7:LINE:L1	FMNL2	0.366425	1.01722e-91	5.6907e-89	0	PM	7.78495e-58	2.96221e-13	0.299092	1.69819e-11	chr2_152419386	0.643092	0.323518	0.0472951	0.299622
chr5_139323823	+	AG	Known	intronic	SINE/AluSz	MATR3	0.416246	1.45043e-91	8.03232e-89	0	PM	2.2276e-58	1.19342e-10	0.000933152	1.91316e-07	chr5_139323823	0.645442	0.287284	0.149988	0.234019
chr6_154853164	+	AG	Known	upstream	Alu-SINE	MIR1273C(dist=196)	0.381694	1.77602e-91	9.73704e-89	0	PM	8.6169e-67	2.57505e-14	0.000141248	7.28078e-09	chr6_154853164	0.679366	0.336969	0.172151	0.259091
chr2_144409855	-	AG	Known	intronic	SINE/AluJb	ZEB2	0.446862	2.7101e-91	1.4711e-88	0	PM	2.20361e-59	2.17863e-13	0.194214	2.69847e-11	chr2_144409855	0.649733	0.325246	0.0591109	0.296745
chrX_13841205	-	AG	Known	intronic	-/-	GPM6B	0.353517	2.77482e-91	1.49146e-88	0	PM	2.76661e-39	0.000656378	1.86194e-06	0.0156104	chrX_13841205	0.548003	0.154342	0.214743	0.109856
chr4_73162809	-	AG	Known	intronic	hAT-Charlie-DNA	ANKRD17	0.415207	4.86389e-91	2.58896e-88	0	PM	1.44608e-39	0.000775572	0.000217564	0.0040716	chr4_73162809	0.549709	0.152291	0.167323	0.130351
chr12_116177996	-	AG	Known	ncRNA_intronic	SINE/AluJb	AC130895.1	0.378312	5.21202e-91	2.74759e-88	0	PM	2.26829e-58	7.6259e-13	0.00283589	8.87608e-09	chr12_116177996	0.645408	0.318126	0.135406	0.257646
chr14_50747016	-	AG	Known	intronic	AluJb:SINE:Alu	NIN	0.383163	5.36236e-91	2.79992e-88	0	PM	2.54498e-60	1.40606e-10	2.04957e-06	4.58671e-06	chr14_50747016	0.653675	0.286219	0.21389	0.206594
chr5_131699744	-	AG	Known	intronic	Alu-SINE	FNIP1	0.390373	6.26202e-91	3.23882e-88	0	PM	6.40382e-69	1.45951e-24	0.570712	8.11814e-21	chr5_131699744	0.687281	0.441969	-0.0258354	0.407792
chr17_45926593	+	AG	Known	intronic	Alu-SINE	MAPT	0.374187	7.52849e-91	3.85747e-88	0	PM	3.49098e-48	2.54558e-07	4.94968e-07	0.000464239	chr17_45926593	0.597588	0.231691	0.226173	0.15852
chr1_112655392	+	AG	Known	intronic	SINE/AluSz6	CAPZA1	0.359191	8.06e-91	4.09157e-88	0	PM	1.01764e-56	5.49029e-18	0.00140336	1.53641e-10	chr1_112655392	0.638199	0.379073	0.144789	0.285641
chr2_71365741	+	AG	Known	intronic	SINE/AluJo	ZNF638	0.413519	1.01353e-90	5.09789e-88	0	PM	3.4875e-54	1.41767e-09	4.68192e-06	1.49085e-05	chr2_71365741	0.626748	0.270703	0.206405	0.195424
chr5_128091118	+	AG	Known	intronic	L2-LINE	SLC12A2	0.372238	1.03395e-90	5.15331e-88	0	PM	8.79308e-72	6.8717e-32	0.765735	6.41093e-24	chr5_128091118	0.697537	0.499367	-0.013578	0.436374
chr4_184781677	-	AG	Known	intronic	Alu-SINE	ACSL1	0.314709	1.67691e-90	8.28257e-88	0	PM	7.99191e-41	0.00311545	2.73962e-11	0.160136	chr4_184781677	0.557203	0.134108	0.29665	0.0639461
chr12_123625366	-	AG	Known	intronic	Alu-SINE	EIF2B1	0.383245	1.96533e-90	9.62046e-88	0	PM	7.67808e-52	7.26573e-10	3.89719e-08	8.5998e-05	chr12_123625366	0.615722	0.275292	0.246564	0.177541
chr11_117029135	-	AG	Known	intronic	Alu-SINE	SIK3	0.384295	5.05098e-90	2.45062e-87	0	PM	2.42252e-51	2.84608e-12	0.000280258	2.08796e-07	chr11_117029135	0.613316	0.310431	0.164432	0.233309
chr3_169986826	+	AG	Known	intronic	SINE/AluJb	SEC62	0.399765	7.75426e-90	3.72919e-87	0	PM	2.57629e-49	4.11821e-11	0.00048803	5.71008e-07	chr3_169986826	0.603325	0.29409	0.157924	0.224969
chr12_8206247	+	AG	Known	intergenic	-	FAM66C(dist=5247),FAM90A1(dist=15013)	0.291882	1.80416e-89	8.60113e-87	0	PM	4.87201e-47	2.44738e-09	1.67206e-06	5.95796e-05	chr12_8206247	0.591665	0.26689	0.215694	0.181428
chr16_21506066	-	AG	Known	ncRNA_exonic	hAT-DNA	MIR3680-1,MIR3680-2	0.353488	3.92648e-89	1.85367e-86	0	PM	1.29444e-56	6.11506e-12	0.00962203	9.50285e-09	chr16_21506066	0.637736	0.305857	0.117583	0.257146
chr11_16740962	+	AG	Known	intronic	SINE/AluY	C11orf58	0.363589	3.95585e-89	1.85367e-86	0	PM	1.26097e-63	3.59561e-17	0.218932	1.617e-13	chr11_16740962	0.667118	0.370236	0.0559815	0.326914
chr11_117076984	-	AG	Known	intronic	Alu-SINE	SIK3	0.302584	4.16772e-89	1.90647e-86	0	PM	9.07376e-51	2.56837e-09	0.00178909	1.20057e-06	chr11_117076984	0.610525	0.26655	0.141613	0.218597
chr2_71432830	+	AG	Known	intronic	Alu-SINE	ZNF638	0.362095	4.12806e-89	1.90647e-86	0	PM	8.58892e-50	7.92784e-09	0.000259502	7.17005e-06	chr2_71432830	0.605709	0.258471	0.165315	0.202433
chr1_176070899	-	AG	Known	intronic	SINE/AluJr4	COP1	0.371655	4.17286e-89	1.90647e-86	0	PM	5.10348e-61	1.67828e-13	0.0202756	4.67754e-10	chr1_176070899	0.656572	0.326706	0.105488	0.27827
chr5_131763632	-	AG	Known	intronic	LTR/MSTA	AC008695.1;FNIP1	0.400618	7.27887e-89	3.29805e-86	0	PM	2.79535e-75	4.66258e-36	0.16417	7.12524e-29	chr5_131763632	0.709505	0.527743	-0.0633358	0.477042
chr7_105048178	+	AG	Known	intronic	Alu-SINE	KMT2E	0.339686	7.65593e-89	3.44046e-86	0	PM	2.72095e-34	0.000203074	6.94459e-10	0.06751	chr7_105048178	0.516045	0.168102	0.275599	0.0831739
chr7_35893546	+	AG	Known	intronic	TcMar-Tigger-DNA	SEPTIN7	0.330064	8.47926e-89	3.77947e-86	0	PM	5.00407e-86	9.09082e-35	0.136813	1.78547e-29	chr7_35893546	0.742815	0.519243	-0.0677232	0.481625
chr5_173894352	+	AG	Known	intronic	SINE/AluSx1	CPEB4	0.362948	1.73343e-88	7.66413e-86	0	PM	1.10572e-45	4.21541e-12	0.000146386	7.73757e-07	chr5_173894352	0.584488	0.308092	0.171756	0.222387
chr12_70397096	+	AG	Known	intronic	Alu-SINE	KCNMB4	0.400743	2.77468e-88	1.21697e-85	0	PM	4.56934e-54	3.78045e-11	0.000716921	2.33646e-07	chr12_70397096	0.626206	0.29463	0.153261	0.232392
chr2_182950906	-	AG	Known	intronic	SINE/AluSx1	NCKAP1	0.386732	3.1889e-88	1.38755e-85	0	PM	8.78519e-50	1.00531e-11	0.000632147	2.53216e-07	chr2_182950906	0.60566	0.302841	0.154801	0.231734
chrX_29009073	+	AG	Known	intronic	L1-LINE	IL1RAPL1	0.315154	6.57223e-88	2.83718e-85	0	PM	2.05613e-36	0.00348156	1.43558e-08	0.0940923	chrX_29009073	0.530044	0.13256	0.254101	0.0761861
chr3_33549983	-	AG	Known	intronic	Alu-SINE	CLASP2	0.250824	1.16538e-87	4.99154e-85	0	PM	4.9336e-55	6.25742e-10	0.000228769	1.41522e-06	chr3_33549983	0.630638	0.276306	0.166754	0.217161
chr2_47168504	-	AG	Known	intronic	Alu-SINE	CALM2	0.362637	1.23588e-87	5.25248e-85	0	PM	5.51936e-58	4.27702e-14	0.0410963	1.62702e-10	chr2_47168504	0.64374	0.334228	0.0928829	0.285267
chr12_121334273	-	AG	Known	intronic	Alu-SINE	ANAPC5	0.27466	1.52723e-87	6.44079e-85	0	PM	1.76602e-40	1.41587e-05	1.75125e-08	0.00966948	chr12_121334273	0.55517	0.195927	0.252621	0.117507
chrX_13923137	-	AG	Known	intronic	Alu-SINE	GPM6B	0.314012	1.7336e-87	7.25531e-85	0	PM	3.00642e-65	9.59135e-19	0.0458092	3.86745e-13	chrX_13923137	0.67347	0.387042	0.0908266	0.322008
chrX_13840896	-	AG	Novel	intronic	.	GPM6B	0.401582	1.94693e-87	8.08639e-85	0	PM	7.81523e-58	1.80202e-12	0.0230019	1.87909e-09	chrX_13840896	0.643085	0.313126	0.103327	0.268743
chr2_182377190	-	AG	Known	intronic	LTR/MSTA	PDE1A	0.383448	2.42126e-87	9.98086e-85	0	PM	1.65585e-82	1.54367e-42	0.0167183	1.5882e-35	chr2_182377190	0.732442	0.567122	-0.108724	0.524265
chr11_16740949	+	AG	Known	intronic	SINE/AluY	C11orf58	0.403828	2.71871e-87	1.11234e-84	0	PM	1.45402e-64	9.13624e-16	0.195714	8.34339e-13	chr11_16740949	0.67081	0.354355	0.058913	0.317607
chr3_174070806	+	AG	Known	intronic	Alu-SINE	NLGN1	0.390507	3.22232e-87	1.30862e-84	0	PM	1.59356e-50	3.98399e-12	0.000118195	4.49313e-07	chr3_174070806	0.609326	0.308429	0.174105	0.226985
chr13_43725715	-	AG	Known	intronic	Alu-SINE	ENOX1	0.382891	3.77972e-87	1.5237e-84	0	PM	6.00825e-55	8.025e-16	0.00812025	2.85e-10	chr13_43725715	0.630249	0.355009	0.120194	0.281577
chr5_139297083	+	AG	Known	intronic	AluSx1:SINE:Alu	MATR3	0.354593	4.61947e-87	1.84863e-84	0	PM	5.88152e-70	8.54377e-25	0.546136	1.25726e-18	chr5_139297083	0.691046	0.443968	0.0275005	0.38582
chr8_135532984	+	AG	Known	intronic	-/-	KHDRBS3	0.302717	6.06315e-87	2.37947e-84	0	PM	1.757e-39	0.00297298	7.88979e-09	0.0800501	chr8_135532984	0.549198	0.134756	0.258506	0.079643
chr17_30765818	+	AG	Known	ncRNA_intronic	Alu-SINE	SUZ12P1	0.369752	6.02971e-87	2.37947e-84	0	PM	1.51421e-46	1.22848e-11	0.000157844	1.00022e-06	chr17_30765818	0.589079	0.301615	0.170922	0.22018
chr2_170019845	+	AG	Known	intronic	AluJr:SINE:Alu	UBR3	0.423375	6.07618e-87	2.37947e-84	0	PM	1.03692e-52	3.73723e-11	9.5866e-06	3.08158e-06	chr2_170019845	0.619866	0.294702	0.199682	0.210229
chr11_86010577	-	AG	Known	intronic	SINE/AluSx1	PICALM	0.405893	7.00601e-87	2.72414e-84	0	PM	8.63404e-59	4.39388e-18	0.0014475	1.00839e-10	chr11_86010577	0.647208	0.380103	0.144387	0.288374
chr6_163552239	+	AG	Known	intronic	SINE/AluY	QKI	0.36237	8.60184e-87	3.3211e-84	0	PM	2.54354e-50	9.00557e-10	0.0019227	7.56829e-07	chr6_163552239	0.608327	0.273828	0.140658	0.222576
chr1_244420958	-	AG	Known	intronic	AluJb:SINE:Alu	ADSS2	0.400254	9.61686e-87	3.68702e-84	0	PM	2.72933e-52	1.25675e-10	0.00133461	3.20039e-07	chr1_244420958	0.61787	0.286949	0.145438	0.229807
chr5_10368375	+	AG	Known	intronic	Alu-SINE	MARCHF6	0.373878	1.09493e-86	4.16873e-84	0	PM	3.13798e-53	1.52216e-08	1.55818e-05	2.55086e-05	chr5_10368375	0.62231	0.253666	0.194993	0.190118
chr5_139303188	+	AG	Known	intronic	Alu-SINE	MATR3	0.324965	1.14277e-86	4.29126e-84	0	PM	1.49204e-58	7.61738e-17	0.965529	4.41419e-15	chr5_139303188	0.64619	0.366629	-0.00196948	0.346287
chr5_138570282	-	AG	Known	intronic	SINE/FLAM_C	HSPA9	0.427072	1.13637e-86	4.29126e-84	0	PM	2.06467e-56	1.98414e-11	0.0224784	7.20196e-09	chr5_138570282	0.636836	0.298659	0.103724	0.25917
chr2_152366874	+	AG	Known	intronic	Alu-SINE	FMNL2	0.317259	1.21404e-86	4.52786e-84	0	PM	3.31717e-50	4.51741e-11	0.40169	4.0193e-10	chr2_152366874	0.607757	0.293506	0.0382033	0.279287
chr15_90914274	+	AG	Known	intronic	Alu-SINE	MAN2A2	0.334137	2.77264e-86	1.0271e-83	0	PM	1.21139e-48	1.46082e-15	0.0219843	3.38303e-10	chr15_90914274	0.599932	0.351975	0.104106	0.280437
chr18_62728230	+	AG	Known	intronic	AluSx:SINE:Alu	PHLPP1	0.386454	3.24889e-86	1.19544e-83	0	PM	1.30189e-45	1.82729e-08	2.07475e-06	0.000136386	chr18_62728230	0.584107	0.252303	0.213781	0.172537
chr8_106733747	+	AG	Known	intronic	Alu-SINE	OXR1	0.358549	3.88905e-86	1.42145e-83	0	PM	2.72326e-40	1.09576e-05	5.94914e-05	0.000892918	chr8_106733747	0.554053	0.198403	0.181444	0.15054
chr5_146965163	-	AG	Known	intronic	MIR3:SINE:MIR	PPP2R2B	0.36589	5.41751e-86	1.96699e-83	0	PM	3.99765e-64	9.4339e-22	0.77628	2.28526e-17	chr5_146965163	0.669088	0.416695	0.0129498	0.372392
chr11_117038787	-	AG	Known	intronic	Alu-SINE	SIK3	0.376535	8.17258e-86	2.94778e-83	0	PM	1.77871e-45	2.25441e-11	0.000394498	8.53896e-07	chr11_117038787	0.583379	0.297866	0.160449	0.221542
chr1_155453144	-	AG	Known	intronic	AluSx:SINE:Alu	ASH1L	0.375442	8.96917e-86	3.19308e-83	0	PM	2.7169e-54	7.60199e-15	0.00514506	1.27026e-09	chr1_155453144	0.627247	0.343448	0.126986	0.271463
chr20_35727549	-	AG	Known	intronic	SINE/AluSc	RBM39	0.246166	8.94004e-86	3.19308e-83	0	PM	2.2855e-69	9.94628e-23	0.541188	1.29141e-17	chr20_35727549	0.688913	0.425725	0.0278401	0.375084
chr7_117831789	-	AG	Known	intronic	-	CTTNBP2	0.390472	1.067e-85	3.7741e-83	0	PM	8.70754e-53	4.26141e-11	0.000283376	5.23189e-07	chr7_117831789	0.620224	0.293874	0.164304	0.225707
chr5_137980142	-	AG	Known	intronic	SINE/AluSp	FAM13B	0.340766	1.14186e-85	4.01297e-83	0	PM	4.05137e-63	1.03226e-17	0.0613643	9.78757e-13	chr5_137980142	0.665101	0.376134	0.0851049	0.316684
chr7_105048226	+	AG	Known	intronic	Alu-SINE	KMT2E	0.373048	1.39158e-85	4.85945e-83	0	PM	1.39761e-42	6.05788e-10	7.17504e-06	3.34914e-05	chr7_105048226	0.567367	0.276526	0.202427	0.187372
chrX_13910250	-	AG	Known	intronic	hAT-Charlie-DNA	GPM6B	0.360656	2.1086e-85	7.31669e-83	0	PM	1.00875e-72	2.88925e-22	0.735373	1.70132e-19	chrX_13910250	0.700814	0.421478	-0.0154019	0.394732
chr5_55524843	-	AG	Known	intronic	-	PLPP1	0.38892	2.32021e-85	8.00036e-83	0	PM	2.02363e-57	1.20539e-14	0.00237747	1.98741e-09	chr5_55524843	0.641284	0.341018	0.137811	0.268351
chr22_19016193	+	AG	Known	ncRNA_intronic	-	DGCR5	0.362955	3.60104e-85	1.23392e-82	0	PM	6.64477e-39	7.56813e-05	1.23323e-06	0.00753015	chr22_19016193	0.545684	0.178904	0.218363	0.121339
chr7_105158059	-	AG	Known	intronic	SINE/AluJr	SRPK2	0.375347	3.8537e-85	1.31229e-82	0	PM	3.72981e-57	4.90168e-13	6.45743e-05	1.22025e-07	chr7_105158059	0.64012	0.320659	0.180583	0.237636
chr8_26654959	+	AG	Known	intronic	AluJr:SINE:Alu	DPYSL2	0.355953	6.32059e-85	2.13905e-82	0	PM	6.38918e-55	2.63099e-16	0.0625897	1.46307e-11	chr8_26654959	0.630127	0.360571	0.0847075	0.300541
chr8_17680988	-	AG	Known	intronic	AluSx:SINE:Alu	MTUS1	0.347033	8.03481e-85	2.70251e-82	0	PM	3.25009e-55	2.56481e-15	0.000868358	3.28647e-09	chr8_17680988	0.631462	0.349094	0.150888	0.264806
chr1_109388507	-	AG	Known	intronic	AluJr:SINE:Alu	SORT1	0.30007	8.96743e-85	2.9978e-82	0	PM	7.49997e-61	9.53647e-20	0.0872869	9.88894e-14	chr1_109388507	0.655881	0.397262	0.0778054	0.329641
chr3_170426984	+	AG	Known	intronic	AluSg:SINE:Alu	CLDN11	0.353065	1.18134e-84	3.92525e-82	0	PM	1.22935e-56	1.02842e-10	0.00623635	5.12315e-08	chr3_170426984	0.637835	0.288247	0.124162	0.244456
chr7_70157588	+	AG	Known	intronic	SINE/AluJo	AUTS2	0.365756	1.38726e-84	4.58173e-82	0	PM	1.05881e-56	5.25709e-19	0.0859805	4.28956e-13	chr7_70157588	0.638123	0.389739	0.0781278	0.321419
chr2_158643482	+	AG	Known	intronic	Alu-SINE	PKP4	0.366351	1.49701e-84	4.91457e-82	0	PM	1.58918e-65	6.0239e-16	0.0242481	1.57425e-11	chr2_158643482	0.674539	0.35645	0.102413	0.30009
chr14_21246047	-	AG	Known	intronic	Alu-SINE	HNRNPC	0.388141	1.55291e-84	5.06775e-82	0	PM	5.19769e-59	2.10254e-13	0.00249674	5.19967e-09	chr14_21246047	0.648149	0.325446	0.137147	0.261526
chr5_38968547	-	AG	Known	intronic	Alu-SINE	RICTOR	0.329321	3.68749e-84	1.19625e-81	0	PM	5.48533e-61	5.2097e-19	0.200938	4.15135e-14	chr5_38968547	0.656442	0.389779	0.0582323	0.33439
chr1_173943908	-	AG	Known	intronic	AluJr4:SINE:Alu	RC3H1	0.381425	5.85925e-84	1.88961e-81	0	PM	2.1495e-51	1.34219e-12	7.71991e-05	3.35331e-07	chr1_173943908	0.613567	0.31485	0.178693	0.229421
chr15_99663035	+	AG	Known	intronic	-	MEF2A	0.409084	6.22801e-84	1.99679e-81	0	PM	1.2278e-47	5.87772e-09	0.0802335	9.45944e-08	chr15_99663035	0.594777	0.260642	0.0795947	0.239658
chrX_29009157	+	AG	Known	intronic	L1-LINE	IL1RAPL1	0.270044	1.40796e-83	4.48786e-81	0	PM	6.86739e-57	1.92834e-12	0.0559082	7.63914e-10	chrX_29009157	0.638953	0.312729	0.0869579	0.274951
chr10_85803361	-	AG	Known	intronic	LINE/L1MA2	GRID1	0.400567	1.52168e-83	4.8223e-81	0	PM	2.0802e-58	3.39841e-13	0.245181	2.50333e-11	chr10_85803361	0.64557	0.322741	0.0529241	0.297213
chr3_48972983	+	AG	Known	intronic	AluJb:SINE:Alu	ARIH2	0.376592	1.70656e-83	5.37713e-81	0	PM	2.66291e-62	4.56007e-22	0.131777	3.50789e-15	chr3_48972983	0.661813	0.419643	0.0686025	0.347479
chr2_44353950	-	AG	Known	intronic	SINE/AluJb	PREPL	0.29567	1.98447e-83	6.21707e-81	0	PM	1.64105e-59	5.57243e-19	0.134422	1.23168e-13	chr2_44353950	0.650275	0.389479	0.0681375	0.328427
chr15_99694532	+	AG	Known	intronic	Tigger4a:DNA:TcMar-Tigger	MEF2A	0.389731	2.21432e-83	6.89775e-81	0	PM	4.47411e-59	5.79109e-15	0.321798	1.66056e-12	chr15_99694532	0.648427	0.344873	0.0451287	0.313606
chr2_135760161	+	AG	Known	intronic	Alu-SINE	UBXN4	0.407068	2.58301e-83	8.00075e-81	0	PM	1.61018e-45	1.10389e-07	0.00115045	1.63521e-05	chr2_135760161	0.583611	0.238434	0.147341	0.194521
chr20_35713402	-	AG	Known	intronic	Alu-SINE	RBM39	0.258813	3.1012e-83	9.55187e-81	0	PM	3.10411e-61	1.06143e-18	0.535003	4.42358e-15	chr20_35713402	0.657462	0.386585	0.0282669	0.346276
chr6_52382843	+	AG	Known	intronic	Alu-SINE	PAQR8	0.384074	3.87452e-83	1.18671e-80	0	PM	6.79242e-40	7.60272e-07	8.89865e-07	0.00131976	chr6_52382843	0.551683	0.222537	0.221188	0.145582
chr7_131100073	-	AG	Known	ncRNA_intronic	hAT-Charlie-DNA	LINC-PINT	0.363197	4.27737e-83	1.30282e-80	0	PM	1.457e-61	2.43395e-18	0.539027	4.02192e-17	chr7_131100073	0.65881	0.382816	-0.0279889	0.369701
chr5_139323773	+	AG	Known	intronic	AluSz:SINE:Alu	MATR3	0.392174	4.42051e-83	1.33898e-80	0	PM	1.12021e-47	2.77018e-06	1.12317e-06	0.000953329	chr5_139323773	0.594983	0.211191	0.219176	0.149719
chr14_50994400	-	AG	Known	intronic	SINE/AluJr	TRIM9	0.198399	4.54851e-83	1.37017e-80	0	PM	8.47075e-59	1.88555e-15	0.000273293	4.26285e-09	chr14_50994400	0.647244	0.350673	0.164721	0.262952
chr11_116970788	-	AG	Known	intronic	Alu-SINE	SIK3	0.377237	5.23727e-83	1.56903e-80	0	PM	7.95279e-55	2.22537e-12	0.000181445	1.59177e-07	chr11_116970788	0.629694	0.311885	0.169368	0.235505
chr11_132649877	-	AG	Known	intronic	-	OPCML	0.360333	5.31131e-83	1.58257e-80	0	PM	2.80414e-63	2.62945e-21	0.205621	2.46749e-15	chr11_132649877	0.665739	0.412488	0.057633	0.349293
chr3_174070821	+	AG	Known	intronic	Alu-SINE	NLGN1	0.381121	5.36882e-83	1.59106e-80	0	PM	6.2017e-59	1.66144e-15	0.110237	7.41451e-12	chr3_174070821	0.647822	0.351319	0.0726887	0.304692
chr10_26761190	-	AG	Known	intronic	Alu-SINE	ABI1	0.337991	7.32313e-83	2.15855e-80	0	PM	2.85706e-59	2.25438e-17	0.975569	2.77777e-15	chr10_26761190	0.649255	0.372457	0.00139565	0.348684
chr11_83083584	+	AG	Known	intergenic	Alu-SINE	RAB30-DT(dist=9872),PCF11(dist=73547)	0.30654	1.06298e-82	3.11645e-80	0	PM	8.25698e-55	1.03098e-12	0.00164426	2.50632e-08	chr11_83083584	0.629619	0.316383	0.142724	0.249926
chr1_243567156	-	AG	Known	intronic	SINE/AluJb	AKT3	0.342871	1.12269e-82	3.27401e-80	0	PM	1.22724e-39	0.000104218	3.13931e-07	0.0111922	chr1_243567156	0.550139	0.175472	0.229966	0.115215
chr17_28153131	+	AG	Known	intronic	AluSp:SINE:Alu	NLK	0.403407	1.1546e-82	3.34926e-80	0	PM	9.00687e-47	8.28428e-10	0.000877895	1.93644e-06	chr17_28153131	0.590267	0.274398	0.150752	0.214395
chr12_123625446	-	AG	Known	intronic	Alu-SINE	EIF2B1	0.308052	1.42237e-82	4.10428e-80	0	PM	5.58997e-45	4.30358e-06	1.15063e-05	0.000681942	chr12_123625446	0.580691	0.207181	0.197933	0.153875
chr3_177167887	-	AG	Known	intronic	AluSp:SINE:Alu	TBL1XR1	0.375556	2.5671e-82	7.36864e-80	0	PM	1.05327e-45	1.46468e-10	0.00131847	8.22294e-07	chr3_177167887	0.584601	0.285953	0.145594	0.221866
chr1_21685866	-	AG	Known	intronic	Alu-SINE	USP48	0.387007	3.24351e-82	9.26175e-80	0	PM	4.93827e-65	9.58008e-30	0.766922	2.43809e-22	chr1_21685866	0.672636	0.483664	-0.0135072	0.422158
chr9_19548785	-	AG	Known	intronic	-	SLC24A2	0.338628	5.18882e-82	1.47397e-79	0	PM	2.38786e-52	4.44219e-16	0.0976867	1.43713e-11	chr9_19548785	0.618147	0.357972	0.0753684	0.300651
chr5_173946923	+	AG	Known	intronic	-	CPEB4	0.365957	5.72649e-82	1.61832e-79	0	PM	1.3599e-55	1.0013e-15	0.0545885	2.90291e-11	chr5_173946923	0.633172	0.353892	0.0874286	0.296288
chr2_152366823	+	AG	Known	intronic	Alu-SINE	FMNL2	0.264995	1.34328e-81	3.77669e-79	0	PM	9.3586e-47	3.47256e-09	0.00242128	1.85994e-06	chr2_152366823	0.590179	0.264414	0.137564	0.214752
chr2_182951601	-	AG	Known	intronic	SINE/AluSz	NCKAP1	0.34655	1.35981e-81	3.80365e-79	0	PM	8.12992e-59	1.9232e-19	0.0330933	8.49303e-13	chr2_182951601	0.64732	0.394194	0.0968839	0.317505
chr2_144409794	-	AG	Known	intronic	Alu-SINE	ZEB2	0.380362	1.44981e-81	4.03481e-79	0	PM	8.77063e-55	3.37724e-14	0.108249	5.99125e-11	chr2_144409794	0.629499	0.335507	0.0730965	0.291713
chr4_143542846	+	AG	Known	intronic	Alu-SINE	SMARCA5	0.405068	1.49888e-81	4.1503e-79	0	PM	6.32589e-41	3.85355e-07	0.00923648	1.36773e-05	chr4_143542846	0.5578	0.228267	0.118217	0.196263
chr6_109372618	-	AG	Known	intronic	.	CD164	0.385945	1.63864e-81	4.51448e-79	0	PM	1.82339e-49	3.72546e-11	4.30531e-06	6.4641e-06	chr6_109372618	0.604078	0.294722	0.207177	0.203406
chr8_26644440	+	AG	Known	intronic	AluJo:SINE:Alu	DPYSL2	0.396847	1.68969e-81	4.63186e-79	0	PM	4.21552e-44	8.72121e-10	2.57041e-07	0.000110984	chr8_26644440	0.575886	0.274047	0.231611	0.17479
chr17_28153180	+	AG	Known	intronic	SINE/AluSp	NLK	0.395489	1.78853e-81	4.87841e-79	0	PM	7.34161e-59	1.8434e-15	0.00993956	1.84871e-10	chr17_28153180	0.647509	0.350788	0.117078	0.284431
chr10_74887758	+	AG	Known	intronic	SINE/AluJo	KAT6B	0.394695	1.90716e-81	5.17623e-79	0	PM	5.82663e-53	9.14485e-10	0.00374382	3.36024e-07	chr10_74887758	0.621047	0.273723	0.131539	0.229404
chr6_28910009	-	AG	Known	intronic	SINE/AluJb	TRIM27	0.333582	2.07724e-81	5.61008e-79	0	PM	7.45647e-46	1.45879e-10	0.00157927	7.11149e-07	chr6_28910009	0.585403	0.285979	0.143252	0.223107
chr20_47288668	-	AG	Known	intronic	SINE/AluSz	ZMYND8	0.32524	2.34615e-81	6.30527e-79	0	PM	3.11819e-46	2.74401e-08	0.000220353	2.01676e-05	chr20_47288668	0.587419	0.24924	0.167179	0.192457
chr9_19548536	-	AG	Known	intronic	-	SLC24A2	0.355265	3.10758e-81	8.31089e-79	0	PM	4.53355e-55	1.82935e-18	0.493814	9.24582e-17	chr9_19548536	0.630805	0.384118	-0.0311755	0.36569
chr4_55421438	+	AG	Known	intronic	SINE/AluJb	TMEM165	0.258612	4.00896e-81	1.06695e-78	0	PM	4.47483e-55	3.07277e-12	0.121861	4.16098e-10	chr4_55421438	0.630831	0.309976	0.0704134	0.279055
chr11_63730560	+	AG	Known	intronic	Alu-SINE	RTN3	0.288189	4.65367e-81	1.23255e-78	0	PM	6.66676e-49	1.28781e-07	0.000629083	1.66418e-05	chr11_63730560	0.601246	0.237205	0.15486	0.194349
chr4_153301000	+	AG	Known	intronic	Alu-SINE	TRIM2	0.31864	4.95893e-81	1.30708e-78	0	PM	7.13433e-55	2.07615e-28	0.830384	1.42511e-20	chr4_153301000	0.629909	0.473453	-0.00976178	0.405419
chr9_19547463	-	AG	Known	intronic	-	SLC24A2	0.30082	5.78096e-81	1.51646e-78	0	PM	4.84441e-53	6.42882e-12	0.000735413	1.23535e-07	chr9_19547463	0.621425	0.305555	0.152947	0.237538
chr2_71365953	+	AG	Known	intronic	AluJo:SINE:Alu	ZNF638	0.37856	5.89321e-81	1.53855e-78	0	PM	1.20639e-56	2.02198e-12	0.0409086	1.19855e-09	chr2_71365953	0.637872	0.31245	0.0929688	0.271864
chr2_197936596	+	AG	Known	intronic	LINE/L1MA9	PLCL1	0.353571	7.51754e-81	1.95331e-78	0	PM	1.5036e-50	5.13118e-09	6.88887e-05	1.08863e-05	chr2_197936596	0.60945	0.261622	0.1799	0.198465
chr18_72853540	-	AG	Known	intronic	Alu-SINE	NETO1	0.376638	7.99684e-81	2.06805e-78	0	PM	3.20773e-38	2.03174e-06	8.96071e-09	0.00707757	chr18_72853540	0.541472	0.213968	0.257576	0.122273
chr7_87186367	+	AG	Known	intronic	Alu-SINE	DMTF1	0.237077	1.4563e-80	3.74843e-78	0	PM	3.58947e-64	2.79059e-16	0.0836834	2.30331e-12	chr7_87186367	0.669272	0.36028	0.0787044	0.311682
chr1_246848755	-	AG	Known	intronic	AluSz:SINE:Alu	AHCTF1	0.370615	1.66068e-80	4.25452e-78	0	PM	1.03968e-41	9.60174e-08	4.20008e-06	0.000302817	chr1_246848755	0.56237	0.23954	0.207404	0.163538
chr11_117085734	-	AG	Known	intronic	Alu-SINE	SIK3	0.324908	1.93758e-80	4.94082e-78	0	PM	1.0416e-60	4.84505e-27	0.699525	2.67359e-19	chr11_117085734	0.65529	0.462628	0.0175878	0.392742
chr2_20292867	-	AG	Known	intronic	SINE/AluSp	PUM2	0.378716	3.11629e-80	7.90975e-78	0	PM	1.65804e-54	3.52858e-08	3.63347e-05	2.1781e-05	chr2_20292867	0.628233	0.247325	0.186543	0.191694
chr2_152476566	+	AG	Known	intronic	Alu-SINE	FMNL2	0.340741	3.17263e-80	8.01565e-78	0	PM	3.43755e-66	1.80096e-25	0.495868	2.84228e-21	chr2_152476566	0.677086	0.449707	-0.0310276	0.412166
chr3_117331916	-	AG	Known	intergenic	Alu-SINE	LINC00901(dist=399678),LINC02024(dist=346777)	0.364617	3.70088e-80	9.30736e-78	0	PM	2.15785e-40	0.000206731	7.34054e-05	0.00297296	chr3_117331916	0.554654	0.167901	0.179228	0.134756
chr1_205736169	-	AG	Known	intronic	Alu-SINE	NUCKS1	0.351825	4.07949e-80	1.02127e-77	0	PM	5.52142e-60	8.1185e-22	0.325409	8.43743e-16	chr1_205736169	0.652268	0.417306	0.0447935	0.354756
chr4_153301258	+	AG	Known	intronic	Alu-SINE	TRIM2	0.387472	4.38781e-80	1.09346e-77	0	PM	1.88625e-66	3.7545e-21	0.306078	6.42404e-16	chr4_153301258	0.678078	0.411012	0.0466173	0.356127
chr7_105029083	+	AG	Known	intronic	AluSz:SINE:Alu	KMT2E	0.379462	4.9974e-80	1.23974e-77	0	PM	1.83533e-56	3.7649e-18	0.00659104	3.05319e-11	chr7_105029083	0.637063	0.380815	0.123339	0.295972
chr14_50747150	-	AG	Known	intronic	Alu-SINE	NIN	0.316001	1.1186e-79	2.7625e-77	0	PM	2.27947e-52	1.009e-10	0.00164826	2.47905e-07	chr14_50747150	0.618243	0.28837	0.142692	0.231908
chr6_56679119	-	AG	Known	intronic	ERV1-LTR	DST	0.405954	1.14863e-79	2.82392e-77	0	PM	4.15912e-50	2.3685e-08	0.000744	6.14149e-06	chr6_56679119	0.607272	0.250353	0.152804	0.203885
chr11_117029268	-	AG	Known	intronic	Alu-SINE	SIK3	0.361398	1.19217e-79	2.91788e-77	0	PM	1.29086e-45	3.59598e-18	0.00126786	8.47592e-10	chr11_117029268	0.584127	0.381026	0.146098	0.274242
chr8_4877620	-	AG	Known	intronic	-	CSMD1	0.295435	2.00293e-79	4.88047e-77	0	PM	1.38792e-44	1.4009e-09	0.0014591	2.33895e-06	chr8_4877620	0.578538	0.270786	0.144284	0.212711
chr5_38968707	-	AG	Known	intronic	Alu-SINE	RICTOR	0.321072	2.10556e-79	5.10784e-77	0	PM	2.13208e-64	3.06591e-26	0.883796	2.36608e-20	chr5_38968707	0.67016	0.456103	-0.00666075	0.403266
chr1_206386172	+	AG	Known	ncRNA_intronic	hAT-Charlie-DNA	SRGAP2D	0.384864	2.84881e-79	6.88044e-77	0	PM	1.76731e-55	1.0702e-14	0.00291701	2.07337e-09	chr1_206386172	0.632659	0.341647	0.135018	0.268054
chr8_115557533	-	AG	Known	intronic	ERVL-MaLR-LTR	TRPS1	0.332909	6.01373e-79	1.44607e-76	0	PM	2.59495e-38	3.55579e-05	2.45692e-05	0.00245289	chr8_115557533	0.542042	0.186763	0.190494	0.137388
chr4_175770055	-	AG	Known	intronic	SINE/AluSq	GPM6A	0.253644	9.62933e-79	2.30536e-76	0	PM	1.0605e-32	0.00393323	5.51325e-09	0.143409	chr4_175770055	0.505105	0.130841	0.261104	0.0666081
chr6_128382639	-	AG	Known	intronic	Alu-SINE	PTPRK	0.366689	1.10078e-78	2.62392e-76	0	PM	4.05189e-47	1.819e-11	6.43221e-06	5.49716e-06	chr6_128382639	0.592083	0.299197	0.203453	0.204918
chr20_35032952	-	AG	Known	intronic	Alu-SINE	TRPC4AP	0.368709	1.12194e-78	2.66279e-76	0	PM	8.41846e-61	8.27034e-23	0.0507263	1.25081e-14	chr20_35032952	0.655673	0.426453	0.0888626	0.340822
chr12_11016235	-	AG	Known	intronic	LTR/LTR36	AC018630.2;PRH1	0.341137	1.19946e-78	2.83449e-76	0	PM	4.86649e-51	1.02245e-10	0.0453037	1.53422e-08	chr12_11016235	0.611845	0.288285	0.0910384	0.253607
chr4_55413092	+	AG	Known	intronic	Alu-SINE	TMEM165	0.287323	1.77689e-78	4.18104e-76	0	PM	5.02418e-48	1.73509e-10	0.00014604	2.47853e-06	chr4_55413092	0.596777	0.284847	0.171782	0.212192
chr17_46100228	-	AG	Known	intronic	-	KANSL1	0.356247	1.94715e-78	4.56208e-76	0	PM	1.54592e-55	1.14692e-14	0.016298	3.88908e-10	chr17_46100228	0.632921	0.341281	0.109146	0.279507
chr14_50747658	-	AG	Known	intronic	SINE/AluSz6	NIN	0.269887	1.95726e-78	4.56625e-76	0	PM	6.05043e-31	0.445782	4.02319e-12	0.815728	chr14_50747658	0.492549	0.0347369	0.308371	-0.01062
chr6_136454390	-	AG	Known	intronic	Alu-SINE	MAP7	0.381341	2.71607e-78	6.30968e-76	0	PM	8.73922e-72	8.68472e-25	0.52274	2.56091e-21	chr6_136454390	0.697546	0.443907	-0.0291204	0.412597
chr2_232701899	+	AG	Known	intronic	Alu-SINE	GIGYF2	0.342531	2.81681e-78	6.51611e-76	0	PM	1.14346e-56	3.71745e-14	0.00852696	1.09086e-09	chr2_232701899	0.637975	0.334988	0.119447	0.272512
chr8_92041561	-	AG	Known	intronic	Alu-SINE	RUNX1T1	0.360109	4.83848e-78	1.11458e-75	0	PM	3.08868e-45	6.91964e-09	0.00131972	4.56845e-06	chr8_92041561	0.582086	0.25946	0.145582	0.206631
chr5_139303241	+	AG	Known	intronic	Alu-SINE	MATR3	0.294037	5.1304e-78	1.17688e-75	0	PM	1.73093e-56	2.86162e-18	0.947931	1.89384e-15	chr5_139303241	0.637176	0.382075	0.00297613	0.35065
chr7_131091814	-	AG	Known	ncRNA_intronic	Alu-SINE	LINC-PINT	0.235646	5.70836e-78	1.29735e-75	0	PM	5.43013e-61	9.57161e-27	0.918274	3.44966e-20	chr7_131091814	0.656461	0.460236	-0.00467609	0.401654
chr9_105253466	+	AG	Known	intronic	Alu-SINE	SLC44A1	0.349306	5.71427e-78	1.29735e-75	0	PM	1.70517e-45	1.07483e-06	2.23699e-06	0.000645506	chr9_105253466	0.583478	0.219558	0.21311	0.154546
chr2_101845434	+	AG	Known	intronic	TcMar-Tigger-DNA	MAP4K4	0.337874	5.72654e-78	1.29735e-75	0	PM	1.76486e-48	1.09063e-12	0.000571004	1.31073e-07	chr2_101845434	0.599101	0.316057	0.156035	0.237064
chr10_68057745	-	AG	Known	intronic	Alu-SINE	HERC4	0.31842	6.06222e-78	1.36774e-75	0	PM	3.09844e-58	1.30161e-17	0.00501433	5.14611e-11	chr10_68057745	0.644824	0.375047	0.12736	0.29268
chr12_82735955	+	AG	Known	intronic	Alu-SINE	TMTC2	0.325186	7.24215e-78	1.62726e-75	0	PM	6.90339e-59	1.16155e-17	0.367968	6.09503e-14	chr12_82735955	0.647624	0.375582	0.0410109	0.332299
chr18_34825938	+	AG	Known	intronic	-/-	DTNA	0.364232	1.07815e-77	2.41263e-75	0	PM	4.51775e-45	6.48425e-08	0.0102782	3.12109e-06	chr18_34825938	0.581193	0.242625	0.116555	0.210113
chr4_175690611	-	AG	Known	intronic	ERVL-MaLR-LTR	GPM6A	0.302144	1.41994e-77	3.16456e-75	0	PM	6.94431e-36	0.022591	9.59575e-11	0.335252	chr4_175690611	0.526617	0.103638	0.288694	0.0438919
chr6_13689121	-	AG	Known	intronic	SINE/AluJr	RANBP9	0.35136	1.61052e-77	3.57478e-75	0	PM	3.78369e-59	2.61665e-13	0.0123696	1.26025e-09	chr6_13689121	0.648737	0.324217	0.113626	0.271518
chr9_95011541	+	AG	Known	intronic	Alu-SINE	AOPEP	0.360374	1.81467e-77	4.01167e-75	0	PM	1.22493e-56	2.69181e-18	0.0127453	1.23827e-11	chr9_95011541	0.637842	0.382355	0.113147	0.301566
chr5_139323836	+	AG	Known	intronic	SINE/AluSz	MATR3	0.361869	2.16011e-77	4.75615e-75	0	PM	7.64685e-50	4.80929e-10	0.0043162	3.35876e-07	chr5_139323836	0.60596	0.278083	0.129519	0.229407
chr10_101519978	+	AG	Known	intronic	SINE/AluSp	BTRC	0.383292	2.48553e-77	5.45077e-75	0	PM	4.21688e-38	6.32251e-05	1.58495e-06	0.00707016	chr10_101519978	0.540734	0.180805	0.216166	0.122289
chr13_25788195	+	AG	Known	intronic	SINE/MIRb	ATP8A2	0.331045	2.8627e-77	6.2529e-75	0	PM	6.37914e-50	4.08313e-13	0.287289	7.82314e-11	chr13_25788195	0.606351	0.3217	0.0484646	0.290008
chr9_109071560	-	AG	Known	intronic	AluJb:SINE:Alu	TMEM245	0.342061	3.23932e-77	7.04745e-75	0	PM	1.17849e-59	6.42911e-14	0.0110349	7.0511e-10	chr9_109071560	0.650882	0.332007	0.115439	0.275496
chr1_21685516	-	AG	Known	intronic	SINE/AluSz	USP48	0.37063	4.84254e-77	1.04938e-74	0	PM	3.32481e-46	1.84973e-08	0.0191023	8.80987e-07	chr1_21685516	0.587271	0.252211	0.106496	0.221274
chr17_32026618	+	AG	Known	intronic	Alu-SINE	LRRC37B	0.353846	5.71672e-77	1.23393e-74	0	PM	8.41335e-44	5.89081e-09	0.000206106	1.47509e-05	chr17_32026618	0.574224	0.260626	0.167935	0.195528
chr10_13922090	-	AG	Known	intronic	LTR/MLT1A	FRMD4A	0.371227	6.23568e-77	1.34067e-74	0	PM	5.29863e-50	2.1037e-10	0.0630158	1.71452e-08	chr10_13922090	0.606751	0.283582	0.0845709	0.252779
chr4_68327205	-	AG	Known	intronic	SINE/AluSp	YTHDC1	0.354729	6.51033e-77	1.39425e-74	0	PM	3.29489e-45	9.83977e-11	0.00434342	3.14335e-07	chr4_68327205	0.581935	0.288532	0.129429	0.229956
chr1_10356766	+	AG	Known	intronic	SINE/AluSc	KIF1B	0.366159	6.92978e-77	1.47831e-74	0	PM	3.91811e-56	1.88221e-13	0.00158889	1.05085e-08	chr1_10356766	0.635596	0.326066	0.143173	0.256407
chr13_21451049	-	AG	Known	intronic	Alu-SINE	ZDHHC20	0.33342	8.53327e-77	1.81332e-74	0	PM	3.71125e-62	3.86666e-19	0.610303	1.49039e-15	chr13_21451049	0.661229	0.391107	0.0232224	0.351873
chr13_50020737	-	AG	Known	ncRNA_intronic	Alu-SINE	DLEU2	0.317866	9.86886e-77	2.08904e-74	0	PM	5.89215e-61	1.49097e-26	0.828075	1.91166e-19	chr13_50020737	0.656314	0.458669	0.00989679	0.39422
chr4_113299455	+	AG	Known	intronic	SINE/AluSq2	ANK2	0.332212	1.37355e-76	2.89633e-74	0	PM	4.47969e-54	2.65743e-12	0.13852	3.68875e-10	chr4_113299455	0.626246	0.310837	0.0674306	0.27986
chr14_55291780	+	AG	Known	intronic	SINE/AluJo	FBXO34	0.333184	2.46848e-76	5.18523e-74	0	PM	1.65134e-42	4.84996e-06	0.000219858	0.000290528	chr14_55291780	0.566955	0.206079	0.167205	0.164017
chr4_113298040	+	AG	Known	intronic	SINE/AluJb	ANK2	0.321894	2.67185e-76	5.591e-74	0	PM	5.78448e-62	1.20293e-25	0.914356	8.80525e-20	chr4_113298040	0.660447	0.451177	-0.00490109	0.397609
chr7_130945233	-	AG	Known	ncRNA_exonic	.	LINC-PINT	0.377483	2.79884e-76	5.83447e-74	0	PM	1.29472e-62	3.43646e-17	0.708609	3.70688e-16	chr7_130945233	0.663077	0.370452	-0.0170303	0.358873
chr15_29788437	-	AG	Known	intronic	L1MB8:LINE:L1	TJP1	0.372012	3.08135e-76	6.39905e-74	0	PM	2.81161e-42	1.48971e-06	4.64982e-06	0.000792771	chr15_29788437	0.565636	0.216711	0.206468	0.15202
chr6_136454837	-	AG	Known	intronic	Alu-SINE	MAP7	0.363952	4.2272e-76	8.74551e-74	0	PM	4.0474e-61	3.86686e-19	0.569608	2.26404e-15	chr6_136454837	0.656987	0.391107	0.0259094	0.349735
chr7_22246738	-	AG	Known	intronic	LINE/L1PA16	RAPGEF5	0.348554	7.8635e-76	1.62074e-73	0	PM	1.63212e-48	1.38046e-05	2.51564e-05	0.000606709	chr7_22246738	0.599274	0.196173	0.190258	0.1553
chr5_167651380	+	AG	Known	intronic	-	TENM2	0.348198	8.19198e-76	1.68212e-73	0	PM	1.03773e-51	8.64097e-12	0.0125432	1.69209e-08	chr5_167651380	0.615093	0.303763	0.113403	0.252877
chr20_50912230	-	AG	Known	intronic	Alu-SINE	ADNP	0.323272	9.96429e-76	2.03758e-73	0	PM	7.34131e-41	3.23752e-07	0.000155192	0.000127573	chr20_50912230	0.55742	0.229712	0.17111	0.17327
chr1_20926636	-	AG	Known	intronic	SINE/AluJr	EIF4G3	0.35071	9.99741e-76	2.03758e-73	0	PM	4.61357e-55	1.36196e-20	0.0872727	1.16306e-13	chr1_20926636	0.630771	0.405611	0.0778089	0.328744
chr12_11016361	-	AG	Known	ncRNA_intronic	ERV1-LTR	PRH1-PRR4	0.304339	1.15773e-75	2.35085e-73	0	PM	4.371e-43	1.13446e-09	0.000183758	8.78878e-06	chr12_11016361	0.570223	0.272243	0.169226	0.200509
chr3_124452625	+	AG	Known	intronic	-/-	KALRN	0.329921	1.2357e-75	2.49991e-73	0	PM	6.64112e-32	0.0143643	0.000940539	0.0216823	chr3_124452625	0.499473	0.111216	0.149889	0.104343
chr8_73664212	-	AG	Known	intronic	SINE/AluJb	STAU2	0.373822	1.24038e-75	2.50015e-73	0	PM	8.0984e-47	1.6389e-10	0.000292673	1.90521e-06	chr8_73664212	0.590509	0.28522	0.163932	0.214539
chr8_106468382	+	AG	Known	intronic	L2-LINE	OXR1	0.350186	1.37005e-75	2.75139e-73	0	PM	1.70096e-47	7.14055e-13	0.00614689	2.03371e-08	chr8_106468382	0.594044	0.318504	0.124376	0.2515
chr1_109381833	-	AG	Known	intronic	AluJo:SINE:Alu	SORT1	0.332308	1.74428e-75	3.47746e-73	0	PM	2.39171e-63	5.6593e-22	0.134794	3.07674e-15	chr1_109381833	0.666014	0.41877	0.0680728	0.348157
chr17_61998885	-	AG	Known	intronic	SINE/AluJb	MED13	0.323476	1.74396e-75	3.47746e-73	0	PM	3.57062e-51	1.59726e-13	9.55388e-05	1.33216e-07	chr17_61998885	0.612499	0.326982	0.176411	0.236934
chr2_101848068	+	AG	Known	intronic	TcMar-Tigger-DNA	MAP4K4	0.317924	1.94601e-75	3.86557e-73	0	PM	8.05425e-40	2.24658e-11	0.000276657	2.35974e-06	chr2_101848068	0.551239	0.297887	0.16458	0.212632
chr10_59280736	-	AG	Known	intronic	-	FAM13C	0.334429	2.06301e-75	4.0832e-73	0	PM	2.56066e-71	1.3574e-38	0.00243077	2.58895e-34	chr10_59280736	0.695903	0.54378	-0.137511	0.516191
chr6_75625597	+	AG	Known	intronic	SINE/AluSx1	SENP6	0.358771	2.46208e-75	4.85552e-73	0	PM	3.43636e-44	2.29104e-08	0.00010475	3.44304e-05	chr6_75625597	0.576376	0.250604	0.175417	0.187091
chr2_50234378	-	AG	Known	intronic	Alu-SINE	NRXN1	0.292083	2.6956e-75	5.297e-73	0	PM	7.6566e-39	2.27574e-06	5.72895e-07	0.00248971	chr2_50234378	0.545307	0.212956	0.224941	0.137185
chr2_135760297	+	AG	Known	intronic	AluJb:SINE:Alu	UBXN4	0.322369	2.741e-75	5.36698e-73	0	PM	4.92469e-54	1.02771e-15	0.0456483	4.81906e-11	chr2_135760297	0.626055	0.35376	0.0908937	0.293096
chr11_124927665	-	AG	Known	intronic	Alu-SINE	HEPACAM	0.377113	2.83821e-75	5.53754e-73	0	PM	1.4729e-46	1.24517e-10	0.00723255	1.90572e-07	chr11_124927665	0.589142	0.287009	0.121948	0.23405
chr5_66034419	+	AG	Known	intronic	AluSx1:SINE:Alu	ERBIN	0.336298	2.95113e-75	5.73743e-73	0	PM	1.03095e-40	3.98844e-07	0.000152903	0.000142605	chr5_66034419	0.556552	0.22798	0.171274	0.172045
chr12_62518205	+	AG	Known	intronic	ERVL-MaLR-LTR	MON2	0.403886	3.45632e-75	6.69586e-73	0	PM	1.26149e-43	1.32607e-08	0.111585	1.72856e-07	chr12_62518205	0.573246	0.25469	0.0724154	0.23484
chr4_165392087	+	AG	Known	intronic	-	CPE	0.336666	4.09764e-75	7.91031e-73	0	PM	5.13062e-37	0.0064153	3.40546e-09	0.138335	chr4_165392087	0.533906	0.123742	0.264553	0.0674622
chr15_44089531	-	AG	Known	intronic	AluJb:SINE:Alu	FRMD5	0.268516	4.43633e-75	8.5341e-73	0	PM	1.52816e-58	2.05735e-18	0.805254	3.05636e-16	chr15_44089531	0.646146	0.383583	-0.0112356	0.35983
chr8_26645142	+	AG	Known	intronic	SINE/AluJb	DPYSL2	0.359477	4.9978e-75	9.58057e-73	0	PM	3.88758e-50	1.06199e-12	0.00203668	4.07776e-08	chr8_26645142	0.607417	0.316211	0.139891	0.246216
chr8_140731808	-	AG	Known	intronic	Alu-SINE	PTK2	0.354751	5.01672e-75	9.58333e-73	0	PM	2.86455e-66	3.81114e-17	0.0115137	1.03442e-11	chr8_140731808	0.677388	0.369958	0.114767	0.302667
chr1_175622974	-	AG	Known	intronic	ERVL-MaLR-LTR	TNR	0.371678	5.84983e-75	1.1136e-72	0	PM	2.10433e-52	1.08324e-13	0.0166044	1.63323e-09	chr1_175622974	0.618408	0.329138	0.108838	0.26972
chr10_59280674	-	AG	Known	intronic	-	FAM13C	0.305513	6.64496e-75	1.26049e-72	0	PM	3.2574e-72	2.77152e-30	0.0680116	6.95723e-27	chr10_59280674	0.699045	0.487686	-0.0830228	0.461359
chr14_102047009	+	AG	Known	intronic	SINE/AluJr	DYNC1H1	0.334056	6.66742e-75	1.26049e-72	0	PM	3.30104e-49	1.21416e-16	0.106858	1.21055e-11	chr14_102047009	0.602785	0.364366	0.0733853	0.301705
chr4_157347892	+	AG	Known	intronic	Alu-SINE	GRIA2	0.306075	8.8882e-75	1.67456e-72	0	PM	5.12628e-43	0.000133403	0.000189187	0.00133547	chr4_157347892	0.569833	0.17278	0.1689	0.145429
chr6_118035589	+	AG	Known	intronic	AluSq:SINE:Alu	SLC35F1	0.35563	9.95182e-75	1.86852e-72	0	PM	1.22584e-57	5.70246e-17	0.000400757	9.49152e-10	chr6_118035589	0.642234	0.368025	0.160264	0.273468
chr11_117051702	-	AG	Known	intronic	Alu-SINE	SIK3	0.33479	1.02517e-74	1.91827e-72	0	PM	1.36736e-53	1.9935e-13	0.00386344	7.28007e-09	chr11_117051702	0.623996	0.325744	0.131095	0.259091
chr1_17003307	-	AG	Known	ncRNA_intronic	SINE/AluSq2	AL049569.1	0.308963	1.13327e-74	2.11332e-72	0	PM	1.59415e-61	7.43815e-20	0.0851188	8.29754e-14	chr1_17003307	0.65865	0.398341	0.0783426	0.330608
chr2_152612324	+	AG	Known	intronic	Alu-SINE	FMNL2	0.223621	1.20827e-74	2.24554e-72	0	PM	3.07754e-65	9.14321e-23	0.550497	1.1264e-19	chr2_152612324	0.673431	0.426057	-0.0272024	0.396537
chr2_152475548	+	AG	Known	intronic	SINE/AluSz6	FMNL2	0.331195	2.13515e-74	3.95472e-72	0	PM	1.37148e-49	4.24013e-10	0.0081741	1.95975e-07	chr2_152475548	0.604696	0.278928	0.120093	0.233823
chr1_10265441	+	AG	Known	intronic	AluJb:SINE:Alu	KIF1B	0.354851	2.22987e-74	4.11625e-72	0	PM	1.94112e-54	2.20281e-13	0.00397609	6.579e-09	chr1_10265441	0.627919	0.325184	0.130688	0.259827
chr10_22563021	-	AG	Known	intronic	.	PIP4K2A	0.336412	2.29824e-74	4.22822e-72	0	PM	1.798e-48	6.5092e-12	0.0010048	1.84345e-07	chr10_22563021	0.599059	0.30548	0.149058	0.234319
chr2_44355330	-	AG	Known	intronic	Alu-SINE	PREPL	0.278106	2.38235e-74	4.3683e-72	0	PM	3.23617e-42	7.09626e-11	0.00103877	1.16657e-06	chr2_44355330	0.565287	0.290632	0.148638	0.218847
chr18_4337401	-	AG	Known	intronic	Alu-SINE	DLGAP1	0.354578	2.39122e-74	4.36995e-72	0	PM	4.35838e-40	0.000149926	0.00028426	0.00160354	chr18_4337401	0.552836	0.171492	0.164268	0.143053
chr12_70396567	+	AG	Known	intronic	Alu-SINE	KCNMB4	0.387573	2.54777e-74	4.64057e-72	0	PM	1.0764e-48	1.05794e-08	0.0211797	4.3791e-07	chr12_70396567	0.600192	0.256358	0.104745	0.2272
chrX_71567039	+	AG	Known	intronic	DNA/MER58A	OGT	0.374467	2.5769e-74	4.6781e-72	0	PM	6.16956e-61	7.73242e-24	0.876009	2.49953e-18	chrX_71567039	0.656231	0.435658	0.00711061	0.382694
chr8_17359534	-	AG	Known	intronic	SINE/AluJo	MTMR7	0.310859	3.005e-74	5.43726e-72	0	PM	4.46265e-64	1.33083e-29	0.636	1.40576e-22	chr8_17359534	0.6689	0.482589	-0.0215668	0.424354
chr15_64514687	+	AG	Known	intronic	SINE/AluSz	ZNF609	0.368502	3.18866e-74	5.7506e-72	0	PM	2.93195e-51	3.04464e-14	0.000671657	1.88214e-08	chr15_64514687	0.612914	0.336067	0.154061	0.252081
chr6_151394008	+	AG	Known	intergenic	Alu-SINE	ZBTB2(dist=2449),RMND1(dist=10754)	0.31163	3.27912e-74	5.89434e-72	0	PM	3.92455e-56	2.22229e-15	0.020878	1.30634e-10	chr6_151394008	0.635593	0.349831	0.104989	0.286698
chr4_84900046	-	AG	Known	intronic	SINE/AluJr4	WDFY3	0.32661	3.54817e-74	6.35715e-72	0	PM	2.36116e-47	3.9478e-07	3.65822e-05	0.000126477	chr4_84900046	0.593305	0.228066	0.186473	0.173365
chr2_174219969	-	AG	Known	intronic	SINE/AluSz	OLA1	0.359528	3.63019e-74	6.48291e-72	0	PM	8.98853e-48	6.5235e-11	1.3524e-06	1.57443e-05	chr2_174219969	0.595477	0.29117	0.217558	0.194892
chr10_60056917	-	AG	Known	intronic	Alu-SINE	ANK3	0.334361	3.90498e-74	6.95099e-72	0	PM	7.42714e-59	5.8904e-20	0.527343	1.79619e-15	chr10_60056917	0.647488	0.399351	0.0287988	0.350921
chr9_19760627	-	AG	Known	intronic	L1-LINE	SLC24A2	0.281008	3.97463e-74	7.05207e-72	0	PM	1.66957e-51	8.54339e-13	0.337157	6.20031e-11	chr9_19760627	0.614098	0.317471	0.0437193	0.291494
chr15_57211904	+	AG	Known	intronic	AluSz6:SINE:Alu	TCF12	0.309853	4.75336e-74	8.40654e-72	0	PM	1.10867e-49	4.99592e-14	0.00113174	1.95261e-08	chr15_57211904	0.605157	0.333384	0.14755	0.251806
chr1_171503282	+	AG	Known	intronic	AluSx:SINE:Alu	PRRC2C	0.351463	5.06804e-74	8.93425e-72	0	PM	9.1993e-50	1.31892e-12	0.000270431	1.93542e-07	chr1_171503282	0.605561	0.314952	0.164842	0.233925
chr17_30782050	+	AG	Known	ncRNA_intronic	Alu-SINE	SUZ12P1	0.278204	5.11455e-74	8.98735e-72	0	PM	1.38782e-53	6.05908e-16	0.00507282	4.98541e-10	chr17_30782050	0.623966	0.356421	0.127192	0.277841
chr7_117831784	-	AG	Known	intronic	-	CTTNBP2	0.374585	5.49541e-74	9.62575e-72	0	PM	4.0078e-43	1.52506e-07	0.00047451	4.10402e-05	chr7_117831784	0.570435	0.235849	0.158259	0.185296
chr3_152378099	+	AG	Known	intronic	Alu-SINE	MBNL1	0.331303	6.11741e-74	1.06811e-71	0	PM	6.50353e-53	2.72204e-14	0.0939618	9.08001e-11	chr3_152378099	0.620822	0.33667	0.0762163	0.28905
chr3_33582543	-	AG	Known	intronic	Alu-SINE	CLASP2	0.356624	6.78251e-74	1.18048e-71	0	PM	2.05153e-61	2.55714e-26	0.937748	5.55561e-20	chr3_33582543	0.658201	0.456751	-0.00355921	0.399604
chr5_79671677	+	AG	Known	intronic	SINE/AluSz	TENT2	0.373902	7.41529e-74	1.28653e-71	0	PM	3.42734e-55	2.35612e-17	0.014004	3.44368e-11	chr5_79671677	0.631357	0.372247	0.111629	0.295217
chr1_205736076	-	AG	Known	intronic	AluJr:SINE:Alu	NUCKS1	0.354695	8.15073e-74	1.40967e-71	0	PM	2.21756e-42	2.82531e-07	0.000134605	0.00010761	chr1_205736076	0.566225	0.230835	0.172681	0.175125
chr18_3631513	-	AG	Known	intronic	Alu-SINE	DLGAP1	0.233388	8.90721e-74	1.53565e-71	0	PM	2.10296e-32	0.0492504	3.44179e-09	0.360182	chr18_3631513	0.503015	0.0894347	0.264478	0.0416814
chr1_109388390	-	AG	Known	intronic	Alu-SINE	SORT1	0.234023	9.11185e-74	1.56601e-71	0	PM	2.9121e-56	1.6545e-22	0.173974	3.77728e-15	chr1_109388390	0.636171	0.423706	0.0618982	0.347096
chr2_32520732	+	AG	Known	intronic	Alu-SINE	BIRC6	0.327646	9.63397e-74	1.65057e-71	0	PM	1.83288e-61	4.45235e-18	0.156712	1.70274e-13	chr2_32520732	0.658401	0.380042	0.0644732	0.326625
chr5_139303663	+	AG	Known	intronic	Alu-SINE	MATR3	0.30721	1.089e-73	1.85995e-71	0	PM	4.05701e-59	1.4115e-21	0.383801	4.36933e-19	chr5_139303663	0.648608	0.415048	-0.039674	0.390563
chr2_47163867	-	AG	Known	intronic	AluSx:SINE:Alu	CALM2	0.323706	1.35896e-73	2.31383e-71	0	PM	4.97782e-55	2.54528e-17	0.0256108	1.7572e-11	chr2_47163867	0.630621	0.371881	0.101458	0.299411
chr15_25007337	+	AG	Known	ncRNA_intronic	Alu-SINE	SNHG14	0.20203	1.40008e-73	2.37646e-71	0	PM	1.31893e-57	1.58681e-23	0.506869	1.67685e-19	chr15_25007337	0.642096	0.432895	-0.0302404	0.394796
chr3_177031492	-	AG	Known	intronic	SINE/AluSz	TBL1XR1	0.346495	1.60599e-73	2.71754e-71	0	PM	3.25502e-44	2.59663e-09	0.000164964	1.12471e-05	chr3_177031492	0.576505	0.266473	0.170431	0.198152
chr2_32520584	+	AG	Known	intronic	Alu-SINE	BIRC6	0.340802	1.78685e-73	3.01427e-71	0	PM	6.20028e-48	4.19691e-14	0.0731413	3.6233e-10	chr2_32520584	0.596307	0.334331	0.0815273	0.27998
chr7_131427962	+	AG	Known	intronic	Alu-SINE	MKLN1	0.28667	1.85084e-73	3.11264e-71	0	PM	1.32939e-54	1.04366e-12	0.398316	2.84769e-11	chr7_131427962	0.628673	0.316312	0.0384776	0.296408
chr1_86379218	-	AG	Known	intronic	ERVL-MaLR-LTR	ODF2L	0.312661	1.89696e-73	3.18046e-71	0	PM	1.01046e-33	0.00230327	7.12866e-06	0.030193	chr1_86379218	0.512172	0.13824	0.202488	0.0985399
chr12_27684980	+	AG	Known	intronic	L1MD3:LINE:L1	PPFIBP1	0.348232	2.12592e-73	3.55346e-71	0	PM	8.77506e-26	0.0229038	2.212e-10	0.512289	chr12_27684980	0.452321	0.103401	0.283252	0.0298559
chr15_92889281	+	AG	Known	ncRNA_intronic	SINE/AluSx3	LINC01578	0.35227	2.18632e-73	3.64331e-71	0	PM	1.76208e-55	2.4926e-13	3.21268e-05	1.71861e-07	chr15_92889281	0.632664	0.32449	0.187794	0.234886
chr20_35713770	-	AG	Known	intronic	Alu-SINE	RBM39	0.233638	4.47388e-73	7.43274e-71	0	PM	1.75919e-73	3.67668e-33	0.342717	3.23285e-26	chr20_35713770	0.703425	0.508309	-0.0432193	0.455914
chr10_11177249	+	AG	Known	intronic	-	CELF2	0.344805	4.97966e-73	8.24803e-71	0	PM	2.74462e-52	4.14334e-08	0.00151562	3.98171e-06	chr10_11177249	0.617859	0.246094	0.143789	0.207894
chr20_8455307	+	AG	Known	intronic	SINE/AluSp	PLCB1	0.340078	4.99714e-73	8.25205e-71	0	PM	1.02608e-47	1.82489e-09	0.0140183	3.12705e-07	chr20_8455307	0.59518	0.268947	0.111612	0.229999
chr5_11510214	-	AG	Known	intronic	Alu-SINE	CTNND2	0.276625	5.47097e-73	9.00738e-71	0	PM	2.42948e-48	4.39136e-08	0.000191998	2.07358e-05	chr5_11510214	0.598393	0.245646	0.168734	0.192182
chr11_117085802	-	AG	Known	intronic	Alu-SINE	SIK3	0.316209	6.0406e-73	9.91545e-71	0	PM	1.62644e-56	6.80212e-17	0.550816	6.96761e-14	chr11_117085802	0.637296	0.367176	0.0271806	0.331567
chr9_19548668	-	AG	Known	intronic	-	SLC24A2	0.304233	6.31112e-73	1.03286e-70	0	PM	4.12931e-62	9.94262e-18	0.0263937	3.74701e-12	chr9_19548668	0.661041	0.37631	0.100929	0.308795
chr4_44406629	-	AG	Known	intronic	ERVL-MaLR-LTR	KCTD8	0.344854	7.64997e-73	1.24824e-70	0	PM	8.47921e-42	4.03398e-09	4.43627e-07	0.000204511	chr4_44406629	0.562882	0.263346	0.227092	0.168023
chr2_158643895	+	AG	Known	intronic	AluSx:SINE:Alu	PKP4	0.296805	9.35285e-73	1.52157e-70	0	PM	2.80002e-40	3.51669e-06	0.000527852	0.000216485	chr2_158643895	0.553982	0.209029	0.156983	0.16738
chr1_10143587	+	AG	Known	intronic	MLT1D:LTR:ERVL-MaLR	UBE4B	0.348583	9.58129e-73	1.55413e-70	0	PM	9.56676e-50	7.08891e-13	0.227777	1.65102e-10	chr1_10143587	0.605476	0.318546	0.0549235	0.285171
chr13_77714430	+	AG	Known	intronic	Alu-SINE	SLAIN1	0.24743	9.81992e-73	1.58813e-70	0	PM	1.50616e-58	2.61087e-21	0.192127	6.56315e-15	chr13_77714430	0.646173	0.412517	0.0593881	0.344218
chr6_128009676	-	AG	Known	intronic	-	PTPRK	0.314185	1.03611e-72	1.66582e-70	0	PM	4.90785e-75	3.32446e-40	0.00112532	3.04196e-36	chr6_128009676	0.708688	0.553538	-0.147623	0.528945
chr1_77733277	-	AG	Known	intronic	AluJb:SINE:Alu	USP33	0.287933	1.03417e-72	1.66582e-70	0	PM	7.84031e-45	2.63068e-06	9.93108e-06	0.000594496	chr1_77733277	0.579892	0.211656	0.199345	0.155547
chr11_117029127	-	AG	Known	intronic	Alu-SINE	SIK3	0.282704	1.17339e-72	1.88102e-70	0	PM	7.50538e-42	1.52547e-08	4.20865e-05	5.88015e-05	chr11_117029127	0.563188	0.25365	0.185037	0.181566
chr4_39748538	+	AG	Known	intronic	SINE/FLAM_C	UBE2K	0.32554	1.23816e-72	1.97907e-70	0	PM	4.77873e-72	1.54023e-45	0.0365531	7.33552e-35	chr4_39748538	0.698464	0.583715	-0.0950633	0.519865
chr3_117951674	-	AG	Known	intergenic	ERVL-MaLR-LTR	LINC02024(dist=260749),LOC105374060(dist=556737)	0.337542	1.51193e-72	2.40964e-70	0	PM	1.54427e-50	1.63526e-11	0.0257099	1.29913e-08	chr3_117951674	0.609393	0.299855	0.10139	0.254842
chr4_143400786	+	AG	Known	intronic	Alu-SINE	GAB1	0.352365	1.88905e-72	3.00195e-70	0	PM	1.50255e-42	8.59609e-14	3.87414e-05	5.95002e-07	chr4_143400786	0.567188	0.330413	0.185887	0.224621
chr17_2672109	+	AG	Known	intronic	Alu-SINE	PAFAH1B1	0.205244	2.18181e-72	3.45716e-70	0	PM	2.23015e-40	5.43661e-05	3.01208e-07	0.00829442	chr17_2672109	0.554569	0.182386	0.230308	0.11987
chr13_67154449	-	AG	Known	intronic	Alu-SINE	PCDH9	0.178789	2.94699e-72	4.65616e-70	0	PM	5.17737e-49	1.19036e-11	0.000139719	7.65255e-07	chr13_67154449	0.6018	0.301808	0.172271	0.222481
chr11_83738715	-	AG	Known	intronic	-	DLG2	0.274496	3.37554e-72	5.31793e-70	0	PM	2.82298e-46	2.33741e-08	0.0799236	2.33292e-07	chr11_83738715	0.587648	0.250453	0.0796762	0.232404
chr20_35630035	-	AG	Known	intronic	Alu-SINE	CPNE1	0.315465	3.76667e-72	5.91712e-70	0	PM	2.90183e-44	2.68125e-08	1.58734e-06	0.000200239	chr20_35630035	0.57678	0.249415	0.216152	0.168261
chr4_143400152	+	AG	Known	intronic	Alu-SINE	GAB1	0.331512	4.28735e-72	6.71583e-70	0	PM	3.99368e-52	1.16233e-17	0.00731446	8.63498e-11	chr4_143400152	0.617082	0.375578	0.121778	0.289374
chr7_111742932	-	AG	Known	intronic	Alu-SINE	DOCK4	0.302611	4.39878e-72	6.87074e-70	0	PM	7.45281e-59	7.28179e-30	0.264737	1.24377e-23	chr7_111742932	0.647482	0.484558	-0.0507925	0.433834
chr13_67185978	-	AG	Known	intronic	SINE/AluSp	PCDH9	0.180749	4.61945e-72	7.19492e-70	0	PM	1.07042e-65	1.19515e-33	0.146754	6.12578e-27	chr13_67185978	0.675199	0.511672	-0.0660575	0.461806
chr1_174851617	+	AG	Known	intronic	SINE/AluJb	RABGAP1L	0.319577	4.73079e-72	7.34747e-70	0	PM	1.30556e-34	0.000646305	4.28296e-09	0.0721594	chr1_174851617	0.518191	0.154531	0.262918	0.0818068
chr2_55304182	-	AG	Known	intronic	SINE/AluJo	CCDC88A	0.347887	4.94863e-72	7.66408e-70	0	PM	3.71264e-47	1.2152e-13	0.00186672	2.7657e-08	chr2_55304182	0.592281	0.328501	0.141051	0.24918
chr1_243818863	-	AG	Known	intronic	L1-LINE	AKT3	0.282197	5.08528e-72	7.85353e-70	0	PM	1.35863e-40	2.0177e-05	0.0183196	6.25596e-05	chr1_243818863	0.555844	0.192452	0.1072	0.180916
chr11_117085873	-	AG	Known	intronic	Alu-SINE	SIK3	0.328139	5.25889e-72	8.09884e-70	0	PM	2.47551e-39	2.18957e-07	0.0414819	3.85624e-06	chr11_117085873	0.548296	0.232922	0.0927073	0.208187
chr5_61367305	+	AG	Known	intronic	Alu-SINE	ZSWIM6	0.2659	7.94679e-72	1.2204e-69	0	PM	8.54648e-52	2.71277e-15	0.0240714	2.36643e-10	chr5_61367305	0.615499	0.348806	0.10254	0.282807
chr5_173911469	+	AG	Known	intronic	Alu-SINE	CPEB4	0.327572	8.27364e-72	1.26705e-69	0	PM	2.07224e-51	7.63845e-13	1.7038e-05	6.15546e-07	chr5_173911469	0.613644	0.318116	0.194119	0.224334
chr15_44182065	-	AG	Known	intronic	SINE/AluSx	FRMD5	0.28531	1.03518e-71	1.58089e-69	0	PM	7.12222e-50	7.31439e-13	0.000612682	8.75429e-08	chr15_44182065	0.606113	0.318366	0.155181	0.24027
chr12_50664978	+	AG	Known	intronic	AluJo:SINE:Alu	DIP2B	0.286739	1.11461e-71	1.69746e-69	0	PM	3.21362e-40	1.58454e-10	2.13623e-05	1.72174e-05	chr12_50664978	0.553625	0.28544	0.191887	0.194016
chr1_31933227	-	AG	Known	intronic	Alu-SINE	PTP4A2	0.31724	1.43356e-71	2.17715e-69	0	PM	6.4113e-58	2.16025e-12	0.0159015	3.00382e-09	chr1_31933227	0.643458	0.31206	0.109552	0.265443
chr1_109319616	-	AG	Known	intronic	AluSx:SINE:Alu	SORT1	0.344239	1.56516e-71	2.37044e-69	0	PM	1.61646e-54	1.76631e-16	0.136316	3.74522e-12	chr1_109319616	0.628284	0.362533	0.0678089	0.308798
chr2_210475566	-	AG	Known	intronic	SINE/AluJr	LANCL1	0.337521	1.65616e-71	2.50134e-69	0	PM	2.25644e-33	1.57841e-06	3.43793e-05	0.0010814	chr2_210475566	0.509775	0.216202	0.187106	0.148128
chr3_85169229	+	AG	Known	intronic	SINE/AluSq2	CADM2	0.337856	1.77554e-71	2.67429e-69	0	PM	4.66209e-48	7.04081e-17	0.189081	4.29712e-12	chr3_85169229	0.596944	0.367009	0.0597967	0.307977
chr11_68485936	+	AG	Known	intronic	AluSz:SINE:Alu	PPP6R3	0.340444	1.8688e-71	2.80704e-69	0	PM	2.20649e-66	4.9755e-24	0.106392	3.89803e-16	chr11_68485936	0.677819	0.43734	0.0734829	0.358623
chr5_62370998	+	AG	Known	intronic	Alu-SINE	KIF2A	0.32987	2.18163e-71	3.26798e-69	0	PM	3.01682e-48	2.4791e-17	0.0585067	1.82162e-11	chr5_62370998	0.597912	0.372006	0.0860576	0.299188
chr10_96847193	+	AG	Known	intronic	AluJb:SINE:Alu	LCOR	0.386295	2.2285e-71	3.32908e-69	0	PM	3.70093e-48	5.17958e-07	7.76539e-05	9.44611e-05	chr10_96847193	0.597458	0.225792	0.17863	0.176533
chr15_44089485	-	AG	Known	intronic	Alu-SINE	FRMD5	0.245413	3.26885e-71	4.86996e-69	0	PM	1.77742e-48	2.34194e-11	0.00607023	8.02663e-08	chr15_44089485	0.599085	0.297629	0.124562	0.240953
chr13_50050143	-	AG	Known	ncRNA_intronic	.	DLEU2	0.370906	3.5051e-71	5.20777e-69	0	PM	6.47239e-38	7.4978e-05	1.2512e-05	0.00430066	chr13_50050143	0.539574	0.179003	0.197125	0.12957
chr9_109071547	-	AG	Known	intronic	AluJb:SINE:Alu	TMEM245	0.317465	4.51661e-71	6.69252e-69	0	PM	2.2578e-42	3.10052e-06	5.77708e-05	0.00042408	chr9_109071547	0.566181	0.210173	0.181751	0.159595
chr6_75638965	+	AG	Known	intronic	Alu-SINE	SENP6	0.302312	5.08827e-71	7.51926e-69	0	PM	4.89246e-45	2.51919e-08	0.00101976	9.65712e-06	chr6_75638965	0.581005	0.249887	0.148871	0.199612
chr5_139302146	+	AG	Known	intronic	Alu-SINE	MATR3	0.278892	5.85932e-71	8.63541e-69	0	PM	1.59727e-36	0.00135203	8.08025e-06	0.0184787	chr5_139302146	0.53075	0.14527	0.201306	0.107054
chr8_84503295	+	AG	Known	intronic	SINE/AluJr	RALYL	0.324438	6.14816e-71	9.0368e-69	0	PM	4.70852e-42	1.61291e-05	5.03223e-05	0.000936312	chr8_84503295	0.564353	0.194656	0.18319	0.149945
chr5_66034394	+	AG	Known	intronic	AluSx1:SINE:Alu	ERBIN	0.329392	8.31851e-71	1.21942e-68	0	PM	2.97569e-45	5.521e-09	0.00825185	1.14003e-06	chr5_66034394	0.582174	0.261094	0.119948	0.219047
chr6_56679118	-	AG	Known	intronic	ERV1-LTR	DST	0.33587	9.50283e-71	1.38931e-68	0	PM	2.18688e-51	7.11459e-19	0.139144	5.40438e-13	chr6_56679118	0.613531	0.388385	0.0673244	0.320102
chr6_163432442	+	AG	Known	intronic	Alu-SINE	QKI	0.267434	9.62808e-71	1.40016e-68	0	PM	4.21183e-57	1.21326e-19	0.00248518	1.90472e-11	chr6_163432442	0.639888	0.396213	0.13721	0.298912
chr7_105048116	+	AG	Known	intronic	Alu-SINE	KMT2E	0.298079	9.6038e-71	1.40016e-68	0	PM	1.07211e-30	1.80595e-05	1.07745e-11	0.0798757	chr7_105048116	0.49073	0.193547	0.302418	0.0796889
chr2_71366229	+	AG	Known	intronic	Alu-SINE	ZNF638	0.328645	1.07594e-70	1.56054e-68	0	PM	5.42028e-36	3.04479e-09	0.00663621	3.99538e-06	chr2_71366229	0.527318	0.265348	0.123237	0.207863
chr9_15498382	-	AG	Known	intronic	SINE/AluSx	PSIP1	0.317174	1.1612e-70	1.67975e-68	0	PM	2.82393e-34	8.31813e-05	1.45377e-08	0.0306699	chr9_15498382	0.515936	0.177897	0.254008	0.0982585
chr2_101845440	+	AG	Known	intronic	TcMar-Tigger-DNA	MAP4K4	0.32351	1.17388e-70	1.69363e-68	0	PM	6.16015e-45	1.31682e-13	0.0285755	3.22127e-09	chr2_101845440	0.580462	0.328056	0.0995235	0.264948
chr17_62038815	-	AG	Known	intronic	AluJr:SINE:Alu	MED13	0.365026	1.20488e-70	1.7338e-68	0	PM	1.88727e-47	1.64016e-10	1.54735e-05	8.07839e-06	chr17_62038815	0.59381	0.285215	0.195061	0.201308
chr6_136487587	-	AG	Known	intronic	Alu-SINE	MAP7	0.327648	1.7079e-70	2.45119e-68	0	PM	2.86138e-62	4.2617e-24	0.282701	4.48513e-21	chr6_136487587	0.661687	0.437928	-0.0489278	0.410273
chrX_18515507	+	AG	Known	intronic	-	CDKL5	0.33403	1.92664e-70	2.75792e-68	0	PM	5.18307e-56	1.59517e-16	0.0793331	6.84679e-12	chrX_18515507	0.635053	0.363032	0.0798322	0.305175
chr6_136454872	-	AG	Known	intronic	AluJo:SINE:Alu	MAP7	0.356387	2.01282e-70	2.87378e-68	0	PM	2.91363e-60	2.91571e-19	0.970804	2.6621e-16	chr6_136454872	0.65343	0.392358	0.00166792	0.360513
chr8_106468389	+	AG	Known	intronic	L2-LINE	OXR1	0.308528	2.02728e-70	2.8869e-68	0	PM	3.29712e-54	6.76713e-21	0.199876	2.03521e-14	chr8_106468389	0.62686	0.408555	0.0583696	0.33823
chr20_59873365	+	AG	Known	intronic	TcMar-Tigger-DNA	SYCP2	0.272127	2.45035e-70	3.48033e-68	0	PM	8.23299e-36	7.16209e-08	4.90752e-05	0.000212632	chr20_59873365	0.526134	0.241847	0.183451	0.167583
chr18_9111840	+	AG	Known	ncRNA_intronic	SINE/MIR	AP005263.1	0.352142	2.61613e-70	3.70619e-68	0	PM	5.68809e-52	1.45562e-09	0.000249646	2.75063e-06	chr18_9111840	0.616347	0.27052	0.165758	0.211255
chr4_55421370	+	AG	Known	intronic	AluJb:SINE:Alu	TMEM165	0.292766	2.65183e-70	3.74708e-68	0	PM	1.51668e-51	4.26467e-12	0.078368	1.56946e-09	chr4_55421370	0.614299	0.308022	0.0800892	0.269997
chr11_61814209	-	AG	Known	intronic	LTR12B:LTR:ERV1	FADS1	0.344062	2.77387e-70	3.90945e-68	0	PM	2.56042e-56	9.20264e-22	0.614761	2.51878e-16	chr11_61814209	0.63642	0.416796	0.022933	0.360787
chr17_35078501	-	AG	Known	ncRNA_intronic	Alu-SINE	RAD51L3-RFFL	0.300258	2.98214e-70	4.1922e-68	0	PM	2.50357e-63	8.4741e-27	0.952795	4.33737e-20	chr17_35078501	0.665935	0.460666	0.00269774	0.40067
chr2_173946978	-	AG	Known	intronic	AluJb:SINE:Alu	SP3	0.350016	3.3406e-70	4.67721e-68	0	PM	4.73778e-60	3.09455e-16	0.00103951	6.19459e-10	chr2_173946978	0.652546	0.359769	0.148629	0.276375
chr2_101845475	+	AG	Known	intronic	TcMar-Tigger-DNA	MAP4K4	0.295328	3.34421e-70	4.67721e-68	0	PM	1.7621e-53	4.41671e-28	0.892897	1.44088e-19	chr2_101845475	0.623483	0.470894	0.00613579	0.395461
chr8_84367458	+	AG	Known	intronic	Alu-SINE	RALYL	0.306882	3.58391e-70	4.9997e-68	0	PM	1.72871e-54	9.2004e-20	0.0663975	4.56172e-13	chr8_84367458	0.62815	0.397418	0.0835124	0.321069
chr7_131427776	+	AG	Known	intronic	Alu-SINE	MKLN1	0.264957	4.27034e-70	5.94217e-68	0	PM	4.50748e-62	2.53267e-15	0.644942	1.00713e-13	chr7_131427776	0.660887	0.349159	0.0209974	0.32954
chr1_45655971	-	AG	Known	intronic	SINE/AluJr4	GPBP1L1	0.336434	4.40012e-70	6.10725e-68	0	PM	1.10581e-38	6.9239e-08	1.12562e-05	0.000263375	chr1_45655971	0.544328	0.242112	0.198144	0.165146
chr1_153640241	+	AG	Known	intronic	SINE/AluSz6	CHTOP	0.284977	4.56929e-70	6.32604e-68	0	PM	1.62845e-57	5.74585e-12	0.0109582	7.23455e-09	chr1_153640241	0.641696	0.306233	0.115549	0.259137
chr17_77970972	+	AG	Known	intergenic	AluJr4:SINE:Alu	LINC01973;TNRC6C	0.30018	4.86664e-70	6.72075e-68	0	PM	6.8109e-47	3.34177e-12	0.00303083	7.70773e-08	chr17_77970972	0.590903	0.309477	0.134489	0.241272
chr2_9617832	-	AG	Known	intronic	SINE/AluJo	YWHAQ	0.340566	5.17343e-70	7.12647e-68	0	PM	3.19839e-44	5.51313e-13	0.0158063	1.25895e-08	chr2_9617832	0.576547	0.319988	0.109651	0.255075
chr9_19760595	-	AG	Known	intronic	L1PA7:LINE:L1	SLC24A2	0.256497	5.24002e-70	7.20011e-68	0	PM	3.1441e-60	8.48333e-25	0.768498	1.31245e-19	chr9_19760595	0.653292	0.443995	-0.0134132	0.395869
chr14_55284665	+	AG	Known	intronic	SINE/AluJb	FBXO34	0.338327	5.35837e-70	7.34432e-68	0	PM	3.60526e-53	2.80741e-13	0.00184318	1.65265e-08	chr14_55284665	0.622027	0.32382	0.141219	0.253053
chr1_11028166	+	AG	Known	intronic	Alu-SINE	MASP2	0.298479	6.45302e-70	8.82261e-68	0	PM	1.67018e-61	1.36235e-24	0.150722	2.5566e-16	chr1_11028166	0.658567	0.442227	0.0654167	0.360713
chr2_152367276	+	AG	Known	intronic	Alu-SINE	FMNL2	0.270338	8.42777e-70	1.14938e-67	0	PM	2.44584e-51	4.19796e-21	0.298673	1.98989e-18	chr2_152367276	0.613296	0.410548	-0.047336	0.383735
chr12_98984959	-	AG	Known	intronic	Alu-SINE	ANKS1B	0.244127	9.54312e-70	1.29827e-67	0	PM	1.29519e-51	8.16837e-20	0.338031	2.94047e-14	chr12_98984959	0.61463	0.397935	0.0436404	0.336255
chr7_131427816	+	AG	Known	intronic	Alu-SINE	MKLN1	0.283415	1.00745e-69	1.36717e-67	0	PM	3.71279e-55	6.51943e-17	0.416071	1.93342e-13	chr7_131427816	0.631199	0.36738	0.0370493	0.325915
chr13_67019224	-	AG	Known	intronic	Alu-SINE	PCDH9	0.241763	1.32034e-69	1.78621e-67	0	PM	1.99139e-42	6.39771e-09	0.409335	1.92148e-08	chr13_67019224	0.566492	0.260029	0.0375869	0.251926
chr12_79240931	+	AG	Known	intronic	AluJo:SINE:Alu	SYT1	0.308627	1.32276e-69	1.78621e-67	0	PM	1.83672e-44	7.20055e-08	2.72174e-05	9.70332e-05	chr12_79240931	0.577871	0.241805	0.189468	0.176244
chr17_28046033	+	AG	Known	intronic	-	NLK	0.288358	1.51409e-69	2.03956e-67	0	PM	9.48041e-43	7.34513e-06	0.00149513	0.000135753	chr17_28046033	0.568324	0.202206	0.143966	0.172588
chr7_105049183	+	AG	Known	intronic	SINE/AluJb	KMT2E	0.324773	1.52483e-69	2.04899e-67	0	PM	1.85739e-32	0.00273968	2.94844e-09	0.140937	chr7_105049183	0.503395	0.13588	0.265575	0.0670212
chr11_117029122	-	AG	Known	intronic	SINE/AluSx1	SIK3	0.322213	1.80342e-69	2.41742e-67	0	PM	4.7191e-54	6.9597e-16	0.0153056	1.55576e-10	chr11_117029122	0.626141	0.355725	0.110179	0.28556
chr11_132649180	-	AG	Known	intronic	Simple_repeat/(TGTGTG)n	OPCML	0.264574	1.96614e-69	2.62911e-67	0	PM	1.33095e-50	2.24932e-15	0.0157109	4.29952e-10	chr11_132649180	0.60971	0.349769	0.10975	0.278835
chr17_69252729	-	AG	Known	intronic	Alu-SINE	ABCA5	0.200079	1.97408e-69	2.6333e-67	0	PM	4.35712e-42	0.000186881	5.14638e-06	0.00559142	chr17_69252729	0.564546	0.169037	0.20553	0.125771
chr4_84714213	-	AG	Known	intronic	SINE/AluJb	WDFY3	0.359011	2.10311e-69	2.79861e-67	0	PM	1.33103e-66	1.5033e-28	0.300305	1.35047e-23	chr4_84714213	0.678652	0.474541	-0.0471766	0.433517
chr5_146486983	+	AG	Known	intronic	Alu-SINE	TCERG1	0.328588	2.24972e-69	2.98647e-67	0	PM	9.97309e-45	1.06543e-11	1.1123e-06	1.2875e-05	chr5_146486983	0.579322	0.302486	0.219261	0.196848
chr10_50506024	-	AG	Known	intronic	-	SGMS1	0.335071	2.33418e-69	3.0911e-67	0	PM	4.10347e-68	1.59434e-24	0.58553	1.1003e-20	chr10_50506024	0.684311	0.441638	-0.0248479	0.406512
chr1_66075027	+	AG	Known	intronic	ERV1-LTR	PDE4B	0.304426	2.41429e-69	3.18948e-67	0	PM	2.83733e-54	2.70653e-14	0.275009	1.09112e-11	chr1_66075027	0.627161	0.336701	0.049716	0.302341
chr7_105029036	+	AG	Known	intronic	AluSz:SINE:Alu	KMT2E	0.30976	2.42207e-69	3.19206e-67	0	PM	4.94332e-51	3.69188e-14	0.00019149	4.98292e-08	chr7_105029036	0.611812	0.335026	0.168764	0.244671
chr2_28762015	+	AG	Known	intronic	AluSz6:SINE:Alu	PPP1CB	0.319149	2.48463e-69	3.26667e-67	0	PM	2.43367e-51	3.53341e-13	0.000291887	8.81102e-08	chr2_28762015	0.613306	0.32252	0.163963	0.240219
chr17_44489408	-	AG	Known	intronic	SINE/AluSx1	GPATCH8	0.364503	3.04283e-69	3.99099e-67	0	PM	4.36281e-45	5.27982e-06	0.00565388	4.07185e-05	chr17_44489408	0.581275	0.205293	0.125608	0.185377
chr16_53948480	+	AG	Known	intronic	-	FTO	0.235182	3.54275e-69	4.6356e-67	0	PM	2.77808e-64	2.6179e-35	0.0190885	6.51576e-30	chr16_53948480	0.669709	0.522835	-0.106509	0.484919
chr2_71366275	+	AG	Known	intronic	Alu-SINE	ZNF638	0.355537	3.71254e-69	4.84619e-67	0	PM	4.22385e-45	6.79947e-10	0.00839043	4.43147e-07	chr2_71366275	0.581351	0.275743	0.119694	0.227101
chr13_48239485	+	AG	Known	intronic	Alu-SINE	ITM2B	0.325593	4.58531e-69	5.97125e-67	0	PM	1.43168e-38	1.03979e-08	0.000428324	2.50629e-05	chr13_48239485	0.543638	0.256485	0.159477	0.190295
chr1_66174516	+	AG	Known	intronic	Alu-SINE	PDE4B	0.339361	4.7835e-69	6.21459e-67	0	PM	2.69343e-51	5.11048e-12	0.000581826	1.6555e-07	chr1_66174516	0.613093	0.306937	0.155808	0.235188
chr1_75730795	+	AG	Known	intronic	SINE/AluJr4	ACADM	0.306521	4.93278e-69	6.39337e-67	0	PM	5.45419e-67	5.40322e-25	0.620294	1.02649e-20	chr1_75730795	0.680115	0.445669	-0.0225752	0.406805
chr5_128091110	+	AG	Known	intronic	L2-LINE	SLC12A2	0.352441	5.02865e-69	6.50226e-67	0	PM	2.24971e-30	0.0256534	2.68195e-06	0.130321	chr5_128091110	0.488357	0.101429	0.211483	0.0688617
chr4_42054343	+	AG	Known	intronic	SINE/AluSz	SLC30A9	0.277339	5.36978e-69	6.92702e-67	0	PM	5.19455e-40	1.58111e-05	1.16435e-05	0.00189343	chr4_42054343	0.552381	0.194851	0.197819	0.140862
chr8_38284660	-	AG	Known	intronic	SINE/AluSq2	NSD3	0.362723	6.25511e-69	8.05015e-67	0	PM	1.02359e-33	0.00535725	1.193e-05	0.0383717	chr8_38284660	0.512133	0.126397	0.197585	0.0941643
chr2_101704762	+	AG	Known	intronic	Alu-SINE	MAP4K4	0.314854	9.90551e-69	1.27183e-66	0	PM	5.23009e-58	1.89864e-23	0.782455	9.94147e-19	chr2_101704762	0.643841	0.432202	-0.012583	0.38688
chr7_139367003	+	AG	Known	intronic	Alu-SINE	FMC1-LUC7L2,LUC7L2	0.264162	1.07968e-68	1.38303e-66	0	PM	5.15607e-50	4.93362e-15	0.00105087	7.8097e-09	chr7_139367003	0.60681	0.345709	0.148491	0.25858
chr17_2672010	+	AG	Known	intronic	Alu-SINE	PAFAH1B1	0.256815	1.08279e-68	1.38377e-66	0	PM	1.35089e-40	8.47177e-06	0.000365541	0.000366714	chr17_2672010	0.555859	0.200858	0.161345	0.161307
chr16_23990816	+	AG	Known	intronic	SINE/AluJb	PRKCB	0.332893	1.12442e-68	1.43363e-66	0	PM	4.60277e-60	6.80498e-23	0.167493	1.38791e-15	chr16_23990816	0.652599	0.427221	0.0628416	0.352236
chr11_117053749	-	AG	Known	intronic	AluJo:SINE:Alu	SIK3	0.225137	1.31288e-68	1.67003e-66	0	PM	3.06337e-62	3.92849e-22	0.480844	1.2788e-16	chr11_117053749	0.661567	0.420244	0.0321178	0.364113
chr17_68210805	+	AG	Known	intronic	AluJb:SINE:Alu	AMZ2	0.297684	1.37013e-68	1.73883e-66	0	PM	4.32835e-53	3.03799e-14	0.00484414	2.87431e-09	chr17_68210805	0.621655	0.336079	0.12786	0.265755
chr17_46142563	-	AG	Known	intronic	Alu-SINE	KANSL1	0.238523	1.45696e-68	1.84476e-66	0	PM	1.01771e-64	1.14336e-22	0.440079	6.1752e-17	chr17_46142563	0.671415	0.425173	0.0351737	0.367642
chr4_41262876	+	AG	Known	intronic	Alu-SINE	UCHL1	0.294752	1.61392e-68	2.03879e-66	0	PM	3.58863e-48	2.73369e-16	0.496726	8.71608e-13	chr4_41262876	0.597526	0.360382	0.0309658	0.317355
chr11_117085343	-	AG	Known	intronic	AluJr4:SINE:Alu	SIK3	0.290883	1.62273e-68	2.04519e-66	0	PM	4.36897e-52	1.22876e-15	0.597567	5.00427e-13	chr11_117085343	0.616895	0.352855	0.0240543	0.320541
chr20_10249696	+	AG	Known	intronic	hAT-Charlie-DNA	SNAP25	0.413748	2.02701e-68	2.54888e-66	0	PM	1.21059e-34	0.00746302	0.000594734	0.0139748	chr20_10249696	0.518411	0.121475	0.155542	0.111662
chr18_9111814	+	AG	Known	ncRNA_intronic	SINE/MIR	AP005263.1	0.353268	2.15324e-68	2.7014e-66	0	PM	2.25509e-56	2.54361e-17	0.0202557	1.89962e-11	chr18_9111814	0.636666	0.371884	0.105504	0.298929
chr5_134378096	+	AG	Known	intronic	SINE/AluJb	UBE2B	0.307692	2.19323e-68	2.74529e-66	0	PM	1.46959e-62	6.02319e-15	0.296181	1.18661e-12	chr5_134378096	0.662856	0.344668	0.0475805	0.315567
chr7_117831788	-	AG	Known	intronic	-	CTTNBP2	0.326183	2.36689e-68	2.95592e-66	0	PM	7.63628e-52	1.04421e-16	0.241144	1.57145e-12	chr7_117831788	0.615734	0.3651	0.0533788	0.313929
chr11_35387049	-	AG	Known	intronic	Alu-SINE	SLC1A2	0.273238	3.12655e-68	3.89575e-66	0	PM	3.57875e-36	0.0327176	3.85868e-11	0.403319	chr11_35387049	0.528488	0.0970913	0.294501	0.0380714
chr9_91346450	-	AG	Known	intronic	LTR/MER21C	AUH	0.325001	3.24904e-68	4.0392e-66	0	PM	4.222e-47	3.67205e-21	0.250662	3.93073e-14	chr9_91346450	0.59199	0.411104	0.0523151	0.334686
chr20_51630170	-	AG	Known	intronic	DNA/MER20	ATP9A	0.29081	4.28253e-68	5.31199e-66	0	PM	1.58619e-48	2.85301e-09	0.0191998	2.60417e-07	chr20_51630170	0.599337	0.265808	0.106411	0.231504
chr11_35361151	-	AG	Known	intronic	SINE/AluSx1	SLC1A2	0.293788	4.4844e-68	5.54982e-66	0	PM	3.14156e-30	0.0532694	8.46928e-09	0.376537	chr11_35361151	0.487282	0.0879086	0.257989	0.040283
chr14_71359144	+	AG	Known	intronic	ERVL-MaLR-LTR	SIPA1L1	0.332043	4.66056e-68	5.75484e-66	0	PM	2.3306e-40	1.01525e-09	0.039657	2.64194e-07	chr14_71359144	0.554455	0.273006	0.0935506	0.231386
chr15_72575913	+	AG	Known	intronic	SINE/FRAM	ARIH1	0.345483	5.35836e-68	6.60162e-66	0	PM	1.38949e-55	1.23392e-16	0.563526	1.02647e-13	chr15_72575913	0.63313	0.364287	0.0263186	0.329435
chr5_139303547	+	AG	Known	intronic	SINE/AluJb	MATR3	0.217923	5.50831e-68	6.77115e-66	0	PM	5.43029e-51	1.71151e-11	0.175775	1.01724e-09	chr5_139303547	0.611613	0.299574	0.0616408	0.272993
chr8_100304247	-	AG	Known	intronic	SINE/AluSq2	RNF19A	0.302635	5.68024e-68	6.96687e-66	0	PM	6.99473e-21	0.963834	4.98783e-12	0.305606	chr8_100304247	0.408417	0.00206636	0.307083	-0.0466628
chr12_116165471	-	AG	Known	intronic	SINE/AluYj4	MED13L	0.331054	5.97973e-68	7.31783e-66	0	PM	2.47406e-43	5.77001e-09	0.091211	1.52273e-07	chr12_116165471	0.571611	0.260776	0.0768599	0.235862
chr20_8260286	+	AG	Known	intronic	SINE/AluJo	PLCB1	0.333392	6.12218e-68	7.47547e-66	0	PM	8.55229e-39	0.000265493	0.00296009	0.000863013	chr20_8260286	0.545013	0.165054	0.134816	0.150965
chr14_103682633	+	AG	Known	intronic	Alu-SINE	KLC1	0.322375	7.11306e-68	8.66607e-66	0	PM	2.07901e-43	1.15035e-07	0.0266784	2.34647e-06	chr14_103682633	0.572034	0.238106	0.10074	0.212682
chr2_135618257	+	AG	Known	intronic	Alu-SINE	R3HDM1	0.28608	8.16847e-68	9.92986e-66	0	PM	1.35777e-51	2.44329e-16	0.181524	4.26951e-12	chr2_135618257	0.614531	0.360937	0.0608318	0.308015
chr14_58362763	+	AG	Known	intronic	AluSz:SINE:Alu	ARID4A	0.35849	8.5642e-68	1.03879e-65	0	PM	1.44117e-32	2.26229e-05	2.61161e-06	0.0071762	chr14_58362763	0.50417	0.191317	0.211722	0.122065
chr3_50096875	+	AG	Known	intronic	Alu-SINE	RBM5	0.213199	1.03787e-67	1.2561e-65	0	PM	2.09892e-57	6.54994e-23	0.273854	4.70115e-20	chr3_50096875	0.641214	0.427372	-0.0498357	0.400324
chr8_106606580	+	AG	Known	intronic	Alu-SINE	OXR1	0.328496	1.26697e-67	1.52999e-65	0	PM	4.02048e-42	1.22201e-12	2.05025e-05	2.29347e-06	chr8_106606580	0.564747	0.315396	0.192294	0.212887
chr2_44354773	-	AG	Known	intronic	Alu-SINE	PREPL	0.292544	1.30695e-67	1.57481e-65	0	PM	1.61147e-37	0.00259999	4.6341e-07	0.042513	chr2_44354773	0.53709	0.136595	0.226726	0.0922447
chr2_71345492	+	AG	Known	intronic	SINE/AluJb	ZNF638	0.305033	1.56695e-67	1.88395e-65	0	PM	2.01448e-40	1.03503e-11	0.000544177	1.06468e-06	chr2_71345492	0.554831	0.302663	0.156616	0.21964
chr4_86327250	-	AG	Known	intronic	SINE/AluJo	MAPK10	0.336807	1.67113e-67	2.00481e-65	0	PM	6.99577e-40	1.27344e-06	0.00139003	8.80531e-05	chr4_86327250	0.551606	0.218084	0.144912	0.177288
chr8_84293856	+	AG	Known	intronic	-	RALYL	0.282105	1.73427e-67	2.07602e-65	0	PM	1.19403e-49	1.07085e-12	0.00471326	2.2107e-08	chr8_84293856	0.604996	0.316163	0.128255	0.250873
chr4_150148533	+	AG	Known	intronic	SINE/FAM	DCLK2	0.333157	1.95151e-67	2.33097e-65	0	PM	9.34199e-43	7.87339e-08	0.0409146	1.43784e-06	chr4_150148533	0.56836	0.241105	0.0929661	0.217022
chr15_24981311	+	AG	Known	ncRNA_intronic	SINE/AluSx	SNHG14	0.309081	2.01229e-67	2.39834e-65	0	PM	7.25885e-51	2.72367e-20	0.0865057	3.43717e-13	chr15_24981311	0.610998	0.402665	0.0779977	0.322677
chr16_10073116	-	AG	Known	intronic	SINE/AluSx1	GRIN2A	0.344061	2.09277e-67	2.48885e-65	0	PM	5.25982e-32	0.0535294	2.46323e-07	0.22935	chr16_10073116	0.500195	0.0878132	0.23196	0.0547385
chr19_46960049	+	AG	Known	intronic	SINE/AluJr4	ARHGAP35	0.315489	2.17423e-67	2.58013e-65	0	PM	4.2287e-61	1.14409e-35	0.845237	2.17096e-23	chr19_46960049	0.656909	0.5252	0.00889551	0.431683
chr13_66955909	-	AG	Known	intronic	Alu-SINE	PCDH9	0.262776	2.30563e-67	2.73016e-65	0	PM	4.20906e-58	3.81834e-24	0.638829	1.27391e-17	chr13_66955909	0.644249	0.438345	0.0213864	0.375148
chr7_35888713	+	AG	Known	intronic	AluJb:SINE:Alu	SEPTIN7	0.279307	2.54607e-67	3.00836e-65	0	PM	4.27916e-60	3.84396e-23	0.256659	3.9807e-16	chr7_35888713	0.652732	0.42946	0.0516593	0.358519
chr13_48239535	+	AG	Known	intronic	SINE/AluSx	ITM2B	0.299277	2.56709e-67	3.02669e-65	0	PM	1.29678e-40	7.61975e-07	7.18919e-05	0.000261596	chr13_48239535	0.555964	0.222518	0.179449	0.165223
chr14_71701333	+	AG	Known	intronic	SINE/AluJr	SIPA1L1	0.319228	2.81529e-67	3.31219e-65	0	PM	1.15367e-57	6.66028e-21	0.333344	3.11884e-15	chr14_71701333	0.642349	0.408622	0.0440653	0.348086
chr8_98043209	-	AG	Known	ncRNA_exonic	SINE/AluSz	AP003352.1	0.313244	3.13523e-67	3.68071e-65	0	PM	2.38455e-58	1.7542e-25	0.908082	6.25333e-19	chr8_98043209	0.645315	0.449803	0.00526164	0.388963
chr8_73664096	-	AG	Known	intronic	Alu-SINE	STAU2	0.310271	3.54886e-67	4.1574e-65	0	PM	5.96298e-42	6.7986e-07	0.000176483	0.000145048	chr8_73664096	0.563763	0.22349	0.169678	0.171858
chr2_167304917	+	AG	Known	intergenic	ERVL-LTR	XIRP2(dist=45166),LOC105616981(dist=509857)	0.378147	3.813e-67	4.45731e-65	0	PM	1.68179e-42	1.77744e-06	0.00325808	4.58593e-05	chr2_167304917	0.56691	0.215154	0.133486	0.184152
chr8_26342996	+	AG	Known	intronic	Alu-SINE	PPP2R2A	0.323847	4.05639e-67	4.73174e-65	0	PM	8.72022e-42	1.39666e-13	0.00431223	3.47934e-08	chr8_26342996	0.562812	0.327729	0.129532	0.247432																											rich:Low_complexity:Low_complexity
chr15_99700834	+	AG	Known	intronic	L1-LINE	MEF2A	0.348701	4.67341e-67	5.4399e-65	0	PM	6.81344e-51	2.45312e-13	0.650695	6.89482e-12	chr15_99700834	0.611133	0.32458	0.0206328	0.305132																											SINE
chr1_235209969	-	AG	Known	intronic	AluJo:SINE:Alu	ARID4B	0.345057	5.23634e-67	6.08225e-65	0	PM	5.51874e-43	3.28339e-10	4.04895e-05	1.17015e-05	chr1_235209969	0.569652	0.280636	0.185435	0.197771																											SINE
chr4_153278279	+	AG	Known	intronic	Alu-SINE	TRIM2	0.25346	5.4953e-67	6.36956e-65	0	PM	6.79078e-32	1.57326e-05	4.59762e-07	0.0104821	chr4_153278279	0.499404	0.194899	0.226793	0.116247																											SINE
chr12_44757954	-	AG	Known	intronic	-	NELL2	0.350132	7.5545e-67	8.73788e-65	0	PM	7.28579e-35	0.024108	0.00013085	0.0394402	chr12_44757954	0.519885	0.102513	0.172992	0.0936529																											SINE
chr2_65091690	-	AG	Known	intronic	SINE/AluJr	RAB1A	0.277136	7.79772e-67	9.00021e-65	0	PM	1.66893e-44	6.54622e-09	0.00116237	5.30567e-06	chr2_65091690	0.578099	0.259863	0.14721	0.205247																											SINE
chr21_37427131	+	AG	Known	intronic	AluJr:SINE:Alu	DYRK1A	0.362037	8.03165e-67	9.25074e-65	0	PM	2.7432e-33	0.00176125	0.00221833	0.00465267	chr21_37427131	0.50919	0.14182	0.138746	0.128442																											SINE
chr10_35322995	-	AG	Known	intronic	AluSx:SINE:Alu	CCNY	0.297044	8.32935e-67	9.57351e-65	0	PM	1.73009e-32	9.4942e-06	3.87509e-06	0.00471979	chr10_35322995	0.503613	0.199774	0.208143	0.128236																											SINE
chr7_35889601	+	AG	Known	intronic	Alu-SINE	SEPTIN7	0.270765	8.46443e-67	9.70841e-65	0	PM	3.56649e-45	2.3788e-12	0.386585	2.30492e-10	chr7_35889601	0.581749	0.311492	0.0394424	0.282981																											SINE
chr2_182377141	-	AG	Known	intronic	LTR/MSTA	PDE1A	0.356886	9.3189e-67	1.06662e-64	0	PM	8.68897e-67	3.07936e-26	0.64173	3.107e-21	chr2_182377141	0.679353	0.456088	-0.0212016	0.411797																											SINE
chr2_169885522	+	AG	Known	intronic	Alu-SINE	UBR3	0.309902	1.00154e-66	1.14394e-64	0	PM	2.45158e-34	1.71841e-05	1.77535e-09	0.0270235	chr2_169885522	0.51635	0.194035	0.269139	0.100513																											SINE
chr1_66173992	+	AG	Known	intronic	AluJr:SINE:Alu	PDE4B	0.333985	1.59147e-66	1.81398e-64	0	PM	2.37721e-58	3.31235e-16	0.462448	1.83224e-13	chr1_66173992	0.64532	0.359432	0.0334782	0.326216																											SINE
chr3_160776704	+	AG	Known	intronic	Alu-SINE	PPM1L	0.275058	1.67252e-66	1.90241e-64	0	PM	1.05697e-43	7.33566e-09	0.00224793	4.07162e-06	chr3_160776704	0.573673	0.259036	0.138568	0.20769																											SINE
chr2_127334066	-	AG	Known	ncRNA_intronic	SINE/AluSx	AC068282.1	0.233006	1.70295e-66	1.93301e-64	0	PM	3.28558e-35	2.15718e-05	0.00938356	0.000199284	chr2_127334066	0.522183	0.19179	0.117972	0.168315																											SINE
chr15_60912306	-	AG	Known	intronic	SINE/AluJr	RORA	0.296871	1.82818e-66	2.07087e-64	0	PM	3.19171e-44	1.34833e-08	0.00300821	4.09951e-06	chr15_60912306	0.576552	0.254567	0.134593	0.207627																											SINE
chr2_44357002	-	AG	Known	intronic	Alu-SINE	PREPL	0.239923	1.8986e-66	2.1462e-64	0	PM	1.96902e-41	8.22228e-10	4.56491e-05	1.92082e-05	chr2_44357002	0.560762	0.27445	0.1842	0.192939																											SINE
chr15_29788436	-	AG	Known	intronic	L1-LINE	TJP1	0.32504	3.05941e-66	3.45128e-64	0	PM	7.57376e-31	0.00308536	4.61783e-08	0.11029	chr15_29788436	0.491836	0.134242	0.245259	0.0726778																											SINE
chr6_154772621	+	AG	Known	intronic	SINE/AluJb	SCAF8	0.324722	3.29956e-66	3.71454e-64	0	PM	7.27786e-47	1.59348e-11	0.00759775	7.0705e-08	chr6_154772621	0.590752	0.300015	0.121204	0.241948																											SINE
chr15_24963388	+	AG	Known	ncRNA_intronic	Alu-SINE	SNHG14	0.16348	3.87524e-66	4.34479e-64	0	PM	1.0281e-38	1.25481e-05	8.38537e-06	0.00218118	chr15_24963388	0.544522	0.197097	0.200955	0.138973																											SINE
chr1_171487653	+	AG	Known	intronic	MIR-SINE	PRRC2C	0.350792	3.87263e-66	4.34479e-64	0	PM	7.46156e-46	3.29707e-11	0.0627656	1.33363e-08	chr1_171487653	0.585402	0.29549	0.084651	0.254648																											SINE
chr15_24981320	+	AG	Known	ncRNA_intronic	AluSx:SINE:Alu	SNHG14	0.30271	4.10037e-66	4.58782e-64	0	PM	4.42641e-45	6.48583e-15	0.00145404	1.44957e-08	chr15_24981320	0.581241	0.344281	0.144329	0.25403																											SINE
chr12_19302529	+	AG	Known	intronic	SINE/AluSx1	PLEKHA5	0.33525	5.1107e-66	5.7066e-64	0	PM	2.22022e-33	0.000448486	3.93218e-07	0.0310897	chr12_19302529	0.509824	0.158931	0.228099	0.0980138																											SINE
chr8_17359546	-	AG	Known	intronic	SINE/AluJo	MTMR7	0.287901	5.36869e-66	5.98249e-64	0	PM	3.49514e-59	3.10459e-14	0.0929476	3.7238e-11	chr8_17359546	0.648883	0.335962	0.0764518	0.294725																											SINE
chr3_85169734	+	AG	Known	intronic	Alu-SINE	CADM2	0.252892	5.63913e-66	6.2711e-64	0	PM	2.74585e-58	4.68378e-18	0.56445	1.28233e-14	chr3_85169734	0.64505	0.379808	0.0262563	0.34069																											SINE
chr12_123625344	-	AG	Known	intronic	Alu-SINE	EIF2B1	0.314704	8.50006e-66	9.43352e-64	0	PM	2.73973e-62	6.17956e-21	0.0177228	2.7281e-13	chr12_123625344	0.661763	0.408935	0.107754	0.323982																											SINE
chr12_11015941	-	AG	Known	ncRNA_intronic	ERV1-LTR	PRH1-PRR4	0.314108	8.96841e-66	9.93319e-64	0	PM	1.2459e-57	2.50527e-22	0.467683	4.86601e-19	chr12_11015941	0.642203	0.42205	-0.0330881	0.390084																											SINE
chr12_123625397	-	AG	Known	intronic	AluYh3:SINE:Alu	EIF2B1	0.29059	9.37491e-66	1.03625e-63	0	PM	5.62583e-49	1.3803e-09	0.00440323	5.97064e-07	chr12_123625397	0.601618	0.270888	0.129233	0.224592																											SINE
chr15_56646221	-	AG	Known	intronic	SINE/AluJo	ZNF280D	0.277956	9.52865e-66	1.05112e-63	0	PM	4.51312e-60	6.57931e-33	0.082161	1.06855e-26	chr15_56646221	0.652635	0.506553	-0.0790935	0.459848																											SINE
chr15_24964566	+	AG	Known	ncRNA_intronic	Alu-SINE	SNHG14	0.209636	9.80912e-66	1.07989e-63	0	PM	1.03439e-63	1.09563e-36	0.282998	3.69936e-27	chr15_24964566	0.667459	0.531801	-0.0488976	0.46357																											SINE
chr10_20854851	-	AG	Known	intronic	SINE/AluJr	NEBL	0.3255	1.3367e-65	1.46863e-63	0	PM	7.73006e-58	8.75143e-17	0.0266114	1.82548e-11	chr10_20854851	0.643105	0.365957	0.100784	0.299175																											SINE
chr5_138573317	-	AG	Known	intronic	SINE/AluSx	HSPA9	0.319181	1.49934e-65	1.64403e-63	0	PM	2.90485e-47	7.19369e-11	0.00207292	3.57709e-07	chr5_138573317	0.592837	0.290545	0.139655	0.228885																											SINE
chr5_139297041	+	AG	Known	intronic	AluSx1:SINE:Alu	MATR3	0.272959	1.56236e-65	1.70971e-63	0	PM	5.09655e-41	7.79011e-09	0.181203	1.04063e-07	chr5_139297041	0.558351	0.258598	0.0608764	0.238902																											SINE
chr2_32509356	+	AG	Known	intronic	SINE/AluSg	BIRC6	0.310593	1.88378e-65	2.05733e-63	0	PM	1.222e-33	3.57223e-05	3.67701e-08	0.0204619	chr2_32509356	0.511606	0.186716	0.24701	0.105332																											SINE
chr12_131729474	+	AG	Known	intronic	Alu-SINE	SFSWAP	0.271294	2.94099e-65	3.19921e-63	0	PM	6.45765e-70	6.18843e-30	0.181505	2.73274e-25	chr12_131729474	0.6909	0.485087	-0.0608345	0.44818																											SINE
chr2_121384370	-	AG	Known	intronic	AluJo:SINE:Alu	CLASP1	0.337058	2.93574e-65	3.19921e-63	0	PM	1.93502e-40	0.000170108	5.19817e-08	0.0187146	chr2_121384370	0.554935	0.170089	0.244343	0.106842																											SINE
chr2_121441508	-	AG	Known	intronic	Alu-SINE	CLASP1	0.286984	3.54319e-65	3.84664e-63	0	PM	1.50684e-58	1.45793e-24	0.93902	6.58383e-19	chr2_121441508	0.646172	0.441973	-0.00348634	0.388732																											SINE
chr8_52365735	-	AG	Known	intronic	Alu-SINE	ST18	0.274009	3.57232e-65	3.8706e-63	0	PM	2.16564e-60	1.80253e-22	0.117318	4.14398e-15	chr8_52365735	0.653968	0.423364	0.0712815	0.346615																											SINE
chr8_26655415	+	AG	Known	intronic	Alu-SINE	DPYSL2	0.348456	3.82057e-65	4.13142e-63	0	PM	1.07763e-58	3.15922e-20	0.0253181	5.90626e-13	chr8_26655415	0.646796	0.402031	0.101659	0.319593																											SINE
chr6_38062582	+	AG	Known	intronic	SINE/AluSx1	ZFAND3	0.338256	3.92885e-65	4.24014e-63	0	PM	6.94031e-44	5.06356e-12	0.0114161	4.70921e-08	chr6_38062582	0.574688	0.306993	0.114902	0.245107																											SINE
chr1_86379266	-	AG	Known	intronic	ERVL-MaLR-LTR	ODF2L	0.241226	5.55674e-65	5.98523e-63	0	PM	4.78485e-43	3.77883e-07	0.0115129	8.72075e-06	chr1_86379266	0.570002	0.22843	0.114768	0.200583																											SINE
chr4_21630396	-	AG	Known	intronic	Alu-SINE	KCNIP4	0.218225	5.67638e-65	6.10211e-63	0	PM	8.57145e-41	2.95258e-05	2.72993e-05	0.00171086	chr4_21630396	0.557025	0.188648	0.189438	0.142202																											SINE
chr7_105049259	+	AG	Known	intronic	AluJb:SINE:Alu	KMT2E	0.32523	6.65391e-65	7.13895e-63	0	PM	2.61007e-37	6.00404e-05	2.32255e-10	0.0440569	chr7_105049259	0.535768	0.181348	0.28293	0.0915694																											SINE
chr3_85169601	+	AG	Known	intronic	Alu-SINE	CADM2	0.304871	7.41303e-65	7.93238e-63	0	PM	5.61963e-44	2.16543e-08	0.205258	9.23851e-08	chr3_85169601	0.575196	0.251029	0.0576791	0.239845																											SINE
chr9_8804104	-	AG	Known	intronic	Alu-SINE	PTPRD	0.321965	7.42237e-65	7.93238e-63	0	PM	5.76542e-44	3.64922e-11	0.000510631	1.09039e-06	chr9_8804104	0.575134	0.294852	0.157381	0.219433																											SINE
chr7_130945478	-	AG	Known	ncRNA_exonic	MIR-SINE	LINC-PINT	0.157318	7.83447e-65	8.35652e-63	0	PM	2.23646e-65	1.50624e-58	2.14754e-05	3.40024e-47	chr7_130945478	0.673967	0.646173	-0.191834	0.59248																											SINE
chr15_25150292	+	AG	Known	ncRNA_intronic	Alu-SINE	SNHG14	0.205676	8.62501e-65	9.18187e-63	0	PM	4.10372e-35	3.50236e-08	1.10365e-05	0.000318021	chr15_25150292	0.521543	0.247382	0.198334	0.16297																											SINE
chr4_68327233	-	AG	Known	intronic	SINE/AluSp	YTHDC1	0.29485	9.60039e-65	1.02004e-62	0	PM	9.73145e-39	4.99747e-07	0.000962778	8.15951e-05	chr4_68327233	0.544669	0.226093	0.149595	0.178102																											SINE
chr10_916973	-	AG	Known	intronic	SINE/AluJr	LARP4B	0.34202	1.00056e-64	1.06104e-62	0	PM	5.32341e-33	9.38946e-05	8.30254e-06	0.00857824	chr10_916973	0.507194	0.176598	0.201049	0.119355																											SINE
chr1_37498710	-	AG	Known	intronic	Alu-SINE	MEAF6	0.33782	1.19129e-64	1.26086e-62	0	PM	1.78534e-36	0.000913563	1.73963e-06	0.0228308	chr1_37498710	0.530439	0.150254	0.215344	0.103456																											SINE
chr3_152378054	+	AG	Known	intronic	-	MBNL1	0.363436	1.27965e-64	1.35176e-62	0	PM	1.16878e-43	1.32571e-07	0.0575028	1.17433e-06	chr3_152378054	0.57343	0.236973	0.0864014	0.218789																											SINE
chr3_85348014	+	AG	Known	intronic	Alu-SINE	CADM2	0.249015	1.30177e-64	1.37249e-62	0	PM	6.62572e-45	2.87277e-09	0.18074	3.37298e-08	chr3_85348014	0.58029	0.265759	0.060941	0.247669																											SINE
chr4_48773106	-	AG	Known	intronic	.	FRYL	0.367053	1.37199e-64	1.44375e-62	0	PM	9.29544e-50	3.23462e-12	0.0651902	2.31449e-09	chr4_48773106	0.605538	0.309671	0.0838851	0.267283																											SINE
chr11_66633409	+	AG	Known	intronic	SINE/AluSx3	RBM14-RBM4	0.300302	1.42829e-64	1.50011e-62	0	PM	2.60434e-40	5.0785e-08	1.28069e-05	0.000184099	chr11_66633409	0.554169	0.244524	0.1969	0.169205																											SINE
chr17_68210679	+	AG	Known	intronic	Alu-SINE	AMZ2	0.232053	1.75839e-64	1.84329e-62	0	PM	6.13388e-35	3.92254e-07	0.000215813	0.000246668	chr17_68210679	0.520383	0.228119	0.167415	0.165896																											SINE
chr6_52683274	+	AG	Known	intronic	SINE/AluSz6	TMEM14A	0.267498	1.86076e-64	1.94687e-62	0	PM	1.84083e-25	0.301285	7.96692e-17	0.389069	chr6_52683274	0.449627	0.0470812	0.366412	-0.0392367																											SINE
chr6_163509032	+	AG	Known	intronic	Alu-SINE	QKI	0.281372	1.95168e-64	2.03811e-62	0	PM	8.89149e-57	8.89954e-19	0.324774	3.64082e-14	chr6_163509032	0.638458	0.387379	0.0448523	0.335101																											SINE
chr18_9933026	+	AG	Known	intronic	Alu-SINE	VAPA	0.339769	2.04198e-64	2.12836e-62	0	PM	4.08345e-52	6.89978e-22	0.310769	4.03318e-15	chr18_9933026	0.617036	0.417967	0.046168	0.346756																											SINE
chr6_136509683	-	AG	Known	intronic	Alu-SINE	MAP7	0.283959	2.41719e-64	2.51465e-62	0	PM	1.28315e-55	6.56489e-33	0.172365	2.87761e-25	chr6_136509683	0.633286	0.50656	-0.0621299	0.447991																											SINE
chr3_149067617	-	AG	Known	intronic	Alu-SINE	HLTF	0.32713	2.50974e-64	2.606e-62	0	PM	7.54624e-62	2.87753e-23	0.0494425	1.55529e-22	chr3_149067617	0.659976	0.430589	-0.0893594	0.423952																											SINE
chr2_101848070	+	AG	Known	intronic	TcMar-Tigger-DNA	MAP4K4	0.294446	2.66403e-64	2.76097e-62	0	PM	4.65948e-49	8.46509e-18	0.535304	1.14903e-13	chr2_101848070	0.602031	0.377061	0.028246	0.328811																											SINE
chr6_170359479	+	AG	Known	intronic	AluJr:SINE:Alu	FAM120B	0.312882	2.6965e-64	2.78935e-62	0	PM	2.19312e-54	9.08263e-13	0.0876221	4.16855e-10	chr6_170359479	0.627675	0.317117	0.0777233	0.279043																											SINE
chr17_30765902	+	AG	Known	ncRNA_intronic	Alu-SINE	SUZ12P1	0.293521	3.0587e-64	3.15807e-62	0	PM	4.58579e-48	2.48445e-11	0.000223121	8.83895e-07	chr17_30765902	0.596981	0.297261	0.167038	0.221246																											SINE
chr6_52683258	+	AG	Known	intronic	SINE/AluSz6	TMEM14A	0.262528	3.2097e-64	3.30774e-62	0	PM	2.75755e-55	7.66897e-15	0.0477129	9.15889e-11	chr6_52683258	0.631785	0.343402	0.0900461	0.288995																											SINE
chr16_4997923	+	AG	Known	intronic	ERVL-MaLR-LTR	SEC14L5	0.301862	3.39372e-64	3.49082e-62	0	PM	1.15489e-42	6.15836e-10	0.133184	3.44232e-08	chr16_4997923	0.567838	0.276414	0.0683543	0.247514																											SINE
chr14_21245970	-	AG	Known	intronic	AluSx:SINE:Alu	HNRNPC	0.31975	3.78373e-64	3.8847e-62	0	PM	2.1583e-46	3.80153e-13	0.0215881	5.46157e-09	chr14_21245970	0.588266	0.322105	0.104418	0.261172																											SINE
chr20_47271429	-	AG	Known	intronic	-/-	ZMYND8	0.345432	3.88384e-64	3.98003e-62	0	PM	2.9418e-40	9.95768e-09	0.210613	1.07382e-07	chr20_47271429	0.553854	0.256803	0.0570048	0.238653																											SINE
chr2_55032334	-	AG	Known	intronic	AluSx1:SINE:Alu	RTN4	0.324378	4.3584e-64	4.45801e-62	0	PM	1.79535e-15	0.183987	8.39658e-13	0.487641	chr2_55032334	0.350923	0.060491	0.317571	-0.0316223																											SINE
chr1_38995966	+	AG	Known	intronic	AluSx1:SINE:Alu	AKIRIN1	0.310224	4.66028e-64	4.75791e-62	0	PM	1.64577e-51	6.59496e-21	0.0253758	1.0823e-12	chr1_38995966	0.614128	0.408663	0.101619	0.316102																											SINE
chrX_13923149	-	AG	Known	intronic	Alu-SINE	GPM6B	0.245553	4.8397e-64	4.9319e-62	0	PM	5.91708e-59	1.39307e-21	0.35024	1.06473e-15	chrX_13923149	0.647909	0.415102	0.042551	0.353581																											SINE
chr5_132913701	-	AG	Known	intronic	AluJr4:SINE:Alu	AFF4	0.2987	4.94765e-64	5.03256e-62	0	PM	1.83695e-53	7.38593e-20	0.0197722	2.80798e-12	chr5_132913701	0.623398	0.398372	0.105914	0.310511																											SINE
chr17_78062977	+	AG	Known	intronic	SINE/AluSz	TNRC6C	0.301252	5.08578e-64	5.16348e-62	0	PM	1.55896e-51	1.09512e-16	0.146531	4.44648e-12	chr17_78062977	0.614241	0.364868	0.066094	0.307772																											SINE
chr9_105338642	+	AG	Known	intronic	AluJr:SINE:Alu	SLC44A1	0.320048	5.12924e-64	5.19798e-62	0	PM	2.42625e-51	5.9695e-18	0.0613552	5.31244e-12	chr9_105338642	0.613313	0.378685	0.0851078	0.306705																											SINE
chr8_140692877	-	AG	Known	intronic	-	PTK2	0.306597	5.42829e-64	5.49088e-62	0	PM	1.42298e-64	2.1296e-20	0.792074	9.00366e-18	chr8_140692877	0.670847	0.403714	-0.0120133	0.376773																											SINE
chr4_48857876	+	AG	Known	ncRNA_intronic	Alu-SINE	OCIAD1-AS1	0.319101	5.49991e-64	5.55308e-62	0	PM	3.80399e-46	2.87904e-08	0.00964209	1.93509e-06	chr4_48857876	0.586961	0.248875	0.117551	0.214401																											SINE
chr17_44456531	-	AG	Known	intronic	Alu-SINE	GPATCH8	0.249283	5.5399e-64	5.58319e-62	0	PM	1.40085e-63	3.24342e-31	0.0148117	4.9609e-28	chr17_44456531	0.666937	0.494519	-0.110716	0.470498																											SINE
chr8_84366682	+	AG	Known	intronic	SINE/AluSc5	RALYL	0.326611	5.55382e-64	5.58694e-62	0	PM	7.92158e-49	9.64496e-20	0.721654	5.53204e-15	chr8_84366682	0.600867	0.397213	0.016234	0.345112																											SINE
chr5_66034429	+	AG	Known	intronic	AluSx1:SINE:Alu	ERBIN	0.325294	5.6937e-64	5.71586e-62	0	PM	1.19777e-33	0.000187623	1.042e-05	0.00993024	chr5_66034429	0.511666	0.168993	0.198885	0.117093																											SINE
chr1_51379193	-	AG	Known	intronic	AluSz:SINE:Alu	EPS15	0.312185	5.70283e-64	5.71586e-62	0	PM	3.26241e-40	2.91264e-09	0.000198363	1.79876e-05	chr1_51379193	0.553586	0.265662	0.168367	0.193586																											SINE
chr4_158779631	+	AG	Known	intronic	SINE/AluJb	FNIP2	0.303355	5.7623e-64	5.76493e-62	0	PM	4.06864e-46	2.68715e-14	0.0432126	8.09159e-10	chr4_158779631	0.586805	0.33674	0.0919362	0.274559																											SINE
chr11_125467810	-	AG	Known	intronic	AluJb:SINE:Alu	FEZ1	0.321937	6.54121e-64	6.53228e-62	0	PM	1.29409e-55	4.56276e-18	0.0451247	3.56522e-12	chr11_125467810	0.633269	0.379929	0.0911138	0.309092																											SINE
chr7_131422279	+	AG	Known	intronic	Alu-SINE	MKLN1	0.255448	8.29729e-64	8.25588e-62	0	PM	2.09911e-47	4.21972e-15	0.0578326	1.97371e-10	chr7_131422279	0.59357	0.346521	0.0862879	0.284002																											SINE
chr15_92987480	+	AG	Known	intronic	Alu-SINE	CHD2	0.306561	8.2872e-64	8.25588e-62	0	PM	9.83642e-45	8.30019e-16	0.0283665	3.8966e-10	chr15_92987480	0.579355	0.354839	0.099654	0.279494																											SINE
chr12_123625476	-	AG	Known	intronic	SINE/AluYh3	EIF2B1	0.264861	8.70544e-64	8.6463e-62	0	PM	2.26845e-60	5.84318e-20	0.837798	4.24829e-17	chr12_123625476	0.653884	0.399386	-0.00932895	0.369439																											SINE
chr13_67185847	-	AG	Known	intronic	Alu-SINE	PCDH9	0.211338	8.73863e-64	8.66357e-62	0	PM	2.48851e-70	2.20964e-38	0.00598016	2.9338e-33	chr13_67185847	0.692389	0.542474	-0.124783	0.508988																											SINE
chr5_11697127	-	AG	Known	intronic	-/-	CTNND2	0.302443	9.12678e-64	9.03206e-62	0	PM	2.97186e-28	0.431289	8.233e-09	0.86025	chr5_11697127	0.47224	0.0358534	0.258195	0.00802314																											SINE
chr5_11534566	-	AG	Known	intronic	SINE/AluSq2	CTNND2	0.275456	9.31778e-64	9.20446e-62	0	PM	1.36921e-45	2.47632e-11	0.000478289	7.74664e-07	chr5_11534566	0.58399	0.297281	0.158165	0.222377																											SINE
chr1_175623026	-	AG	Known	intronic	ERVL-MaLR-LTR	TNR	0.353427	1.01411e-63	9.99971e-62	0	PM	1.04854e-40	7.45248e-06	0.000513011	0.000292863	chr1_175623026	0.556509	0.20207	0.157326	0.163924																											SINE
chr10_28564184	+	AG	Known	intronic	Alu-SINE	WAC	0.282429	1.02284e-63	1.00677e-61	0	PM	9.52579e-28	1.93591e-07	0.000288821	0.000440641	chr10_28564184	0.468266	0.233923	0.164085	0.159141																											SINE
chr2_101713393	+	AG	Known	intronic	SINE/AluSz	MAP4K4	0.281205	1.04946e-63	1.03112e-61	0	PM	6.92229e-51	1.54277e-11	0.00379413	7.03604e-08	chr2_101713393	0.611099	0.300214	0.131351	0.241986																											SINE
chr4_42054238	+	AG	Known	intronic	AluSz:SINE:Alu	SLC30A9	0.281129	1.16541e-63	1.143e-61	0	PM	4.3195e-36	0.00216894	1.23547e-06	0.0359847	chr4_42054238	0.527958	0.139049	0.218347	0.095352																											SINE
chr3_56678936	-	AG	Known	intronic	Alu-SINE	TASOR	0.230303	1.28446e-63	1.25751e-61	0	PM	5.6527e-54	6.52919e-25	0.63578	1.41074e-17	chr3_56678936	0.625778	0.444967	0.0215809	0.374669																											SINE
chr16_10073029	-	AG	Known	intronic	SINE/AluSx1	GRIN2A	0.288599	1.34801e-63	1.31738e-61	0	PM	5.69439e-54	1.0594e-19	0.0810105	3.83833e-13	chr16_10073029	0.625764	0.396804	0.0793915	0.322051																											SINE
chr11_117052097	-	AG	Known	intronic	Alu-SINE	SIK3	0.26948	1.56038e-63	1.52221e-61	0	PM	5.56356e-41	1.77104e-08	0.00384813	6.07219e-06	chr11_117052097	0.558128	0.252537	0.131151	0.203991																											SINE
chr9_19780651	-	AG	Known	intronic	SINE/AluYc	SLC24A2	0.306937	1.6397e-63	1.59674e-61	0	PM	5.52637e-39	9.658e-06	5.5283e-06	0.00218055	chr9_19780651	0.546174	0.199611	0.204866	0.138977																											SINE
chr3_56665782	-	AG	Known	intronic	AluY:SINE:Alu	TASOR	0.332192	1.64921e-63	1.60315e-61	0	PM	4.76627e-30	0.000687721	1.17345e-08	0.08824	chr3_56665782	0.485934	0.153771	0.255594	0.0775727																											SINE
chr7_131427756	+	AG	Known	intronic	Alu-SINE	MKLN1	0.296648	1.65669e-63	1.60758e-61	0	PM	5.10268e-47	2.19006e-10	0.242509	4.03646e-09	chr7_131427756	0.59156	0.283318	0.0532244	0.263342																											SINE
chr14_55291789	+	AG	Known	intronic	SINE/AluJo	FBXO34	0.314687	1.67708e-63	1.62449e-61	0	PM	4.96566e-48	1.01006e-12	0.00474501	2.72169e-08	chr14_55291789	0.596803	0.316502	0.128159	0.249302																											SINE
chr4_158779639	+	AG	Known	intronic	SINE/AluJb	FNIP2	0.319559	1.81108e-63	1.75119e-61	0	PM	4.94138e-51	1.2563e-11	0.00217404	9.76459e-08	chr4_158779639	0.611813	0.301478	0.139017	0.239407																											SINE
chr20_8259408	+	AG	Known	intronic	SINE/AluSz	PLCB1	0.321649	2.02142e-63	1.95113e-61	0	PM	1.23071e-46	1.48373e-13	0.0217864	3.452e-09	chr20_8259408	0.589553	0.327393	0.104261	0.264457																											SINE
chr16_6633780	+	AG	Known	intronic	Alu-SINE	RBFOX1	0.313853	2.06104e-63	1.98588e-61	0	PM	3.8905e-44	6.61993e-08	0.00243886	9.74556e-06	chr16_6633780	0.576078	0.242463	0.137466	0.199525																											SINE
chr13_79391516	-	AG	Known	intronic	Alu-SINE	RBM26	0.219775	2.09816e-63	2.0181e-61	0	PM	5.61719e-45	4.43971e-18	0.0493474	2.08122e-11	chr13_79391516	0.580679	0.380055	0.0893967	0.298362																											SINE
chr10_63334511	-	AG	Known	intronic	AluJb:SINE:Alu	JMJD1C	0.275815	2.1544e-63	2.06856e-61	0	PM	2.97267e-52	3.93258e-15	0.293014	5.29697e-12	chr10_63334511	0.617694	0.346887	0.0478934	0.306722																											SINE
chr10_60356968	-	AG	Known	intronic	Alu-SINE	ANK3	0.287559	2.2616e-63	2.16769e-61	0	PM	4.79541e-65	5.37402e-34	0.142279	4.48495e-27	chr10_60356968	0.672685	0.514042	-0.0667963	0.462898																											SINE
chr4_113299585	+	AG	Known	intronic	Alu-SINE	ANK2	0.289976	2.81561e-63	2.694e-61	0	PM	2.1949e-45	1.57027e-10	0.00111013	9.92109e-07	chr4_113299585	0.582887	0.285499	0.147795	0.22025																											SINE
chr11_117029262	-	AG	Known	intronic	AluJb:SINE:Alu	SIK3	0.338405	2.84547e-63	2.71782e-61	0	PM	5.39861e-45	1.07343e-16	0.00286947	1.69401e-09	chr11_117029262	0.580773	0.364965	0.135244	0.269466																											SINE
chr4_113321937	+	AG	Known	intronic	Alu-SINE	ANK2	0.309865	2.91025e-63	2.77486e-61	0	PM	1.3994e-35	0.00201559	3.10279e-08	0.0724155	chr4_113321937	0.524626	0.14003	0.248306	0.0817336																											SINE
chr6_52683250	+	AG	Known	intronic	Alu-SINE	TMEM14A	0.289511	3.1455e-63	2.99396e-61	0	PM	1.12998e-42	1.4055e-06	1.55452e-06	0.00106053	chr6_52683250	0.567892	0.217221	0.216336	0.148375																											SINE
chr3_154295853	-	AG	Known	intronic	Alu-SINE	DHX36	0.302716	3.45374e-63	3.28033e-61	0	PM	6.95359e-49	2.00623e-22	0.618417	5.91775e-16	chr3_154295853	0.601153	0.422938	0.0226965	0.356539																											SINE
chr10_21671928	+	AG	Known	intronic	AluJb:SINE:Alu	MLLT10	0.296177	3.45833e-63	3.28033e-61	0	PM	5.66929e-42	1.0022e-07	7.81526e-05	9.37648e-05	chr10_21671928	0.56389	0.239201	0.178562	0.176613																											SINE
chr10_916957	-	AG	Known	intronic	AluJr:SINE:Alu	LARP4B	0.302405	3.73988e-63	3.54126e-61	0	PM	2.49822e-42	4.25523e-13	0.000922424	1.61044e-07	chr10_916957	0.56593	0.321465	0.150133	0.235411																											SINE
chr1_211787457	-	AG	Known	intronic	SINE/AluSz	LPGAT1	0.362851	3.83057e-63	3.62088e-61	0	PM	1.86073e-46	1.11425e-13	0.00110181	4.43414e-08	chr1_211787457	0.588606	0.328982	0.147891	0.245571																											SINE
chr7_131041879	-	AG	Known	ncRNA_intronic	AluSx:SINE:Alu	LINC-PINT	0.308617	4.0452e-63	3.81718e-61	0	PM	2.30608e-22	0.843835	1.20027e-09	0.598889	chr7_131041879	0.422381	0.00897714	0.271854	-0.0239676																											SINE
chr4_143462730	+	AG	Known	intronic	Alu-SINE	GAB1	0.326588	4.05763e-63	3.82233e-61	0	PM	3.85099e-46	5.75293e-14	0.0220369	2.45673e-09	chr4_143462730	0.586932	0.332615	0.104065	0.266863																											SINE
chr9_111918214	+	AG	Known	intronic	AluSx:SINE:Alu	UGCG	0.31589	4.10383e-63	3.85922e-61	0	PM	2.1333e-30	0.000282327	8.99475e-09	0.0676552	chr9_111918214	0.488528	0.164347	0.257548	0.0831301																											SINE
chr11_68176752	-	AG	Known	intronic	SINE/AluSc8	KMT5B	0.314401	4.12109e-63	3.86881e-61	0	PM	5.3752e-48	2.32825e-08	0.0150876	9.50842e-07	chr11_68176752	0.596626	0.250482	0.110414	0.220617																											SINE
chr7_87187451	+	AG	Known	intronic	Alu-SINE	DMTF1	0.21801	4.24307e-63	3.97652e-61	0	PM	1.65209e-48	2.21117e-14	0.128627	1.05492e-10	chr7_87187451	0.599247	0.337786	0.0691661	0.288083																											SINE
chr2_101845437	+	AG	Known	intronic	TcMar-Tigger-DNA	MAP4K4	0.241993	4.39968e-63	4.11625e-61	0	PM	1.8811e-53	9.28101e-19	0.40111	4.72879e-17	chr2_101845437	0.62335	0.38719	-0.0382504	0.368925																											SINE
chr10_82534399	+	AG	Known	intronic	SINE/AluSx	NRG3	0.319139	4.75111e-63	4.43747e-61	0	PM	7.28458e-39	1.56437e-06	5.5588e-05	0.000475367	chr10_82534399	0.54544	0.216281	0.182154	0.158238																											SINE
chr17_32450820	+	AG	Known	intronic	SINE/AluJr	PSMD11	0.264925	4.8039e-63	4.47914e-61	0	PM	6.68288e-49	5.3367e-13	0.177514	2.57788e-10	chr17_32450820	0.60124	0.320174	0.061394	0.282242																											SINE
chr10_42518792	-	AG	Known	ncRNA_exonic	Alu-SINE	ZNF37BP	0.217353	5.3163e-63	4.94849e-61	0	PM	7.48233e-49	1.38382e-13	0.0304326	1.61088e-09	chr10_42518792	0.600992	0.32778	0.098398	0.269816																											SINE
chr14_71440095	+	AG	Known	intergenic	SINE/AluSx	SNORD56B;RN7SL683P	0.316312	5.60211e-63	5.20569e-61	0	PM	8.4177e-22	0.732688	1.22418e-10	0.534417	chr14_71440095	0.417159	0.0155644	0.287119	-0.0283074																											SINE
chr4_16844217	-	AG	Known	intronic	SINE/AluJo	LDB2	0.314959	5.725e-63	5.31088e-61	0	PM	3.32584e-44	1.29723e-11	0.00144049	3.49257e-07	chr4_16844217	0.576454	0.301281	0.14445	0.229084																											SINE
chr1_10141294	+	AG	Known	intronic	ERVL-MaLR-LTR	UBE4B	0.299438	5.80103e-63	5.37233e-61	0	PM	2.90221e-58	2.41012e-20	0.145044	1.55216e-19	chr1_10141294	0.644947	0.403187	-0.0663378	0.395135																											SINE
chr1_243567198	-	AG	Known	intronic	SINE/AluJb	AKT3	0.255074	5.92493e-63	5.47781e-61	0	PM	3.69425e-23	0.356743	2.90479e-08	0.890896	chr1_243567198	0.429615	0.0419805	0.248808	0.00625114																											SINE
chr7_87187470	+	AG	Known	intronic	Alu-SINE	DMTF1	0.241481	5.9412e-63	5.48361e-61	0	PM	6.76607e-47	6.26334e-12	0.0521835	6.52348e-09	chr7_87187470	0.590919	0.305713	0.0883112	0.259888																											SINE
chr12_19253764	+	AG	Known	intronic	SINE/AluSq2	PLEKHA5	0.310096	6.59676e-63	6.07844e-61	0	PM	1.24976e-44	1.10671e-09	2.99163e-05	1.75275e-05	chr12_19253764	0.578787	0.272413	0.188516	0.193841																											SINE
chr2_32561445	+	AG	Known	intronic	SINE/AluSz	BIRC6	0.346819	6.67347e-63	6.1388e-61	0	PM	6.69252e-41	2.58884e-13	0.00484778	4.69001e-08	chr2_32561445	0.557657	0.324277	0.127849	0.245139																											SINE
chr6_163424883	+	AG	Known	intronic	Alu-SINE	QKI	0.187038	6.8817e-63	6.31975e-61	0	PM	4.32413e-54	6.42487e-17	0.529358	1.18484e-13	chr6_163424883	0.626316	0.367451	0.0286585	0.328641																											SINE
chr8_140782369	-	AG	Known	intronic	SINE/AluJb	PTK2	0.254173	7.02717e-63	6.44255e-61	0	PM	3.04449e-61	3.85832e-34	0.0423495	3.6543e-28	chr8_140782369	0.657496	0.515019	-0.0923175	0.471538																											SINE
chr8_35285827	+	AG	Known	intronic	.	UNC5D	0.327101	7.47652e-63	6.84308e-61	0	PM	4.2801e-51	1.11583e-14	0.685716	6.2031e-14	chr8_35285827	0.612116	0.341426	-0.0184405	0.332203																											SINE
chr3_62427559	-	AG	Known	intronic	MER20:DNA:hAT-Charlie	CADPS	0.298035	8.46191e-63	7.73207e-61	0	PM	1.01512e-37	4.19362e-10	0.163275	4.99541e-08	chr3_62427559	0.538351	0.279002	0.0634702	0.244651																											SINE
chr17_62046751	-	AG	Known	intronic	Alu-SINE	MED13	0.318862	8.83635e-63	8.06078e-61	0	PM	1.34743e-43	1.88942e-09	0.000339238	7.25809e-06	chr17_62046751	0.573086	0.268705	0.162218	0.202319																											SINE
chr2_152591277	+	AG	Known	intronic	Alu-SINE	FMNL2	0.303625	9.53964e-63	8.68789e-61	0	PM	7.96366e-58	2.12155e-19	0.240898	3.19018e-14	chr2_152591277	0.643049	0.393762	0.0534066	0.335815																											SINE
chr4_70769922	+	AG	Known	intronic	SINE/AluSz6	RUFY3	0.31752	9.91938e-63	9.01874e-61	0	PM	1.93499e-41	7.16979e-09	0.000237223	2.00776e-05	chr4_70769922	0.560806	0.259202	0.166341	0.192501																											SINE
chr2_55524534	+	AG	Known	intronic	AluJo:SINE:Alu	CFAP36	0.318736	1.07211e-62	9.73157e-61	0	PM	3.13331e-48	2.3851e-19	0.664111	1.29173e-14	chr2_55524534	0.597828	0.393246	0.0197876	0.340651																											SINE
chr12_131728801	+	AG	Known	intronic	AluJb:SINE:Alu	SFSWAP	0.278958	1.16812e-62	1.05855e-60	0	PM	3.3558e-48	6.35617e-15	0.982562	3.90406e-13	chr12_131728801	0.597676	0.344386	0.000996097	0.321954																											SINE
chr3_33616876	-	AG	Known	intronic	Alu-SINE	CLASP2	0.258509	1.27249e-62	1.15123e-60	0	PM	1.83767e-44	2.95778e-10	0.15454	1.4486e-08	chr3_33616876	0.57787	0.281331	0.0648121	0.254034																											SINE
chr17_44442969	-	AG	Known	intronic	Alu-SINE	GPATCH8	0.319391	1.57317e-62	1.42091e-60	0	PM	1.24013e-50	9.21143e-21	0.213237	4.04531e-14	chr17_44442969	0.60986	0.407261	0.056679	0.334531																											SINE
chr3_170167391	-	AG	Known	intronic	SINE/AluJb	PHC3	0.338952	1.599e-62	1.44187e-60	0	PM	5.54732e-45	1.32198e-09	0.00612182	7.809e-07	chr3_170167391	0.580709	0.271187	0.124436	0.222308																											SINE
chr8_140731206	-	AG	Known	intronic	SINE/AluSq10	PTK2	0.325354	1.66625e-62	1.50004e-60	0	PM	2.82226e-36	6.10242e-11	1.32357e-05	2.59632e-05	chr8_140731206	0.529156	0.291596	0.196581	0.189942																											SINE
chr2_152367237	+	AG	Known	intronic	Alu-SINE	FMNL2	0.254282	1.70696e-62	1.53417e-60	0	PM	1.96677e-38	2.39188e-08	0.0780991	7.88817e-07	chr2_152367237	0.542787	0.250279	0.0801613	0.222222																											SINE
chr7_105048115	+	AG	Known	intronic	Alu-SINE	KMT2E	0.286869	1.75556e-62	1.57526e-60	0	PM	1.73051e-29	2.97077e-05	4.90615e-09	0.0406202	chr7_105048115	0.481727	0.188586	0.261944	0.0931016																											SINE
chr11_84238470	-	AG	Known	intronic	Alu-SINE	DLG2	0.259624	1.76051e-62	1.57712e-60	0	PM	7.19231e-47	3.4713e-14	0.866372	2.02465e-12	chr11_84238470	0.590779	0.335359	0.00766828	0.312442																											SINE
chr1_26705312	+	AG	Known	intronic	SINE/AluSx1	ARID1A	0.333556	1.7856e-62	1.59699e-60	0	PM	8.9431e-50	9.61646e-17	0.262751	1.84419e-12	chr1_26705312	0.605622	0.3655	0.0510038	0.312991																											SINE
chr8_135534036	+	AG	Known	intronic	TcMar-Tigger-DNA	KHDRBS3	0.252937	1.81398e-62	1.61973e-60	0	PM	4.21257e-24	0.720299	5.16484e-11	0.571328	chr8_135534036	0.437972	0.0163165	0.292657	-0.0257941																											SINE
chr4_112993163	+	AG	Known	intronic	Alu-SINE	ANK2	0.256063	1.96419e-62	1.751e-60	0	PM	3.64945e-47	4.10971e-14	0.019632	2.03651e-09	chr4_112993163	0.59232	0.334445	0.106035	0.26818																											SINE
chr7_35812076	+	AG	Known	intronic	Alu-SINE	SEPTIN7	0.26554	2.03775e-62	1.81363e-60	0	PM	2.43218e-26	0.0645838	7.96132e-09	0.492393	chr7_35812076	0.45693	0.0840744	0.25844	0.0312781																											SINE
chr4_98368130	+	AG	Known	intronic	ERVL-MaLR-LTR	RAP1GDS1	0.313382	2.47595e-62	2.20006e-60	0	PM	1.08873e-31	2.0424e-05	2.57444e-08	0.0218357	chr4_98368130	0.497938	0.192332	0.249723	0.104222																											SINE
chr15_29735565	-	AG	Known	intronic	SINE/AluJb	TJP1	0.291929	2.49841e-62	2.21642e-60	0	PM	4.95588e-46	1.35348e-09	0.0487497	1.02013e-07	chr15_29735565	0.58635	0.271024	0.0896321	0.23906																											SINE
chr13_67184631	-	AG	Known	intronic	Alu-SINE	PCDH9	0.191623	2.6543e-62	2.35092e-60	0	PM	1.42144e-41	3.10426e-20	0.327902	1.74656e-13	chr13_67184631	0.561584	0.402106	0.0445635	0.326483																											SINE
chr4_70769165	+	AG	Known	intronic	SINE/AluJb	RUFY3	0.334317	2.7702e-62	2.44962e-60	0	PM	9.75574e-39	1.12844e-14	0.00582932	1.67336e-08	chr4_70769165	0.544662	0.341367	0.125159	0.25296																											SINE
chr14_35720755	-	AG	Known	intronic	AluJr:SINE:Alu	RALGAPA1	0.324894	3.26723e-62	2.88447e-60	0	PM	5.90371e-46	2.48224e-09	8.75148e-05	1.22852e-05	chr14_35720755	0.585945	0.26679	0.177354	0.197301																											SINE
chr12_11018588	-	AG	Known	ncRNA_intronic	ERV1-LTR	PRH1-PRR4	0.30364	3.54275e-62	3.12269e-60	0	PM	8.82586e-54	8.32843e-16	0.813134	1.04389e-13	chr12_11018588	0.624881	0.354822	0.0107723	0.329342																											SINE
chr11_85971624	-	AG	Known	intronic	Alu-SINE	PICALM	0.300072	3.57089e-62	3.14244e-60	0	PM	1.4909e-34	9.70789e-07	5.37642e-05	0.000658261	chr11_85971624	0.517804	0.220438	0.182502	0.154307																											SINE
chr2_44354680	-	AG	Known	intronic	AluSx:SINE:Alu	PREPL	0.273991	3.59106e-62	3.15317e-60	0	PM	7.84469e-38	5.80677e-05	0.000181267	0.00156305	chr2_44354680	0.539052	0.181698	0.169379	0.143387																											SINE
chr1_84214593	+	AG	Known	intronic	SINE/AluSz	PRKACB	0.259529	3.59459e-62	3.15317e-60	0	PM	1.89094e-44	1.06812e-09	0.006729	7.10549e-07	chr1_84214593	0.577802	0.272657	0.12303	0.223114																											SINE
chr15_41576469	+	AG	Known	intronic	Alu-SINE	TYRO3	0.190983	3.70147e-62	3.24174e-60	0	PM	8.00466e-56	1.32907e-16	0.446796	1.99767e-13	chr15_41576469	0.634207	0.363924	0.0346596	0.325732																											SINE
chr20_25726121	+	AG	Known	ncRNA_intronic	LTR/MSTA	AL390198.1	0.319977	3.81066e-62	3.33205e-60	0	PM	3.83864e-52	7.6204e-17	0.0660706	1.24413e-11	chr20_25726121	0.617164	0.366627	0.0836128	0.301537																											SINE
chr14_50747071	-	AG	Known	intronic	Alu-SINE	NIN	0.267387	3.93022e-62	3.43112e-60	0	PM	2.84035e-27	0.0352765	1.42115e-08	0.364517	chr14_50747071	0.46449	0.0957173	0.254177	0.041307																											SINE
chr2_24514697	+	AG	Known	intronic	Alu-SINE	NCOA1	0.267707	4.08559e-62	3.56109e-60	0	PM	1.34641e-39	3.59094e-13	0.0037597	8.20531e-08	chr2_24514697	0.549896	0.322429	0.131479	0.24078																											SINE
chr1_109388486	-	AG	Known	intronic	AluJr:SINE:Alu	SORT1	0.244509	4.15137e-62	3.61268e-60	0	PM	1.76865e-63	3.51349e-28	0.12832	3.09259e-24	chr1_109388486	0.666535	0.471672	-0.0692216	0.439143																											SINE
chr21_25910425	-	AG	Known	intronic	SINE/AluY	APP	0.323581	4.33535e-62	3.76681e-60	0	PM	1.01255e-40	9.37931e-08	0.00478759	1.1484e-05	chr21_25910425	0.556598	0.239725	0.12803	0.197952																											SINE
chr15_44089555	-	AG	Known	intronic	AluJb:SINE:Alu	FRMD5	0.238219	4.77687e-62	4.14386e-60	0	PM	5.99107e-48	1.51305e-11	0.149943	1.99751e-09	chr15_44089555	0.596384	0.300334	0.0655416	0.268315																											SINE
chr13_43743170	-	AG	Known	intronic	-/-	ENOX1	0.320663	4.93539e-62	4.27461e-60	0	PM	6.71571e-44	1.58351e-10	0.243236	5.70041e-09	chr13_43743170	0.574767	0.285444	0.0531425	0.260863																											SINE
chr6_38120594	+	AG	Known	intronic	Alu-SINE	ZFAND3	0.315876	4.94889e-62	4.27954e-60	0	PM	1.59127e-42	1.79056e-15	0.0451203	4.55308e-10	chr6_38120594	0.567047	0.350937	0.0911157	0.278451																											SINE
chr15_72577052	+	AG	Known	intronic	SINE/AluSq	ARIH1	0.309135	5.018e-62	4.33247e-60	0	PM	6.62779e-40	2.98695e-08	9.74483e-05	6.68995e-05	chr15_72577052	0.551747	0.248596	0.176198	0.18021																											SINE
chr2_169885503	+	AG	Known	intronic	Alu-SINE	UBR3	0.2677	5.2566e-62	4.53134e-60	0	PM	1.24394e-34	3.79818e-06	4.88066e-07	0.00477123	chr2_169885503	0.518332	0.208326	0.226292	0.128079																											SINE
[truncated: 54,189 more rows]
[truncated: 1 more columns]

## Sheet: Differential editing - snRNAseq
Site	Strand	Subs	Novelty	Region	Repeat	Gene	Delta - Bulk	Delta - snRNAseq	P.Value	adj.P.Val
[truncated: 43,151 more rows]

[truncated: 6 more sheets: Recoding sites, GSVA summary, Top pathway scores, IFN-y, Hypoxia, Molecular degradation]
