# Supplementary material for: Divergent landscapes of A-to-I editing in postmortem and living human brain
Source: Nat Commun. 2024 Jun 26;15:5366. doi: 10.1038/s41467-024-49268-z (PMC11208617; doi:10.1038/s41467-024-49268-z)
Supplement: Supplementary file 6 — Supplemental Data 3 [file 41467_2024_49268_MOESM6_ESM.xlsx]

## Sheet: Sheet1
Sheet	Description
GTEx summary	Summary of living brain project A-to-I sites in GTEX
PsychENCODE summary	Summary of living brain project A-to-I sites in PsychENCODE
BrainSpan summary	Summary of living brain project A-to-I sites in BrainSpan
MSBB summary	Summary of living brain project A-to-I sites in MSBB
edQTL enrichment	Enrichment of PM biased sites and for interaction edQTLs among existing cis-edQTL findings from GTEx

## Sheet: GTEx summary
SRRID	Region	Remaining	Remaining.ave	Living.DE	Living.prop	PM.DE	PM.prop	Living.DE	Living.prop	PM.DE	PM.prop	Total	Fraction_LivingDE	Fraction_LivingProp	Fraction_PMDE	Fraction_Pmprop	Fraction_LivVsPM					Brain Region	Sample size
SRR1073143	ACC	11674	0.440794	530	26	5403	901	0.273977	0.753577	0.493798	0.296461	18534	0.0285961	0.00140283	0.291518	0.0486134	0.370131	0.454453	0.451326			ACC	95				SRRID	Region	Remaining	LBP	Delta			SRRID	Region	Delta
SRR1078347	ACC	8554	0.454602	356	27	4340	618	0.219848	0.747704	0.483461	0.312456	13895	0.0256207	0.00194315	0.312343	0.0444764	0.384383	0.440867				Amygdala	80				SRR1073143	ACC	0.380794	0.454453	0.0736593			SRR1073143	ACC	0.0736593
SRR1085825	ACC	16479	0.41238	562	33	6242	1007	0.26945	0.758879	0.475492	0.302851	24323	0.0231057	0.00135674	0.25663	0.0414011	0.322493	0.451668				Basal_Ganglia	133				SRR1078347	ACC	0.394602	0.440867	0.0462657			SRR1078347	ACC	0.0462657
SRR1085850	ACC	9331	0.429015	487	17	4746	659	0.223259	0.729647	0.459658	0.268123	15240	0.0319554	0.00111549	0.311417	0.0432415	0.38773	0.420172				Cerebellar_Hemisphere	118				SRR1085825	ACC	0.35238	0.451668	0.0992884			SRR1085825	ACC	0.0992884
SRR1101421	ACC	20598	0.401022	648	46	7093	1283	0.265796	0.746696	0.501461	0.314075	29668	0.0218417	0.00155049	0.239079	0.0432452	0.305717	0.457007				Cerebellum	145				SRR1085850	ACC	0.369015	0.420172	0.0511568			SRR1085850	ACC	0.0511568
SRR1311086	ACC	11635	0.403399	556	24	5534	799	0.262338	0.65275	0.470375	0.274218	18548	0.0299763	0.00129394	0.298361	0.0430774	0.372709	0.41492				Cortex	125				SRR1101421	ACC	0.341022	0.457007	0.115986			SRR1101421	ACC	0.115986
SRR1315019	ACC	5133	0.424651	288	4	2928	300	0.216111	0.581	0.461201	0.31926	8653	0.0332833	0.000462267	0.33838	0.0346701	0.406795	0.394393				Frontal_Cortex	114				SRR1311086	ACC	0.343399	0.41492	0.071521			SRR1311086	ACC	0.071521
SRR1316297	ACC	6025	0.410757	368	12	3196	325	0.24081	0.724583	0.442663	0.264062	9926	0.0370744	0.00120895	0.321983	0.0327423	0.393008	0.418029				Hippocampus	107				SRR1315019	ACC	0.364651	0.394393	0.0297417			SRR1315019	ACC	0.0297417
SRR1316392	ACC	11483	0.422331	475	26	5550	828	0.235038	0.724115	0.458768	0.307438	18362	0.0258686	0.00141597	0.302255	0.0450931	0.374632	0.43134				Hypothalamus	99				SRR1316297	ACC	0.350757	0.418029	0.0672729			SRR1316297	ACC	0.0672729
SRR1316624	ACC	3511	0.440819	279	20	2627	230	0.250996	0.66225	0.453249	0.277713	6667	0.0418479	0.00299985	0.39403	0.0344983	0.473376	0.411052				Nucleus_Accumbens	124				SRR1316392	ACC	0.362331	0.43134	0.0690085			SRR1316392	ACC	0.0690085
SRR1317877	ACC	19121	0.403935	678	41	7962	1358	0.263504	0.711585	0.478504	0.295301	29160	0.023251	0.00140604	0.273045	0.0465706	0.344273	0.437224				Putamen	104				SRR1316624	ACC	0.380819	0.411052	0.0302333			SRR1316624	ACC	0.0302333
SRR1318426	ACC	11410	0.353257	502	10	4229	421	0.231205	0.4935	0.453081	0.22305	16572	0.0302921	0.000603427	0.255189	0.0254043	0.311489	0.350209				Spinal_Cord	73				SRR1317877	ACC	0.343935	0.437224	0.0932891			SRR1317877	ACC	0.0932891
SRR1322456	ACC	5660	0.429209	316	25	3288	320	0.24713	0.7208	0.46371	0.296881	9609	0.0328858	0.00260173	0.342179	0.0333021	0.410969	0.43213				Substantia_Nigra	73				SRR1318426	ACC	0.293257	0.350209	0.0569519			SRR1318426	ACC	0.0569519
SRR1323106	ACC	18077	0.41223	659	41	7467	1252	0.277816	0.760537	0.476148	0.294865	27496	0.0239671	0.00149113	0.271567	0.0455339	0.342559	0.452341									SRR1322456	ACC	0.369209	0.43213	0.0629215			SRR1322456	ACC	0.0629215
SRR1323174	ACC	12139	0.405601	430	40	5310	671	0.2257	0.647875	0.445128	0.272006	18590	0.0231307	0.00215169	0.285637	0.0360947	0.347015	0.397677									SRR1323106	ACC	0.35223	0.452341	0.100112			SRR1323106	ACC	0.100112
SRR1335707	ACC	4662	0.427275	342	8	3106	359	0.238713	0.747375	0.461972	0.297217	8477	0.0403445	0.00094373	0.366403	0.0423499	0.450041	0.43632									SRR1323174	ACC	0.345601	0.397677	0.0520761			SRR1323174	ACC	0.0520761
SRR1336158	ACC	8267	0.413835	407	27	4156	468	0.23688	0.652333	0.458238	0.275551	13325	0.0305441	0.00202627	0.311895	0.035122	0.379587	0.405751									SRR1335707	ACC	0.367275	0.43632	0.0690445			SRR1335707	ACC	0.0690445
SRR1336292	ACC	9327	0.437819	390	18	4440	574	0.229797	0.724	0.469232	0.289976	14749	0.0264425	0.00122042	0.301037	0.0389179	0.367618	0.428251									SRR1336158	ACC	0.353835	0.405751	0.0519159			SRR1336158	ACC	0.0519159
SRR1336660	ACC	16219	0.436993	595	42	7402	1287	0.261261	0.685976	0.486096	0.300777	25545	0.0232922	0.00164416	0.289763	0.0503817	0.365081	0.433528									SRR1336292	ACC	0.377819	0.428251	0.0504321			SRR1336292	ACC	0.0504321
SRR1337648	ACC	4899	0.430046	315	6	2932	312	0.224848	0.833333	0.453181	0.310074	8464	0.0372164	0.000708885	0.346408	0.036862	0.421196	0.455359									SRR1336660	ACC	0.376993	0.433528	0.0565344			SRR1336660	ACC	0.0565344
SRR1337909	ACC	18970	0.389152	587	45	7071	1032	0.24185	0.662111	0.464515	0.271235	27705	0.0211875	0.00162426	0.255225	0.0372496	0.315286	0.409928									SRR1337648	ACC	0.370046	0.455359	0.0853128			SRR1337648	ACC	0.0853128
SRR1343841	ACC	9214	0.416288	469	27	4885	635	0.257096	0.667444	0.453584	0.263553	15230	0.0307945	0.00177282	0.320749	0.041694	0.39501	0.410419									SRR1337909	ACC	0.329152	0.409928	0.0807763			SRR1337909	ACC	0.0807763
SRR1349056	ACC	17651	0.392024	632	33	6616	1036	0.265734	0.679515	0.470669	0.259483	25968	0.0243376	0.00127079	0.254775	0.0398953	0.320279	0.41885									SRR1343841	ACC	0.356288	0.410419	0.0541312			SRR1343841	ACC	0.0541312
SRR1352975	ACC	12271	0.405264	497	21	5755	774	0.238501	0.724286	0.454391	0.281514	19318	0.0257273	0.00108707	0.297909	0.0400663	0.364789	0.424673									SRR1349056	ACC	0.332024	0.41885	0.0868264			SRR1349056	ACC	0.0868264
SRR1353221	ACC	4068	0.433175	324	9	2944	273	0.254265	0.721667	0.451148	0.274553	7618	0.0425308	0.00118141	0.386453	0.0358362	0.466002	0.425408									SRR1352975	ACC	0.345264	0.424673	0.0794093			SRR1352975	ACC	0.0794093
SRR1354910	ACC	10369	0.413992	485	19	4894	680	0.263023	0.756	0.481184	0.296987	16447	0.0294887	0.00115523	0.297562	0.0413449	0.369551	0.449298									SRR1353221	ACC	0.373175	0.425408	0.052233			SRR1353221	ACC	0.052233
SRR1355040	ACC	8866	0.409135	474	22	4182	547	0.2853	0.673909	0.474555	0.275888	14091	0.0336385	0.00156128	0.296785	0.0388191	0.370804	0.427413									SRR1354910	ACC	0.353992	0.449298	0.0953063			SRR1354910	ACC	0.0953063
SRR1359171	ACC	7036	0.422124	376	12	3474	393	0.245766	0.814833	0.476504	0.289758	11291	0.0333009	0.00106279	0.307679	0.0348065	0.376849	0.456715									SRR1355040	ACC	0.349135	0.427413	0.0782784			SRR1355040	ACC	0.0782784
SRR1360104	ACC	7473	0.417525	412	25	4002	451	0.22893	0.63508	0.451511	0.271102	12363	0.0333252	0.00202216	0.323708	0.0364798	0.395535	0.396656									SRR1359171	ACC	0.362124	0.456715	0.0945915			SRR1359171	ACC	0.0945915
SRR1361674	ACC	6874	0.40828	319	28	3543	324	0.246583	0.637	0.434247	0.244355	11088	0.0287698	0.00252525	0.319535	0.0292208	0.380051	0.390546									SRR1360104	ACC	0.357525	0.396656	0.0391306			SRR1360104	ACC	0.0391306
SRR1362219	ACC	20421	0.399966	621	37	6892	1142	0.289536	0.745054	0.483287	0.27432	29113	0.0213307	0.00127091	0.236733	0.0392265	0.298561	0.448049									SRR1361674	ACC	0.34828	0.390546	0.0422658			SRR1361674	ACC	0.0422658
SRR1370240	ACC	7117	0.410566	374	27	3729	329	0.221671	0.627074	0.441179	0.260407	11576	0.0323082	0.00233241	0.322132	0.0284209	0.385194	0.387583									SRR1362219	ACC	0.339966	0.448049	0.108083			SRR1362219	ACC	0.108083
SRR1378841	ACC	3541	0.455966	239	6	2230	287	0.225431	0.842833	0.480836	0.31915	6303	0.0379185	0.000951928	0.3538	0.0455339	0.438204	0.467063									SRR1370240	ACC	0.350566	0.387583	0.0370168			SRR1370240	ACC	0.0370168
SRR1381889	ACC	13701	0.425685	578	31	6105	985	0.262002	0.711258	0.486803	0.317089	21400	0.0270093	0.0014486	0.28528	0.046028	0.359766	0.444288									SRR1378841	ACC	0.395966	0.467063	0.0710962			SRR1378841	ACC	0.0710962
SRR1382956	ACC	7275	0.405797	335	31	3719	413	0.216307	0.621194	0.434053	0.278676	11773	0.0284549	0.00263314	0.315892	0.0350803	0.382061	0.387557									SRR1381889	ACC	0.365685	0.444288	0.0786029			SRR1381889	ACC	0.0786029
SRR1387178	ACC	15513	0.400807	582	37	6359	1053	0.233019	0.757297	0.472617	0.305665	23544	0.0247197	0.00157153	0.27009	0.0447248	0.341106	0.44215									SRR1382956	ACC	0.345797	0.387557	0.04176			SRR1382956	ACC	0.04176
SRR1388378	ACC	18875	0.400499	592	53	7179	1167	0.231623	0.690566	0.469275	0.287416	27866	0.0212445	0.00190196	0.257626	0.041879	0.322651	0.41972									SRR1387178	ACC	0.340807	0.44215	0.101343			SRR1387178	ACC	0.101343
SRR1395834	ACC	12025	0.425476	528	38	5287	746	0.267316	0.715737	0.48364	0.287269	18624	0.0283505	0.00204038	0.283881	0.0400558	0.354328	0.438491									SRR1388378	ACC	0.340499	0.41972	0.0792215			SRR1388378	ACC	0.0792215
SRR1397906	ACC	5883	0.437908	329	11	3136	410	0.23507	0.734636	0.494846	0.314863	9769	0.033678	0.00112601	0.321015	0.0419695	0.397789	0.444854									SRR1395834	ACC	0.365476	0.438491	0.0730146			SRR1395834	ACC	0.0730146
SRR1399051	ACC	15460	0.427086	560	19	5494	1068	0.238187	0.739316	0.533213	0.326161	22601	0.0247777	0.000840671	0.243087	0.0472545	0.315959	0.459219									SRR1397906	ACC	0.377908	0.444854	0.0669461			SRR1397906	ACC	0.0669461
SRR1405007	ACC	8137	0.40901	487	21	4568	511	0.236585	0.669762	0.454367	0.274399	13724	0.0354853	0.00153017	0.332848	0.037234	0.407097	0.408778									SRR1399051	ACC	0.367086	0.459219	0.0921333			SRR1399051	ACC	0.0921333
SRR1405485	ACC	10964	0.423046	453	24	4687	709	0.268309	0.689458	0.487179	0.289657	16837	0.026905	0.00142543	0.278375	0.0421096	0.348815	0.433651									SRR1405007	ACC	0.34901	0.408778	0.0597685			SRR1405007	ACC	0.0597685
SRR1409305	ACC	9299	0.423774	430	18	4626	562	0.23583	0.588111	0.452028	0.294532	14935	0.0287914	0.00120522	0.309742	0.0376297	0.377369	0.392625									SRR1405485	ACC	0.363046	0.433651	0.070605			SRR1405485	ACC	0.070605
SRR1410912	ACC	5844	0.401375	262	26	3139	268	0.237252	0.7325	0.428125	0.287433	9539	0.0274662	0.00272565	0.32907	0.0280952	0.387357	0.421327									SRR1409305	ACC	0.363774	0.392625	0.0288511			SRR1409305	ACC	0.0288511
SRR1416999	ACC	13366	0.414154	586	43	5836	810	0.260925	0.71	0.468115	0.296519	20641	0.0283901	0.00208323	0.282738	0.0392423	0.352454	0.43389									SRR1410912	ACC	0.341375	0.421327	0.0799519			SRR1410912	ACC	0.0799519
SRR1420984	ACC	19782	0.405874	657	42	7283	1303	0.268469	0.710881	0.508405	0.304609	29067	0.022603	0.00144494	0.250559	0.0448275	0.319434	0.448091									SRR1416999	ACC	0.354154	0.43389	0.0797355			SRR1416999	ACC	0.0797355
SRR1421351	ACC	10659	0.419821	502	25	5007	765	0.26198	0.64848	0.48221	0.285642	16958	0.0296025	0.00147423	0.295259	0.0451115	0.371447	0.419578									SRR1420984	ACC	0.345874	0.448091	0.102217			SRR1420984	ACC	0.102217
SRR1431307	ACC	10454	0.425372	540	35	5854	737	0.251967	0.661114	0.459587	0.275456	17620	0.030647	0.00198638	0.332236	0.0418275	0.406697	0.412031									SRR1421351	ACC	0.359821	0.419578	0.0597567			SRR1421351	ACC	0.0597567
SRR1433431	ACC	12797	0.399923	494	37	5111	775	0.255656	0.76827	0.464733	0.28489	19214	0.0257104	0.00192568	0.266004	0.0403352	0.333975	0.443387									SRR1431307	ACC	0.365372	0.412031	0.046659			SRR1431307	ACC	0.046659
SRR1434484	ACC	10005	0.434841	489	15	5403	825	0.250832	0.7566	0.494411	0.328516	16737	0.0292167	0.000896218	0.322818	0.049292	0.402223	0.45759									SRR1433431	ACC	0.339923	0.443387	0.103464			SRR1433431	ACC	0.103464
SRR1436394	ACC	9269	0.403864	509	12	4478	592	0.26289	0.754833	0.475903	0.270709	14860	0.034253	0.000807537	0.301346	0.0398385	0.376245	0.441084									SRR1434484	ACC	0.374841	0.45759	0.0827484			SRR1434484	ACC	0.0827484
SRR1437306	ACC	10973	0.367045	501	25	4258	447	0.245723	0.7118	0.457063	0.264197	16204	0.0309183	0.00154283	0.262775	0.0275858	0.322822	0.419696									SRR1436394	ACC	0.343864	0.441084	0.0972201			SRR1436394	ACC	0.0972201
SRR1440058	ACC	16712	0.417987	531	30	5759	951	0.278377	0.716467	0.490745	0.325352	23983	0.0221407	0.00125089	0.240128	0.0396531	0.303173	0.452735									SRR1437306	ACC	0.307045	0.419696	0.11265			SRR1437306	ACC	0.11265
SRR1440962	ACC	7757	0.418099	367	30	3679	424	0.257425	0.707833	0.453045	0.285491	12257	0.0299421	0.00244758	0.300155	0.0345925	0.367137	0.425948									SRR1440058	ACC	0.357987	0.452735	0.0947477			SRR1440058	ACC	0.0947477
SRR1447259	ACC	6513	0.419154	356	18	3886	385	0.222289	0.608167	0.450709	0.294262	11158	0.0319054	0.00161319	0.34827	0.0345044	0.416293	0.393857									SRR1440962	ACC	0.358099	0.425948	0.0678495			SRR1440962	ACC	0.0678495
SRR1452379	ACC	10619	0.445668	507	16	4858	827	0.275144	0.695	0.513098	0.310897	16827	0.0301301	0.000950853	0.288703	0.0491472	0.368931	0.448535									SRR1447259	ACC	0.359154	0.393857	0.0347033			SRR1447259	ACC	0.0347033
SRR1453145	ACC	15757	0.429743	598	37	6632	1221	0.257926	0.708514	0.501496	0.324943	24245	0.0246649	0.00152609	0.273541	0.0503609	0.350093	0.44822									SRR1452379	ACC	0.385668	0.448535	0.0628665			SRR1452379	ACC	0.0628665
SRR1459718	ACC	8230	0.446915	546	17	5254	795	0.273529	0.793765	0.489287	0.320938	14842	0.0367875	0.0011454	0.353995	0.0535642	0.445493	0.46938									SRR1453145	ACC	0.369743	0.44822	0.0784767			SRR1453145	ACC	0.0784767
SRR1466871	ACC	12679	0.39845	468	34	5345	803	0.217532	0.683324	0.458151	0.290072	19329	0.0242123	0.00175901	0.276527	0.0415438	0.344043	0.41227									SRR1459718	ACC	0.386915	0.46938	0.0824645			SRR1459718	ACC	0.0824645
SRR1470703	ACC	19537	0.392572	611	39	6570	986	0.254195	0.698282	0.472356	0.27024	27743	0.0220236	0.00140576	0.236816	0.0355405	0.295786	0.423768									SRR1466871	ACC	0.33845	0.41227	0.0738196			SRR1466871	ACC	0.0738196
SRR1471350	ACC	11945	0.411521	542	29	5845	756	0.226876	0.709966	0.469656	0.256743	19117	0.0283517	0.00151697	0.305749	0.039546	0.375163	0.41581									SRR1470703	ACC	0.332572	0.423768	0.0911967			SRR1470703	ACC	0.0911967
SRR1472150	ACC	9685	0.407775	394	26	4897	604	0.220297	0.761769	0.446124	0.26854	15606	0.0252467	0.00166603	0.31379	0.0387031	0.379405	0.424183									SRR1471350	ACC	0.351521	0.41581	0.064289			SRR1471350	ACC	0.064289
SRR1473733	ACC	7145	0.432298	481	20	4281	524	0.25584	0.83815	0.495371	0.298552	12451	0.0386314	0.0016063	0.343828	0.042085	0.426151	0.471978									SRR1472150	ACC	0.347775	0.424183	0.0764076			SRR1472150	ACC	0.0764076
SRR1474509	ACC	9746	0.405002	585	20	5285	590	0.273506	0.7341	0.463219	0.24161	16226	0.0360532	0.00123259	0.325712	0.0363614	0.399359	0.428109									SRR1473733	ACC	0.372298	0.471978	0.0996803			SRR1473733	ACC	0.0996803
SRR1477080	ACC	8146	0.411603	379	20	4137	447	0.232776	0.70455	0.434184	0.247626	13129	0.0288674	0.00152335	0.315104	0.0340468	0.379541	0.404784									SRR1474509	ACC	0.345002	0.428109	0.083107			SRR1474509	ACC	0.083107
SRR1480365	ACC	8189	0.41373	472	20	4386	586	0.248985	0.65515	0.448582	0.257841	13653	0.0345712	0.00146488	0.321248	0.042921	0.400205	0.40264									SRR1477080	ACC	0.351603	0.404784	0.0531808			SRR1477080	ACC	0.0531808
SRR1480652	ACC	31083	0.403199	526	73	7810	1849	0.234433	0.766685	0.49413	0.345271	41341	0.0127234	0.0017658	0.188917	0.0447256	0.248131	0.46013									SRR1480365	ACC	0.35373	0.40264	0.0489094			SRR1480365	ACC	0.0489094
SRR1481216	ACC	21701	0.406188	645	49	7175	1315	0.274521	0.736612	0.48333	0.298554	30885	0.0208839	0.00158653	0.232313	0.0425773	0.297361	0.448254									SRR1480652	ACC	0.343199	0.46013	0.116931			SRR1480652	ACC	0.116931
SRR1485542	ACC	8100	0.39932	460	19	4118	450	0.255685	0.643263	0.466946	0.267387	13147	0.034989	0.0014452	0.313227	0.0342283	0.38389	0.40832									SRR1481216	ACC	0.346188	0.448254	0.102066			SRR1481216	ACC	0.102066
SRR1486475	ACC	5466	0.423734	328	20	3631	313	0.21497	0.63785	0.448508	0.271246	9758	0.0336134	0.0020496	0.372105	0.0320762	0.439844	0.393143									SRR1485542	ACC	0.33932	0.40832	0.0690001			SRR1485542	ACC	0.0690001
SRR1487321	ACC	7010	0.425189	428	14	4253	549	0.243909	0.6495	0.456272	0.283561	12254	0.0349274	0.00114248	0.34707	0.0448017	0.427942	0.40831									SRR1486475	ACC	0.363734	0.393143	0.0294089			SRR1486475	ACC	0.0294089
SRR1488715	ACC	9628	0.412911	413	10	3871	585	0.251036	0.7385	0.467788	0.308368	14507	0.028469	0.000689322	0.266837	0.0403254	0.33632	0.441423									SRR1487321	ACC	0.365189	0.40831	0.0431213			SRR1487321	ACC	0.0431213
SRR1489779	ACC	17115	0.415285	460	47	5316	796	0.2505	0.69666	0.477466	0.302807	23734	0.0193815	0.00198028	0.223982	0.0335384	0.278883	0.431858									SRR1488715	ACC	0.352911	0.441423	0.0885121			SRR1488715	ACC	0.0885121
SRR1498272	ACC	20424	0.393351	595	18	6026	1177	0.279286	0.740556	0.4805	0.310625	28240	0.0210694	0.000637394	0.213385	0.0416785	0.276771	0.452742									SRR1489779	ACC	0.355285	0.431858	0.0765724			SRR1489779	ACC	0.0765724
SRR1500753	ACC	18698	0.409933	661	51	7414	1153	0.277017	0.742157	0.474449	0.274843	27977	0.0236266	0.00182293	0.265003	0.0412124	0.331665	0.442116									SRR1498272	ACC	0.333351	0.452742	0.119391			SRR1498272	ACC	0.119391
SRR5125364	ACC	14997	0.411738	609	23	6123	1093	0.257665	0.711826	0.495182	0.31413	22845	0.0266579	0.00100678	0.268024	0.0478442	0.343533	0.444701									SRR1500753	ACC	0.349933	0.442116	0.0921834			SRR1500753	ACC	0.0921834
SRR5125365	ACC	14997	0.411738	609	23	6123	1093	0.257665	0.711826	0.495182	0.31413	22845	0.0266579	0.00100678	0.268024	0.0478442	0.343533	0.444701									SRR5125364	ACC	0.351738	0.444701	0.0929631			SRR5125364	ACC	0.0929631
SRR600608	ACC	15198	0.423368	581	9	6321	1153	0.239224	0.715111	0.485731	0.305202	23262	0.0249764	0.000386897	0.271731	0.0495658	0.34666	0.436317									SRR5125365	ACC	0.351738	0.444701	0.0929631			SRR5125365	ACC	0.0929631
SRR602365	ACC	11531	0.43606	424	28	5418	880	0.245774	0.724	0.480497	0.31753	18281	0.0231935	0.00153164	0.296373	0.0481374	0.369236	0.44195									SRR600608	ACC	0.363368	0.436317	0.0729488			SRR600608	ACC	0.0729488
SRR602728	ACC	11325	0.41798	591	32	6203	908	0.25369	0.683125	0.459501	0.274673	19059	0.031009	0.001679	0.325463	0.0476415	0.405793	0.417747									SRR602365	ACC	0.37606	0.44195	0.0658905			SRR602365	ACC	0.0658905
SRR607091	ACC	22425	0.423285	504	56	7384	1471	0.214323	0.765893	0.471857	0.300431	31840	0.0158291	0.00175879	0.23191	0.0461997	0.295697	0.438126									SRR602728	ACC	0.35798	0.417747	0.059767			SRR602728	ACC	0.059767
SRR607775	ACC	2876	0.48719	390	7	2965	314	0.30649	0.692143	0.455385	0.285268	6552	0.0595238	0.00106838	0.452534	0.0479243	0.56105	0.434821									SRR607091	ACC	0.363285	0.438126	0.0748409			SRR607091	ACC	0.0748409
SRR608002	ACC	14660	0.422815	605	28	6810	1164	0.271056	0.755786	0.475622	0.29136	23267	0.0260025	0.00120342	0.292689	0.0500279	0.369923	0.448456									SRR607775	ACC	0.42719	0.434821	0.00763156			SRR607775	ACC	0.00763156
SRR614742	ACC	1304	0.631054	174	1	929	85	0.347534	1	0.55321	0.370059	2493	0.0697954	0.000401123	0.372643	0.0340955	0.476935	0.567701									SRR608002	ACC	0.362815	0.448456	0.0856409			SRR608002	ACC	0.0856409
SRR614900	ACC	7305	0.448815	463	27	4922	647	0.277838	0.698926	0.473438	0.312385	13364	0.0346453	0.00202035	0.368303	0.0484136	0.453382	0.440647									SRR614742	ACC	0.571054	0.567701	-0.00335288			SRR614742	ACC	-0.00335288
SRR657683	ACC	17894	0.496375	498	30	4804	766	0.270309	0.7941	0.519926	0.364899	23992	0.0207569	0.00125042	0.200233	0.0319273	0.254168	0.487309									SRR614900	ACC	0.388815	0.440647	0.0518322			SRR614900	ACC	0.0518322
SRR659235	ACC	36507	0.568662	511	46	5371	845	0.320777	0.811543	0.554695	0.439951	43280	0.0118068	0.00106285	0.124099	0.019524	0.156493	0.531742									SRR657683	ACC	0.436375	0.487309	0.0509332			SRR657683	ACC	0.0509332
SRR660945	ACC	24466	0.671896	390	29	3939	610	0.326246	0.862379	0.599425	0.520239	29434	0.01325	0.000985255	0.133825	0.0207243	0.168784	0.577072									SRR659235	ACC	0.508662	0.531742	0.0230795			SRR659235	ACC	0.0230795
SRR661133	ACC	916	0.487997	185	1	902	79	0.305865	1	0.462355	0.308241	2083	0.0888142	0.000480077	0.433029	0.0379261	0.56025	0.519115									SRR660945	ACC	0.611896	0.577072	-0.0348231			SRR660945	ACC	-0.0348231
SRR662091	ACC	14197	0.506166	349	28	3599	444	0.294206	0.725714	0.499732	0.372011	18617	0.0187463	0.001504	0.193318	0.0238492	0.237417	0.472916									SRR661133	ACC	0.427997	0.519115	0.0911183			SRR661133	ACC	0.0911183
SRR814989	ACC	15318	0.403162	643	25	6287	898	0.275897	0.6748	0.473287	0.273263	23171	0.0277502	0.00107893	0.271331	0.0387553	0.338915	0.424312									SRR662091	ACC	0.446166	0.472916	0.0267502			SRR662091	ACC	0.0267502
SRR817658	ACC	29223	0.443632	397	32	3995	1201	0.347204	0.708313	0.596013	0.452897	34848	0.0113923	0.000918274	0.114641	0.034464	0.161415	0.526107									SRR814989	ACC	0.343162	0.424312	0.0811497			SRR814989	ACC	0.0811497
SRR817832	ACC	14997	0.411738	609	23	6123	1093	0.257665	0.711826	0.495182	0.31413	22845	0.0266579	0.00100678	0.268024	0.0478442	0.343533	0.444701									SRR817658	ACC	0.383632	0.526107	0.142475			SRR817658	ACC	0.142475
SRR820623	ACC	48138	0.382323	784	98	10200	2305	0.279458	0.760041	0.486144	0.303269	61525	0.0127428	0.00159285	0.165786	0.0374644	0.217586	0.457228									SRR817832	ACC	0.351738	0.444701	0.0929631			SRR817832	ACC	0.0929631
SRR821626	ACC	25588	0.417968	680	65	8111	1489	0.273865	0.807477	0.491954	0.298003	35933	0.0189241	0.00180892	0.225726	0.0414382	0.287897	0.467825									SRR820623	ACC	0.322323	0.457228	0.134905			SRR820623	ACC	0.134905
SRR1085015	Amygdala	14578	0.433883	472	38	5488	900	0.236324	0.720789	0.487784	0.314953	21476	0.021978	0.00176942	0.255541	0.0419072	0.321196	0.439963									SRR821626	ACC	0.357968	0.467825	0.109857			SRR821626	ACC	0.109857
SRR1095865	Amygdala	10134	0.441606	336	28	4593	588	0.238976	0.803929	0.464349	0.277231	15679	0.0214299	0.00178583	0.29294	0.0375024	0.353658	0.446121									SRR1085015	Amygdala	0.373883	0.439963	0.0660799			SRR1085015	Amygdala	0.0660799
SRR1315371	Amygdala	5185	0.402039	297	9	2447	201	0.226081	0.748556	0.446128	0.277224	8139	0.036491	0.00110579	0.300651	0.0246959	0.362944	0.424497									SRR1095865	Amygdala	0.381606	0.446121	0.0645154			SRR1095865	Amygdala	0.0645154
SRR1317853	Amygdala	12016	0.426568	428	25	4574	670	0.236918	0.6228	0.481744	0.30481	17713	0.024163	0.00141139	0.258228	0.0378253	0.321628	0.411568									SRR1315371	Amygdala	0.342039	0.424497	0.0824578			SRR1315371	Amygdala	0.0824578
SRR1319816	Amygdala	11856	0.420438	380	24	4700	651	0.229121	0.780083	0.483166	0.309661	17611	0.0215774	0.00136278	0.266879	0.0369655	0.326784	0.450508									SRR1317853	Amygdala	0.366568	0.411568	0.0449998			SRR1317853	Amygdala	0.0449998
SRR1320892	Amygdala	6329	0.410524	300	12	2817	233	0.232697	0.718	0.44461	0.307094	9691	0.0309566	0.00123826	0.290682	0.0240429	0.34692	0.4256									SRR1319816	Amygdala	0.360438	0.450508	0.0900697			SRR1319816	Amygdala	0.0900697
SRR1321674	Amygdala	3820	0.432466	264	17	2335	212	0.252591	0.698412	0.472103	0.268656	6648	0.0397112	0.00255716	0.351233	0.0318893	0.425391	0.42294									SRR1320892	Amygdala	0.350524	0.4256	0.0750764			SRR1320892	Amygdala	0.0750764
SRR1322419	Amygdala	4309	0.433729	291	12	2459	253	0.264976	0.6295	0.459376	0.299569	7324	0.0397324	0.00163845	0.335745	0.034544	0.41166	0.413355									SRR1321674	Amygdala	0.372466	0.42294	0.0504747			SRR1321674	Amygdala	0.0504747
SRR1326366	Amygdala	15321	0.409488	505	41	5662	847	0.233786	0.697854	0.462193	0.282514	22376	0.0225688	0.00183232	0.253039	0.0378531	0.315293	0.419087									SRR1322419	Amygdala	0.373729	0.413355	0.0396265			SRR1322419	Amygdala	0.0396265
SRR1330346	Amygdala	10920	0.41422	394	32	4369	592	0.238277	0.627406	0.469908	0.284211	16307	0.0241614	0.00196235	0.267922	0.0363034	0.330349	0.404951									SRR1326366	Amygdala	0.349488	0.419087	0.0695989			SRR1326366	Amygdala	0.0695989
SRR1333352	Amygdala	9628	0.403956	439	26	4674	548	0.247893	0.663038	0.463945	0.257608	15315	0.0286647	0.00169768	0.305191	0.0357819	0.371335	0.408121									SRR1330346	Amygdala	0.35422	0.404951	0.0507305			SRR1330346	Amygdala	0.0507305
SRR1338301	Amygdala	4009	0.439728	284	23	2725	228	0.257528	0.637609	0.455919	0.271333	7269	0.03907	0.00316412	0.37488	0.0313661	0.44848	0.405597									SRR1333352	Amygdala	0.343956	0.408121	0.0641654			SRR1333352	Amygdala	0.0641654
SRR1338627	Amygdala	30008	0.400695	663	76	8586	1790	0.252819	0.738053	0.493708	0.313946	41123	0.0161224	0.00184811	0.208788	0.043528	0.270287	0.449631									SRR1338301	Amygdala	0.379728	0.405597	0.0258691			SRR1338301	Amygdala	0.0258691
SRR1339740	Amygdala	10305	0.437043	486	28	5017	685	0.268706	0.721357	0.503178	0.312277	16521	0.0294171	0.00169481	0.303674	0.0414624	0.376248	0.45138									SRR1338627	Amygdala	0.340695	0.449631	0.108936			SRR1338627	Amygdala	0.108936
SRR1341057	Amygdala	8085	0.706824	81	12	782	76	0.412432	0.834167	0.636446	0.534895	9036	0.00896414	0.00132802	0.0865427	0.0084108	0.105246	0.604485									SRR1339740	Amygdala	0.377043	0.45138	0.0743365			SRR1339740	Amygdala	0.0743365
SRR1352554	Amygdala	13422	0.415028	337	40	3744	523	0.2443	0.7037	0.454348	0.277925	18066	0.0186538	0.0022141	0.20724	0.0289494	0.257057	0.420068									SRR1341057	Amygdala	0.646824	0.604485	-0.0423394			SRR1341057	Amygdala	-0.0423394
SRR1352706	Amygdala	5530	0.437436	313	21	3204	364	0.270476	0.656857	0.481477	0.290135	9432	0.0331849	0.00222646	0.339695	0.038592	0.413698	0.424736									SRR1352554	Amygdala	0.355028	0.420068	0.0650407			SRR1352554	Amygdala	0.0650407
SRR1355595	Amygdala	16807	0.41576	475	19	5290	1132	0.235131	0.801895	0.534296	0.336537	23723	0.0200228	0.000800911	0.22299	0.0477174	0.291531	0.476965									SRR1352706	Amygdala	0.377436	0.424736	0.0472997			SRR1352706	Amygdala	0.0472997
SRR1358689	Amygdala	2918	0.440615	184	16	2166	131	0.262348	0.578812	0.437258	0.272885	5415	0.0339797	0.00295476	0.4	0.0241921	0.461127	0.387826									SRR1355595	Amygdala	0.35576	0.476965	0.121204			SRR1355595	Amygdala	0.121204
SRR1359123	Amygdala	14248	0.4171	542	34	6253	965	0.254373	0.691882	0.487095	0.309433	22042	0.0245894	0.00154251	0.283686	0.0437801	0.353598	0.435696									SRR1358689	Amygdala	0.380615	0.387826	0.00721083			SRR1358689	Amygdala	0.00721083
SRR1360150	Amygdala	2200	0.430401	216	9	1662	94	0.238134	0.698667	0.433186	0.313766	4181	0.0516623	0.0021526	0.397513	0.0224827	0.47381	0.420938									SRR1359123	Amygdala	0.3571	0.435696	0.0785959			SRR1359123	Amygdala	0.0785959
SRR1360383	Amygdala	12041	0.428452	471	35	5303	888	0.230013	0.788086	0.499661	0.320134	18738	0.0251361	0.00186786	0.283008	0.0473903	0.357402	0.459473									SRR1360150	Amygdala	0.370401	0.420938	0.0505373			SRR1360150	Amygdala	0.0505373
SRR1367128	Amygdala	15455	0.395637	460	38	5012	772	0.232052	0.728237	0.477265	0.299624	21737	0.0211621	0.00174817	0.230575	0.0355155	0.289	0.434295									SRR1360383	Amygdala	0.368452	0.459473	0.0910218			SRR1360383	Amygdala	0.0910218
SRR1378004	Amygdala	15249	0.392958	533	34	6008	864	0.244373	0.645206	0.472501	0.283882	22688	0.0234926	0.00149859	0.26481	0.0380818	0.327883	0.41149									SRR1367128	Amygdala	0.335637	0.434295	0.0986574			SRR1367128	Amygdala	0.0986574
SRR1390582	Amygdala	3130	0.441752	271	12	2312	173	0.255815	0.639583	0.461075	0.29226	5898	0.0459478	0.00203459	0.391997	0.029332	0.469312	0.412183									SRR1378004	Amygdala	0.332958	0.41149	0.0785324			SRR1378004	Amygdala	0.0785324
SRR1394297	Amygdala	18143	0.436374	495	53	7042	1085	0.2224	0.688434	0.466987	0.305638	26818	0.0184578	0.00197628	0.262585	0.0404579	0.323477	0.420865									SRR1390582	Amygdala	0.381752	0.412183	0.0304317			SRR1390582	Amygdala	0.0304317
SRR1395951	Amygdala	8354	0.420475	308	19	3496	422	0.252308	0.758947	0.464646	0.277149	12599	0.0244464	0.00150806	0.277482	0.0334947	0.336932	0.438263									SRR1394297	Amygdala	0.376374	0.420865	0.0444906			SRR1394297	Amygdala	0.0444906
SRR1397073	Amygdala	4778	0.431915	368	14	3142	281	0.269003	0.615071	0.462486	0.297221	8583	0.0428755	0.00163113	0.366072	0.0327391	0.443318	0.410945									SRR1395951	Amygdala	0.360475	0.438263	0.077788			SRR1395951	Amygdala	0.077788
SRR1407134	Amygdala	7343	0.4357	449	22	4568	512	0.253365	0.699045	0.4795	0.293947	12894	0.0348224	0.00170622	0.354273	0.0397084	0.43051	0.431464									SRR1397073	Amygdala	0.371915	0.410945	0.0390303			SRR1397073	Amygdala	0.0390303
SRR1409282	Amygdala	15623	0.380281	526	26	5459	742	0.237559	0.631615	0.461828	0.274437	22376	0.0235073	0.00116196	0.243967	0.0331605	0.301797	0.40136									SRR1407134	Amygdala	0.3757	0.431464	0.0557644			SRR1407134	Amygdala	0.0557644
SRR1415832	Amygdala	7182	0.429271	378	13	3725	501	0.244521	0.616615	0.492035	0.286481	11799	0.0320366	0.00110179	0.315705	0.0424612	0.391304	0.409913									SRR1409282	Amygdala	0.320281	0.40136	0.081079			SRR1409282	Amygdala	0.081079
SRR1417202	Amygdala	5076	0.441005	293	18	3286	255	0.254724	0.6035	0.451301	0.266553	8928	0.0328181	0.00201613	0.368056	0.0285618	0.431452	0.394019									SRR1415832	Amygdala	0.369271	0.409913	0.0406418			SRR1415832	Amygdala	0.0406418
SRR1418818	Amygdala	7788	0.408317	439	20	4331	566	0.254918	0.7388	0.465613	0.302599	13144	0.0333993	0.00152161	0.329504	0.0430615	0.407486	0.440483									SRR1417202	Amygdala	0.381005	0.394019	0.0130149			SRR1417202	Amygdala	0.0130149
SRR1421093	Amygdala	6039	0.431706	326	10	3297	328	0.238258	0.7599	0.448371	0.282726	10000	0.0326	0.001	0.3297	0.0328	0.3961	0.432313									SRR1418818	Amygdala	0.348317	0.440483	0.0921661			SRR1418818	Amygdala	0.0921661
SRR1430288	Amygdala	10894	0.426966	490	32	5272	809	0.277804	0.7815	0.509772	0.32753	17497	0.0280048	0.00182888	0.301309	0.0462365	0.377379	0.474152									SRR1421093	Amygdala	0.371706	0.432313	0.0606074			SRR1421093	Amygdala	0.0606074
SRR1436966	Amygdala	5171	0.444035	283	17	2691	297	0.244163	0.770941	0.473073	0.292178	8459	0.0334555	0.00200969	0.318123	0.0351105	0.388698	0.445089									SRR1430288	Amygdala	0.366966	0.474152	0.107186			SRR1430288	Amygdala	0.107186
SRR1442666	Amygdala	6299	0.434864	302	4	3092	388	0.22805	0.95825	0.479099	0.302668	10085	0.0299455	0.000396629	0.306594	0.038473	0.375409	0.492017									SRR1436966	Amygdala	0.384035	0.445089	0.0610536			SRR1436966	Amygdala	0.0610536
SRR1446287	Amygdala	3513	0.442291	241	4	2541	232	0.246884	0.85825	0.464869	0.279944	6531	0.0369009	0.000612464	0.389068	0.0355229	0.462104	0.462487									SRR1442666	Amygdala	0.374864	0.492017	0.117153			SRR1442666	Amygdala	0.117153
SRR1448162	Amygdala	7904	0.409599	338	24	3730	462	0.232364	0.73375	0.462469	0.286065	12458	0.0271312	0.00192647	0.299406	0.0370846	0.365548	0.428662									SRR1446287	Amygdala	0.382291	0.462487	0.0801954			SRR1446287	Amygdala	0.0801954
SRR1448226	Amygdala	4789	0.432384	287	23	3188	329	0.23215	0.747478	0.449294	0.279836	8616	0.0333101	0.00266945	0.370009	0.0381848	0.444174	0.427189									SRR1448162	Amygdala	0.349599	0.428662	0.0790631			SRR1448162	Amygdala	0.0790631
SRR1456294	Amygdala	7885	0.446893	392	17	3812	517	0.265737	0.687353	0.507061	0.31029	12623	0.0310544	0.00134675	0.301988	0.040957	0.375347	0.44261									SRR1448226	Amygdala	0.372384	0.427189	0.0548053			SRR1448226	Amygdala	0.0548053
SRR1459423	Amygdala	11175	0.445806	359	33	4198	512	0.245713	0.719303	0.472857	0.305326	16277	0.0220557	0.0020274	0.25791	0.0314554	0.313448	0.4358									SRR1456294	Amygdala	0.386893	0.44261	0.0557173			SRR1456294	Amygdala	0.0557173
SRR1467294	Amygdala	10162	0.434001	402	30	4605	705	0.244794	0.728933	0.462827	0.325031	15904	0.0252767	0.00188632	0.28955	0.0443285	0.361041	0.440396									SRR1459423	Amygdala	0.385806	0.4358	0.0499934			SRR1459423	Amygdala	0.0499934
SRR1473422	Amygdala	13204	0.398939	521	38	5897	823	0.249775	0.678158	0.479176	0.289414	20483	0.0254357	0.0018552	0.287897	0.0401797	0.355368	0.424131									SRR1467294	Amygdala	0.374001	0.440396	0.0663951			SRR1467294	Amygdala	0.0663951
SRR1473936	Amygdala	27340	0.415019	552	48	7376	1631	0.238324	0.745812	0.500407	0.354288	36947	0.0149403	0.00129916	0.199637	0.0441443	0.260021	0.459708									SRR1473422	Amygdala	0.338939	0.424131	0.0851917			SRR1473422	Amygdala	0.0851917
SRR1474333	Amygdala	10491	0.397618	486	22	4878	676	0.25363	0.678682	0.47725	0.287803	16553	0.0293602	0.00132906	0.29469	0.0408385	0.366218	0.424341									SRR1473936	Amygdala	0.355019	0.459708	0.104688			SRR1473936	Amygdala	0.104688
SRR1485652	Amygdala	16347	0.418559	558	36	6390	993	0.257276	0.692944	0.482336	0.293754	24324	0.0229403	0.00148002	0.262704	0.0408239	0.327948	0.431578									SRR1474333	Amygdala	0.337618	0.424341	0.0867227			SRR1474333	Amygdala	0.0867227
SRR1487825	Amygdala	6106	0.425812	379	16	3811	384	0.242185	0.6255	0.453937	0.273357	10696	0.0354338	0.00149589	0.356301	0.0359013	0.429132	0.398745									SRR1485652	Amygdala	0.358559	0.431578	0.0730185			SRR1485652	Amygdala	0.0730185
SRR1489155	Amygdala	12047	0.407245	480	37	5045	638	0.255308	0.710622	0.478534	0.304969	18247	0.0263057	0.00202773	0.276484	0.0349647	0.339782	0.437358									SRR1487825	Amygdala	0.365812	0.398745	0.0329321			SRR1487825	Amygdala	0.0329321
SRR1489821	Amygdala	11244	0.403094	419	22	4260	655	0.249711	0.719818	0.465099	0.303336	16600	0.025241	0.0013253	0.256627	0.0394578	0.322651	0.434491									SRR1489155	Amygdala	0.347245	0.437358	0.0901135			SRR1489155	Amygdala	0.0901135
SRR1498640	Amygdala	8848	0.424646	455	20	4398	570	0.249736	0.6607	0.474066	0.300919	14291	0.0318382	0.00139948	0.307746	0.0398852	0.380869	0.421355									SRR1489821	Amygdala	0.343094	0.434491	0.0913966			SRR1489821	Amygdala	0.0913966
SRR1500428	Amygdala	22227	0.428958	601	56	7750	1489	0.239077	0.739571	0.500147	0.320527	32123	0.0187093	0.0017433	0.24126	0.0463531	0.308066	0.44983									SRR1498640	Amygdala	0.364646	0.421355	0.0567098			SRR1498640	Amygdala	0.0567098
SRR1500639	Amygdala	9934	0.44119	494	33	5685	843	0.240652	0.705667	0.481185	0.309598	16989	0.0290776	0.00194243	0.334628	0.0496203	0.415269	0.434275									SRR1500428	Amygdala	0.368958	0.44983	0.0808722			SRR1500428	Amygdala	0.0808722
SRR1500800	Amygdala	6298	0.478737	370	16	4240	555	0.245843	0.74275	0.476638	0.329186	11479	0.0322328	0.00139385	0.36937	0.0483492	0.451346	0.448604									SRR1500639	Amygdala	0.38119	0.434275	0.0530848			SRR1500639	Amygdala	0.0530848
SRR5125361	Amygdala	21420	0.431895	573	42	6918	1528	0.246346	0.757738	0.507711	0.348548	30481	0.0187986	0.00137791	0.226961	0.0501296	0.297267	0.465086									SRR1500800	Amygdala	0.418737	0.448604	0.0298669			SRR1500800	Amygdala	0.0298669
SRR5125362	Amygdala	21420	0.431895	573	42	6918	1528	0.246346	0.757738	0.507711	0.348548	30481	0.0187986	0.00137791	0.226961	0.0501296	0.297267	0.465086									SRR5125361	Amygdala	0.371895	0.465086	0.0931906			SRR5125361	Amygdala	0.0931906
SRR598124	Amygdala	8703	0.440465	375	19	4405	638	0.228725	0.641316	0.46916	0.307757	14140	0.0265205	0.00134371	0.311528	0.0451202	0.384512	0.411739									SRR5125362	Amygdala	0.371895	0.465086	0.0931906			SRR5125362	Amygdala	0.0931906
SRR598671	Amygdala	7647	0.452008	418	23	5103	680	0.252354	0.63987	0.483575	0.306372	13871	0.0301348	0.00165814	0.36789	0.0490231	0.448706	0.420543									SRR598124	Amygdala	0.380465	0.411739	0.0312748			SRR598124	Amygdala	0.0312748
SRR599448	Amygdala	4320	0.448293	279	10	2758	330	0.214849	0.8675	0.470306	0.295109	7697	0.0362479	0.00129921	0.358321	0.0428738	0.438742	0.461941									SRR598671	Amygdala	0.392008	0.420543	0.0285349			SRR598671	Amygdala	0.0285349
SRR600445	Amygdala	18489	0.404397	599	46	7146	1165	0.240977	0.73463	0.469833	0.292804	27445	0.0218255	0.00167608	0.260375	0.0424485	0.326325	0.434561									SRR599448	Amygdala	0.388293	0.461941	0.0736481			SRR599448	Amygdala	0.0736481
SRR603068	Amygdala	9588	0.431866	461	32	5766	809	0.23743	0.755687	0.475397	0.319117	16656	0.0276777	0.00192123	0.346182	0.0485711	0.424352	0.446908									SRR600445	Amygdala	0.344397	0.434561	0.0901637			SRR600445	Amygdala	0.0901637
SRR604528	Amygdala	7780	0.426848	494	15	5033	648	0.233941	0.7386	0.462016	0.291926	13970	0.0353615	0.00107373	0.360272	0.0463851	0.443092	0.431621									SRR603068	Amygdala	0.371866	0.446908	0.0750424			SRR603068	Amygdala	0.0750424
SRR607478	Amygdala	10469	0.411317	434	25	5414	778	0.2497	0.603	0.468001	0.306622	17120	0.0253505	0.00146028	0.316238	0.0454439	0.388493	0.406831									SRR604528	Amygdala	0.366848	0.431621	0.0647733			SRR604528	Amygdala	0.0647733
SRR614563	Amygdala	22149	0.457381	528	46	6339	1181	0.243752	0.754739	0.510084	0.358661	30243	0.0174586	0.00152101	0.209602	0.0390504	0.267632	0.466809									SRR607478	Amygdala	0.351317	0.406831	0.0555143			SRR607478	Amygdala	0.0555143
SRR614647	Amygdala	8625	0.435005	530	24	5623	668	0.24466	0.69025	0.466495	0.270916	15470	0.0342599	0.00155139	0.363478	0.0431803	0.442469	0.41808									SRR614563	Amygdala	0.397381	0.466809	0.069428			SRR614563	Amygdala	0.069428
SRR615515	Amygdala	813	0.397844	64	4	676	28	0.31375	0.67675	0.43947	0.346929	1585	0.0403785	0.00252366	0.426498	0.0176656	0.487066	0.444225									SRR614647	Amygdala	0.375005	0.41808	0.0430751			SRR614647	Amygdala	0.0430751
SRR655435	Amygdala	17547	0.480642	448	25	4518	674	0.267355	0.76796	0.524369	0.36177	23212	0.0193004	0.00107703	0.194641	0.0290367	0.244055	0.480363									SRR615515	Amygdala	0.337844	0.444225	0.106381			SRR615515	Amygdala	0.106381
SRR656493	Amygdala	5547	0.520469	283	16	2600	311	0.29506	0.769375	0.513472	0.3781	8757	0.032317	0.00182711	0.296905	0.0355144	0.366564	0.489002									SRR655435	Amygdala	0.420642	0.480363	0.0597214			SRR655435	Amygdala	0.0597214
SRR656516	Amygdala	5849	0.546783	257	13	2249	250	0.300521	0.685692	0.52852	0.396116	8618	0.0298213	0.00150847	0.260965	0.0290091	0.321304	0.477712									SRR656493	Amygdala	0.460469	0.489002	0.0285328			SRR656493	Amygdala	0.0285328
SRR657151	Amygdala	35476	0.578375	405	34	4636	811	0.295573	0.815029	0.561041	0.470248	41362	0.0097916	0.000822011	0.112084	0.0196074	0.142305	0.535473									SRR656516	Amygdala	0.486783	0.477712	-0.00907015			SRR656516	Amygdala	-0.00907015
SRR657891	Amygdala	11978	0.435666	511	33	5451	783	0.254436	0.684848	0.491403	0.31675	18756	0.0272446	0.00175944	0.290627	0.0417466	0.361378	0.436859									SRR657151	Amygdala	0.518375	0.535473	0.0170982			SRR657151	Amygdala	0.0170982
SRR659625	Amygdala	21184	0.66599	359	40	3446	504	0.352983	0.820325	0.593338	0.502879	25533	0.0140602	0.0015666	0.134963	0.0197392	0.170329	0.567381									SRR657891	Amygdala	0.375666	0.436859	0.0611937			SRR657891	Amygdala	0.0611937
SRR660330	Amygdala	18983	0.475701	454	23	4759	718	0.243361	0.731304	0.504023	0.349549	24937	0.0182059	0.000922324	0.190841	0.0287926	0.238762	0.457059									SRR659625	Amygdala	0.60599	0.567381	-0.0386087			SRR659625	Amygdala	-0.0386087
SRR661005	Amygdala	50490	0.56179	506	80	7005	1440	0.310709	0.804025	0.566678	0.463444	59521	0.0085012	0.00134406	0.11769	0.0241931	0.151728	0.536214									SRR660330	Amygdala	0.415701	0.457059	0.041358			SRR660330	Amygdala	0.041358
SRR661818	Amygdala	9824	0.486404	408	19	3823	528	0.287346	0.792368	0.497005	0.36722	14602	0.0279414	0.00130119	0.261813	0.0361594	0.327215	0.485985									SRR661005	Amygdala	0.50179	0.536214	0.0344241			SRR661005	Amygdala	0.0344241
SRR662978	Amygdala	17463	0.410503	518	24	5324	868	0.258127	0.7155	0.517021	0.319707	24197	0.0214076	0.000991858	0.220027	0.0358722	0.278299	0.452589									SRR661818	Amygdala	0.426404	0.485985	0.0595811			SRR661818	Amygdala	0.0595811
SRR818418	Amygdala	43423	0.394464	669	77	8645	1753	0.23675	0.705325	0.48384	0.317853	54567	0.0122602	0.00141111	0.158429	0.0321256	0.204226	0.435942									SRR662978	Amygdala	0.350503	0.452589	0.102085			SRR662978	Amygdala	0.102085
SRR819346	Amygdala	35208	0.44375	392	32	4104	1177	0.366849	0.770719	0.601671	0.468238	40913	0.00958131	0.000782147	0.10031	0.0287684	0.139442	0.551869									SRR818418	Amygdala	0.334464	0.435942	0.101479			SRR818418	Amygdala	0.101479
SRR820883	Amygdala	21420	0.431895	573	42	6918	1528	0.246346	0.757738	0.507711	0.348548	30481	0.0187986	0.00137791	0.226961	0.0501296	0.297267	0.465086									SRR819346	Amygdala	0.38375	0.551869	0.168119			SRR819346	Amygdala	0.168119
SRR821549	Amygdala	21611	0.403548	598	54	6528	1106	0.265938	0.75063	0.495011	0.296609	29897	0.020002	0.0018062	0.21835	0.0369937	0.277152	0.452047									SRR820883	Amygdala	0.371895	0.465086	0.0931906			SRR820883	Amygdala	0.0931906
SRR1072178	Basal_Ganglia	23801	0.482761	478	47	6541	1555	0.2421	0.774702	0.543582	0.366336	32422	0.0147431	0.00144963	0.201746	0.0479613	0.2659	0.48168									SRR821549	Amygdala	0.343548	0.452047	0.108499			SRR821549	Amygdala	0.108499
SRR1075433	Basal_Ganglia	14897	0.413595	502	48	5826	877	0.233359	0.678833	0.476533	0.301629	22150	0.0226637	0.00216704	0.263025	0.0395937	0.327449	0.422589									SRR1072178	Basal_Ganglia	0.422761	0.48168	0.0589194			SRR1072178	Basal_Ganglia	0.0589194
SRR1082328	Basal_Ganglia	15022	0.436616	444	33	5226	905	0.264475	0.699212	0.496881	0.309288	21630	0.020527	0.00152566	0.241609	0.04184	0.305502	0.442464									SRR1075433	Basal_Ganglia	0.353595	0.422589	0.0689938			SRR1075433	Basal_Ganglia	0.0689938
SRR1086561	Basal_Ganglia	14281	0.437595	440	41	5882	855	0.222307	0.694024	0.472979	0.28718	21499	0.0204661	0.00190707	0.273594	0.0397693	0.335737	0.419123									SRR1082328	Basal_Ganglia	0.376616	0.442464	0.0658486			SRR1082328	Basal_Ganglia	0.0658486
SRR1312103	Basal_Ganglia	7831	0.392982	405	15	3729	378	0.235649	0.7142	0.459875	0.24395	12358	0.0327723	0.00121379	0.301748	0.0305875	0.366321	0.413418									SRR1086561	Basal_Ganglia	0.377595	0.419123	0.0415274			SRR1086561	Basal_Ganglia	0.0415274
SRR1314767	Basal_Ganglia	25838	0.398916	562	43	6485	1288	0.267888	0.782721	0.500316	0.313793	34216	0.0164251	0.00125672	0.189531	0.0376432	0.244856	0.46618									SRR1312103	Basal_Ganglia	0.332982	0.413418	0.0804366			SRR1312103	Basal_Ganglia	0.0804366
SRR1315761	Basal_Ganglia	14097	0.422501	433	38	4964	740	0.261848	0.784263	0.504561	0.299785	20272	0.0213595	0.00187451	0.24487	0.0365036	0.304607	0.462614									SRR1314767	Basal_Ganglia	0.338916	0.46618	0.127264			SRR1314767	Basal_Ganglia	0.127264
SRR1319019	Basal_Ganglia	5003	0.422327	314	7	2761	282	0.227137	0.839286	0.470742	0.28089	8367	0.0375284	0.00083662	0.329987	0.0337038	0.402056	0.454514									SRR1315761	Basal_Ganglia	0.362501	0.462614	0.100113			SRR1315761	Basal_Ganglia	0.100113
SRR1319136	Basal_Ganglia	9365	0.436054	417	26	5100	755	0.214597	0.687462	0.470934	0.311094	15663	0.0266233	0.00165996	0.325608	0.0482028	0.402094	0.421022									SRR1319019	Basal_Ganglia	0.362327	0.454514	0.0921868			SRR1319019	Basal_Ganglia	0.0921868
SRR1320560	Basal_Ganglia	17467	0.441316	483	19	5402	1255	0.25489	0.818947	0.55924	0.352951	24626	0.0196134	0.000771542	0.219362	0.0509624	0.290709	0.496507									SRR1319136	Basal_Ganglia	0.376054	0.421022	0.0449673			SRR1319136	Basal_Ganglia	0.0449673
SRR1321786	Basal_Ganglia	35716	0.410925	675	80	9128	2004	0.263951	0.736387	0.498372	0.304985	47603	0.0141798	0.00168057	0.191753	0.0420982	0.249711	0.450924									SRR1320560	Basal_Ganglia	0.381316	0.496507	0.115191			SRR1320560	Basal_Ganglia	0.115191
SRR1329377	Basal_Ganglia	34811	0.398917	698	59	9033	1733	0.2545	0.701339	0.491423	0.291047	46334	0.0150645	0.00127336	0.194954	0.0374023	0.248694	0.434577									SRR1321786	Basal_Ganglia	0.350925	0.450924	0.0999993			SRR1321786	Basal_Ganglia	0.0999993
SRR1329761	Basal_Ganglia	8783	0.413726	414	17	4105	461	0.241659	0.745176	0.474369	0.275998	13780	0.0300435	0.00123367	0.297896	0.0334543	0.362627	0.434301									SRR1329377	Basal_Ganglia	0.338917	0.434577	0.0956607			SRR1329377	Basal_Ganglia	0.0956607
SRR1330061	Basal_Ganglia	3727	0.441051	299	14	2951	233	0.247151	0.712571	0.461934	0.270094	7224	0.0413898	0.00193798	0.408499	0.0322536	0.484081	0.422938									SRR1329761	Basal_Ganglia	0.353726	0.434301	0.0805746			SRR1329761	Basal_Ganglia	0.0805746
SRR1330699	Basal_Ganglia	7777	0.424692	381	27	4324	439	0.264824	0.638296	0.478594	0.276483	12948	0.0294254	0.00208526	0.333951	0.0339049	0.399367	0.414549									SRR1330061	Basal_Ganglia	0.381051	0.422938	0.0418867			SRR1330061	Basal_Ganglia	0.0418867
SRR1331289	Basal_Ganglia	4128	0.430977	270	16	2779	254	0.242659	0.591125	0.452051	0.280602	7447	0.0362562	0.00214852	0.37317	0.0341077	0.445683	0.391609									SRR1330699	Basal_Ganglia	0.364692	0.414549	0.0498577			SRR1330699	Basal_Ganglia	0.0498577
SRR1331511	Basal_Ganglia	9542	0.396117	377	20	3807	449	0.229674	0.70885	0.461749	0.276267	14195	0.0265586	0.00140895	0.268193	0.0316309	0.327791	0.419135									SRR1331289	Basal_Ganglia	0.370977	0.391609	0.0206326			SRR1331289	Basal_Ganglia	0.0206326
SRR1331597	Basal_Ganglia	22793	0.411565	525	47	6877	1327	0.242097	0.747319	0.496465	0.330478	31569	0.0166302	0.0014888	0.21784	0.0420349	0.277994	0.45409									SRR1331511	Basal_Ganglia	0.336117	0.419135	0.0830174			SRR1331511	Basal_Ganglia	0.0830174
SRR1332856	Basal_Ganglia	11098	0.402912	411	33	4679	562	0.212324	0.699394	0.452493	0.268363	16783	0.0244891	0.00196628	0.278794	0.0334863	0.338736	0.408143									SRR1331597	Basal_Ganglia	0.351565	0.45409	0.102525			SRR1331597	Basal_Ganglia	0.102525
SRR1334033	Basal_Ganglia	8161	0.413396	428	19	4887	521	0.225474	0.751842	0.46664	0.268207	14016	0.0305365	0.00135559	0.348673	0.0371718	0.417737	0.428041									SRR1332856	Basal_Ganglia	0.342912	0.408143	0.0652311			SRR1332856	Basal_Ganglia	0.0652311
SRR1336006	Basal_Ganglia	13150	0.428613	487	36	6262	825	0.230743	0.669639	0.458974	0.279749	20760	0.0234586	0.0017341	0.301638	0.0397399	0.36657	0.409776									SRR1334033	Basal_Ganglia	0.353396	0.428041	0.0746444			SRR1334033	Basal_Ganglia	0.0746444
SRR1336357	Basal_Ganglia	18935	0.420044	615	56	6999	1218	0.266184	0.722839	0.500287	0.311872	27823	0.022104	0.00201272	0.251554	0.0437767	0.319448	0.450296									SRR1336006	Basal_Ganglia	0.368613	0.409776	0.0411637			SRR1336006	Basal_Ganglia	0.0411637
SRR1339218	Basal_Ganglia	10074	0.437011	562	24	5402	688	0.268594	0.65875	0.500906	0.302182	16750	0.0335522	0.00143284	0.322507	0.0410746	0.398567	0.432608									SRR1336357	Basal_Ganglia	0.360044	0.450296	0.0902512			SRR1336357	Basal_Ganglia	0.0902512
SRR1339549	Basal_Ganglia	8238	0.439274	403	28	4727	562	0.246888	0.676286	0.469326	0.282863	13958	0.0288723	0.00200602	0.338659	0.0402636	0.409801	0.418841									SRR1339218	Basal_Ganglia	0.377011	0.432608	0.0555973			SRR1339218	Basal_Ganglia	0.0555973
SRR1339968	Basal_Ganglia	9473	0.431352	296	20	3341	489	0.232865	0.78265	0.484073	0.302763	13619	0.0217343	0.00146854	0.245319	0.0359057	0.304428	0.450588									SRR1339549	Basal_Ganglia	0.379274	0.418841	0.0395665			SRR1339549	Basal_Ganglia	0.0395665
SRR1340202	Basal_Ganglia	9260	0.429694	420	25	4850	649	0.237279	0.67588	0.46307	0.283861	15204	0.0276243	0.0016443	0.318995	0.0426861	0.39095	0.415023									SRR1339968	Basal_Ganglia	0.371352	0.450588	0.0792354			SRR1339968	Basal_Ganglia	0.0792354
SRR1343197	Basal_Ganglia	2998	0.425267	220	9	1945	146	0.245614	0.589444	0.444784	0.265295	5318	0.0413689	0.00169237	0.365739	0.0274539	0.436254	0.386284									SRR1340202	Basal_Ganglia	0.369694	0.415023	0.0453288			SRR1340202	Basal_Ganglia	0.0453288
SRR1355262	Basal_Ganglia	10533	0.420958	490	35	4978	676	0.272092	0.734429	0.48149	0.295043	16712	0.0293202	0.0020943	0.29787	0.04045	0.369734	0.445763									SRR1343197	Basal_Ganglia	0.365267	0.386284	0.0210173			SRR1343197	Basal_Ganglia	0.0210173
SRR1355613	Basal_Ganglia	4873	0.432811	316	19	3303	274	0.247174	0.626526	0.46413	0.262821	8785	0.0359704	0.00216278	0.375982	0.0311895	0.445304	0.400163									SRR1355262	Basal_Ganglia	0.360958	0.445763	0.084805			SRR1355262	Basal_Ganglia	0.084805
SRR1357189	Basal_Ganglia	15007	0.432124	525	39	5433	891	0.27679	0.769641	0.495826	0.303741	21895	0.0239781	0.00178123	0.248139	0.0406942	0.314592	0.4615									SRR1355613	Basal_Ganglia	0.372811	0.400163	0.0273522			SRR1355613	Basal_Ganglia	0.0273522
SRR1358183	Basal_Ganglia	13722	0.416182	543	50	6318	893	0.255799	0.7393	0.462151	0.281467	21526	0.0252253	0.00232277	0.293506	0.0414847	0.362538	0.434679									SRR1357189	Basal_Ganglia	0.372124	0.4615	0.0893752			SRR1357189	Basal_Ganglia	0.0893752
SRR1360674	Basal_Ganglia	6393	0.432396	359	21	3809	386	0.243861	0.706	0.474111	0.268256	10968	0.0327316	0.00191466	0.347283	0.0351933	0.417123	0.423057									SRR1358183	Basal_Ganglia	0.356182	0.434679	0.0784976			SRR1358183	Basal_Ganglia	0.0784976
SRR1361757	Basal_Ganglia	14409	0.458992	509	26	5583	920	0.286491	0.758346	0.531742	0.31773	21447	0.0237329	0.00121229	0.260316	0.0428964	0.328158	0.473578									SRR1360674	Basal_Ganglia	0.372396	0.423057	0.0506608			SRR1360674	Basal_Ganglia	0.0506608
SRR1361795	Basal_Ganglia	12017	0.469925	367	37	4635	806	0.256801	0.738432	0.514192	0.354774	17862	0.0205464	0.00207144	0.259489	0.0451237	0.327231	0.46605									SRR1361757	Basal_Ganglia	0.398992	0.473578	0.0745856			SRR1361757	Basal_Ganglia	0.0745856
SRR1362417	Basal_Ganglia	23487	0.417967	629	62	8494	1456	0.247566	0.747097	0.483992	0.278819	34128	0.0184306	0.00181669	0.248887	0.0426629	0.311797	0.439368									SRR1361795	Basal_Ganglia	0.409925	0.46605	0.0561252			SRR1361795	Basal_Ganglia	0.0561252
SRR1365828	Basal_Ganglia	11123	0.415465	471	30	4655	526	0.251832	0.754033	0.500417	0.277686	16805	0.0280274	0.00178518	0.277001	0.0313002	0.338114	0.445992									SRR1362417	Basal_Ganglia	0.357967	0.439368	0.0814013			SRR1362417	Basal_Ganglia	0.0814013
SRR1365987	Basal_Ganglia	11166	0.423342	534	25	5044	716	0.283448	0.69276	0.505412	0.309066	17485	0.0305405	0.0014298	0.288476	0.0409494	0.361395	0.447671									SRR1365828	Basal_Ganglia	0.355465	0.445992	0.090527			SRR1365828	Basal_Ganglia	0.090527
SRR1368222	Basal_Ganglia	9551	0.434233	446	28	4628	660	0.267614	0.744929	0.490719	0.299644	15313	0.0291256	0.00182851	0.302227	0.0431006	0.376282	0.450727									SRR1365987	Basal_Ganglia	0.363342	0.447671	0.0843297			SRR1365987	Basal_Ganglia	0.0843297
SRR1370405	Basal_Ganglia	19734	0.428484	562	28	6089	1271	0.282075	0.785107	0.515355	0.353037	27684	0.0203005	0.00101141	0.219947	0.045911	0.287169	0.483893									SRR1368222	Basal_Ganglia	0.374233	0.450727	0.0764933			SRR1368222	Basal_Ganglia	0.0764933
SRR1373940	Basal_Ganglia	17835	0.42751	596	30	6830	1323	0.267309	0.697667	0.512119	0.328086	26614	0.0223942	0.00112723	0.256632	0.0497107	0.329864	0.451295									SRR1370405	Basal_Ganglia	0.368484	0.483893	0.11541			SRR1370405	Basal_Ganglia	0.11541
SRR1375616	Basal_Ganglia	2753	0.439507	240	10	1997	148	0.258817	0.6803	0.463623	0.32125	5148	0.04662	0.0019425	0.387918	0.028749	0.465229	0.430997									SRR1373940	Basal_Ganglia	0.36751	0.451295	0.0837855			SRR1373940	Basal_Ganglia	0.0837855
SRR1375635	Basal_Ganglia	9949	0.442117	427	41	5050	604	0.245817	0.673122	0.481906	0.280609	16071	0.0265696	0.00255118	0.314231	0.0375832	0.380935	0.420364									SRR1375616	Basal_Ganglia	0.379507	0.430997	0.0514907			SRR1375616	Basal_Ganglia	0.0514907
SRR1375927	Basal_Ganglia	15960	0.413151	515	20	5561	892	0.251268	0.67925	0.503851	0.300813	22948	0.022442	0.000871536	0.24233	0.0388705	0.304515	0.433795									SRR1375635	Basal_Ganglia	0.382117	0.420364	0.0382466			SRR1375635	Basal_Ganglia	0.0382466
SRR1379450	Basal_Ganglia	10663	0.427793	453	28	4346	553	0.263298	0.668214	0.49304	0.289935	16043	0.0282366	0.00174531	0.270897	0.0344699	0.335349	0.428622									SRR1375927	Basal_Ganglia	0.353151	0.433795	0.0806446			SRR1375927	Basal_Ganglia	0.0806446
SRR1381543	Basal_Ganglia	22427	0.403896	567	24	6484	1204	0.23981	0.67075	0.509118	0.305813	30706	0.0184654	0.000781606	0.211164	0.0392106	0.269622	0.431373									SRR1379450	Basal_Ganglia	0.367793	0.428622	0.0608292			SRR1379450	Basal_Ganglia	0.0608292
SRR1381757	Basal_Ganglia	10336	0.41698	431	25	4872	643	0.240763	0.69424	0.490048	0.297621	16307	0.0264304	0.00153308	0.298767	0.0394309	0.366162	0.430668									SRR1381543	Basal_Ganglia	0.343896	0.431373	0.0874761			SRR1381543	Basal_Ganglia	0.0874761
SRR1382570	Basal_Ganglia	11818	0.420464	520	36	5840	769	0.253081	0.735639	0.476245	0.289203	18983	0.0273929	0.00189643	0.307644	0.0405099	0.377443	0.438542									SRR1381757	Basal_Ganglia	0.35698	0.430668	0.0736875			SRR1381757	Basal_Ganglia	0.0736875
SRR1383723	Basal_Ganglia	29894	0.4062	644	65	8022	1724	0.257245	0.748892	0.503358	0.31816	40349	0.0159607	0.00161094	0.198815	0.0427272	0.259114	0.456914									SRR1382570	Basal_Ganglia	0.360464	0.438542	0.0780776			SRR1382570	Basal_Ganglia	0.0780776
SRR1385015	Basal_Ganglia	20220	0.433905	601	55	7918	1614	0.252559	0.757255	0.511724	0.323374	30408	0.0197645	0.00180873	0.260392	0.0530781	0.335043	0.461228									SRR1383723	Basal_Ganglia	0.3462	0.456914	0.110714			SRR1383723	Basal_Ganglia	0.110714
SRR1388168	Basal_Ganglia	9256	0.452774	458	21	4486	670	0.285531	0.759667	0.512626	0.315966	14891	0.0307568	0.00141025	0.301256	0.0449936	0.378416	0.468447									SRR1385015	Basal_Ganglia	0.373905	0.461228	0.0873224			SRR1385015	Basal_Ganglia	0.0873224
SRR1391639	Basal_Ganglia	10732	0.403705	419	26	4698	647	0.247842	0.698154	0.470559	0.276261	16522	0.0253601	0.00157366	0.284348	0.0391599	0.350442	0.423204									SRR1388168	Basal_Ganglia	0.392774	0.468447	0.0756737			SRR1388168	Basal_Ganglia	0.0756737
SRR1391879	Basal_Ganglia	27658	0.400615	619	64	7997	1548	0.251246	0.695344	0.491095	0.303526	37886	0.0163385	0.00168928	0.211081	0.0408594	0.269968	0.435303									SRR1391639	Basal_Ganglia	0.343705	0.423204	0.0794993			SRR1391639	Basal_Ganglia	0.0794993
SRR1392725	Basal_Ganglia	4238	0.414227	268	11	2758	256	0.237653	0.747545	0.447697	0.253219	7531	0.0355862	0.00146063	0.36622	0.0339928	0.437259	0.421529									SRR1391879	Basal_Ganglia	0.340615	0.435303	0.0946875			SRR1391879	Basal_Ganglia	0.0946875
SRR1398157	Basal_Ganglia	9127	0.433045	498	16	4722	570	0.26757	0.774375	0.49409	0.294188	14933	0.033349	0.00107145	0.316212	0.0381705	0.388803	0.457556									SRR1392725	Basal_Ganglia	0.354227	0.421529	0.0673016			SRR1392725	Basal_Ganglia	0.0673016
SRR1400245	Basal_Ganglia	13846	0.422785	492	36	6139	927	0.230126	0.624444	0.472676	0.291629	21440	0.0229478	0.0016791	0.286334	0.0432369	0.354198	0.404719									SRR1398157	Basal_Ganglia	0.373045	0.457556	0.0845109			SRR1398157	Basal_Ganglia	0.0845109
SRR1402454	Basal_Ganglia	12916	0.431997	537	41	6435	899	0.266145	0.635317	0.475547	0.285895	20828	0.0257826	0.0019685	0.308959	0.043163	0.379873	0.415726									SRR1400245	Basal_Ganglia	0.362785	0.404719	0.0419343			SRR1400245	Basal_Ganglia	0.0419343
SRR1403050	Basal_Ganglia	14562	0.421521	600	32	6450	974	0.267093	0.690781	0.496582	0.295186	22618	0.0265275	0.0014148	0.285171	0.043063	0.356176	0.437411									SRR1402454	Basal_Ganglia	0.371997	0.415726	0.0437287			SRR1402454	Basal_Ganglia	0.0437287
SRR1403222	Basal_Ganglia	16959	0.397657	477	42	5092	767	0.271363	0.677667	0.482788	0.293408	23337	0.0204396	0.00179972	0.218194	0.0328663	0.2733	0.431306									SRR1403050	Basal_Ganglia	0.361521	0.437411	0.0758894			SRR1403050	Basal_Ganglia	0.0758894
SRR1410264	Basal_Ganglia	17706	0.416886	511	44	5566	875	0.264307	0.709295	0.482039	0.294523	24702	0.0206866	0.00178123	0.225326	0.0354222	0.283216	0.437541									SRR1403222	Basal_Ganglia	0.337657	0.431306	0.09365			SRR1403222	Basal_Ganglia	0.09365
SRR1410783	Basal_Ganglia	15160	0.413033	439	27	5944	1265	0.212269	0.762852	0.445072	0.308907	22835	0.0192249	0.0011824	0.260302	0.0553974	0.336107	0.432275									SRR1410264	Basal_Ganglia	0.356886	0.437541	0.0806555			SRR1410264	Basal_Ganglia	0.0806555
SRR1413625	Basal_Ganglia	9811	0.430853	508	19	4968	653	0.264722	0.683421	0.501569	0.292346	15959	0.0318316	0.00119055	0.311298	0.0409174	0.385237	0.435515									SRR1410783	Basal_Ganglia	0.353033	0.432275	0.0792416			SRR1410783	Basal_Ganglia	0.0792416
SRR1415095	Basal_Ganglia	11722	0.360562	515	15	4647	507	0.250113	0.731733	0.457684	0.238258	17406	0.0295875	0.000861772	0.266977	0.0291279	0.326554	0.419447									SRR1413625	Basal_Ganglia	0.370853	0.435515	0.0646617			SRR1413625	Basal_Ganglia	0.0646617
SRR1417070	Basal_Ganglia	11772	0.468749	391	40	4919	730	0.258402	0.725675	0.491898	0.330842	17852	0.0219023	0.00224065	0.275543	0.0408918	0.340578	0.451704									SRR1415095	Basal_Ganglia	0.300562	0.419447	0.118886			SRR1415095	Basal_Ganglia	0.118886
SRR1418283	Basal_Ganglia	12877	0.430374	484	29	5542	902	0.250717	0.735966	0.492991	0.31263	19834	0.0244025	0.00146214	0.279419	0.0454775	0.350761	0.448076									SRR1417070	Basal_Ganglia	0.408749	0.451704	0.0429549			SRR1417070	Basal_Ganglia	0.0429549
SRR1418604	Basal_Ganglia	2209	0.436665	193	9	1509	106	0.29414	0.645778	0.45863	0.325698	4026	0.0479384	0.00223547	0.374814	0.0263289	0.451316	0.431062									SRR1418283	Basal_Ganglia	0.370374	0.448076	0.0777014			SRR1418283	Basal_Ganglia	0.0777014
SRR1418923	Basal_Ganglia	12055	0.418358	516	27	5124	771	0.27705	0.721185	0.485934	0.294086	18493	0.0279024	0.00146001	0.277078	0.0416915	0.348132	0.444564									SRR1418604	Basal_Ganglia	0.376665	0.431062	0.0543969			SRR1418604	Basal_Ganglia	0.0543969
SRR1429957	Basal_Ganglia	17988	0.435365	487	50	6524	1176	0.232943	0.70072	0.484273	0.318734	26225	0.0185701	0.00190658	0.24877	0.0448427	0.31409	0.434167									SRR1418923	Basal_Ganglia	0.358358	0.444564	0.0862059			SRR1418923	Basal_Ganglia	0.0862059
SRR1434138	Basal_Ganglia	8365	0.439251	431	32	4971	595	0.262956	0.627344	0.473017	0.273158	14394	0.029943	0.00222315	0.345352	0.0413367	0.418855	0.409119									SRR1429957	Basal_Ganglia	0.375365	0.434167	0.0588027			SRR1429957	Basal_Ganglia	0.0588027
SRR1440308	Basal_Ganglia	11192	0.410172	464	25	4766	636	0.255752	0.64212	0.485828	0.301396	17083	0.0271615	0.00146344	0.278991	0.03723	0.344846	0.421274									SRR1434138	Basal_Ganglia	0.379251	0.409119	0.0298678			SRR1434138	Basal_Ganglia	0.0298678
SRR1443201	Basal_Ganglia	13989	0.454159	539	39	6210	1101	0.27279	0.732974	0.514418	0.333671	21878	0.0246366	0.00178261	0.283847	0.0503245	0.360591	0.463464									SRR1440308	Basal_Ganglia	0.350172	0.421274	0.0711023			SRR1440308	Basal_Ganglia	0.0711023
SRR1444479	Basal_Ganglia	6330	0.431703	333	27	3657	329	0.24239	0.679926	0.454619	0.273362	10676	0.0311915	0.00252904	0.342544	0.0308168	0.407081	0.412574									SRR1443201	Basal_Ganglia	0.394159	0.463464	0.0693046			SRR1443201	Basal_Ganglia	0.0693046
SRR1444559	Basal_Ganglia	5304	0.406486	309	15	2966	258	0.24757	0.645867	0.467138	0.268891	8852	0.0349074	0.00169453	0.335066	0.029146	0.400813	0.407366									SRR1444479	Basal_Ganglia	0.371703	0.412574	0.0408713			SRR1444479	Basal_Ganglia	0.0408713
SRR1444932	Basal_Ganglia	15428	0.415712	509	43	6340	1076	0.230593	0.761814	0.472608	0.306199	23396	0.0217559	0.00183792	0.270986	0.0459908	0.340571	0.442803									SRR1444559	Basal_Ganglia	0.346486	0.407366	0.0608804			SRR1444559	Basal_Ganglia	0.0608804
SRR1445238	Basal_Ganglia	1500	0.415481	156	3	1020	84	0.262385	0.655667	0.46736	0.353512	2763	0.0564604	0.00108578	0.369164	0.0304017	0.457112	0.434731									SRR1444932	Basal_Ganglia	0.355712	0.442803	0.087091			SRR1444932	Basal_Ganglia	0.087091
SRR1447393	Basal_Ganglia	11710	0.409381	518	37	5445	804	0.249946	0.693595	0.474992	0.297991	18514	0.0279788	0.00199849	0.294102	0.0434266	0.367506	0.429131									SRR1445238	Basal_Ganglia	0.355481	0.434731	0.0792494			SRR1445238	Basal_Ganglia	0.0792494
SRR1451964	Basal_Ganglia	10547	0.419744	410	30	4139	470	0.237583	0.6109	0.472581	0.286685	15596	0.0262888	0.00192357	0.265389	0.0301359	0.323737	0.401937									SRR1447393	Basal_Ganglia	0.349381	0.429131	0.0797504			SRR1447393	Basal_Ganglia	0.0797504
SRR1452447	Basal_Ganglia	14137	0.454173	506	28	5705	971	0.285802	0.717321	0.52753	0.341872	21347	0.0237036	0.00131166	0.267251	0.0454865	0.337752	0.468132									SRR1451964	Basal_Ganglia	0.359744	0.401937	0.042193			SRR1451964	Basal_Ganglia	0.042193
SRR1453569	Basal_Ganglia	7605	0.385928	345	9	3150	284	0.232107	0.790333	0.459821	0.272123	11393	0.0302818	0.000789959	0.276486	0.0249276	0.332485	0.438596									SRR1452447	Basal_Ganglia	0.394173	0.468132	0.073959			SRR1452447	Basal_Ganglia	0.073959
SRR1456333	Basal_Ganglia	5446	0.435488	319	29	3195	300	0.262013	0.672793	0.458634	0.291643	9289	0.0343417	0.00312197	0.343955	0.0322963	0.413715	0.421271									SRR1453569	Basal_Ganglia	0.325928	0.438596	0.112669			SRR1453569	Basal_Ganglia	0.112669
SRR1457221	Basal_Ganglia	10412	0.418705	318	32	3873	686	0.260274	0.664	0.460031	0.308582	15321	0.0207558	0.00208864	0.25279	0.0447751	0.32041	0.423222									SRR1456333	Basal_Ganglia	0.375488	0.421271	0.0457832			SRR1456333	Basal_Ganglia	0.0457832
SRR1466641	Basal_Ganglia	10593	0.460662	452	41	4840	724	0.26808	0.666805	0.507936	0.318402	16650	0.0271471	0.00246246	0.290691	0.0434835	0.363784	0.440306									SRR1457221	Basal_Ganglia	0.358705	0.423222	0.0645169			SRR1457221	Basal_Ganglia	0.0645169
SRR1466850	Basal_Ganglia	12616	0.437462	479	39	5480	773	0.256585	0.677256	0.478021	0.291278	19387	0.0247073	0.00201166	0.282664	0.0398721	0.349255	0.425785									SRR1466641	Basal_Ganglia	0.400662	0.440306	0.0396438			SRR1466641	Basal_Ganglia	0.0396438
SRR1469495	Basal_Ganglia	3738	0.422022	274	6	2262	205	0.243113	0.537833	0.450698	0.294898	6485	0.0422513	0.000925212	0.348805	0.0316114	0.423593	0.381636									SRR1466850	Basal_Ganglia	0.377462	0.425785	0.0483228			SRR1466850	Basal_Ganglia	0.0483228
SRR1471922	Basal_Ganglia	19647	0.43593	520	41	5848	1239	0.295963	0.772244	0.542457	0.351996	27295	0.0190511	0.00150211	0.214252	0.0453929	0.280198	0.490665									SRR1469495	Basal_Ganglia	0.362022	0.381636	0.0196132			SRR1469495	Basal_Ganglia	0.0196132
SRR1472079	Basal_Ganglia	9854	0.431471	440	32	5442	657	0.241395	0.605781	0.473987	0.275064	16425	0.0267884	0.00194825	0.331324	0.04	0.400061	0.399057									SRR1471922	Basal_Ganglia	0.37593	0.490665	0.114735			SRR1471922	Basal_Ganglia	0.114735
SRR1472394	Basal_Ganglia	8030	0.414659	369	20	3848	643	0.235859	0.7384	0.461352	0.296546	12910	0.0285825	0.00154919	0.298064	0.0498064	0.378002	0.433039									SRR1472079	Basal_Ganglia	0.371471	0.399057	0.0275861			SRR1472079	Basal_Ganglia	0.0275861
SRR1474466	Basal_Ganglia	9817	0.380487	465	11	3726	369	0.245131	0.629364	0.475995	0.2549	14388	0.0323186	0.000764526	0.258966	0.0256464	0.317695	0.401347									SRR1472394	Basal_Ganglia	0.354659	0.433039	0.0783797			SRR1472394	Basal_Ganglia	0.0783797
SRR1475257	Basal_Ganglia	10829	0.438925	538	24	5459	747	0.270219	0.719917	0.496025	0.299344	17597	0.0305734	0.00136387	0.310223	0.0424504	0.384611	0.446376									SRR1474466	Basal_Ganglia	0.320487	0.401347	0.080861			SRR1474466	Basal_Ganglia	0.080861
SRR1477615	Basal_Ganglia	5129	0.447969	267	2	2567	394	0.21391	0.5415	0.48815	0.32664	8359	0.0319416	0.000239263	0.307094	0.0471348	0.38641	0.39255									SRR1475257	Basal_Ganglia	0.378925	0.446376	0.067451			SRR1475257	Basal_Ganglia	0.067451
SRR1478077	Basal_Ganglia	17421	0.426797	578	41	6306	1065	0.275588	0.709927	0.509355	0.308754	25411	0.0227461	0.00161347	0.24816	0.041911	0.314431	0.450906									SRR1477615	Basal_Ganglia	0.387969	0.39255	0.00458121			SRR1477615	Basal_Ganglia	0.00458121
SRR1486560	Basal_Ganglia	14227	0.417898	573	47	6346	918	0.256422	0.719532	0.490627	0.289717	22111	0.0259147	0.00212564	0.287006	0.0415178	0.356565	0.439075									SRR1478077	Basal_Ganglia	0.366797	0.450906	0.0841085			SRR1478077	Basal_Ganglia	0.0841085
SRR1486626	Basal_Ganglia	18828	0.447744	589	43	7156	1276	0.268457	0.749349	0.52557	0.324901	27892	0.0211172	0.00154166	0.256561	0.0457479	0.324968	0.467069									SRR1486560	Basal_Ganglia	0.357898	0.439075	0.0811761			SRR1486560	Basal_Ganglia	0.0811761
SRR1486863	Basal_Ganglia	18648	0.427467	527	55	6757	1069	0.254607	0.692036	0.493505	0.294572	27056	0.0194781	0.00203282	0.249741	0.0395106	0.310763	0.43368									SRR1486626	Basal_Ganglia	0.387744	0.467069	0.0793251			SRR1486626	Basal_Ganglia	0.0793251
SRR1487107	Basal_Ganglia	23535	0.408907	651	47	7726	1348	0.261624	0.728809	0.488579	0.290775	33307	0.0195454	0.00141111	0.231963	0.040472	0.293392	0.442447									SRR1486863	Basal_Ganglia	0.367467	0.43368	0.066213			SRR1486863	Basal_Ganglia	0.066213
SRR1488285	Basal_Ganglia	17941	0.454001	439	50	6340	1189	0.234601	0.66778	0.499031	0.336765	25959	0.0169113	0.00192611	0.244231	0.045803	0.308872	0.434544									SRR1487107	Basal_Ganglia	0.348907	0.442447	0.0935394			SRR1487107	Basal_Ganglia	0.0935394
SRR1500998	Basal_Ganglia	12138	0.428624	383	20	4653	604	0.232838	0.6561	0.488837	0.29903	17798	0.0215193	0.00112372	0.261434	0.0339364	0.318013	0.419201									SRR1488285	Basal_Ganglia	0.394001	0.434544	0.0405433			SRR1488285	Basal_Ganglia	0.0405433
SRR5125358	Basal_Ganglia	26519	0.440276	635	46	7807	1876	0.273031	0.733957	0.529258	0.351529	36883	0.0172166	0.00124719	0.211669	0.0508635	0.280997	0.471944									SRR1500998	Basal_Ganglia	0.368624	0.419201	0.0505775			SRR1500998	Basal_Ganglia	0.0505775
SRR5125359	Basal_Ganglia	26519	0.440276	635	46	7807	1876	0.273031	0.733957	0.529258	0.351529	36883	0.0172166	0.00124719	0.211669	0.0508635	0.280997	0.471944									SRR5125358	Basal_Ganglia	0.380276	0.471944	0.0916676			SRR5125358	Basal_Ganglia	0.0916676
SRR5125565	Basal_Ganglia	50252	0.448549	617	47	7045	2481	0.395141	0.87917	0.655181	0.468281	60442	0.0102081	0.000777605	0.116558	0.0410476	0.168591	0.599443									SRR5125359	Basal_Ganglia	0.380276	0.471944	0.0916676			SRR5125359	Basal_Ganglia	0.0916676
SRR5125566	Basal_Ganglia	50252	0.448549	617	47	7045	2481	0.395141	0.87917	0.655181	0.468281	60442	0.0102081	0.000777605	0.116558	0.0410476	0.168591	0.599443									SRR5125565	Basal_Ganglia	0.388549	0.599443	0.210895			SRR5125565	Basal_Ganglia	0.210895
SRR598428	Basal_Ganglia	25495	0.402309	637	54	7881	1361	0.245681	0.683278	0.474666	0.291413	35428	0.0179801	0.00152422	0.222451	0.0384159	0.280371	0.42376									SRR5125566	Basal_Ganglia	0.388549	0.599443	0.210895			SRR5125566	Basal_Ganglia	0.210895
SRR598638	Basal_Ganglia	11166	0.446714	449	17	5124	912	0.233416	0.807176	0.505876	0.328813	17668	0.0254132	0.000962192	0.290016	0.0516187	0.36801	0.46882									SRR598428	Basal_Ganglia	0.342309	0.42376	0.0814507			SRR598428	Basal_Ganglia	0.0814507
SRR599192	Basal_Ganglia	20470	0.430082	608	45	7438	1526	0.266405	0.693578	0.508836	0.319906	30087	0.0202081	0.00149566	0.247216	0.0507196	0.31964	0.447181									SRR598638	Basal_Ganglia	0.386714	0.46882	0.0821069			SRR598638	Basal_Ganglia	0.0821069
SRR602622	Basal_Ganglia	10211	0.428447	449	33	5427	739	0.217746	0.742273	0.453202	0.288544	16859	0.0266327	0.00195741	0.321905	0.0438342	0.394329	0.425441									SRR599192	Basal_Ganglia	0.370082	0.447181	0.0770993			SRR599192	Basal_Ganglia	0.0770993
SRR603752	Basal_Ganglia	15446	0.42763	538	39	6683	1108	0.256604	0.757333	0.488179	0.300938	23814	0.0225918	0.00163769	0.280633	0.0465273	0.35139	0.450764									SRR602622	Basal_Ganglia	0.368447	0.425441	0.0569941			SRR602622	Basal_Ganglia	0.0569941
SRR604366	Basal_Ganglia	16199	0.44968	487	27	6357	1220	0.242795	0.618778	0.497762	0.316485	24290	0.0200494	0.00111157	0.261713	0.0502264	0.3331	0.418955									SRR603752	Basal_Ganglia	0.36763	0.450764	0.0831334			SRR603752	Basal_Ganglia	0.0831334
SRR608174	Basal_Ganglia	28012	0.398259	655	76	8677	1729	0.241107	0.722947	0.476612	0.308411	39149	0.016731	0.0019413	0.22164	0.0441646	0.284477	0.437269									SRR604366	Basal_Ganglia	0.38968	0.418955	0.029275			SRR604366	Basal_Ganglia	0.029275
SRR612380	Basal_Ganglia	18127	0.452103	558	44	6338	998	0.255884	0.666705	0.506025	0.328119	26065	0.021408	0.00168809	0.243161	0.0382889	0.304546	0.439183									SRR608174	Basal_Ganglia	0.338259	0.437269	0.0990106			SRR608174	Basal_Ganglia	0.0990106
SRR612899	Basal_Ganglia	7284	0.442012	460	22	4858	571	0.255874	0.685227	0.481476	0.292357	13195	0.0348617	0.0016673	0.36817	0.043274	0.447973	0.428734									SRR612380	Basal_Ganglia	0.392103	0.439183	0.04708			SRR612380	Basal_Ganglia	0.04708
SRR613090	Basal_Ganglia	20537	0.528321	565	39	5803	846	0.302869	0.760667	0.52438	0.392106	27790	0.0203311	0.00140338	0.208816	0.0304426	0.260993	0.495005									SRR612899	Basal_Ganglia	0.382012	0.428734	0.0467216			SRR612899	Basal_Ganglia	0.0467216
SRR614479	Basal_Ganglia	5872	0.45452	410	19	3921	413	0.255834	0.747632	0.475526	0.290489	10635	0.038552	0.00178655	0.368688	0.038834	0.447861	0.44237									SRR613090	Basal_Ganglia	0.468321	0.495005	0.0266848			SRR613090	Basal_Ganglia	0.0266848
SRR615096	Basal_Ganglia	1809	0.477621	219	6	1974	144	0.310411	0.833333	0.475669	0.326937	4152	0.0527457	0.00144509	0.475434	0.0346821	0.564306	0.486588									SRR614479	Basal_Ganglia	0.39452	0.44237	0.0478504			SRR614479	Basal_Ganglia	0.0478504
SRR615141	Basal_Ganglia	23219	0.747081	250	24	2767	441	0.356524	0.901	0.673913	0.665803	26701	0.00936295	0.000898843	0.103629	0.0165162	0.130407	0.64931									SRR615096	Basal_Ganglia	0.417621	0.486588	0.0689663			SRR615096	Basal_Ganglia	0.0689663
SRR655555	Basal_Ganglia	37149	0.457684	466	64	6439	1489	0.251642	0.801781	0.50443	0.3703	45607	0.0102177	0.00140329	0.141184	0.0326485	0.185454	0.482038									SRR615141	Basal_Ganglia	0.687081	0.64931	-0.0377713			SRR615141	Basal_Ganglia	-0.0377713
SRR656552	Basal_Ganglia	2388	0.560519	240	3	1620	184	0.329317	0.762	0.539897	0.359255	4435	0.054115	0.000676437	0.365276	0.0414882	0.461556	0.497617									SRR655555	Basal_Ganglia	0.397684	0.482038	0.0843539			SRR655555	Basal_Ganglia	0.0843539
SRR657587	Basal_Ganglia	59103	0.509921	604	51	7381	1464	0.293515	0.852784	0.560201	0.420801	68603	0.00880428	0.000743408	0.10759	0.0213402	0.138478	0.531825									SRR656552	Basal_Ganglia	0.500519	0.497617	-0.00290201			SRR656552	Basal_Ganglia	-0.00290201
SRR657731	Basal_Ganglia	10467	0.441142	324	27	3847	632	0.258951	0.734111	0.480459	0.327454	15297	0.0211806	0.00176505	0.251487	0.0413153	0.315748	0.450244									SRR657587	Basal_Ganglia	0.449921	0.531825	0.0819041			SRR657587	Basal_Ganglia	0.0819041
SRR658645	Basal_Ganglia	16145	0.530487	381	26	4291	662	0.288819	0.730231	0.511872	0.409607	21505	0.0177168	0.00120902	0.199535	0.0307835	0.249244	0.485132									SRR657731	Basal_Ganglia	0.381142	0.450244	0.0691017			SRR657731	Basal_Ganglia	0.0691017
SRR661325	Basal_Ganglia	40167	0.534841	569	56	6121	1087	0.284193	0.826732	0.549681	0.417546	48000	0.0118542	0.00116667	0.127521	0.0226458	0.163188	0.519538									SRR658645	Basal_Ganglia	0.470487	0.485132	0.0146452			SRR658645	Basal_Ganglia	0.0146452
SRR662689	Basal_Ganglia	28955	0.462495	568	49	6280	1267	0.293664	0.773551	0.524217	0.384959	37119	0.0153021	0.00132008	0.169186	0.0341335	0.219941	0.494098									SRR661325	Basal_Ganglia	0.474841	0.519538	0.0446971			SRR661325	Basal_Ganglia	0.0446971
SRR662725	Basal_Ganglia	20294	0.425204	437	28	4558	822	0.25257	0.71325	0.494064	0.316664	26139	0.0167183	0.0010712	0.174375	0.0314473	0.223612	0.444137									SRR662689	Basal_Ganglia	0.402495	0.494098	0.0916025			SRR662689	Basal_Ganglia	0.0916025
SRR663261	Basal_Ganglia	18339	0.503741	249	32	3425	673	0.297751	0.81775	0.525716	0.410737	22718	0.0109605	0.00140857	0.150762	0.0296241	0.192755	0.512988									SRR662725	Basal_Ganglia	0.365204	0.444137	0.0789324			SRR662725	Basal_Ganglia	0.0789324
SRR665298	Basal_Ganglia	3163	0.467261	361	8	2683	284	0.288139	0.579125	0.490823	0.310236	6499	0.055547	0.00123096	0.412833	0.043699	0.51331	0.417081									SRR663261	Basal_Ganglia	0.443741	0.512988	0.069247			SRR663261	Basal_Ganglia	0.069247
SRR665393	Basal_Ganglia	6878	0.434587	449	10	3699	438	0.272621	0.8584	0.514365	0.316555	11474	0.039132	0.000871536	0.322381	0.0381733	0.400558	0.490485									SRR665298	Basal_Ganglia	0.407261	0.417081	0.00981977			SRR665298	Basal_Ganglia	0.00981977
SRR816721	Basal_Ganglia	26487	0.421125	650	54	7879	1515	0.264278	0.765352	0.501403	0.307328	36585	0.0177668	0.00147601	0.215361	0.0414104	0.276015	0.45959									SRR665393	Basal_Ganglia	0.374587	0.490485	0.115899			SRR665393	Basal_Ganglia	0.115899
SRR817927	Basal_Ganglia	22364	0.432119	434	29	5351	1274	0.249728	0.786724	0.521776	0.327854	29452	0.0147358	0.000984653	0.181685	0.0432568	0.240663	0.471521									SRR816721	Basal_Ganglia	0.361125	0.45959	0.0984653			SRR816721	Basal_Ganglia	0.0984653
SRR818057	Basal_Ganglia	14097	0.423365	427	28	5084	782	0.22834	0.671714	0.473189	0.299301	20418	0.0209129	0.00137134	0.248996	0.0382995	0.30958	0.418136									SRR817927	Basal_Ganglia	0.372119	0.471521	0.0994019			SRR817927	Basal_Ganglia	0.0994019
SRR818110	Basal_Ganglia	26519	0.440276	635	46	7807	1876	0.273031	0.733957	0.529258	0.351529	36883	0.0172166	0.00124719	0.211669	0.0508635	0.280997	0.471944									SRR818057	Basal_Ganglia	0.363365	0.418136	0.0547713			SRR818057	Basal_Ganglia	0.0547713
SRR818396	Basal_Ganglia	32531	0.415719	646	80	8462	1696	0.257455	0.68835	0.49528	0.315169	43415	0.0148796	0.00184268	0.19491	0.0390648	0.250697	0.439064									SRR818110	Basal_Ganglia	0.380276	0.471944	0.0916676			SRR818110	Basal_Ganglia	0.0916676
SRR819946	Basal_Ganglia	26364	0.442265	503	54	6685	1322	0.228869	0.707241	0.496259	0.345312	34928	0.0144011	0.00154604	0.191394	0.0378493	0.24519	0.44442									SRR818396	Basal_Ganglia	0.355719	0.439064	0.0833446			SRR818396	Basal_Ganglia	0.0833446
SRR820133	Basal_Ganglia	50252	0.448549	617	47	7045	2481	0.395141	0.87917	0.655181	0.468281	60442	0.0102081	0.000777605	0.116558	0.0410476	0.168591	0.599443									SRR819946	Basal_Ganglia	0.382265	0.44442	0.0621547			SRR819946	Basal_Ganglia	0.0621547
SRR820292	Basal_Ganglia	7589	0.444787	331	33	3850	431	0.246897	0.623152	0.468323	0.302383	12234	0.0270557	0.0026974	0.314697	0.0352297	0.37968	0.410189									SRR820133	Basal_Ganglia	0.388549	0.599443	0.210895			SRR820133	Basal_Ganglia	0.210895
SRR821434	Basal_Ganglia	17669	0.44033	569	49	6244	974	0.264849	0.748592	0.509094	0.326544	25505	0.0223094	0.00192119	0.244815	0.0381886	0.307234	0.46227									SRR820292	Basal_Ganglia	0.384787	0.410189	0.0254011			SRR820292	Basal_Ganglia	0.0254011
SRR1074164	Cerebellar_Hemisphere	57108	0.459473	584	67	9118	2359	0.284527	0.816134	0.550596	0.362066	69236	0.00843492	0.000967705	0.131694	0.0340719	0.175169	0.503331									SRR821434	Basal_Ganglia	0.38033	0.46227	0.0819398			SRR821434	Basal_Ganglia	0.0819398
SRR1080927	Cerebellar_Hemisphere	52157	0.449845	577	54	8719	2069	0.262532	0.821852	0.53172	0.332438	63576	0.00907575	0.000849377	0.137143	0.0325437	0.179612	0.487136									SRR1074164	Cerebellar_Hemisphere	0.399473	0.503331	0.103858			SRR1074164	Cerebellar_Hemisphere	0.103858
SRR1092797	Cerebellar_Hemisphere	9965	0.453504	520	22	5026	770	0.294052	0.803409	0.500243	0.331999	16303	0.031896	0.00134944	0.308287	0.0472306	0.388763	0.482426									SRR1080927	Cerebellar_Hemisphere	0.389845	0.487136	0.0972902			SRR1080927	Cerebellar_Hemisphere	0.0972902
SRR1097392	Cerebellar_Hemisphere	56213	0.413922	618	84	9033	2067	0.253419	0.80875	0.50824	0.310657	68015	0.00908623	0.00123502	0.132809	0.0303904	0.173521	0.470267									SRR1092797	Cerebellar_Hemisphere	0.393504	0.482426	0.0889212			SRR1092797	Cerebellar_Hemisphere	0.0889212
SRR1097752	Cerebellar_Hemisphere	55359	0.42644	569	76	8905	1981	0.254729	0.817224	0.512972	0.316149	66890	0.0085065	0.00113619	0.133129	0.0296158	0.172388	0.475268									SRR1097392	Cerebellar_Hemisphere	0.353922	0.470267	0.116345			SRR1097392	Cerebellar_Hemisphere	0.116345
SRR1098519	Cerebellar_Hemisphere	73654	0.471989	603	46	8021	2482	0.313733	0.903261	0.633205	0.432665	84806	0.00711035	0.000542414	0.0945806	0.0292668	0.1315	0.570716									SRR1097752	Cerebellar_Hemisphere	0.36644	0.475268	0.108829			SRR1097752	Cerebellar_Hemisphere	0.108829
SRR1100872	Cerebellar_Hemisphere	65717	0.492349	524	40	7181	2158	0.332338	0.906325	0.652752	0.438261	75620	0.00692938	0.000528961	0.0949617	0.0285374	0.130957	0.582419									SRR1098519	Cerebellar_Hemisphere	0.411989	0.570716	0.158727			SRR1098519	Cerebellar_Hemisphere	0.158727
SRR1315799	Cerebellar_Hemisphere	71590	0.438539	573	73	9426	2564	0.271073	0.828192	0.548838	0.359546	84226	0.00680312	0.000866716	0.111913	0.0304419	0.150025	0.501912									SRR1100872	Cerebellar_Hemisphere	0.432349	0.582419	0.15007			SRR1100872	Cerebellar_Hemisphere	0.15007
SRR1315842	Cerebellar_Hemisphere	101172	0.398205	752	138	12176	3066	0.261382	0.804348	0.521923	0.320061	117304	0.00641069	0.00117643	0.103799	0.0261372	0.137523	0.476928									SRR1315799	Cerebellar_Hemisphere	0.378539	0.501912	0.123373			SRR1315799	Cerebellar_Hemisphere	0.123373
SRR1316874	Cerebellar_Hemisphere	63015	0.380062	597	75	8525	1700	0.260315	0.793707	0.49876	0.299113	73912	0.00807717	0.00101472	0.11534	0.0230003	0.147432	0.462974									SRR1315842	Cerebellar_Hemisphere	0.338205	0.476928	0.138723			SRR1315842	Cerebellar_Hemisphere	0.138723
SRR1317323	Cerebellar_Hemisphere	49468	0.465136	568	68	8304	1967	0.306944	0.847662	0.563329	0.354045	60375	0.00940787	0.00112629	0.13754	0.0325797	0.180654	0.517995									SRR1316874	Cerebellar_Hemisphere	0.320062	0.462974	0.142912			SRR1316874	Cerebellar_Hemisphere	0.142912
SRR1317808	Cerebellar_Hemisphere	34152	0.439444	511	72	8089	1396	0.251562	0.773708	0.48756	0.295035	44220	0.0115559	0.00162822	0.182926	0.0315694	0.22768	0.451966									SRR1317323	Cerebellar_Hemisphere	0.405136	0.517995	0.112859			SRR1317323	Cerebellar_Hemisphere	0.112859
SRR1321244	Cerebellar_Hemisphere	56679	0.429166	599	87	9881	2218	0.275093	0.801103	0.511796	0.312723	69464	0.00862317	0.00125245	0.142246	0.0319302	0.184052	0.475179									SRR1317808	Cerebellar_Hemisphere	0.379444	0.451966	0.0725222			SRR1317808	Cerebellar_Hemisphere	0.0725222
SRR1322270	Cerebellar_Hemisphere	58815	0.419407	616	90	10047	2207	0.254969	0.791533	0.503463	0.28713	71775	0.00858238	0.00125392	0.139979	0.0307489	0.180564	0.459274									SRR1321244	Cerebellar_Hemisphere	0.369166	0.475179	0.106013			SRR1321244	Cerebellar_Hemisphere	0.106013
SRR1325665	Cerebellar_Hemisphere	63616	0.546058	544	74	8807	1792	0.313792	0.868703	0.567249	0.425628	74833	0.00726952	0.000988869	0.117689	0.0239467	0.149894	0.543843									SRR1322270	Cerebellar_Hemisphere	0.359407	0.459274	0.0998663			SRR1322270	Cerebellar_Hemisphere	0.0998663
SRR1327975	Cerebellar_Hemisphere	32030	0.431084	537	52	7774	1522	0.251322	0.794019	0.494684	0.293198	41915	0.0128116	0.00124061	0.185471	0.0363116	0.235834	0.458306									SRR1325665	Cerebellar_Hemisphere	0.486058	0.543843	0.0577847			SRR1325665	Cerebellar_Hemisphere	0.0577847
SRR1335029	Cerebellar_Hemisphere	42028	0.43874	488	47	7267	1544	0.292391	0.814723	0.543878	0.326695	51374	0.00949897	0.00091486	0.141453	0.0300541	0.181921	0.494422									SRR1327975	Cerebellar_Hemisphere	0.371084	0.458306	0.0872218			SRR1327975	Cerebellar_Hemisphere	0.0872218
SRR1338323	Cerebellar_Hemisphere	35043	0.433435	462	60	6817	1246	0.27705	0.822033	0.508068	0.307763	43628	0.0105895	0.00137526	0.156253	0.0285596	0.196777	0.478729									SRR1335029	Cerebellar_Hemisphere	0.37874	0.494422	0.115682			SRR1335029	Cerebellar_Hemisphere	0.115682
SRR1340420	Cerebellar_Hemisphere	27927	0.432543	467	33	6156	1098	0.271368	0.840121	0.506828	0.303988	35681	0.0130882	0.000924862	0.172529	0.0307727	0.217315	0.480576									SRR1338323	Cerebellar_Hemisphere	0.373435	0.478729	0.105294			SRR1338323	Cerebellar_Hemisphere	0.105294
SRR1343115	Cerebellar_Hemisphere	72079	0.41753	692	115	11754	3053	0.26834	0.813835	0.508348	0.319111	87693	0.00789117	0.00131139	0.134036	0.0348146	0.178053	0.477408									SRR1340420	Cerebellar_Hemisphere	0.372543	0.480576	0.108034			SRR1340420	Cerebellar_Hemisphere	0.108034
SRR1348446	Cerebellar_Hemisphere	44028	0.443095	619	80	9461	2077	0.282346	0.808538	0.50905	0.315186	56265	0.0110015	0.00142184	0.168151	0.0369146	0.217489	0.47878									SRR1343115	Cerebellar_Hemisphere	0.35753	0.477408	0.119878			SRR1343115	Cerebellar_Hemisphere	0.119878
SRR1350220	Cerebellar_Hemisphere	10735	0.385244	464	7	4275	452	0.234612	0.852714	0.469018	0.250777	15933	0.0291219	0.00043934	0.268311	0.0283688	0.326241	0.45178									SRR1348446	Cerebellar_Hemisphere	0.383095	0.47878	0.095685			SRR1348446	Cerebellar_Hemisphere	0.095685
SRR1351325	Cerebellar_Hemisphere	83335	0.422153	668	104	10794	2654	0.267049	0.82424	0.537602	0.338633	97555	0.00684742	0.00106607	0.110645	0.0272052	0.145764	0.491881									SRR1350220	Cerebellar_Hemisphere	0.325244	0.45178	0.126536			SRR1350220	Cerebellar_Hemisphere	0.126536
SRR1355061	Cerebellar_Hemisphere	45939	0.434578	540	68	7966	1576	0.286283	0.8145	0.517855	0.31118	56089	0.00962756	0.00121236	0.142024	0.0280982	0.180962	0.482455									SRR1351325	Cerebellar_Hemisphere	0.362153	0.491881	0.129728			SRR1351325	Cerebellar_Hemisphere	0.129728
SRR1356375	Cerebellar_Hemisphere	36922	0.483744	551	47	8369	2023	0.296822	0.848957	0.559416	0.372381	47912	0.0115003	0.000980965	0.174674	0.0422232	0.229379	0.519394									SRR1355061	Cerebellar_Hemisphere	0.374578	0.482455	0.107877			SRR1355061	Cerebellar_Hemisphere	0.107877
SRR1362060	Cerebellar_Hemisphere	40181	0.431712	494	38	6269	1291	0.277632	0.797868	0.53782	0.337352	48273	0.0102335	0.00078719	0.129866	0.0267437	0.16763	0.487668									SRR1356375	Cerebellar_Hemisphere	0.423744	0.519394	0.0956506			SRR1356375	Cerebellar_Hemisphere	0.0956506
SRR1363810	Cerebellar_Hemisphere	41356	0.450125	590	76	9568	2006	0.249269	0.846816	0.508237	0.302296	53596	0.0110083	0.00141802	0.178521	0.0374282	0.228375	0.476655									SRR1362060	Cerebellar_Hemisphere	0.371712	0.487668	0.115956			SRR1362060	Cerebellar_Hemisphere	0.115956
SRR1364893	Cerebellar_Hemisphere	32412	0.405002	398	41	5002	961	0.275216	0.808439	0.505585	0.319826	38814	0.010254	0.00105632	0.128871	0.0247591	0.16494	0.477267									SRR1363810	Cerebellar_Hemisphere	0.390125	0.476655	0.0865292			SRR1363810	Cerebellar_Hemisphere	0.0865292
SRR1366057	Cerebellar_Hemisphere	41249	0.419658	560	60	7957	1635	0.269818	0.80335	0.496193	0.304729	51461	0.010882	0.00116593	0.154622	0.0317716	0.198442	0.468522									SRR1364893	Cerebellar_Hemisphere	0.345002	0.477267	0.132264			SRR1364893	Cerebellar_Hemisphere	0.132264
SRR1368835	Cerebellar_Hemisphere	63026	0.419462	623	59	8941	2077	0.272276	0.808814	0.532097	0.319689	74726	0.00833712	0.000789551	0.11965	0.0277949	0.156572	0.483219									SRR1366057	Cerebellar_Hemisphere	0.359658	0.468522	0.108864			SRR1366057	Cerebellar_Hemisphere	0.108864
SRR1376270	Cerebellar_Hemisphere	53935	0.41637	614	78	9231	2154	0.262896	0.800436	0.508626	0.321218	66012	0.00930134	0.0011816	0.139838	0.0326304	0.182952	0.473294									SRR1368835	Cerebellar_Hemisphere	0.359462	0.483219	0.123757			SRR1368835	Cerebellar_Hemisphere	0.123757
SRR1377445	Cerebellar_Hemisphere	76190	0.412753	683	99	10323	2469	0.281527	0.829556	0.527186	0.299021	89764	0.00760884	0.00110289	0.115002	0.0275055	0.151219	0.484322									SRR1376270	Cerebellar_Hemisphere	0.35637	0.473294	0.116924			SRR1376270	Cerebellar_Hemisphere	0.116924
SRR1383633	Cerebellar_Hemisphere	49796	0.419102	537	46	7467	1557	0.275758	0.7665	0.482841	0.293807	59403	0.00903995	0.000774372	0.125701	0.0262108	0.161726	0.454727									SRR1377445	Cerebellar_Hemisphere	0.352753	0.484322	0.13157			SRR1377445	Cerebellar_Hemisphere	0.13157
SRR1387072	Cerebellar_Hemisphere	35169	0.433935	556	74	8414	1727	0.272863	0.796284	0.48257	0.292896	45940	0.0121027	0.0016108	0.183152	0.0375925	0.234458	0.461153									SRR1383633	Cerebellar_Hemisphere	0.359102	0.454727	0.0956245			SRR1383633	Cerebellar_Hemisphere	0.0956245
SRR1387875	Cerebellar_Hemisphere	45256	0.448298	614	78	9539	2207	0.264614	0.8025	0.523468	0.31809	57694	0.0106424	0.00135196	0.165338	0.0382535	0.215586	0.477168									SRR1387072	Cerebellar_Hemisphere	0.373935	0.461153	0.0872183			SRR1387072	Cerebellar_Hemisphere	0.0872183
SRR1388323	Cerebellar_Hemisphere	40025	0.428376	447	39	5547	1275	0.331103	0.815308	0.580286	0.36483	47333	0.00944373	0.000823949	0.117191	0.0269368	0.154395	0.522882									SRR1387875	Cerebellar_Hemisphere	0.388298	0.477168	0.0888704			SRR1387875	Cerebellar_Hemisphere	0.0888704
SRR1393553	Cerebellar_Hemisphere	35101	0.481309	474	53	7421	1616	0.285169	0.82666	0.559061	0.368043	44665	0.0106123	0.00118661	0.166148	0.0361805	0.214127	0.509733									SRR1388323	Cerebellar_Hemisphere	0.368376	0.522882	0.154505			SRR1388323	Cerebellar_Hemisphere	0.154505
SRR1394147	Cerebellar_Hemisphere	26488	0.451557	541	32	7259	1456	0.258157	0.846969	0.505511	0.325617	35776	0.0151219	0.000894454	0.202901	0.0406977	0.259615	0.484063									SRR1393553	Cerebellar_Hemisphere	0.421309	0.509733	0.0884243			SRR1393553	Cerebellar_Hemisphere	0.0884243
SRR1394677	Cerebellar_Hemisphere	33432	0.426228	410	28	5773	1164	0.2635	0.885	0.522035	0.326232	40807	0.0100473	0.000686157	0.141471	0.0285245	0.180729	0.499192									SRR1394147	Cerebellar_Hemisphere	0.391557	0.484063	0.0925061			SRR1394147	Cerebellar_Hemisphere	0.0925061
SRR1397266	Cerebellar_Hemisphere	44166	0.433694	583	66	8459	1770	0.282914	0.806712	0.521249	0.314692	55044	0.0105915	0.00119904	0.153677	0.0321561	0.197624	0.481392									SRR1394677	Cerebellar_Hemisphere	0.366228	0.499192	0.132964			SRR1394677	Cerebellar_Hemisphere	0.132964
SRR1401953	Cerebellar_Hemisphere	48582	0.480839	581	47	8730	2269	0.288124	0.854894	0.575005	0.370027	60209	0.00964972	0.000780614	0.144995	0.0376854	0.193111	0.522012									SRR1397266	Cerebellar_Hemisphere	0.373694	0.481392	0.107697			SRR1397266	Cerebellar_Hemisphere	0.107697
SRR1402473	Cerebellar_Hemisphere	40601	0.429544	573	67	8549	1626	0.237044	0.809134	0.492663	0.292109	51416	0.0111444	0.0013031	0.166271	0.0316244	0.210343	0.457738									SRR1401953	Cerebellar_Hemisphere	0.420839	0.522012	0.101174			SRR1401953	Cerebellar_Hemisphere	0.101174
SRR1402513	Cerebellar_Hemisphere	28432	0.461364	482	57	6854	1181	0.292689	0.770632	0.522022	0.319751	37006	0.0130249	0.00154029	0.185213	0.0319137	0.231692	0.476273									SRR1402473	Cerebellar_Hemisphere	0.369544	0.457738	0.0881937			SRR1402473	Cerebellar_Hemisphere	0.0881937
SRR1403915	Cerebellar_Hemisphere	48088	0.432859	543	68	8681	2001	0.255959	0.824338	0.526251	0.318851	59381	0.00914434	0.00114515	0.146192	0.0336976	0.190179	0.48135									SRR1402513	Cerebellar_Hemisphere	0.401364	0.476273	0.074909			SRR1402513	Cerebellar_Hemisphere	0.074909
SRR1405224	Cerebellar_Hemisphere	31165	0.460128	565	58	8460	1677	0.260473	0.858569	0.515032	0.318651	41925	0.0134764	0.00138342	0.201789	0.04	0.256649	0.488181									SRR1403915	Cerebellar_Hemisphere	0.372859	0.48135	0.108491			SRR1403915	Cerebellar_Hemisphere	0.108491
SRR1406917	Cerebellar_Hemisphere	57561	0.425862	625	92	10546	2424	0.28008	0.831935	0.509352	0.317018	71248	0.00877218	0.00129126	0.148018	0.034022	0.192104	0.484596									SRR1405224	Cerebellar_Hemisphere	0.400128	0.488181	0.0880537			SRR1405224	Cerebellar_Hemisphere	0.0880537
SRR1407560	Cerebellar_Hemisphere	80308	0.399774	689	95	10602	2493	0.27252	0.804874	0.5112	0.314183	94187	0.00731523	0.00100863	0.112563	0.0264686	0.147356	0.475694									SRR1406917	Cerebellar_Hemisphere	0.365862	0.484596	0.118734			SRR1406917	Cerebellar_Hemisphere	0.118734
SRR1408285	Cerebellar_Hemisphere	82985	0.471637	579	48	7028	2454	0.330368	0.942729	0.674887	0.478815	93094	0.00621952	0.000515608	0.0754936	0.0263605	0.108589	0.6067									SRR1407560	Cerebellar_Hemisphere	0.339774	0.475694	0.13592			SRR1407560	Cerebellar_Hemisphere	0.13592
SRR1410934	Cerebellar_Hemisphere	80975	0.421644	662	97	10600	2904	0.266452	0.821206	0.538998	0.345342	95238	0.00695101	0.0010185	0.1113	0.030492	0.149762	0.492999									SRR1408285	Cerebellar_Hemisphere	0.411637	0.6067	0.195063			SRR1408285	Cerebellar_Hemisphere	0.195063
SRR1421140	Cerebellar_Hemisphere	56235	0.442037	612	93	10231	2280	0.276433	0.839839	0.517786	0.319241	69451	0.00881197	0.00133907	0.147312	0.0328289	0.190292	0.488325									SRR1410934	Cerebellar_Hemisphere	0.361644	0.492999	0.131355			SRR1410934	Cerebellar_Hemisphere	0.131355
SRR1429307	Cerebellar_Hemisphere	56810	0.423757	600	95	9519	2008	0.28261	0.800589	0.495973	0.306748	69032	0.00869162	0.00137617	0.137893	0.029088	0.177048	0.47148									SRR1421140	Cerebellar_Hemisphere	0.382037	0.488325	0.106287			SRR1421140	Cerebellar_Hemisphere	0.106287
SRR1429891	Cerebellar_Hemisphere	65032	0.401357	636	73	9662	2171	0.282009	0.785918	0.50767	0.322125	77574	0.00819862	0.000941037	0.124552	0.0279862	0.161678	0.474431									SRR1429307	Cerebellar_Hemisphere	0.363757	0.47148	0.107723			SRR1429307	Cerebellar_Hemisphere	0.107723
SRR1429935	Cerebellar_Hemisphere	70781	0.400873	611	122	9952	2049	0.274244	0.755762	0.494884	0.289433	83515	0.00731605	0.00146082	0.119164	0.0245345	0.152476	0.453581									SRR1429891	Cerebellar_Hemisphere	0.341357	0.474431	0.133073			SRR1429891	Cerebellar_Hemisphere	0.133073
SRR1430817	Cerebellar_Hemisphere	29664	0.473238	482	19	5490	1301	0.307054	0.839947	0.570456	0.376457	36956	0.0130425	0.000514125	0.148555	0.035204	0.197316	0.523479									SRR1429935	Cerebellar_Hemisphere	0.340873	0.453581	0.112708			SRR1429935	Cerebellar_Hemisphere	0.112708
SRR1431366	Cerebellar_Hemisphere	39820	0.472759	549	54	8368	1850	0.293231	0.815611	0.557592	0.344646	50641	0.010841	0.00106633	0.165242	0.0365317	0.213681	0.50277									SRR1430817	Cerebellar_Hemisphere	0.413238	0.523479	0.110241			SRR1430817	Cerebellar_Hemisphere	0.110241
SRR1432321	Cerebellar_Hemisphere	24237	0.446003	529	37	6881	1119	0.276374	0.832027	0.502964	0.302611	32803	0.0161266	0.00112795	0.209767	0.0341127	0.261135	0.478494									SRR1431366	Cerebellar_Hemisphere	0.412759	0.50277	0.0900109			SRR1431366	Cerebellar_Hemisphere	0.0900109
SRR1434782	Cerebellar_Hemisphere	67433	0.441865	660	79	11074	2595	0.269374	0.811443	0.538293	0.332141	81841	0.00806442	0.000965286	0.135311	0.0317078	0.176049	0.487813									SRR1432321	Cerebellar_Hemisphere	0.386003	0.478494	0.0924914			SRR1432321	Cerebellar_Hemisphere	0.0924914
SRR1435884	Cerebellar_Hemisphere	31868	0.391629	461	62	6017	902	0.273534	0.720645	0.472251	0.283086	39310	0.0117273	0.00157721	0.153065	0.0229458	0.189316	0.437379									SRR1434782	Cerebellar_Hemisphere	0.381865	0.487813	0.105947			SRR1434782	Cerebellar_Hemisphere	0.105947
SRR1439674	Cerebellar_Hemisphere	19722	0.441959	325	18	4282	743	0.270871	0.822833	0.527667	0.326759	25090	0.0129534	0.000717417	0.170666	0.0296134	0.21395	0.487033									SRR1435884	Cerebellar_Hemisphere	0.331629	0.437379	0.105751			SRR1435884	Cerebellar_Hemisphere	0.105751
SRR1439850	Cerebellar_Hemisphere	34556	0.432839	468	69	7624	1198	0.257417	0.744928	0.483672	0.2857	43915	0.010657	0.00157122	0.173608	0.02728	0.213116	0.442929									SRR1439674	Cerebellar_Hemisphere	0.381959	0.487033	0.105073			SRR1439674	Cerebellar_Hemisphere	0.105073
SRR1440763	Cerebellar_Hemisphere	88923	0.485375	601	51	7684	2948	0.396364	0.952373	0.709512	0.498766	100207	0.00599758	0.000508946	0.0766813	0.0294191	0.112607	0.639254									SRR1439850	Cerebellar_Hemisphere	0.372839	0.442929	0.0700902			SRR1439850	Cerebellar_Hemisphere	0.0700902
SRR1441118	Cerebellar_Hemisphere	55876	0.398819	596	80	8513	1719	0.258089	0.783025	0.494861	0.292166	66784	0.00892429	0.00119789	0.127471	0.0257397	0.163333	0.457035									SRR1440763	Cerebellar_Hemisphere	0.425375	0.639254	0.213878			SRR1440763	Cerebellar_Hemisphere	0.213878
SRR1441141	Cerebellar_Hemisphere	37317	0.423138	518	51	7210	1437	0.27362	0.787569	0.503484	0.300396	46533	0.0111319	0.001096	0.154944	0.0308813	0.198053	0.466267									SRR1441118	Cerebellar_Hemisphere	0.338819	0.457035	0.118217			SRR1441118	Cerebellar_Hemisphere	0.118217
SRR1445328	Cerebellar_Hemisphere	43816	0.448314	581	79	9180	1959	0.265613	0.815544	0.517034	0.320054	55615	0.0104468	0.00142048	0.165063	0.0352243	0.212155	0.479561									SRR1441141	Cerebellar_Hemisphere	0.363138	0.466267	0.103129			SRR1441141	Cerebellar_Hemisphere	0.103129
SRR1446937	Cerebellar_Hemisphere	36227	0.440513	436	54	6820	1176	0.267511	0.786056	0.522739	0.311355	44713	0.00975108	0.0012077	0.152528	0.0263011	0.189788	0.471915									SRR1445328	Cerebellar_Hemisphere	0.388314	0.479561	0.091247			SRR1445328	Cerebellar_Hemisphere	0.091247
SRR1447986	Cerebellar_Hemisphere	93169	0.415987	641	78	10091	3048	0.290385	0.828628	0.557513	0.372605	107027	0.00598914	0.000728788	0.0942846	0.0284788	0.129481	0.512283									SRR1446937	Cerebellar_Hemisphere	0.380513	0.471915	0.0914021			SRR1446937	Cerebellar_Hemisphere	0.0914021
SRR1451897	Cerebellar_Hemisphere	54666	0.443463	648	82	10503	2311	0.281458	0.821146	0.519968	0.320723	68210	0.00950007	0.00120217	0.15398	0.0338807	0.198563	0.485824									SRR1447986	Cerebellar_Hemisphere	0.355987	0.512283	0.156296			SRR1447986	Cerebellar_Hemisphere	0.156296
SRR1452056	Cerebellar_Hemisphere	10399	0.442174	268	22	3225	361	0.295821	0.738864	0.484028	0.301091	14275	0.0187741	0.00154116	0.225919	0.025289	0.271524	0.454951									SRR1451897	Cerebellar_Hemisphere	0.383463	0.485824	0.102361			SRR1451897	Cerebellar_Hemisphere	0.102361
SRR1455060	Cerebellar_Hemisphere	46312	0.416954	582	95	8988	1603	0.243017	0.764653	0.487082	0.282971	57580	0.0101077	0.00164988	0.156096	0.0278395	0.195693	0.444431									SRR1452056	Cerebellar_Hemisphere	0.382174	0.454951	0.0727768			SRR1452056	Cerebellar_Hemisphere	0.0727768
SRR1456841	Cerebellar_Hemisphere	43310	0.442877	555	80	8738	1739	0.274411	0.81595	0.516579	0.308335	54422	0.0101981	0.00146999	0.16056	0.031954	0.204182	0.478819									SRR1455060	Cerebellar_Hemisphere	0.356954	0.444431	0.0874761			SRR1455060	Cerebellar_Hemisphere	0.0874761
SRR1456903	Cerebellar_Hemisphere	54646	0.463954	460	28	6312	1797	0.278989	0.870357	0.605343	0.407561	63243	0.00727353	0.000442737	0.0998055	0.0284142	0.135936	0.540563									SRR1456841	Cerebellar_Hemisphere	0.382877	0.478819	0.0959415			SRR1456841	Cerebellar_Hemisphere	0.0959415
SRR1457418	Cerebellar_Hemisphere	35971	0.440168	478	52	7629	1485	0.275397	0.802385	0.509268	0.309689	45615	0.010479	0.00113998	0.167248	0.0325551	0.211422	0.474185									SRR1456903	Cerebellar_Hemisphere	0.403954	0.540563	0.136609			SRR1456903	Cerebellar_Hemisphere	0.136609
SRR1458422	Cerebellar_Hemisphere	49839	0.439195	558	69	8594	1900	0.282935	0.82013	0.528427	0.334227	60960	0.00915354	0.00113189	0.140978	0.031168	0.182431	0.49143									SRR1457418	Cerebellar_Hemisphere	0.380168	0.474185	0.0940172			SRR1457418	Cerebellar_Hemisphere	0.0940172
SRR1460170	Cerebellar_Hemisphere	46118	0.435096	549	80	9609	1864	0.258018	0.813275	0.498687	0.291462	58220	0.00942975	0.0013741	0.165046	0.0320165	0.207867	0.465361									SRR1458422	Cerebellar_Hemisphere	0.379195	0.49143	0.112235			SRR1458422	Cerebellar_Hemisphere	0.112235
SRR1467364	Cerebellar_Hemisphere	19191	0.449966	532	26	5914	862	0.28043	0.748731	0.505224	0.305783	26525	0.0200566	0.000980207	0.222959	0.0324976	0.276494	0.460042									SRR1460170	Cerebellar_Hemisphere	0.375096	0.465361	0.0902643			SRR1460170	Cerebellar_Hemisphere	0.0902643
SRR1471374	Cerebellar_Hemisphere	40746	0.414632	442	60	6354	1165	0.292767	0.76685	0.510302	0.300887	48767	0.00906351	0.00123034	0.130293	0.0238891	0.164476	0.467701									SRR1467364	Cerebellar_Hemisphere	0.389966	0.460042	0.0700756			SRR1467364	Cerebellar_Hemisphere	0.0700756
SRR1473185	Cerebellar_Hemisphere	70520	0.456952	614	86	10078	2527	0.300718	0.835372	0.564949	0.344624	83825	0.00732478	0.00102595	0.120227	0.0301461	0.158724	0.511416									SRR1471374	Cerebellar_Hemisphere	0.354632	0.467701	0.113069			SRR1471374	Cerebellar_Hemisphere	0.113069
SRR1475737	Cerebellar_Hemisphere	48569	0.443946	599	70	9650	2096	0.257309	0.833843	0.517715	0.313602	60984	0.00982225	0.00114784	0.158238	0.0343697	0.203578	0.480617									SRR1473185	Cerebellar_Hemisphere	0.396952	0.511416	0.114464			SRR1473185	Cerebellar_Hemisphere	0.114464
SRR1476632	Cerebellar_Hemisphere	36575	0.469756	520	57	7615	1550	0.282375	0.874684	0.55175	0.327226	46317	0.011227	0.00123065	0.16441	0.033465	0.210333	0.509009									SRR1475737	Cerebellar_Hemisphere	0.383946	0.480617	0.0966708			SRR1475737	Cerebellar_Hemisphere	0.0966708
SRR1477773	Cerebellar_Hemisphere	52858	0.471393	642	58	9495	2620	0.289928	0.887241	0.569854	0.384821	65673	0.00977571	0.000883164	0.14458	0.0398946	0.195133	0.532961									SRR1476632	Cerebellar_Hemisphere	0.409756	0.509009	0.0992531			SRR1476632	Cerebellar_Hemisphere	0.0992531
SRR1478294	Cerebellar_Hemisphere	106954	0.441125	701	114	12302	3509	0.279682	0.824939	0.56575	0.379858	123580	0.00567244	0.000922479	0.0995469	0.0283946	0.134536	0.512557									SRR1477773	Cerebellar_Hemisphere	0.411393	0.532961	0.121569			SRR1477773	Cerebellar_Hemisphere	0.121569
SRR1479912	Cerebellar_Hemisphere	82440	0.372389	577	95	10670	2689	0.272588	0.780853	0.52327	0.340684	96471	0.00598107	0.000984752	0.110603	0.0278737	0.145443	0.479348									SRR1478294	Cerebellar_Hemisphere	0.381125	0.512557	0.131432			SRR1478294	Cerebellar_Hemisphere	0.131432
SRR1485789	Cerebellar_Hemisphere	29254	0.421162	379	50	5365	874	0.277158	0.69032	0.493029	0.304424	35922	0.0105506	0.0013919	0.149351	0.0243305	0.185624	0.441233									SRR1479912	Cerebellar_Hemisphere	0.312389	0.479348	0.16696			SRR1479912	Cerebellar_Hemisphere	0.16696
SRR1486741	Cerebellar_Hemisphere	43032	0.446762	526	78	8716	1690	0.267663	0.83009	0.509287	0.312616	54042	0.00973317	0.00144332	0.161282	0.031272	0.20373	0.479914									SRR1485789	Cerebellar_Hemisphere	0.361162	0.441233	0.0800711			SRR1485789	Cerebellar_Hemisphere	0.0800711
SRR1488751	Cerebellar_Hemisphere	70145	0.435408	625	71	9596	2526	0.285526	0.849042	0.545644	0.356097	82963	0.00753348	0.000855803	0.115666	0.0304473	0.154503	0.509078									SRR1486741	Cerebellar_Hemisphere	0.386762	0.479914	0.0931523			SRR1486741	Cerebellar_Hemisphere	0.0931523
SRR1490382	Cerebellar_Hemisphere	78938	0.419803	637	103	10346	2622	0.277017	0.804495	0.536091	0.320731	92646	0.00687563	0.00111176	0.111672	0.0283013	0.147961	0.484584									SRR1488751	Cerebellar_Hemisphere	0.375408	0.509078	0.133669			SRR1488751	Cerebellar_Hemisphere	0.133669
SRR1498702	Cerebellar_Hemisphere	47770	0.42231	617	66	9189	1924	0.25764	0.831106	0.504858	0.309062	59566	0.0103583	0.00110801	0.154266	0.0323003	0.198032	0.475667									SRR1490382	Cerebellar_Hemisphere	0.359803	0.484584	0.12478			SRR1490382	Cerebellar_Hemisphere	0.12478
SRR1499442	Cerebellar_Hemisphere	41619	0.418204	513	59	7111	1365	0.266025	0.795237	0.499063	0.305788	50667	0.0101249	0.00116447	0.140348	0.0269406	0.178578	0.466529									SRR1498702	Cerebellar_Hemisphere	0.36231	0.475667	0.113357			SRR1498702	Cerebellar_Hemisphere	0.113357
SRR1500537	Cerebellar_Hemisphere	48538	0.431061	568	85	8938	1852	0.271046	0.792788	0.50106	0.29821	59981	0.00946967	0.00141712	0.149014	0.0308764	0.190777	0.465776									SRR1499442	Cerebellar_Hemisphere	0.358204	0.466529	0.108325			SRR1499442	Cerebellar_Hemisphere	0.108325
SRR2166176	Cerebellar_Hemisphere	228732	0.383162	834	115	13742	4914	0.302653	0.87747	0.586722	0.367075	248337	0.00335834	0.00046308	0.0553361	0.0197876	0.0789451	0.53348									SRR1500537	Cerebellar_Hemisphere	0.371061	0.465776	0.0947147			SRR1500537	Cerebellar_Hemisphere	0.0947147
SRR2167642	Cerebellar_Hemisphere	205361	0.379755	858	169	14858	5522	0.285253	0.830302	0.551931	0.362968	226768	0.0037836	0.000745255	0.0655207	0.0243509	0.0944004	0.507614									SRR2166176	Cerebellar_Hemisphere	0.323162	0.53348	0.210318			SRR2166176	Cerebellar_Hemisphere	0.210318
SRR5125373	Cerebellar_Hemisphere	63381	0.440186	649	84	10052	2616	0.265553	0.831333	0.538058	0.357426	76782	0.0084525	0.00109401	0.130916	0.0340705	0.174533	0.498093									SRR2167642	Cerebellar_Hemisphere	0.319755	0.507614	0.187858			SRR2167642	Cerebellar_Hemisphere	0.187858
SRR5125374	Cerebellar_Hemisphere	63381	0.440186	649	84	10052	2616	0.265553	0.831333	0.538058	0.357426	76782	0.0084525	0.00109401	0.130916	0.0340705	0.174533	0.498093									SRR5125373	Cerebellar_Hemisphere	0.380186	0.498093	0.117907			SRR5125373	Cerebellar_Hemisphere	0.117907
SRR599225	Cerebellar_Hemisphere	65209	0.435466	610	81	10768	2776	0.256438	0.83184	0.522154	0.320143	79444	0.00767836	0.00101959	0.135542	0.0349429	0.179183	0.482643									SRR5125374	Cerebellar_Hemisphere	0.380186	0.498093	0.117907			SRR5125374	Cerebellar_Hemisphere	0.117907
SRR600754	Cerebellar_Hemisphere	11843	0.434986	504	29	5863	982	0.259595	0.682379	0.48702	0.319725	19221	0.0262213	0.00150877	0.305031	0.05109	0.383851	0.43718									SRR599225	Cerebellar_Hemisphere	0.375466	0.482643	0.107177			SRR599225	Cerebellar_Hemisphere	0.107177
SRR600957	Cerebellar_Hemisphere	70241	0.429466	632	79	10186	2393	0.258559	0.843684	0.530527	0.317898	83531	0.00756605	0.000945757	0.121943	0.028648	0.159103	0.487667									SRR600754	Cerebellar_Hemisphere	0.374986	0.43718	0.0621939			SRR600754	Cerebellar_Hemisphere	0.0621939
SRR603596	Cerebellar_Hemisphere	45621	0.456948	515	34	7020	1969	0.278775	0.923824	0.567238	0.382038	55159	0.00933664	0.0006164	0.127268	0.0356968	0.172918	0.537969									SRR600957	Cerebellar_Hemisphere	0.369466	0.487667	0.118201			SRR600957	Cerebellar_Hemisphere	0.118201
SRR604098	Cerebellar_Hemisphere	59202	0.39095	567	56	7797	1785	0.263178	0.810321	0.510658	0.32517	69407	0.0081692	0.000806835	0.112337	0.0257179	0.147031	0.477332									SRR603596	Cerebellar_Hemisphere	0.396948	0.537969	0.141021			SRR603596	Cerebellar_Hemisphere	0.141021
SRR607887	Cerebellar_Hemisphere	38366	0.394444	421	38	5444	1083	0.255917	0.779053	0.498864	0.303636	45352	0.00928294	0.00083789	0.120039	0.0238799	0.15404	0.459367									SRR604098	Cerebellar_Hemisphere	0.33095	0.477332	0.146382			SRR604098	Cerebellar_Hemisphere	0.146382
SRR608718	Cerebellar_Hemisphere	48697	0.444104	648	84	10638	2435	0.264363	0.81606	0.500853	0.312186	62502	0.0103677	0.00134396	0.170203	0.0389588	0.220873	0.473365									SRR607887	Cerebellar_Hemisphere	0.334444	0.459367	0.124923			SRR607887	Cerebellar_Hemisphere	0.124923
SRR613498	Cerebellar_Hemisphere	65575	0.426446	674	112	11456	2781	0.258182	0.784054	0.501479	0.309466	80598	0.00836249	0.00138961	0.142138	0.0345046	0.186394	0.463295									SRR608718	Cerebellar_Hemisphere	0.384104	0.473365	0.0892611			SRR608718	Cerebellar_Hemisphere	0.0892611
SRR614323	Cerebellar_Hemisphere	52363	0.469558	614	86	10287	2691	0.292391	0.807128	0.544637	0.365546	66041	0.00929725	0.00130222	0.155767	0.0407474	0.207114	0.502425									SRR613498	Cerebellar_Hemisphere	0.366446	0.463295	0.0968489			SRR613498	Cerebellar_Hemisphere	0.0968489
SRR615599	Cerebellar_Hemisphere	41930	0.46736	483	45	7594	1681	0.268414	0.847578	0.540948	0.345606	51733	0.0093364	0.000869851	0.146792	0.0324938	0.189492	0.500636									SRR614323	Cerebellar_Hemisphere	0.409558	0.502425	0.0928673			SRR614323	Cerebellar_Hemisphere	0.0928673
SRR615766	Cerebellar_Hemisphere	6407	0.527382	320	14	4096	503	0.307312	0.805786	0.520702	0.331247	11340	0.0282187	0.00123457	0.361199	0.0443563	0.435009	0.491262									SRR615599	Cerebellar_Hemisphere	0.40736	0.500636	0.0932762			SRR615599	Cerebellar_Hemisphere	0.0932762
SRR655375	Cerebellar_Hemisphere	98849	0.427165	679	92	10740	3375	0.266906	0.881043	0.565521	0.368788	113735	0.00597002	0.000808898	0.09443	0.0296742	0.130883	0.520565									SRR615766	Cerebellar_Hemisphere	0.467382	0.491262	0.0238794			SRR615766	Cerebellar_Hemisphere	0.0238794
SRR655684	Cerebellar_Hemisphere	58452	0.460633	626	53	8892	2138	0.29581	0.86383	0.596273	0.364091	70161	0.00892234	0.000755405	0.126737	0.0304728	0.166888	0.530001									SRR655375	Cerebellar_Hemisphere	0.367165	0.520565	0.153399			SRR655375	Cerebellar_Hemisphere	0.153399
SRR656179	Cerebellar_Hemisphere	82125	0.448279	657	104	10185	2408	0.295752	0.807423	0.533035	0.347063	95479	0.00688109	0.00108924	0.106673	0.0252202	0.139863	0.495818									SRR655684	Cerebellar_Hemisphere	0.400633	0.530001	0.129368			SRR655684	Cerebellar_Hemisphere	0.129368
SRR660498	Cerebellar_Hemisphere	8303	0.487857	360	15	4024	580	0.281694	0.775133	0.499873	0.320933	13282	0.0271044	0.00112935	0.302966	0.0436681	0.374868	0.469408									SRR656179	Cerebellar_Hemisphere	0.388279	0.495818	0.107539			SRR656179	Cerebellar_Hemisphere	0.107539
SRR660812	Cerebellar_Hemisphere	100278	0.455785	702	105	11576	3266	0.290385	0.888057	0.563819	0.382264	115927	0.00605553	0.000905742	0.0998559	0.0281729	0.13499	0.531131									SRR660498	Cerebellar_Hemisphere	0.427857	0.469408	0.0415517			SRR660498	Cerebellar_Hemisphere	0.0415517
SRR661290	Cerebellar_Hemisphere	125855	0.408164	760	182	13011	3570	0.279671	0.836423	0.524577	0.300803	143378	0.00530067	0.00126937	0.0907461	0.0248992	0.122215	0.485369									SRR660812	Cerebellar_Hemisphere	0.395785	0.531131	0.135346			SRR660812	Cerebellar_Hemisphere	0.135346
SRR662342	Cerebellar_Hemisphere	15148	0.546263	197	28	2347	275	0.316183	0.731179	0.542442	0.424302	17995	0.0109475	0.00155599	0.130425	0.015282	0.158211	0.503526									SRR661290	Cerebellar_Hemisphere	0.348164	0.485369	0.137205			SRR661290	Cerebellar_Hemisphere	0.137205
SRR662570	Cerebellar_Hemisphere	113114	0.435489	655	131	10232	2730	0.292991	0.850809	0.539845	0.361929	126862	0.00516309	0.00103262	0.0806546	0.0215194	0.10837	0.511393									SRR662342	Cerebellar_Hemisphere	0.486263	0.503526	0.0172634			SRR662342	Cerebellar_Hemisphere	0.0172634
SRR662799	Cerebellar_Hemisphere	56703	0.498432	513	61	7702	1777	0.2986	0.86318	0.558381	0.383252	66756	0.0076847	0.000913776	0.115375	0.0266193	0.150593	0.525853									SRR662570	Cerebellar_Hemisphere	0.375489	0.511393	0.135904			SRR662570	Cerebellar_Hemisphere	0.135904
SRR664819	Cerebellar_Hemisphere	85223	0.439091	628	97	9693	2256	0.30204	0.824825	0.527789	0.322656	97897	0.00641491	0.000990837	0.0990122	0.0230446	0.129463	0.494328									SRR662799	Cerebellar_Hemisphere	0.438432	0.525853	0.0874212			SRR662799	Cerebellar_Hemisphere	0.0874212
SRR818188	Cerebellar_Hemisphere	61180	0.414238	628	81	8803	1894	0.27399	0.793642	0.508866	0.317996	72586	0.00865181	0.00111592	0.121277	0.0260932	0.157138	0.473623									SRR664819	Cerebellar_Hemisphere	0.379091	0.494328	0.115236			SRR664819	Cerebellar_Hemisphere	0.115236
SRR819999	Cerebellar_Hemisphere	87356	0.423331	709	138	11867	3148	0.273883	0.808964	0.521492	0.321343	103218	0.00686896	0.00133698	0.11497	0.0304986	0.153675	0.481421									SRR818188	Cerebellar_Hemisphere	0.354238	0.473623	0.119386			SRR818188	Cerebellar_Hemisphere	0.119386
SRR820107	Cerebellar_Hemisphere	63381	0.440186	649	84	10052	2616	0.265553	0.831333	0.538058	0.357426	76782	0.0084525	0.00109401	0.130916	0.0340705	0.174533	0.498093									SRR819999	Cerebellar_Hemisphere	0.363331	0.481421	0.11809			SRR819999	Cerebellar_Hemisphere	0.11809
SRR821468	Cerebellar_Hemisphere	81434	0.415002	585	63	8730	2393	0.251203	0.863476	0.557646	0.345458	93205	0.00627649	0.000675929	0.0936645	0.0256746	0.126292	0.504446									SRR820107	Cerebellar_Hemisphere	0.380186	0.498093	0.117907			SRR820107	Cerebellar_Hemisphere	0.117907
SRR1069188	Cerebellum	26244	0.473375	477	43	6594	1312	0.280273	0.885233	0.536753	0.326973	34670	0.0137583	0.00124027	0.190193	0.0378425	0.243034	0.507308									SRR821468	Cerebellar_Hemisphere	0.355002	0.504446	0.149444			SRR821468	Cerebellar_Hemisphere	0.149444
SRR1086680	Cerebellum	55694	0.490808	526	49	7108	2094	0.311941	0.905571	0.632564	0.41777	65471	0.00803409	0.000748423	0.108567	0.0319836	0.149333	0.566962									SRR1069188	Cerebellum	0.413375	0.507308	0.0939327			SRR1069188	Cerebellum	0.0939327
SRR1093527	Cerebellum	52728	0.454766	605	75	9279	2359	0.309093	0.822173	0.543116	0.35875	65046	0.00930111	0.00115303	0.142653	0.0362666	0.189374	0.508283									SRR1086680	Cerebellum	0.430808	0.566962	0.136154			SRR1086680	Cerebellum	0.136154
SRR1307770	Cerebellum	33396	0.455667	517	37	6839	1576	0.272219	0.789108	0.546085	0.339143	42365	0.0122035	0.000873362	0.16143	0.0372005	0.211708	0.486639									SRR1093527	Cerebellum	0.394766	0.508283	0.113517			SRR1093527	Cerebellum	0.113517
SRR1311771	Cerebellum	39675	0.471374	522	39	7627	1897	0.275452	0.874154	0.57055	0.354393	49760	0.0104904	0.000783762	0.153276	0.038123	0.202673	0.518637									SRR1307770	Cerebellum	0.395667	0.486639	0.090972			SRR1307770	Cerebellum	0.090972
SRR1314187	Cerebellum	39890	0.479175	567	62	9107	2317	0.3086	0.868548	0.566854	0.361539	51943	0.0109158	0.00119362	0.175327	0.0446066	0.232043	0.526385									SRR1311771	Cerebellum	0.411374	0.518637	0.107263			SRR1311771	Cerebellum	0.107263
SRR1318407	Cerebellum	38167	0.480626	559	74	8722	2100	0.306336	0.863932	0.572832	0.357909	49622	0.0112652	0.00149127	0.175769	0.0423199	0.230845	0.525253									SRR1314187	Cerebellum	0.419175	0.526385	0.10721			SRR1314187	Cerebellum	0.10721
SRR1319672	Cerebellum	38550	0.463516	555	65	8606	1816	0.271816	0.841969	0.539861	0.341273	49592	0.0111913	0.0013107	0.173536	0.0366188	0.222657	0.49873									SRR1318407	Cerebellum	0.420626	0.525253	0.104626			SRR1318407	Cerebellum	0.104626
SRR1320093	Cerebellum	8830	0.446337	495	25	4578	660	0.287156	0.66876	0.49113	0.297477	14588	0.033932	0.00171374	0.31382	0.0452427	0.394708	0.436131									SRR1319672	Cerebellum	0.403516	0.49873	0.0952137			SRR1319672	Cerebellum	0.0952137
SRR1322010	Cerebellum	40985	0.437079	578	85	9745	1773	0.271043	0.786165	0.497546	0.295627	53166	0.0108716	0.00159877	0.183294	0.0333484	0.229113	0.462595									SRR1320093	Cerebellum	0.386337	0.436131	0.0497937			SRR1320093	Cerebellum	0.0497937
SRR1322163	Cerebellum	49433	0.446383	632	85	10613	2423	0.249589	0.811859	0.516407	0.304017	63186	0.0100022	0.00134523	0.167964	0.0383471	0.217659	0.470468									SRR1322010	Cerebellum	0.377079	0.462595	0.0855158			SRR1322010	Cerebellum	0.0855158
SRR1322291	Cerebellum	41774	0.440017	604	77	9343	1903	0.281709	0.794247	0.513562	0.309759	53701	0.0112475	0.00143387	0.173982	0.035437	0.2221	0.474819									SRR1322163	Cerebellum	0.386383	0.470468	0.0840845			SRR1322163	Cerebellum	0.0840845
SRR1324452	Cerebellum	45088	0.449282	564	74	9497	1966	0.272376	0.807122	0.525625	0.316575	57189	0.00986204	0.00129396	0.166063	0.0343772	0.211597	0.480424									SRR1322291	Cerebellum	0.380017	0.474819	0.0948019			SRR1322291	Cerebellum	0.0948019
SRR1327811	Cerebellum	54609	0.455835	625	74	9751	2264	0.289496	0.851919	0.555276	0.338407	67323	0.0092836	0.00109918	0.144839	0.0336289	0.188851	0.508774									SRR1324452	Cerebellum	0.389282	0.480424	0.0911421			SRR1324452	Cerebellum	0.0911421
SRR1330041	Cerebellum	24959	0.451212	490	42	6643	1530	0.287933	0.766024	0.516346	0.34003	33664	0.0145556	0.00124762	0.197332	0.0454491	0.258585	0.477583									SRR1327811	Cerebellum	0.395835	0.508774	0.11294			SRR1327811	Cerebellum	0.11294
SRR1331841	Cerebellum	34986	0.481918	528	63	7765	1683	0.299945	0.857397	0.553517	0.347387	45025	0.0117268	0.00139922	0.17246	0.0373792	0.222965	0.514562									SRR1330041	Cerebellum	0.391212	0.477583	0.0863712			SRR1330041	Cerebellum	0.0863712
SRR1331944	Cerebellum	43652	0.439948	633	75	9692	2089	0.286245	0.79384	0.514362	0.319485	56141	0.0112752	0.00133592	0.172637	0.0372099	0.222458	0.478483									SRR1331841	Cerebellum	0.421918	0.514562	0.0926432			SRR1331841	Cerebellum	0.0926432
SRR1335377	Cerebellum	44188	0.470731	588	57	9002	2218	0.274611	0.849982	0.55167	0.362651	56053	0.0104901	0.00101689	0.160598	0.0395697	0.211675	0.509729									SRR1331944	Cerebellum	0.379948	0.478483	0.0985347			SRR1331944	Cerebellum	0.0985347
SRR1335856	Cerebellum	35075	0.48147	409	24	5433	1394	0.276611	0.895083	0.594772	0.408061	42335	0.00966104	0.000566907	0.128334	0.0329278	0.171489	0.543632									SRR1335377	Cerebellum	0.410731	0.509729	0.0989972			SRR1335377	Cerebellum	0.0989972
SRR1337119	Cerebellum	30718	0.466255	482	41	7430	1531	0.259577	0.827073	0.539966	0.335161	40202	0.0119895	0.00101985	0.184817	0.0380827	0.235909	0.490444									SRR1335856	Cerebellum	0.42147	0.543632	0.122162			SRR1335856	Cerebellum	0.122162
SRR1338669	Cerebellum	41529	0.433727	585	88	9143	1806	0.285458	0.804909	0.500043	0.304842	53151	0.0110064	0.00165566	0.172019	0.0339787	0.21866	0.473813									SRR1337119	Cerebellum	0.406255	0.490444	0.084189			SRR1337119	Cerebellum	0.084189
SRR1340095	Cerebellum	40127	0.463453	558	91	8644	1903	0.300925	0.80333	0.525661	0.331417	51323	0.0108723	0.00177308	0.168424	0.0370789	0.218148	0.490333									SRR1338669	Cerebellum	0.373727	0.473813	0.100086			SRR1338669	Cerebellum	0.100086
SRR1341605	Cerebellum	46686	0.438923	535	81	8623	1827	0.272333	0.811593	0.518138	0.313147	57752	0.00926375	0.00140255	0.149311	0.0316353	0.191612	0.478803									SRR1340095	Cerebellum	0.403453	0.490333	0.0868805			SRR1340095	Cerebellum	0.0868805
SRR1348021	Cerebellum	48648	0.467016	610	67	9259	2314	0.301474	0.863343	0.568907	0.347768	60898	0.0100167	0.0011002	0.152041	0.037998	0.201156	0.520373									SRR1341605	Cerebellum	0.378923	0.478803	0.0998796			SRR1341605	Cerebellum	0.0998796
SRR1348770	Cerebellum	70503	0.428018	660	123	11144	2614	0.298262	0.754431	0.533595	0.323673	85044	0.00776069	0.00144631	0.131038	0.030737	0.170982	0.47749									SRR1348021	Cerebellum	0.407016	0.520373	0.113357			SRR1348021	Cerebellum	0.113357
SRR1350107	Cerebellum	18699	0.469418	429	41	6288	977	0.273263	0.820659	0.508491	0.298923	26434	0.0162291	0.00155103	0.237875	0.03696	0.292616	0.475334									SRR1348770	Cerebellum	0.368018	0.47749	0.109473			SRR1348770	Cerebellum	0.109473
SRR1352129	Cerebellum	28808	0.467159	512	57	7807	1589	0.279438	0.811263	0.52255	0.315789	38773	0.0132051	0.0014701	0.201351	0.0409821	0.257009	0.48226									SRR1350107	Cerebellum	0.409418	0.475334	0.0659159			SRR1350107	Cerebellum	0.0659159
SRR1352415	Cerebellum	44474	0.451509	595	63	9216	2144	0.273161	0.847381	0.530355	0.338125	56492	0.0105325	0.0011152	0.163138	0.0379523	0.212738	0.497256									SRR1352129	Cerebellum	0.407159	0.48226	0.0751013			SRR1352129	Cerebellum	0.0751013
SRR1356204	Cerebellum	63642	0.426081	656	100	10719	2486	0.27887	0.80465	0.525658	0.315724	77603	0.00845328	0.00128861	0.138126	0.0320348	0.179903	0.481225									SRR1352415	Cerebellum	0.391509	0.497256	0.105747			SRR1352415	Cerebellum	0.105747
SRR1357413	Cerebellum	46806	0.455935	596	82	9640	2166	0.288963	0.817707	0.539968	0.329233	59290	0.0100523	0.00138303	0.162591	0.0365323	0.210558	0.493968									SRR1356204	Cerebellum	0.366081	0.481225	0.115144			SRR1356204	Cerebellum	0.115144
SRR1359367	Cerebellum	32577	0.458333	562	69	8750	1734	0.270922	0.792638	0.517867	0.317595	43692	0.0128628	0.00157924	0.200265	0.0396869	0.254394	0.474755									SRR1357413	Cerebellum	0.395935	0.493968	0.0980333			SRR1357413	Cerebellum	0.0980333
SRR1360038	Cerebellum	35253	0.456577	567	55	8356	1682	0.300995	0.827436	0.530494	0.32923	45913	0.0123494	0.00119792	0.181996	0.0366345	0.232178	0.497039									SRR1359367	Cerebellum	0.398333	0.474755	0.0764219			SRR1359367	Cerebellum	0.0764219
SRR1361714	Cerebellum	42953	0.451863	567	60	8809	2009	0.288021	0.868233	0.53342	0.341469	54398	0.0104232	0.00110298	0.161936	0.0369315	0.210394	0.507786									SRR1360038	Cerebellum	0.396577	0.497039	0.100462			SRR1360038	Cerebellum	0.100462
SRR1361736	Cerebellum	30433	0.478657	546	40	7889	1687	0.296397	0.867	0.544814	0.352264	40595	0.0134499	0.000985343	0.194334	0.0415568	0.250326	0.515119									SRR1361714	Cerebellum	0.391863	0.507786	0.115923			SRR1361714	Cerebellum	0.115923
SRR1362183	Cerebellum	65418	0.465885	663	82	10804	2882	0.271753	0.88411	0.56511	0.3737	79849	0.00830317	0.00102694	0.135305	0.0360931	0.180729	0.523668									SRR1361736	Cerebellum	0.418657	0.515119	0.0964614			SRR1361736	Cerebellum	0.0964614
SRR1364800	Cerebellum	34181	0.439985	572	68	8674	1541	0.267441	0.764485	0.506902	0.291816	45036	0.012701	0.0015099	0.192601	0.0342171	0.241029	0.457661									SRR1362183	Cerebellum	0.405885	0.523668	0.117783			SRR1362183	Cerebellum	0.117783
SRR1368178	Cerebellum	39556	0.476436	561	51	7975	1928	0.315743	0.858157	0.582977	0.354521	50071	0.0112041	0.00101855	0.159274	0.0385053	0.210002	0.52785									SRR1364800	Cerebellum	0.379985	0.457661	0.0776763			SRR1364800	Cerebellum	0.0776763
SRR1374246	Cerebellum	42527	0.441714	617	62	9110	1965	0.284841	0.828871	0.516073	0.320313	54281	0.0113668	0.0011422	0.16783	0.0362005	0.21654	0.487525									SRR1368178	Cerebellum	0.416436	0.52785	0.111414			SRR1368178	Cerebellum	0.111414
SRR1375271	Cerebellum	10825	0.46384	370	31	4710	534	0.267324	0.775581	0.487332	0.289897	16470	0.0224651	0.00188221	0.285974	0.0324226	0.342744	0.455033									SRR1374246	Cerebellum	0.381714	0.487525	0.105811			SRR1374246	Cerebellum	0.105811
SRR1375907	Cerebellum	30871	0.451719	534	63	7943	1579	0.271588	0.839317	0.503348	0.316749	40990	0.0130276	0.00153696	0.193779	0.0385216	0.246865	0.482751									SRR1375271	Cerebellum	0.40384	0.455033	0.0511935			SRR1375271	Cerebellum	0.0511935
SRR1377984	Cerebellum	25848	0.475492	472	44	6797	1351	0.309814	0.835136	0.54366	0.331364	34512	0.0136764	0.00127492	0.196946	0.0391458	0.251043	0.504994									SRR1375907	Cerebellum	0.391719	0.482751	0.0910313			SRR1375907	Cerebellum	0.0910313
SRR1379562	Cerebellum	30362	0.485408	480	43	7296	1619	0.313033	0.869674	0.559587	0.368802	39800	0.0120603	0.0010804	0.183317	0.0406784	0.237136	0.527774									SRR1377984	Cerebellum	0.415492	0.504994	0.0895017			SRR1377984	Cerebellum	0.0895017
SRR1382708	Cerebellum	33350	0.449358	438	40	6159	1246	0.251991	0.75695	0.536457	0.336181	41233	0.0106226	0.000970097	0.149371	0.0302185	0.191182	0.470395									SRR1379562	Cerebellum	0.425408	0.527774	0.102367			SRR1379562	Cerebellum	0.102367
SRR1384234	Cerebellum	47177	0.435191	564	89	9582	2117	0.272372	0.791169	0.510708	0.298893	59529	0.00947437	0.00149507	0.160964	0.0355625	0.207496	0.468285									SRR1382708	Cerebellum	0.389358	0.470395	0.081037			SRR1382708	Cerebellum	0.081037
SRR1385036	Cerebellum	78165	0.427282	730	134	12505	3127	0.298062	0.81209	0.535693	0.30616	94661	0.00771173	0.00141558	0.132103	0.0330337	0.174264	0.488001									SRR1384234	Cerebellum	0.375191	0.468285	0.0930942			SRR1384234	Cerebellum	0.0930942
SRR1388504	Cerebellum	37380	0.462637	486	61	7335	1345	0.291329	0.805951	0.529757	0.322889	46607	0.0104276	0.00130882	0.15738	0.0288583	0.197975	0.487482									SRR1385036	Cerebellum	0.367282	0.488001	0.120719			SRR1385036	Cerebellum	0.120719
SRR1393068	Cerebellum	57835	0.466346	623	60	9563	2658	0.306315	0.892733	0.581762	0.384781	70739	0.00880702	0.000848188	0.135187	0.0375747	0.182417	0.541398									SRR1388504	Cerebellum	0.402637	0.487482	0.0848447			SRR1388504	Cerebellum	0.0848447
SRR1394450	Cerebellum	48654	0.443619	602	93	10139	2396	0.267796	0.799731	0.516151	0.315777	61884	0.00972788	0.00150281	0.163839	0.0387176	0.213787	0.474864									SRR1393068	Cerebellum	0.406346	0.541398	0.135052			SRR1393068	Cerebellum	0.135052
SRR1394799	Cerebellum	40653	0.44195	595	101	9402	2111	0.296832	0.817782	0.501526	0.318525	52862	0.0112557	0.00191064	0.177859	0.0399342	0.23096	0.483666									SRR1394450	Cerebellum	0.383619	0.474864	0.0912445			SRR1394450	Cerebellum	0.0912445
SRR1394936	Cerebellum	45074	0.460586	562	68	9058	1997	0.285164	0.801176	0.543882	0.342155	56759	0.00990151	0.00119805	0.159587	0.0351838	0.20587	0.493094									SRR1394799	Cerebellum	0.38195	0.483666	0.101716			SRR1394799	Cerebellum	0.101716
SRR1398839	Cerebellum	24399	0.461759	452	40	6559	1199	0.258427	0.8244	0.518286	0.32643	32649	0.0138442	0.00122515	0.200894	0.0367239	0.252688	0.481886									SRR1394936	Cerebellum	0.400586	0.493094	0.0925087			SRR1394936	Cerebellum	0.0925087
SRR1398992	Cerebellum	47894	0.442277	635	86	10099	2216	0.270542	0.826977	0.519536	0.321064	60930	0.0104218	0.00141146	0.165748	0.0363696	0.21395	0.48453									SRR1398839	Cerebellum	0.401759	0.481886	0.0801269			SRR1398839	Cerebellum	0.0801269
SRR1399904	Cerebellum	29899	0.459843	517	74	8398	1620	0.279052	0.852892	0.510967	0.292877	40508	0.0127629	0.0018268	0.207317	0.0399921	0.261899	0.483947									SRR1398992	Cerebellum	0.382277	0.48453	0.102253			SRR1398992	Cerebellum	0.102253
SRR1400375	Cerebellum	31856	0.467019	515	45	7519	1524	0.291216	0.816667	0.53908	0.340507	41459	0.0124219	0.00108541	0.18136	0.0367592	0.231626	0.496867									SRR1399904	Cerebellum	0.399843	0.483947	0.0841037			SRR1399904	Cerebellum	0.0841037
SRR1401062	Cerebellum	41465	0.457013	595	69	9258	2324	0.283575	0.82929	0.530888	0.338623	53711	0.0110778	0.00128465	0.172367	0.0432686	0.227998	0.495594									SRR1400375	Cerebellum	0.407019	0.496867	0.0898482			SRR1400375	Cerebellum	0.0898482
SRR1401552	Cerebellum	39337	0.459808	563	57	8641	2029	0.273677	0.870175	0.53458	0.359673	50627	0.0111205	0.00112588	0.17068	0.0400774	0.223004	0.509526									SRR1401062	Cerebellum	0.397013	0.495594	0.0985815			SRR1401062	Cerebellum	0.0985815
SRR1402239	Cerebellum	15038	0.472061	416	27	5276	960	0.277459	0.884148	0.504164	0.344333	21717	0.0191555	0.00124327	0.242943	0.044205	0.307547	0.502526									SRR1401552	Cerebellum	0.399808	0.509526	0.109719			SRR1401552	Cerebellum	0.109719
SRR1403875	Cerebellum	53562	0.469786	607	58	9302	2430	0.283435	0.856724	0.572247	0.375345	65959	0.00920269	0.000879334	0.141027	0.0368411	0.18795	0.521938									SRR1402239	Cerebellum	0.412061	0.502526	0.0904655			SRR1402239	Cerebellum	0.0904655
SRR1404168	Cerebellum	45493	0.452485	560	88	9500	2219	0.283884	0.800148	0.538758	0.329353	57860	0.00967853	0.00152091	0.164189	0.0383512	0.21374	0.488036									SRR1403875	Cerebellum	0.409786	0.521938	0.112152			SRR1403875	Cerebellum	0.112152
SRR1404969	Cerebellum	44232	0.455393	617	75	10437	2248	0.283997	0.800933	0.522867	0.33848	57609	0.0107101	0.00130188	0.18117	0.0390217	0.232203	0.486569									SRR1404168	Cerebellum	0.392485	0.488036	0.0955504			SRR1404168	Cerebellum	0.0955504
SRR1409899	Cerebellum	36443	0.470494	561	48	7848	1839	0.292729	0.8285	0.551758	0.347464	46739	0.0120028	0.00102698	0.167911	0.0393462	0.220287	0.505113									SRR1404969	Cerebellum	0.395393	0.486569	0.0911761			SRR1404969	Cerebellum	0.0911761
SRR1413414	Cerebellum	31026	0.465929	524	50	7880	1632	0.262927	0.84468	0.532429	0.329898	41112	0.0127457	0.00121619	0.191672	0.0396964	0.24533	0.492484									SRR1409899	Cerebellum	0.410494	0.505113	0.0946187			SRR1409899	Cerebellum	0.0946187
SRR1415215	Cerebellum	51421	0.441331	610	71	10009	2409	0.283639	0.809085	0.532086	0.330166	64520	0.00945443	0.00110043	0.15513	0.0373373	0.203022	0.488744									SRR1413414	Cerebellum	0.405929	0.492484	0.0865545			SRR1413414	Cerebellum	0.0865545
SRR1417981	Cerebellum	56227	0.463646	606	77	9875	2685	0.302089	0.843377	0.572878	0.351644	69470	0.00872319	0.00110839	0.142148	0.0386498	0.190629	0.517497									SRR1415215	Cerebellum	0.381331	0.488744	0.107413			SRR1415215	Cerebellum	0.107413
SRR1419675	Cerebellum	54352	0.42833	612	96	10184	2414	0.273288	0.829948	0.513484	0.316616	67658	0.00904549	0.0014189	0.150522	0.0356794	0.196666	0.483334									SRR1417981	Cerebellum	0.403646	0.517497	0.113851			SRR1417981	Cerebellum	0.113851
SRR1420891	Cerebellum	49491	0.470813	583	57	8708	2379	0.317031	0.870579	0.595812	0.370893	61218	0.00952334	0.000931099	0.142246	0.0388611	0.191561	0.538579									SRR1419675	Cerebellum	0.36833	0.483334	0.115004			SRR1419675	Cerebellum	0.115004
SRR1433644	Cerebellum	45700	0.442034	565	85	9190	1822	0.276246	0.797059	0.51344	0.306578	57362	0.00984973	0.00148182	0.160211	0.0317632	0.203305	0.473331									SRR1420891	Cerebellum	0.410813	0.538579	0.127766			SRR1420891	Cerebellum	0.127766
SRR1434250	Cerebellum	66136	0.460436	614	86	9882	2585	0.280643	0.860395	0.569332	0.363075	79303	0.00774246	0.00108445	0.124611	0.0325965	0.166034	0.518361									SRR1433644	Cerebellum	0.382034	0.473331	0.0912966			SRR1433644	Cerebellum	0.0912966
SRR1434271	Cerebellum	28992	0.472814	457	44	6989	1326	0.281694	0.841682	0.533591	0.334995	37808	0.0120874	0.00116377	0.184855	0.0350719	0.233178	0.49799									SRR1434250	Cerebellum	0.400436	0.518361	0.117926			SRR1434250	Cerebellum	0.117926
SRR1434803	Cerebellum	34027	0.451123	523	52	7525	1546	0.277742	0.867538	0.523792	0.319199	43673	0.0119754	0.00119067	0.172303	0.0353994	0.220869	0.497068									SRR1434271	Cerebellum	0.412814	0.49799	0.0851767			SRR1434271	Cerebellum	0.0851767
SRR1434867	Cerebellum	36295	0.453281	570	69	8710	1822	0.275309	0.818362	0.518886	0.317042	47466	0.0120086	0.00145367	0.1835	0.0383854	0.235347	0.4824									SRR1434803	Cerebellum	0.391123	0.497068	0.105945			SRR1434803	Cerebellum	0.105945
SRR1436444	Cerebellum	21321	0.423726	422	37	5495	806	0.246017	0.841378	0.482161	0.287177	28081	0.015028	0.00131762	0.195684	0.0287027	0.240732	0.464183									SRR1434867	Cerebellum	0.393281	0.4824	0.0891186			SRR1434867	Cerebellum	0.0891186
SRR1440013	Cerebellum	19096	0.468962	380	13	4289	894	0.273271	0.826692	0.517426	0.330886	24672	0.0154021	0.000526913	0.173841	0.0362354	0.226005	0.487069									SRR1436444	Cerebellum	0.363726	0.464183	0.100458			SRR1436444	Cerebellum	0.100458
SRR1440119	Cerebellum	39994	0.44348	553	58	7876	1692	0.274087	0.871655	0.523262	0.322778	50173	0.0110219	0.001156	0.156977	0.0337233	0.202878	0.497946									SRR1440013	Cerebellum	0.408962	0.487069	0.0781068			SRR1440013	Cerebellum	0.0781068
SRR1441200	Cerebellum	31940	0.454343	518	75	7889	1466	0.2791	0.79196	0.505922	0.307003	41888	0.0123663	0.00179049	0.188336	0.0349981	0.23749	0.470996									SRR1440119	Cerebellum	0.38348	0.497946	0.114466			SRR1440119	Cerebellum	0.114466
SRR1441224	Cerebellum	84231	0.426242	684	128	11957	3193	0.271224	0.845938	0.536258	0.332153	100193	0.00682682	0.00127753	0.11934	0.0318685	0.159313	0.496393									SRR1441200	Cerebellum	0.394343	0.470996	0.0766532			SRR1441200	Cerebellum	0.0766532
SRR1442356	Cerebellum	26711	0.495014	536	60	8306	1657	0.287168	0.86395	0.53742	0.331529	37270	0.0143815	0.00160987	0.22286	0.0444594	0.283311	0.505017									SRR1441224	Cerebellum	0.366242	0.496393	0.130151			SRR1441224	Cerebellum	0.130151
SRR1446071	Cerebellum	42384	0.410012	455	55	8000	1692	0.285538	0.779527	0.542902	0.347378	52586	0.00865249	0.00104591	0.152132	0.0321759	0.194006	0.488837									SRR1442356	Cerebellum	0.435014	0.505017	0.0700029			SRR1442356	Cerebellum	0.0700029
SRR1453214	Cerebellum	36575	0.450399	554	66	8744	1804	0.269092	0.794258	0.514844	0.311391	47743	0.0116038	0.0013824	0.183147	0.0377856	0.233919	0.472396									SRR1446071	Cerebellum	0.350012	0.488837	0.138825			SRR1446071	Cerebellum	0.138825
SRR1456514	Cerebellum	60027	0.429195	634	103	10756	2463	0.286926	0.824476	0.525499	0.317619	73983	0.00856954	0.00139221	0.145385	0.0332914	0.188638	0.48863									SRR1453214	Cerebellum	0.390399	0.472396	0.0819968			SRR1453214	Cerebellum	0.0819968
SRR1456531	Cerebellum	54826	0.433832	595	79	9654	2313	0.261978	0.832329	0.528783	0.314514	67467	0.00881913	0.00117094	0.143092	0.0342834	0.187366	0.484401									SRR1456514	Cerebellum	0.369195	0.48863	0.119435			SRR1456514	Cerebellum	0.119435
SRR1459033	Cerebellum	38365	0.462866	519	69	8416	1855	0.304258	0.825855	0.541936	0.332601	49224	0.0105436	0.00140176	0.170974	0.0376849	0.220604	0.501163									SRR1456531	Cerebellum	0.373832	0.484401	0.110569			SRR1456531	Cerebellum	0.110569
SRR1464305	Cerebellum	35263	0.457144	567	71	8573	1739	0.283397	0.863408	0.530874	0.326796	46213	0.0122693	0.00153636	0.185511	0.0376301	0.236946	0.501119									SRR1459033	Cerebellum	0.402866	0.501163	0.0982965			SRR1459033	Cerebellum	0.0982965
SRR1465132	Cerebellum	32958	0.461285	520	65	7828	1418	0.280531	0.813308	0.527814	0.321543	42789	0.0121527	0.00151908	0.182944	0.0331394	0.229755	0.485799									SRR1464305	Cerebellum	0.397144	0.501119	0.103974			SRR1464305	Cerebellum	0.103974
SRR1466357	Cerebellum	29022	0.493405	435	31	6953	1549	0.304389	0.895935	0.569584	0.384886	37990	0.0114504	0.000816004	0.183022	0.0407739	0.236062	0.538698									SRR1465132	Cerebellum	0.401285	0.485799	0.0845141			SRR1465132	Cerebellum	0.0845141
SRR1466833	Cerebellum	76241	0.464118	657	100	11231	3229	0.275916	0.88011	0.5774	0.380935	91458	0.00718363	0.0010934	0.1228	0.0353058	0.166382	0.52859									SRR1466357	Cerebellum	0.433405	0.538698	0.105294			SRR1466357	Cerebellum	0.105294
SRR1467255	Cerebellum	51939	0.433665	611	117	9931	2254	0.291889	0.789581	0.517449	0.317288	64852	0.00942145	0.00180411	0.153133	0.0347561	0.199115	0.479052									SRR1466833	Cerebellum	0.404118	0.52859	0.124472			SRR1466833	Cerebellum	0.124472
SRR1467813	Cerebellum	39074	0.432176	538	73	8396	1590	0.260664	0.772589	0.499718	0.29443	49671	0.0108313	0.00146967	0.169032	0.0320106	0.213344	0.45685									SRR1467255	Cerebellum	0.373665	0.479052	0.105387			SRR1467255	Cerebellum	0.105387
SRR1471417	Cerebellum	43630	0.456261	577	90	9222	1945	0.294399	0.853567	0.529728	0.328979	55464	0.0104031	0.00162267	0.16627	0.0350678	0.213364	0.501668									SRR1467813	Cerebellum	0.372176	0.45685	0.0846738			SRR1467813	Cerebellum	0.0846738
SRR1472193	Cerebellum	56649	0.45483	609	70	9387	2341	0.282323	0.837229	0.568846	0.343346	69056	0.00881893	0.00101367	0.135933	0.0339	0.179666	0.507936									SRR1471417	Cerebellum	0.396261	0.501668	0.105407			SRR1471417	Cerebellum	0.105407
SRR1472621	Cerebellum	29884	0.466442	478	57	7885	1448	0.295701	0.824912	0.525667	0.329864	39752	0.0120246	0.00143389	0.198355	0.0364258	0.248239	0.494036									SRR1472193	Cerebellum	0.39483	0.507936	0.113106			SRR1472193	Cerebellum	0.113106
SRR1474754	Cerebellum	24909	0.463242	482	47	6934	1297	0.289137	0.803617	0.521343	0.317029	33669	0.0143158	0.00139594	0.205946	0.0385221	0.26018	0.482781									SRR1472621	Cerebellum	0.406442	0.494036	0.0875941			SRR1472621	Cerebellum	0.0875941
SRR1477104	Cerebellum	24673	0.483325	482	18	5886	1239	0.287168	0.929778	0.558597	0.360508	32298	0.0149235	0.00055731	0.18224	0.0383615	0.236083	0.534013									SRR1474754	Cerebellum	0.403242	0.482781	0.079539			SRR1474754	Cerebellum	0.079539
SRR1477385	Cerebellum	26900	0.476798	522	46	7587	1524	0.296684	0.804022	0.531588	0.34228	36579	0.0142705	0.00125755	0.207414	0.0416632	0.264605	0.493644									SRR1477104	Cerebellum	0.423325	0.534013	0.110688			SRR1477104	Cerebellum	0.110688
SRR1477971	Cerebellum	62458	0.486993	608	45	8777	2942	0.33776	0.891067	0.644531	0.432859	74830	0.00812508	0.000601363	0.117293	0.0393158	0.165335	0.576554									SRR1477385	Cerebellum	0.416798	0.493644	0.0768455			SRR1477385	Cerebellum	0.0768455
SRR1478096	Cerebellum	48676	0.420002	596	96	9793	1941	0.249039	0.771969	0.486341	0.283582	61102	0.00975418	0.00157114	0.160273	0.0317666	0.203365	0.447733									SRR1477971	Cerebellum	0.426993	0.576554	0.149562			SRR1477971	Cerebellum	0.149562
SRR1479239	Cerebellum	65283	0.4448	661	120	11104	2688	0.277977	0.802542	0.532032	0.347827	79856	0.0082774	0.0015027	0.13905	0.0336606	0.182491	0.490094									SRR1478096	Cerebellum	0.360002	0.447733	0.0877305			SRR1478096	Cerebellum	0.0877305
SRR1479510	Cerebellum	22575	0.467969	490	53	7251	1302	0.279498	0.813245	0.515149	0.320546	31671	0.0154716	0.00167346	0.228948	0.0411102	0.287203	0.48211									SRR1479239	Cerebellum	0.3848	0.490094	0.105294			SRR1479239	Cerebellum	0.105294
SRR1479802	Cerebellum	28001	0.444216	439	48	6544	1144	0.272825	0.824542	0.494888	0.300008	36176	0.0121351	0.00132685	0.180893	0.0316232	0.225979	0.473065									SRR1479510	Cerebellum	0.407969	0.48211	0.0741407			SRR1479510	Cerebellum	0.0741407
SRR1480875	Cerebellum	77766	0.444898	521	52	7880	2229	0.282831	0.863635	0.590546	0.390906	88448	0.00589047	0.000587916	0.0890919	0.0252012	0.120772	0.53198									SRR1479802	Cerebellum	0.384216	0.473065	0.0888496			SRR1479802	Cerebellum	0.0888496
SRR1481462	Cerebellum	28276	0.461189	433	37	6155	1183	0.302436	0.817	0.545355	0.335993	36084	0.0119998	0.00102539	0.170574	0.0327846	0.216384	0.500196									SRR1480875	Cerebellum	0.384898	0.53198	0.147082			SRR1480875	Cerebellum	0.147082
SRR1485290	Cerebellum	32926	0.469158	499	38	7343	1682	0.267134	0.813447	0.55199	0.345883	42488	0.0117445	0.00089437	0.172825	0.0395876	0.225052	0.494614									SRR1481462	Cerebellum	0.401189	0.500196	0.0990071			SRR1481462	Cerebellum	0.0990071
SRR1485954	Cerebellum	42700	0.459849	551	62	8882	2047	0.248701	0.840806	0.538509	0.329272	54242	0.0101582	0.00114303	0.163748	0.0377383	0.212787	0.489322									SRR1485290	Cerebellum	0.409158	0.494614	0.0854558			SRR1485290	Cerebellum	0.0854558
SRR1489054	Cerebellum	44801	0.465922	586	63	8944	2009	0.278102	0.814905	0.555123	0.357834	56403	0.0103895	0.00111696	0.158573	0.0356187	0.205698	0.501491									SRR1485954	Cerebellum	0.399849	0.489322	0.0894735			SRR1485954	Cerebellum	0.0894735
SRR1490568	Cerebellum	37416	0.456292	584	59	8644	1832	0.273469	0.888559	0.526875	0.318909	48535	0.0120326	0.00121562	0.178098	0.037746	0.229092	0.501953									SRR1489054	Cerebellum	0.405922	0.501491	0.0955689			SRR1489054	Cerebellum	0.0955689
SRR1499785	Cerebellum	54318	0.47896	458	40	6621	1853	0.297079	0.877375	0.60781	0.410841	63290	0.00723653	0.000632011	0.104614	0.0292779	0.14176	0.548276									SRR1490568	Cerebellum	0.396292	0.501953	0.105661			SRR1490568	Cerebellum	0.105661
SRR1499982	Cerebellum	75891	0.45256	610	106	9972	2295	0.30941	0.808858	0.551101	0.361378	88874	0.00686365	0.0011927	0.112204	0.0258231	0.146083	0.507687									SRR1499785	Cerebellum	0.41896	0.548276	0.129316			SRR1499785	Cerebellum	0.129316
SRR5125409	Cerebellum	72359	0.422669	667	111	10987	2761	0.272103	0.79018	0.530567	0.316941	86885	0.00767681	0.00127755	0.126455	0.0317776	0.167187	0.477448									SRR1499982	Cerebellum	0.39256	0.507687	0.115127			SRR1499982	Cerebellum	0.115127
SRR5125410	Cerebellum	72359	0.422669	667	111	10987	2761	0.272103	0.79018	0.530567	0.316941	86885	0.00767681	0.00127755	0.126455	0.0317776	0.167187	0.477448									SRR5125409	Cerebellum	0.362669	0.477448	0.114779			SRR5125409	Cerebellum	0.114779
SRR5125541	Cerebellum	104493	0.469446	656	82	9935	3907	0.381056	0.897585	0.6845	0.47203	119073	0.00550923	0.000688653	0.0834362	0.0328118	0.122446	0.608793									SRR5125410	Cerebellum	0.362669	0.477448	0.114779			SRR5125410	Cerebellum	0.114779
SRR5125542	Cerebellum	104493	0.469446	656	82	9935	3907	0.381056	0.897585	0.6845	0.47203	119073	0.00550923	0.000688653	0.0834362	0.0328118	0.122446	0.608793									SRR5125541	Cerebellum	0.409446	0.608793	0.199347			SRR5125541	Cerebellum	0.199347
SRR600876	Cerebellum	28070	0.453495	466	52	7351	1505	0.289311	0.83225	0.509732	0.313989	37444	0.0124453	0.00138874	0.19632	0.0401934	0.250347	0.486321									SRR5125542	Cerebellum	0.409446	0.608793	0.199347			SRR5125542	Cerebellum	0.199347
SRR601098	Cerebellum	40549	0.443249	588	45	9345	1943	0.25869	0.710467	0.509958	0.317421	52470	0.0112064	0.000857633	0.178102	0.0370307	0.227196	0.449134									SRR600876	Cerebellum	0.393495	0.486321	0.092826			SRR600876	Cerebellum	0.092826
SRR604146	Cerebellum	54838	0.471954	548	68	9650	2126	0.281148	0.779824	0.547517	0.348079	67230	0.00815112	0.00101145	0.143537	0.0316228	0.184322	0.489142									SRR601098	Cerebellum	0.383249	0.449134	0.0658846			SRR601098	Cerebellum	0.0658846
SRR607311	Cerebellum	38979	0.471285	585	76	9475	1821	0.290108	0.814645	0.530784	0.336366	50936	0.011485	0.00149207	0.186018	0.0357507	0.234746	0.492976									SRR604146	Cerebellum	0.411954	0.489142	0.077188			SRR604146	Cerebellum	0.077188
SRR607967	Cerebellum	57727	0.465289	651	120	12056	2499	0.278951	0.793	0.540354	0.323766	73053	0.00891134	0.00164264	0.165031	0.034208	0.209793	0.484018									SRR607311	Cerebellum	0.411285	0.492976	0.0816904			SRR607311	Cerebellum	0.0816904
SRR612419	Cerebellum	60840	0.472849	619	85	9772	2241	0.287184	0.850471	0.536116	0.368705	73557	0.00841524	0.00115557	0.132849	0.0304662	0.172886	0.510619									SRR607967	Cerebellum	0.405289	0.484018	0.0787287			SRR607967	Cerebellum	0.0787287
SRR613270	Cerebellum	34650	0.504116	420	59	6425	1223	0.317007	0.868407	0.552443	0.368013	42777	0.00981836	0.00137925	0.150198	0.0285901	0.189985	0.526468									SRR612419	Cerebellum	0.412849	0.510619	0.0977702			SRR612419	Cerebellum	0.0977702
SRR613366	Cerebellum	30378	0.478809	523	46	7929	1559	0.270409	0.825978	0.520779	0.336954	40435	0.0129343	0.00113763	0.196092	0.0385557	0.24872	0.48853									SRR613270	Cerebellum	0.444116	0.526468	0.0823514			SRR613270	Cerebellum	0.0823514
SRR613747	Cerebellum	19093	0.4701	535	33	6944	1149	0.252624	0.842758	0.506093	0.312056	27754	0.0192765	0.00118902	0.250198	0.0413994	0.312063	0.478383									SRR613366	Cerebellum	0.418809	0.48853	0.0697213			SRR613366	Cerebellum	0.0697213
SRR614383	Cerebellum	32395	0.431004	499	66	7837	1599	0.262603	0.744803	0.485045	0.308228	42396	0.01177	0.00155675	0.184852	0.0377158	0.235895	0.45017									SRR613747	Cerebellum	0.4101	0.478383	0.0682828			SRR613747	Cerebellum	0.0682828
SRR615249	Cerebellum	32687	0.470425	525	73	9015	1734	0.285208	0.785808	0.525073	0.319216	44034	0.0119226	0.00165781	0.204728	0.0393787	0.257687	0.478826									SRR614383	Cerebellum	0.371004	0.45017	0.0791658			SRR614383	Cerebellum	0.0791658
SRR627299	Cerebellum	47233	0.505157	628	188	13856	2870	0.317204	0.752585	0.513496	0.346253	64775	0.0096951	0.00290235	0.21391	0.0443072	0.270814	0.482384									SRR615249	Cerebellum	0.410425	0.478826	0.0684011			SRR615249	Cerebellum	0.0684011
SRR627429	Cerebellum	29257	0.534207	641	119	16605	4772	0.344424	0.695445	0.522689	0.346761	51394	0.0124723	0.00231545	0.323092	0.0928513	0.430731	0.47733									SRR627299	Cerebellum	0.445157	0.482384	0.037227			SRR627299	Cerebellum	0.037227
SRR627433	Cerebellum	38041	0.502076	625	133	12325	2521	0.319594	0.770195	0.515119	0.372033	53645	0.0116507	0.00247926	0.229751	0.0469941	0.290875	0.494235									SRR627429	Cerebellum	0.474207	0.47733	0.00312306			SRR627429	Cerebellum	0.00312306
SRR627451	Cerebellum	25080	0.545486	576	64	13286	4630	0.344507	0.785594	0.534722	0.392812	43636	0.0132001	0.00146668	0.304473	0.106105	0.425245	0.514409									SRR627433	Cerebellum	0.442076	0.494235	0.0521595			SRR627433	Cerebellum	0.0521595
SRR627453	Cerebellum	40571	0.523583	452	124	10849	2395	0.305283	0.77775	0.521883	0.37536	54391	0.0083102	0.00227979	0.199463	0.044033	0.254086	0.495069									SRR627451	Cerebellum	0.485486	0.514409	0.0289232			SRR627451	Cerebellum	0.0289232
SRR627462	Cerebellum	120	0.53125	3	1	101	31	0.170333	1	0.510743	0.410452	256	0.0117188	0.00390625	0.394531	0.121094	0.53125	0.522882									SRR627453	Cerebellum	0.463583	0.495069	0.0314859			SRR627453	Cerebellum	0.0314859
SRR655864	Cerebellum	77815	0.429365	649	136	11133	2753	0.303724	0.812382	0.53033	0.314823	92486	0.00701728	0.00147049	0.120375	0.0297667	0.158629	0.490315									SRR627462	Cerebellum	0.47125	0.522882	0.0516319			SRR627462	Cerebellum	0.0516319
SRR657325	Cerebellum	124220	0.462324	656	130	10943	2876	0.303848	0.846138	0.559402	0.381342	138825	0.00472537	0.000936431	0.0788259	0.0207167	0.105204	0.522683									SRR655864	Cerebellum	0.369365	0.490315	0.120949			SRR655864	Cerebellum	0.120949
SRR657915	Cerebellum	70858	0.448847	663	85	10064	2556	0.305991	0.867929	0.584413	0.362844	84226	0.00787168	0.00100919	0.119488	0.0303469	0.158716	0.530294									SRR657325	Cerebellum	0.402324	0.522683	0.120359			SRR657325	Cerebellum	0.120359
SRR657997	Cerebellum	46247	0.484256	550	73	8331	1774	0.280425	0.874301	0.542394	0.363391	56975	0.00965336	0.00128126	0.146222	0.0311365	0.188293	0.515128									SRR657915	Cerebellum	0.388847	0.530294	0.141447			SRR657915	Cerebellum	0.141447
SRR658813	Cerebellum	103785	0.441021	719	107	12253	4065	0.288726	0.896944	0.580168	0.387494	120929	0.00594564	0.000884817	0.101324	0.0336148	0.141769	0.538333									SRR657997	Cerebellum	0.424256	0.515128	0.0908717			SRR657997	Cerebellum	0.0908717
SRR659331	Cerebellum	70778	0.483451	652	101	10400	2482	0.334032	0.833495	0.542621	0.36653	84413	0.00772393	0.0011965	0.123204	0.0294031	0.161527	0.519169									SRR658813	Cerebellum	0.381021	0.538333	0.157312			SRR658813	Cerebellum	0.157312
SRR659412	Cerebellum	54515	0.439925	604	99	9654	2164	0.285028	0.795313	0.515146	0.321703	67036	0.00901008	0.00147682	0.144012	0.0322812	0.18678	0.479297									SRR659331	Cerebellum	0.423451	0.519169	0.0957188			SRR659331	Cerebellum	0.0957188
SRR662871	Cerebellum	116860	0.479077	668	129	11066	2916	0.288347	0.86455	0.562461	0.393353	131639	0.00507448	0.000979953	0.0840632	0.0221515	0.112269	0.527178									SRR659412	Cerebellum	0.379925	0.479297	0.0993729			SRR659412	Cerebellum	0.0993729
SRR663453	Cerebellum	74988	0.47695	612	89	10038	2386	0.321605	0.823584	0.546569	0.386513	88113	0.00694563	0.00101007	0.113922	0.0270789	0.148956	0.519568									SRR662871	Cerebellum	0.419077	0.527178	0.108101			SRR662871	Cerebellum	0.108101
SRR663681	Cerebellum	59406	0.442178	581	75	8926	2161	0.289904	0.848147	0.552662	0.355398	71149	0.00816596	0.00105413	0.125455	0.0303729	0.165048	0.511528									SRR663453	Cerebellum	0.41695	0.519568	0.102618			SRR663453	Cerebellum	0.102618
SRR807657	Cerebellum	65051	0.437192	623	121	10290	2356	0.284114	0.786504	0.518071	0.330643	78441	0.00794228	0.00154256	0.131181	0.0300353	0.170702	0.479833									SRR663681	Cerebellum	0.382178	0.511528	0.129349			SRR663681	Cerebellum	0.129349
SRR810957	Cerebellum	104493	0.469446	656	82	9935	3907	0.381056	0.897585	0.6845	0.47203	119073	0.00550923	0.000688653	0.0834362	0.0328118	0.122446	0.608793									SRR807657	Cerebellum	0.377192	0.479833	0.102642			SRR807657	Cerebellum	0.102642
SRR814563	Cerebellum	72480	0.456846	634	61	9100	2621	0.295134	0.855066	0.579259	0.399149	84896	0.00746796	0.000718526	0.10719	0.0308731	0.14625	0.532152									SRR810957	Cerebellum	0.409446	0.608793	0.199347			SRR810957	Cerebellum	0.199347
SRR815232	Cerebellum	86280	0.43587	617	82	9836	2671	0.258151	0.853171	0.554864	0.355724	99486	0.00620188	0.000824237	0.0988682	0.026848	0.132742	0.505477									SRR814563	Cerebellum	0.396846	0.532152	0.135306			SRR814563	Cerebellum	0.135306
SRR816292	Cerebellum	69760	0.435727	687	101	10964	2564	0.278218	0.821752	0.523051	0.330862	84076	0.00817118	0.00120129	0.130406	0.0304962	0.170275	0.488471									SRR815232	Cerebellum	0.37587	0.505477	0.129607			SRR815232	Cerebellum	0.129607
SRR817190	Cerebellum	40256	0.463024	569	59	7762	1517	0.28717	0.839288	0.524897	0.346734	50163	0.011343	0.00117617	0.154736	0.0302414	0.197496	0.499522									SRR816292	Cerebellum	0.375727	0.488471	0.112744			SRR816292	Cerebellum	0.112744
SRR817258	Cerebellum	88231	0.422931	681	79	11260	3047	0.260386	0.810759	0.537506	0.33093	103298	0.00659258	0.000764778	0.109005	0.0294972	0.14586	0.484895									SRR817190	Cerebellum	0.403024	0.499522	0.0964981			SRR817190	Cerebellum	0.0964981
SRR1081741	Cortex	20883	0.450195	548	31	5479	1214	0.29637	0.823871	0.555499	0.362674	28155	0.0194637	0.00110105	0.194601	0.0431185	0.258284	0.509604									SRR817258	Cerebellum	0.362931	0.484895	0.121965			SRR817258	Cerebellum	0.121965
SRR1082262	Cortex	14152	0.445309	546	35	5730	996	0.282463	0.805257	0.510799	0.32559	21459	0.0254439	0.00163102	0.267021	0.0464141	0.34051	0.481028									SRR1081741	Cortex	0.390195	0.509604	0.119409			SRR1081741	Cortex	0.119409
SRR1083632	Cortex	19800	0.426453	624	69	7770	1401	0.280212	0.745058	0.476115	0.301984	29664	0.0210356	0.00232605	0.261934	0.047229	0.332524	0.450842									SRR1082262	Cortex	0.385309	0.481028	0.0957187			SRR1082262	Cortex	0.0957187
SRR1085975	Cortex	13632	0.481851	408	30	4982	1160	0.251676	0.802867	0.542539	0.377543	20212	0.020186	0.00148427	0.246487	0.0573916	0.325549	0.493656									SRR1083632	Cortex	0.366453	0.450842	0.0843889			SRR1083632	Cortex	0.0843889
SRR1310008	Cortex	15785	0.429031	625	54	7254	1251	0.278722	0.7515	0.47963	0.302195	24969	0.025031	0.00216268	0.29052	0.0501021	0.367816	0.453012									SRR1085975	Cortex	0.421851	0.493656	0.0718053			SRR1085975	Cortex	0.0718053
SRR1310136	Cortex	11479	0.446929	456	25	4705	856	0.250239	0.77936	0.493897	0.296964	17521	0.0260259	0.00142686	0.268535	0.0488557	0.344843	0.455115									SRR1310008	Cortex	0.369031	0.453012	0.0839804			SRR1310008	Cortex	0.0839804
SRR1311400	Cortex	16269	0.419181	576	36	6546	1166	0.28741	0.701194	0.493215	0.303407	24593	0.0234213	0.00146383	0.266173	0.0474119	0.33847	0.446307									SRR1310136	Cortex	0.386929	0.455115	0.0681856			SRR1310136	Cortex	0.0681856
SRR1311575	Cortex	9489	0.444305	453	22	4811	725	0.254024	0.743636	0.491298	0.307006	15500	0.0292258	0.00141935	0.310387	0.0467742	0.387806	0.448991									SRR1311400	Cortex	0.359181	0.446307	0.0871261			SRR1311400	Cortex	0.0871261
SRR1311794	Cortex	8826	0.434003	446	38	5217	743	0.277392	0.740763	0.468155	0.291358	15270	0.0292076	0.00248854	0.34165	0.0486575	0.422004	0.444417									SRR1311575	Cortex	0.384305	0.448991	0.0646865			SRR1311575	Cortex	0.0646865
SRR1312428	Cortex	10546	0.435283	452	14	4809	895	0.23615	0.687571	0.510189	0.325916	16716	0.02704	0.000837521	0.287688	0.0535415	0.369107	0.439957									SRR1311794	Cortex	0.374003	0.444417	0.0704143			SRR1311794	Cortex	0.0704143
SRR1314958	Cortex	7738	0.417437	447	18	4453	556	0.256221	0.742333	0.461022	0.268094	13212	0.0338329	0.0013624	0.337042	0.042083	0.41432	0.431918									SRR1312428	Cortex	0.375283	0.439957	0.0646741			SRR1312428	Cortex	0.0646741
SRR1315269	Cortex	9064	0.44111	415	24	4233	535	0.235969	0.655875	0.475419	0.293727	14271	0.02908	0.00168173	0.296616	0.0374886	0.364866	0.415247									SRR1314958	Cortex	0.357437	0.431918	0.0744803			SRR1314958	Cortex	0.0744803
SRR1315866	Cortex	11566	0.425974	472	43	5778	969	0.251767	0.669163	0.457427	0.316647	18828	0.025069	0.00228383	0.306883	0.0514659	0.385702	0.423751									SRR1315269	Cortex	0.38111	0.415247	0.0341376			SRR1315269	Cortex	0.0341376
SRR1316815	Cortex	13156	0.424094	541	36	6126	922	0.265375	0.648917	0.473808	0.288536	20781	0.0260334	0.00173235	0.294789	0.0443675	0.366922	0.419159									SRR1315866	Cortex	0.365974	0.423751	0.0577766			SRR1315866	Cortex	0.0577766
SRR1320280	Cortex	8454	0.434545	484	24	4700	646	0.283021	0.72025	0.464521	0.293223	14308	0.0338272	0.00167738	0.328488	0.0451496	0.409142	0.440254									SRR1316815	Cortex	0.364094	0.419159	0.0550654			SRR1316815	Cortex	0.0550654
SRR1323043	Cortex	12287	0.428294	521	36	5816	901	0.226925	0.591639	0.461347	0.264709	19561	0.0266346	0.0018404	0.297326	0.046061	0.371862	0.386155									SRR1320280	Cortex	0.374545	0.440254	0.0657089			SRR1320280	Cortex	0.0657089
SRR1323746	Cortex	14007	0.424734	569	47	6754	1129	0.264311	0.764021	0.463771	0.278115	22506	0.0252821	0.00208833	0.300098	0.0501644	0.377633	0.442555									SRR1323043	Cortex	0.368294	0.386155	0.017861			SRR1323043	Cortex	0.017861
SRR1324371	Cortex	8818	0.427474	504	25	4877	708	0.256151	0.7594	0.468905	0.278692	14932	0.033753	0.00167426	0.326614	0.0474149	0.409456	0.440787									SRR1323746	Cortex	0.364734	0.442555	0.0778206			SRR1323746	Cortex	0.0778206
SRR1327593	Cortex	14343	0.419858	603	28	6511	1171	0.264224	0.684036	0.477684	0.287418	22656	0.0266155	0.00123588	0.287385	0.0516861	0.366923	0.42834									SRR1324371	Cortex	0.367474	0.440787	0.0733128			SRR1324371	Cortex	0.0733128
SRR1328487	Cortex	10043	0.456902	448	29	5331	931	0.248801	0.730931	0.494568	0.347491	16782	0.0266953	0.00172804	0.317662	0.0554761	0.401561	0.455448									SRR1327593	Cortex	0.359858	0.42834	0.068482			SRR1327593	Cortex	0.068482
SRR1328960	Cortex	37054	0.452073	538	67	8544	1746	0.300277	0.808985	0.525095	0.332541	47949	0.0112203	0.00139732	0.178189	0.0364137	0.227221	0.491725									SRR1328487	Cortex	0.396902	0.455448	0.058546			SRR1328487	Cortex	0.058546
SRR1331335	Cortex	8374	0.426387	483	11	4964	681	0.238406	0.604545	0.455709	0.264885	14513	0.0332805	0.000757941	0.342038	0.0469234	0.423	0.390886									SRR1328960	Cortex	0.392073	0.491725	0.0996511			SRR1328960	Cortex	0.0996511
SRR1331751	Cortex	11216	0.433977	461	40	4769	723	0.255618	0.698125	0.47893	0.276019	17209	0.0267883	0.00232437	0.277122	0.0420129	0.348248	0.427173									SRR1331335	Cortex	0.366387	0.390886	0.0244994			SRR1331335	Cortex	0.0244994
SRR1332796	Cortex	8298	0.444347	496	32	4909	782	0.276242	0.700937	0.485597	0.297706	14517	0.0341668	0.00220431	0.338155	0.0538679	0.428394	0.440121									SRR1331751	Cortex	0.373977	0.427173	0.0531962			SRR1331751	Cortex	0.0531962
SRR1333930	Cortex	13197	0.439601	527	53	6796	1114	0.258598	0.751604	0.478477	0.282978	21687	0.0243003	0.00244386	0.313367	0.0513672	0.391479	0.442914									SRR1332796	Cortex	0.384347	0.440121	0.0557733			SRR1332796	Cortex	0.0557733
SRR1334564	Cortex	12285	0.438685	578	50	6061	959	0.288029	0.72856	0.484441	0.303459	19933	0.0289971	0.0025084	0.304069	0.0481112	0.383685	0.451122									SRR1333930	Cortex	0.379601	0.442914	0.0633128			SRR1333930	Cortex	0.0633128
SRR1335400	Cortex	9323	0.433363	539	32	5556	760	0.28967	0.740406	0.473636	0.294084	16210	0.0332511	0.00197409	0.342751	0.0468846	0.424861	0.449449									SRR1334564	Cortex	0.378685	0.451122	0.0724367			SRR1334564	Cortex	0.0724367
SRR1337564	Cortex	13978	0.421821	517	37	5635	980	0.282702	0.690108	0.486768	0.309855	21147	0.0244479	0.00174966	0.266468	0.0463423	0.339008	0.442358									SRR1335400	Cortex	0.373363	0.449449	0.0760864			SRR1335400	Cortex	0.0760864
SRR1337864	Cortex	11040	0.423324	478	38	4935	711	0.262747	0.653816	0.467024	0.279242	17202	0.0277875	0.00220905	0.286885	0.0413324	0.358214	0.415707									SRR1337564	Cortex	0.361821	0.442358	0.0805372			SRR1337564	Cortex	0.0805372
SRR1338219	Cortex	17941	0.446667	580	33	6541	1473	0.306014	0.790667	0.545627	0.356781	26568	0.0218308	0.0012421	0.246198	0.0554426	0.324714	0.499772									SRR1337864	Cortex	0.363324	0.415707	0.0523834			SRR1337864	Cortex	0.0523834
SRR1339651	Cortex	11229	0.442541	527	27	5598	883	0.269753	0.660778	0.495628	0.312755	18264	0.0288546	0.00147832	0.306505	0.0483465	0.385184	0.434729									SRR1338219	Cortex	0.386667	0.499772	0.113105			SRR1338219	Cortex	0.113105
SRR1341277	Cortex	10836	0.426659	478	33	5141	702	0.253768	0.629909	0.46458	0.281613	17190	0.0278069	0.00191972	0.299069	0.0408377	0.369634	0.407467									SRR1339651	Cortex	0.382541	0.434729	0.0521874			SRR1339651	Cortex	0.0521874
SRR1341387	Cortex	8545	0.445921	444	20	4801	779	0.242622	0.62445	0.48577	0.319493	14589	0.0304339	0.0013709	0.329084	0.0533964	0.414285	0.418084									SRR1341277	Cortex	0.366659	0.407467	0.0408082			SRR1341277	Cortex	0.0408082
SRR1341702	Cortex	8371	0.457666	451	28	4679	752	0.254579	0.708036	0.50082	0.324957	14281	0.0315804	0.00196065	0.327638	0.0526574	0.413837	0.447098									SRR1341387	Cortex	0.385921	0.418084	0.0321621			SRR1341387	Cortex	0.0321621
SRR1343481	Cortex	14718	0.44281	525	38	6450	1196	0.272691	0.734395	0.502054	0.30578	22927	0.0228988	0.00165743	0.281328	0.0521656	0.358049	0.45373									SRR1341702	Cortex	0.397666	0.447098	0.0494318			SRR1341702	Cortex	0.0494318
SRR1352954	Cortex	12790	0.436247	459	25	4661	856	0.265728	0.71656	0.523597	0.354361	18791	0.0244266	0.00133042	0.248044	0.0455537	0.319355	0.465061									SRR1343481	Cortex	0.38281	0.45373	0.0709206			SRR1343481	Cortex	0.0709206
SRR1353176	Cortex	9745	0.43975	558	24	5483	788	0.263491	0.626417	0.480497	0.278237	16598	0.0336185	0.00144596	0.330341	0.0474756	0.412881	0.412161									SRR1352954	Cortex	0.376247	0.465061	0.0888142			SRR1352954	Cortex	0.0888142
SRR1354734	Cortex	8873	0.411695	455	16	4293	600	0.239776	0.643125	0.471072	0.272542	14237	0.031959	0.00112383	0.301538	0.0421437	0.376765	0.406629									SRR1353176	Cortex	0.37975	0.412161	0.0324103			SRR1353176	Cortex	0.0324103
SRR1355150	Cortex	9058	0.444323	450	12	4448	829	0.291549	0.834083	0.487511	0.305296	14797	0.0304116	0.000810975	0.300601	0.0560249	0.387849	0.47961									SRR1354734	Cortex	0.351695	0.406629	0.0549337			SRR1354734	Cortex	0.0549337
SRR1357523	Cortex	12506	0.434885	549	36	6080	1000	0.274738	0.722056	0.481219	0.298603	20171	0.0272173	0.00178474	0.301423	0.0495761	0.380001	0.444154									SRR1355150	Cortex	0.384323	0.47961	0.0952863			SRR1355150	Cortex	0.0952863
SRR1358102	Cortex	11637	0.434344	456	30	5367	980	0.237406	0.702433	0.470015	0.310443	18470	0.0246887	0.00162426	0.290579	0.053059	0.369951	0.430074									SRR1357523	Cortex	0.374885	0.444154	0.069269			SRR1357523	Cortex	0.069269
SRR1359630	Cortex	14639	0.427625	502	34	6350	1283	0.243199	0.760118	0.489447	0.305341	22808	0.0220098	0.00149071	0.278411	0.0562522	0.358164	0.449526									SRR1358102	Cortex	0.374344	0.430074	0.0557298			SRR1358102	Cortex	0.0557298
SRR1362532	Cortex	17875	0.428855	593	49	6792	1253	0.28914	0.772898	0.491952	0.294941	26562	0.0223251	0.00184474	0.255704	0.0471727	0.327046	0.462233									SRR1359630	Cortex	0.367625	0.449526	0.0819012			SRR1359630	Cortex	0.0819012
SRR1364676	Cortex	18697	0.438801	585	42	7256	1375	0.287949	0.719214	0.517552	0.332543	27955	0.0209265	0.00150241	0.25956	0.0491862	0.331175	0.464314									SRR1362532	Cortex	0.368855	0.462233	0.0933776			SRR1362532	Cortex	0.0933776
SRR1373858	Cortex	8949	0.434937	547	27	5268	727	0.287053	0.651481	0.477898	0.299274	15518	0.0352494	0.00173991	0.339477	0.0468488	0.423315	0.428926									SRR1364676	Cortex	0.378801	0.464314	0.0855135			SRR1364676	Cortex	0.0855135
SRR1375976	Cortex	9324	0.426856	505	29	5091	736	0.261281	0.779034	0.476116	0.304698	15685	0.0321964	0.0018489	0.324578	0.0469238	0.405547	0.455283									SRR1373858	Cortex	0.374937	0.428926	0.0539898			SRR1373858	Cortex	0.0539898
SRR1379238	Cortex	13318	0.420999	529	36	5783	926	0.243227	0.594194	0.467285	0.275346	20592	0.0256896	0.00174825	0.280837	0.0449689	0.353244	0.395013									SRR1375976	Cortex	0.366856	0.455283	0.0884268			SRR1375976	Cortex	0.0884268
SRR1382732	Cortex	11515	0.453655	464	49	5977	956	0.251317	0.711592	0.489626	0.316213	18961	0.0244713	0.00258425	0.315226	0.0504193	0.392701	0.442187									SRR1379238	Cortex	0.360999	0.395013	0.0340144			SRR1379238	Cortex	0.0340144
SRR1383059	Cortex	7263	0.426066	387	14	4091	561	0.257452	0.763714	0.474131	0.286005	12316	0.0314225	0.00113673	0.33217	0.0455505	0.410279	0.445326									SRR1382732	Cortex	0.393655	0.442187	0.0485324			SRR1382732	Cortex	0.0485324
SRR1388480	Cortex	12491	0.444948	544	25	5919	1179	0.247844	0.74096	0.512387	0.31598	20158	0.0269868	0.0012402	0.29363	0.0584879	0.380345	0.454293									SRR1383059	Cortex	0.366066	0.445326	0.07926			SRR1383059	Cortex	0.07926
SRR1391769	Cortex	10114	0.441555	537	31	5764	814	0.277661	0.657903	0.472672	0.278329	17260	0.0311124	0.00179606	0.333951	0.0471611	0.414021	0.421641									SRR1388480	Cortex	0.384948	0.454293	0.0693448			SRR1388480	Cortex	0.0693448
SRR1391922	Cortex	12668	0.419149	527	37	5576	830	0.257395	0.74273	0.4704	0.270341	19638	0.0268357	0.0018841	0.283939	0.042265	0.354924	0.435216									SRR1391769	Cortex	0.381555	0.421641	0.0400868			SRR1391769	Cortex	0.0400868
SRR1392985	Cortex	11302	0.425175	511	31	4948	807	0.269299	0.696871	0.487808	0.291944	17599	0.0290357	0.00176146	0.281152	0.0458549	0.357804	0.436481									SRR1391922	Cortex	0.359149	0.435216	0.0760674			SRR1391922	Cortex	0.0760674
SRR1396078	Cortex	7929	0.446896	400	24	4398	646	0.256078	0.65675	0.465406	0.318259	13397	0.0298574	0.00179145	0.328282	0.0482198	0.408151	0.424123									SRR1392985	Cortex	0.365175	0.436481	0.0713055			SRR1392985	Cortex	0.0713055
SRR1396595	Cortex	13595	0.442492	543	37	5835	1117	0.277188	0.758432	0.503275	0.324161	21127	0.0257017	0.00175131	0.276187	0.0528707	0.356511	0.465764									SRR1396078	Cortex	0.386896	0.424123	0.0372271			SRR1396078	Cortex	0.0372271
SRR1396640	Cortex	6741	0.44183	408	25	4180	502	0.233287	0.65032	0.459219	0.282243	11856	0.034413	0.00210864	0.352564	0.0423414	0.431427	0.406267									SRR1396595	Cortex	0.382492	0.465764	0.0832723			SRR1396595	Cortex	0.0832723
SRR1397008	Cortex	12606	0.412041	444	37	5324	748	0.229277	0.707676	0.459853	0.281249	19159	0.0231745	0.00193121	0.277885	0.0390417	0.342032	0.419514									SRR1396640	Cortex	0.38183	0.406267	0.024437			SRR1396640	Cortex	0.024437
SRR1399028	Cortex	8746	0.432949	529	22	4901	746	0.270786	0.718	0.477108	0.302397	14944	0.0353988	0.00147216	0.327958	0.0499197	0.414748	0.442073									SRR1397008	Cortex	0.352041	0.419514	0.0674729			SRR1397008	Cortex	0.0674729
SRR1399201	Cortex	19276	0.415659	388	83	6421	1158	0.255371	0.739169	0.473298	0.313905	27326	0.0141989	0.0030374	0.234978	0.0423772	0.294591	0.445436									SRR1399028	Cortex	0.372949	0.442073	0.0691242			SRR1399028	Cortex	0.0691242
SRR1401424	Cortex	15705	0.445762	584	42	6437	1132	0.279507	0.756952	0.492977	0.332158	23900	0.0244351	0.00175732	0.269331	0.047364	0.342887	0.465399									SRR1399201	Cortex	0.355659	0.445436	0.0897763			SRR1399201	Cortex	0.0897763
SRR1404640	Cortex	18931	0.430987	623	62	7765	1508	0.273109	0.758145	0.48981	0.308487	28889	0.0215653	0.00214615	0.268787	0.0521998	0.344699	0.457388									SRR1401424	Cortex	0.385762	0.465399	0.0796369			SRR1401424	Cortex	0.0796369
SRR1413522	Cortex	8157	0.44807	374	11	3845	667	0.217901	0.805636	0.484463	0.309064	13054	0.0286502	0.000842654	0.294546	0.0510954	0.375134	0.454266									SRR1404640	Cortex	0.370987	0.457388	0.0864012			SRR1404640	Cortex	0.0864012
SRR1414595	Cortex	27944	0.448043	610	29	7419	2110	0.271146	0.886931	0.570996	0.377642	38112	0.0160055	0.000760915	0.194663	0.0553631	0.266793	0.526679									SRR1413522	Cortex	0.38807	0.454266	0.0661967			SRR1413522	Cortex	0.0661967
SRR1416434	Cortex	11720	0.446313	548	40	5867	878	0.267383	0.7577	0.473343	0.302359	19053	0.0287619	0.00209941	0.307931	0.046082	0.384874	0.450196									SRR1414595	Cortex	0.388043	0.526679	0.138636			SRR1414595	Cortex	0.138636
SRR1417047	Cortex	10026	0.403014	526	15	4670	660	0.277418	0.691067	0.475856	0.281123	15897	0.033088	0.000943574	0.293766	0.0415173	0.369315	0.431366									SRR1416434	Cortex	0.386313	0.450196	0.0638833			SRR1416434	Cortex	0.0638833
SRR1417827	Cortex	10925	0.42899	490	19	5085	871	0.224618	0.734421	0.494515	0.283672	17390	0.0281771	0.00109258	0.292409	0.0500863	0.371765	0.434307									SRR1417047	Cortex	0.343014	0.431366	0.0883515			SRR1417047	Cortex	0.0883515
SRR1417912	Cortex	16278	0.411025	558	26	6075	1095	0.235762	0.678192	0.482904	0.280586	24032	0.023219	0.00108189	0.252788	0.0455642	0.322653	0.419361									SRR1417827	Cortex	0.36899	0.434307	0.0653162			SRR1417827	Cortex	0.0653162
SRR1418992	Cortex	13681	0.448859	571	21	6164	1313	0.27445	0.796	0.509953	0.329844	21750	0.0262529	0.000965517	0.283402	0.0603678	0.370989	0.477562									SRR1417912	Cortex	0.351025	0.419361	0.0683363			SRR1417912	Cortex	0.0683363
SRR1419187	Cortex	7731	0.454444	458	20	4549	715	0.27607	0.6333	0.497449	0.288959	13473	0.0339939	0.00148445	0.337638	0.0530691	0.426186	0.423945									SRR1418992	Cortex	0.388859	0.477562	0.0887025			SRR1418992	Cortex	0.0887025
SRR1432275	Cortex	10576	0.416435	445	12	4498	740	0.229151	0.73975	0.472201	0.287507	16271	0.0273493	0.000737508	0.276443	0.0454797	0.350009	0.432152									SRR1419187	Cortex	0.394444	0.423945	0.0295008			SRR1419187	Cortex	0.0295008
SRR1433088	Cortex	4727	0.424494	399	14	3221	321	0.251371	0.705929	0.456804	0.28948	8682	0.0459572	0.00161253	0.370997	0.036973	0.45554	0.425896									SRR1432275	Cortex	0.356435	0.432152	0.0757172			SRR1432275	Cortex	0.0757172
SRR1433971	Cortex	9525	0.437277	553	40	5691	745	0.296275	0.78265	0.48251	0.298319	16554	0.0334058	0.00241633	0.343784	0.0450042	0.42461	0.464939									SRR1433088	Cortex	0.364494	0.425896	0.0614014			SRR1433088	Cortex	0.0614014
SRR1435484	Cortex	7807	0.433945	416	20	4191	549	0.252591	0.7124	0.466646	0.291007	12983	0.0320419	0.00154048	0.322807	0.0422861	0.398675	0.430661									SRR1433971	Cortex	0.377277	0.464939	0.0876613			SRR1433971	Cortex	0.0876613
SRR1437555	Cortex	14472	0.431257	537	31	6905	1188	0.253508	0.77	0.481843	0.290058	23133	0.0232136	0.00134008	0.298491	0.0513552	0.3744	0.448852									SRR1435484	Cortex	0.373945	0.430661	0.0567159			SRR1435484	Cortex	0.0567159
SRR1441546	Cortex	6967	0.417086	378	18	3464	442	0.250944	0.688056	0.460466	0.28183	11269	0.0335433	0.0015973	0.307392	0.0392226	0.381755	0.420324									SRR1437555	Cortex	0.371257	0.448852	0.0775959			SRR1437555	Cortex	0.0775959
SRR1444460	Cortex	12510	0.43133	419	30	4582	785	0.262138	0.715133	0.494866	0.311776	18326	0.0228637	0.00163702	0.250027	0.0428353	0.317363	0.445978									SRR1441546	Cortex	0.357086	0.420324	0.0632384			SRR1441546	Cortex	0.0632384
SRR1444580	Cortex	14349	0.42873	600	46	6727	1124	0.279862	0.716543	0.473219	0.285776	22846	0.0262628	0.00201348	0.29445	0.049199	0.371925	0.43885									SRR1444460	Cortex	0.37133	0.445978	0.0746481			SRR1444460	Cortex	0.0746481
SRR1445149	Cortex	16144	0.42513	568	59	7501	1345	0.249764	0.731559	0.469767	0.29485	25617	0.0221728	0.00230316	0.292813	0.0525042	0.369793	0.436485									SRR1444580	Cortex	0.36873	0.43885	0.0701199			SRR1444580	Cortex	0.0701199
SRR1452292	Cortex	7870	0.437233	480	21	4593	642	0.27905	0.687952	0.478932	0.281847	13606	0.0352786	0.00154344	0.337572	0.0471851	0.421579	0.431945									SRR1445149	Cortex	0.36513	0.436485	0.0713548			SRR1445149	Cortex	0.0713548
SRR1453702	Cortex	9895	0.435926	454	18	4672	838	0.244264	0.7065	0.481273	0.281856	15877	0.0285948	0.00113372	0.294262	0.0527808	0.376771	0.428473									SRR1452292	Cortex	0.377233	0.431945	0.0547119			SRR1452292	Cortex	0.0547119
SRR1455369	Cortex	6439	0.432476	329	16	3315	414	0.255337	0.673	0.456517	0.312473	10513	0.0312946	0.00152193	0.315324	0.0393798	0.38752	0.424332									SRR1453702	Cortex	0.375926	0.428473	0.0525474			SRR1453702	Cortex	0.0525474
SRR1459441	Cortex	12515	0.423872	587	35	6323	1038	0.276726	0.635714	0.46976	0.291896	20498	0.0286369	0.00170748	0.308469	0.0506391	0.389453	0.418524									SRR1455369	Cortex	0.372476	0.424332	0.0518565			SRR1455369	Cortex	0.0518565
SRR1459804	Cortex	7968	0.444214	471	20	4143	687	0.27666	0.66785	0.49323	0.313246	13289	0.0354428	0.001505	0.311762	0.0516969	0.400406	0.437747									SRR1459441	Cortex	0.363872	0.418524	0.0546526			SRR1459441	Cortex	0.0546526
SRR1464451	Cortex	8644	0.437135	532	26	5295	754	0.277669	0.736462	0.46943	0.302999	15251	0.034883	0.00170481	0.34719	0.0494394	0.433217	0.44664									SRR1459804	Cortex	0.384214	0.437747	0.0535324			SRR1459804	Cortex	0.0535324
SRR1465632	Cortex	6064	0.475625	298	18	3219	536	0.261906	0.664833	0.502548	0.360381	10135	0.0294031	0.00177602	0.317612	0.052886	0.401677	0.447417									SRR1464451	Cortex	0.377135	0.44664	0.0695047			SRR1464451	Cortex	0.0695047
SRR1465917	Cortex	15361	0.413479	517	24	5115	1021	0.266265	0.795583	0.516483	0.362057	22038	0.0234595	0.00108903	0.232099	0.0463291	0.302977	0.485097									SRR1465632	Cortex	0.415625	0.447417	0.0317917			SRR1465632	Cortex	0.0317917
SRR1466993	Cortex	11131	0.418116	506	22	5011	819	0.273852	0.686955	0.477039	0.28459	17489	0.0289325	0.00125793	0.286523	0.0468294	0.363543	0.430609									SRR1465917	Cortex	0.353479	0.485097	0.131618			SRR1465917	Cortex	0.131618
SRR1469904	Cortex	12145	0.448184	600	45	6489	1043	0.292325	0.760489	0.494318	0.288967	20322	0.0295247	0.00221435	0.319309	0.0513237	0.402372	0.459025									SRR1466993	Cortex	0.358116	0.430609	0.0724926			SRR1466993	Cortex	0.0724926
SRR1470175	Cortex	25905	0.433707	662	70	8746	1757	0.265716	0.780043	0.492891	0.294489	37140	0.0178244	0.00188476	0.235487	0.0473075	0.302504	0.458285									SRR1469904	Cortex	0.388184	0.459025	0.0708408			SRR1469904	Cortex	0.0708408
SRR1474951	Cortex	13701	0.422441	584	43	6537	1043	0.257529	0.690419	0.472927	0.278221	21908	0.0266569	0.00196275	0.298384	0.0476082	0.374612	0.424774									SRR1470175	Cortex	0.373707	0.458285	0.0845777			SRR1470175	Cortex	0.0845777
SRR1475168	Cortex	9054	0.422831	492	28	5065	625	0.249028	0.633107	0.453092	0.252435	15264	0.0322327	0.00183438	0.331827	0.040946	0.40684	0.396916									SRR1474951	Cortex	0.362441	0.424774	0.062333			SRR1474951	Cortex	0.062333
SRR1478768	Cortex	19607	0.424091	505	58	7846	1467	0.254048	0.740586	0.480753	0.307031	29483	0.0171285	0.00196724	0.266119	0.0497575	0.334973	0.445604									SRR1475168	Cortex	0.362831	0.396916	0.0340846			SRR1475168	Cortex	0.0340846
SRR1480059	Cortex	15260	0.415843	571	32	5886	863	0.253074	0.721875	0.485504	0.299632	22612	0.0252521	0.00141518	0.260304	0.0381656	0.325137	0.440021									SRR1478768	Cortex	0.364091	0.445604	0.0815136			SRR1478768	Cortex	0.0815136
SRR1480988	Cortex	10180	0.431516	530	35	5455	889	0.285675	0.794371	0.472531	0.301727	17089	0.0310141	0.0020481	0.319211	0.0520218	0.404295	0.463576									SRR1480059	Cortex	0.355843	0.440021	0.0841782			SRR1480059	Cortex	0.0841782
SRR1486097	Cortex	9537	0.423408	435	24	4463	587	0.265522	0.726917	0.462303	0.270869	15046	0.0289113	0.00159511	0.296624	0.0390137	0.366144	0.431403									SRR1480988	Cortex	0.371516	0.463576	0.0920599			SRR1480988	Cortex	0.0920599
SRR1488672	Cortex	9129	0.441364	464	31	4947	749	0.261642	0.659194	0.471749	0.290211	15320	0.0302872	0.0020235	0.322911	0.0488903	0.404112	0.420699									SRR1486097	Cortex	0.363408	0.431403	0.0679945			SRR1486097	Cortex	0.0679945
SRR1489137	Cortex	17664	0.442244	602	23	6441	1479	0.276789	0.813435	0.541964	0.32648	26209	0.0229692	0.000877561	0.245755	0.056431	0.326033	0.489667									SRR1488672	Cortex	0.381364	0.420699	0.0393348			SRR1488672	Cortex	0.0393348
SRR1489502	Cortex	12401	0.432811	400	33	5036	873	0.228013	0.806273	0.478684	0.28686	18743	0.0213413	0.00176066	0.268687	0.0465774	0.338366	0.449957									SRR1489137	Cortex	0.382244	0.489667	0.107423			SRR1489137	Cortex	0.107423
SRR1490019	Cortex	11163	0.424718	537	23	5231	776	0.278382	0.733261	0.480785	0.297911	17730	0.0302876	0.00129724	0.295037	0.0437676	0.370389	0.447585									SRR1489502	Cortex	0.372811	0.449957	0.077146			SRR1489502	Cortex	0.077146
SRR1498861	Cortex	13942	0.456338	513	41	5970	1301	0.269663	0.807244	0.495628	0.337704	21767	0.0235678	0.00188359	0.274268	0.0597694	0.359489	0.47756									SRR1490019	Cortex	0.364718	0.447585	0.082867			SRR1490019	Cortex	0.082867
SRR1499193	Cortex	7338	0.440628	418	27	4615	495	0.252861	0.669926	0.459745	0.255016	12893	0.0324207	0.00209416	0.357946	0.0383929	0.430854	0.409387									SRR1498861	Cortex	0.396338	0.47756	0.0812221			SRR1498861	Cortex	0.0812221
SRR5125346	Cortex	16212	0.432307	598	36	6590	1299	0.267505	0.823139	0.504299	0.336948	24735	0.0241763	0.00145543	0.266424	0.0525167	0.344572	0.482973									SRR1499193	Cortex	0.380628	0.409387	0.0287591			SRR1499193	Cortex	0.0287591
SRR5125347	Cortex	16212	0.432307	598	36	6590	1299	0.267505	0.823139	0.504299	0.336948	24735	0.0241763	0.00145543	0.266424	0.0525167	0.344572	0.482973									SRR5125346	Cortex	0.372307	0.482973	0.110666			SRR5125346	Cortex	0.110666
SRR601669	Cortex	12403	0.4682	486	34	6236	1097	0.234852	0.816529	0.501595	0.309038	20256	0.0239929	0.00167852	0.307859	0.0541568	0.387688	0.465504									SRR5125347	Cortex	0.372307	0.482973	0.110666			SRR5125347	Cortex	0.110666
SRR602927	Cortex	7816	0.442204	433	25	4814	688	0.253229	0.66612	0.452151	0.284919	13776	0.0314315	0.00181475	0.349448	0.0499419	0.432636	0.414104									SRR601669	Cortex	0.4082	0.465504	0.0573035			SRR601669	Cortex	0.0573035
SRR604026	Cortex	7002	0.440958	431	21	4684	660	0.261752	0.610857	0.472368	0.30967	12798	0.0336771	0.00164088	0.365995	0.0515706	0.452883	0.413662									SRR602927	Cortex	0.382204	0.414104	0.0319009			SRR602927	Cortex	0.0319009
SRR612575	Cortex	469	0.584141	109	4	681	55	0.34756	0.64275	0.519642	0.344836	1318	0.0827011	0.0030349	0.516692	0.0417299	0.644158	0.463697									SRR604026	Cortex	0.380958	0.413662	0.0327038			SRR604026	Cortex	0.0327038
SRR614310	Cortex	21919	0.463468	555	39	6543	1173	0.282348	0.747769	0.509882	0.341875	30229	0.0183599	0.00129015	0.216448	0.0388038	0.274902	0.470468									SRR612575	Cortex	0.524141	0.463697	-0.0604438			SRR612575	Cortex	-0.0604438
SRR615838	Cortex	5712	0.45361	425	14	3518	488	0.247261	0.748286	0.472479	0.294959	10157	0.0418431	0.00137836	0.346362	0.0480457	0.437629	0.440746									SRR614310	Cortex	0.403468	0.470468	0.0670002			SRR614310	Cortex	0.0670002
SRR627421	Cortex	7551	0.533475	439	50	6823	985	0.268196	0.6793	0.505893	0.358465	15848	0.0277007	0.00315497	0.430528	0.062153	0.523536	0.452964									SRR615838	Cortex	0.39361	0.440746	0.0471363			SRR615838	Cortex	0.0471363
SRR627425	Cortex	21080	0.503216	593	194	11925	1901	0.291858	0.688546	0.470082	0.359232	35693	0.0166139	0.00543524	0.334099	0.0532597	0.409408	0.45243									SRR627421	Cortex	0.473475	0.452964	-0.0205111			SRR627421	Cortex	-0.0205111
SRR627449	Cortex	10203	0.574685	668	75	15076	4740	0.298407	0.73408	0.519241	0.37162	30762	0.0217151	0.00243807	0.490085	0.154086	0.668325	0.480837									SRR627425	Cortex	0.443216	0.45243	0.00921377			SRR627425	Cortex	0.00921377
SRR627455	Cortex	14555	0.559974	844	145	18514	5040	0.332267	0.689724	0.498804	0.383364	39098	0.0215868	0.00370863	0.473528	0.128907	0.62773	0.47604									SRR627449	Cortex	0.514685	0.480837	-0.0338476			SRR627449	Cortex	-0.0338476
SRR654874	Cortex	11337	0.455458	418	28	4889	806	0.259416	0.665714	0.502649	0.318553	17478	0.0239158	0.00160201	0.279723	0.0461151	0.351356	0.436583									SRR627455	Cortex	0.499974	0.47604	-0.0239346			SRR627455	Cortex	-0.0239346
SRR660626	Cortex	32954	0.532088	563	50	6177	1081	0.33384	0.8168	0.539106	0.421737	40825	0.0137906	0.00122474	0.151304	0.0264789	0.192799	0.527871									SRR654874	Cortex	0.395458	0.436583	0.0411249			SRR654874	Cortex	0.0411249
SRR660933	Cortex	21956	0.428427	624	58	7374	1425	0.284705	0.788052	0.499461	0.317785	31437	0.0198492	0.00184496	0.234564	0.0453288	0.301587	0.4725									SRR660626	Cortex	0.472088	0.527871	0.055783			SRR660626	Cortex	0.055783
SRR664854	Cortex	35639	0.499899	530	71	6539	1283	0.315974	0.815901	0.536673	0.39023	44062	0.0120285	0.00161137	0.148405	0.0291181	0.191162	0.514694									SRR660933	Cortex	0.368427	0.4725	0.104073			SRR660933	Cortex	0.104073
SRR808614	Cortex	27009	0.413657	628	46	7977	1603	0.230565	0.680609	0.475055	0.282596	37263	0.0168532	0.00123447	0.214073	0.0430185	0.275179	0.417206									SRR664854	Cortex	0.439899	0.514694	0.0747958			SRR664854	Cortex	0.0747958
SRR810319	Cortex	21839	0.408592	607	32	6279	1229	0.251443	0.796937	0.499971	0.305365	29986	0.0202428	0.00106716	0.209398	0.0409858	0.271693	0.463429									SRR808614	Cortex	0.353657	0.417206	0.0635491			SRR808614	Cortex	0.0635491
SRR810877	Cortex	15121	0.411269	605	41	5727	897	0.259055	0.702244	0.467799	0.283372	22391	0.0270198	0.00183109	0.255772	0.0400607	0.324684	0.428117									SRR810319	Cortex	0.348592	0.463429	0.114837			SRR810319	Cortex	0.114837
SRR812012	Cortex	22899	0.437735	592	40	6567	1160	0.282186	0.795425	0.523325	0.320378	31258	0.0189392	0.00127967	0.21009	0.0371105	0.26742	0.480328									SRR810877	Cortex	0.351269	0.428117	0.0768488			SRR810877	Cortex	0.0768488
SRR812436	Cortex	22040	0.417891	633	57	7050	1176	0.276818	0.745614	0.482927	0.30657	30956	0.0204484	0.00184132	0.227743	0.0379894	0.288022	0.452982									SRR812012	Cortex	0.377735	0.480328	0.102594			SRR812012	Cortex	0.102594
SRR816770	Cortex	16212	0.432307	598	36	6590	1299	0.267505	0.823139	0.504299	0.336948	24735	0.0241763	0.00145543	0.266424	0.0525167	0.344572	0.482973									SRR812436	Cortex	0.357891	0.452982	0.0950913			SRR812436	Cortex	0.0950913
SRR820078	Cortex	21651	0.418328	644	53	7098	1289	0.278654	0.722604	0.492218	0.30404	30735	0.0209533	0.00172442	0.230942	0.0419392	0.295559	0.449379									SRR816770	Cortex	0.372307	0.482973	0.110666			SRR816770	Cortex	0.110666
SRR615213	Cortex	318	0.569447	95	1	358	30	0.305516	0	0.471966	0.3673	802	0.118454	0.00124688	0.446384	0.0374065	0.603491	0.286196									SRR820078	Cortex	0.358328	0.449379	0.0910504			SRR820078	Cortex	0.0910504
SRR1072367	Frontal_Cortex	12326	0.457146	449	31	5748	1079	0.236254	0.774323	0.501744	0.328206	19633	0.0228697	0.00157897	0.292772	0.0549585	0.372179	0.460132									SRR615213	Cortex	0.509447	0.286196	-0.223251			SRR615213	Cortex	-0.223251
SRR1077405	Frontal_Cortex	5553	0.41022	252	14	2303	269	0.253948	0.705214	0.472131	0.34361	8391	0.0300322	0.00166845	0.274461	0.0320582	0.33822	0.443726									SRR1072367	Frontal_Cortex	0.397146	0.460132	0.0629854			SRR1072367	Frontal_Cortex	0.0629854
SRR1084649	Frontal_Cortex	13559	0.416732	415	27	4718	726	0.224198	0.674963	0.463893	0.298847	19445	0.0213422	0.00138853	0.242633	0.0373361	0.3027	0.415475									SRR1077405	Frontal_Cortex	0.35022	0.443726	0.0935059			SRR1077405	Frontal_Cortex	0.0935059
SRR1084842	Frontal_Cortex	22153	0.401131	697	54	7899	1379	0.269224	0.737222	0.481964	0.280121	32182	0.0216581	0.00167796	0.245448	0.04285	0.311634	0.442133									SRR1084649	Frontal_Cortex	0.356732	0.415475	0.0587434			SRR1084649	Frontal_Cortex	0.0587434
SRR1085495	Frontal_Cortex	12123	0.436149	533	30	5906	949	0.228396	0.725	0.465762	0.272924	19541	0.027276	0.00153523	0.302236	0.0485646	0.379612	0.423021									SRR1084842	Frontal_Cortex	0.341131	0.442133	0.101002			SRR1084842	Frontal_Cortex	0.101002
SRR1099499	Frontal_Cortex	13676	0.436132	582	29	6023	1052	0.282887	0.723172	0.496697	0.323094	21362	0.0272446	0.00135755	0.281949	0.0492463	0.359798	0.456462									SRR1085495	Frontal_Cortex	0.376149	0.423021	0.0468713			SRR1085495	Frontal_Cortex	0.0468713
SRR1102055	Frontal_Cortex	17619	0.448467	606	20	6065	1143	0.288274	0.8449	0.536977	0.323186	25453	0.0238086	0.000785762	0.238282	0.0449063	0.307783	0.498334									SRR1099499	Frontal_Cortex	0.376132	0.456462	0.0803303			SRR1099499	Frontal_Cortex	0.0803303
SRR1314163	Frontal_Cortex	11644	0.393928	468	23	5072	824	0.221846	0.583739	0.445387	0.25855	18031	0.0259553	0.00127558	0.281293	0.0456991	0.354223	0.377381									SRR1102055	Frontal_Cortex	0.388467	0.498334	0.109867			SRR1102055	Frontal_Cortex	0.109867
SRR1315970	Frontal_Cortex	12735	0.412038	527	32	5424	836	0.259583	0.674687	0.457105	0.264045	19554	0.026951	0.00163649	0.277386	0.0427534	0.348727	0.413855									SRR1314163	Frontal_Cortex	0.333928	0.377381	0.043453			SRR1314163	Frontal_Cortex	0.043453
SRR1316940	Frontal_Cortex	18897	0.390629	479	41	5618	884	0.231311	0.70339	0.464562	0.30481	25919	0.0184807	0.00158185	0.216752	0.0341063	0.270921	0.426018									SRR1315970	Frontal_Cortex	0.352038	0.413855	0.0618169			SRR1315970	Frontal_Cortex	0.0618169
SRR1317344	Frontal_Cortex	14287	0.433966	624	29	6969	1094	0.265313	0.647586	0.480481	0.278419	23003	0.0271269	0.00126071	0.30296	0.047559	0.378907	0.417949									SRR1316940	Frontal_Cortex	0.330629	0.426018	0.0953888			SRR1316940	Frontal_Cortex	0.0953888
SRR1318163	Frontal_Cortex	8308	0.422644	525	33	4972	570	0.264587	0.741636	0.46621	0.270391	14408	0.0364381	0.00229039	0.345086	0.0395614	0.423376	0.435706									SRR1317344	Frontal_Cortex	0.373966	0.417949	0.0439834			SRR1317344	Frontal_Cortex	0.0439834
SRR1320115	Frontal_Cortex	6597	0.404446	449	10	4150	431	0.239768	0.8178	0.439625	0.238807	11637	0.0385838	0.000859328	0.356621	0.037037	0.433101	0.434									SRR1318163	Frontal_Cortex	0.362644	0.435706	0.0730617			SRR1318163	Frontal_Cortex	0.0730617
SRR1320963	Frontal_Cortex	9880	0.417368	489	24	5224	708	0.25473	0.698083	0.468496	0.268658	16325	0.0299541	0.00147014	0.32	0.0433691	0.394793	0.422492									SRR1320115	Frontal_Cortex	0.344446	0.434	0.0895542			SRR1320115	Frontal_Cortex	0.0895542
SRR1326179	Frontal_Cortex	18332	0.404732	654	36	7551	1222	0.268986	0.740056	0.490946	0.288605	27795	0.0235294	0.0012952	0.271668	0.0439647	0.340457	0.447148									SRR1320963	Frontal_Cortex	0.357368	0.422492	0.0651241			SRR1320963	Frontal_Cortex	0.0651241
SRR1328895	Frontal_Cortex	11815	0.445228	579	29	6191	933	0.274461	0.665448	0.491134	0.296433	19547	0.0296209	0.0014836	0.316724	0.0477311	0.395559	0.431869									SRR1326179	Frontal_Cortex	0.344732	0.447148	0.102416			SRR1326179	Frontal_Cortex	0.102416
SRR1331579	Frontal_Cortex	15438	0.4016	518	24	5849	1173	0.222886	0.662042	0.471878	0.31471	23002	0.0225198	0.00104339	0.254282	0.0509956	0.328841	0.417879									SRR1328895	Frontal_Cortex	0.385228	0.431869	0.0466409			SRR1328895	Frontal_Cortex	0.0466409
SRR1333741	Frontal_Cortex	13887	0.399626	578	24	5695	821	0.26142	0.796708	0.484503	0.279496	21005	0.0275173	0.00114259	0.271126	0.0390859	0.338872	0.455532									SRR1331579	Frontal_Cortex	0.3416	0.417879	0.0762786			SRR1331579	Frontal_Cortex	0.0762786
SRR1335446	Frontal_Cortex	6803	0.463527	345	24	3576	504	0.261846	0.636583	0.465913	0.340534	11252	0.0306612	0.00213295	0.31781	0.044792	0.395396	0.426219									SRR1333741	Frontal_Cortex	0.339626	0.455532	0.115906			SRR1333741	Frontal_Cortex	0.115906
SRR1336548	Frontal_Cortex	5804	0.451966	291	5	2800	401	0.213175	0.95	0.475167	0.308002	9301	0.031287	0.000537577	0.301043	0.0431136	0.375981	0.486586									SRR1335446	Frontal_Cortex	0.403527	0.426219	0.0226925			SRR1335446	Frontal_Cortex	0.0226925
SRR1337098	Frontal_Cortex	9866	0.422072	593	29	5728	716	0.273909	0.663379	0.472285	0.271539	16932	0.0350224	0.00171273	0.338294	0.0422868	0.417316	0.420278									SRR1336548	Frontal_Cortex	0.391966	0.486586	0.0946207			SRR1336548	Frontal_Cortex	0.0946207
SRR1337412	Frontal_Cortex	10163	0.42652	416	28	4394	634	0.248683	0.737429	0.487704	0.308016	15635	0.026607	0.00179085	0.281036	0.04055	0.349984	0.445458									SRR1337098	Frontal_Cortex	0.362072	0.420278	0.0582061			SRR1337098	Frontal_Cortex	0.0582061
SRR1341365	Frontal_Cortex	11256	0.420557	557	31	6122	853	0.256575	0.71571	0.465939	0.286263	18819	0.0295977	0.00164727	0.32531	0.0453265	0.401881	0.431121									SRR1337412	Frontal_Cortex	0.36652	0.445458	0.0789375			SRR1337412	Frontal_Cortex	0.0789375
SRR1341763	Frontal_Cortex	12125	0.412041	564	30	5997	899	0.25875	0.747233	0.466777	0.310152	19615	0.0287535	0.00152944	0.305735	0.0458323	0.381851	0.445728									SRR1341365	Frontal_Cortex	0.360557	0.431121	0.070565			SRR1341365	Frontal_Cortex	0.070565
SRR1348159	Frontal_Cortex	19187	0.420194	660	39	7780	1562	0.274335	0.715949	0.489338	0.315661	29228	0.0225811	0.00133434	0.266183	0.0534419	0.34354	0.448821									SRR1341763	Frontal_Cortex	0.352041	0.445728	0.0936869			SRR1341763	Frontal_Cortex	0.0936869
SRR1348360	Frontal_Cortex	12549	0.425983	478	11	4994	831	0.245762	0.810727	0.482745	0.271911	18863	0.0253406	0.000583152	0.264751	0.0440545	0.334729	0.452786									SRR1348159	Frontal_Cortex	0.360194	0.448821	0.0886268			SRR1348159	Frontal_Cortex	0.0886268
SRR1354446	Frontal_Cortex	10384	0.418315	568	23	5398	734	0.280109	0.748391	0.471269	0.278969	17107	0.0332028	0.00134448	0.315543	0.0429064	0.392997	0.444685									SRR1348360	Frontal_Cortex	0.365983	0.452786	0.0868032			SRR1348360	Frontal_Cortex	0.0868032
SRR1356444	Frontal_Cortex	11722	0.411103	480	20	5073	747	0.218252	0.7268	0.453783	0.280614	18042	0.0266046	0.00110852	0.281177	0.0414034	0.350294	0.419862									SRR1354446	Frontal_Cortex	0.358315	0.444685	0.0863701			SRR1354446	Frontal_Cortex	0.0863701
SRR1356619	Frontal_Cortex	12896	0.430019	533	38	6375	972	0.248754	0.746658	0.474102	0.262631	20814	0.0256078	0.00182569	0.306284	0.0466993	0.380417	0.433036									SRR1356444	Frontal_Cortex	0.351103	0.419862	0.0687595			SRR1356444	Frontal_Cortex	0.0687595
SRR1357478	Frontal_Cortex	19808	0.381365	526	34	5383	996	0.274892	0.746824	0.483246	0.307316	26747	0.0196658	0.00127117	0.201256	0.0372378	0.259431	0.453069									SRR1356619	Frontal_Cortex	0.370019	0.433036	0.0630174			SRR1356619	Frontal_Cortex	0.0630174
SRR1360128	Frontal_Cortex	4537	0.416349	378	4	2634	294	0.27777	0.78825	0.472192	0.286588	7847	0.0481713	0.000509749	0.33567	0.0374665	0.421817	0.4562									SRR1357478	Frontal_Cortex	0.321365	0.453069	0.131704			SRR1357478	Frontal_Cortex	0.131704
SRR1360563	Frontal_Cortex	13816	0.388443	547	26	5509	857	0.250625	0.645769	0.454762	0.268438	20755	0.0263551	0.00125271	0.26543	0.0412913	0.334329	0.404898									SRR1360128	Frontal_Cortex	0.356349	0.4562	0.0998513			SRR1360128	Frontal_Cortex	0.0998513
SRR1361567	Frontal_Cortex	7545	0.428432	433	23	4264	537	0.269136	0.652304	0.465317	0.277466	12802	0.0338228	0.00179659	0.333073	0.0419466	0.410639	0.416056									SRR1360563	Frontal_Cortex	0.328443	0.404898	0.0764559			SRR1360563	Frontal_Cortex	0.0764559
SRR1367943	Frontal_Cortex	7740	0.398864	531	13	4511	534	0.261124	0.673769	0.44321	0.250886	13329	0.0398379	0.000975317	0.338435	0.040063	0.419311	0.407247									SRR1361567	Frontal_Cortex	0.368432	0.416056	0.0476235			SRR1361567	Frontal_Cortex	0.0476235
SRR1368772	Frontal_Cortex	8320	0.36132	485	6	3807	377	0.238796	0.875833	0.435038	0.21304	12995	0.037322	0.000461716	0.292959	0.0290112	0.359754	0.440677									SRR1367943	Frontal_Cortex	0.338864	0.407247	0.0683832			SRR1367943	Frontal_Cortex	0.0683832
SRR1375571	Frontal_Cortex	6938	0.41483	525	6	4691	576	0.243981	0.699667	0.458109	0.270352	12736	0.0412217	0.000471106	0.368326	0.0452261	0.455245	0.418027									SRR1368772	Frontal_Cortex	0.30132	0.440677	0.139357			SRR1368772	Frontal_Cortex	0.139357
SRR1381673	Frontal_Cortex	4515	0.433698	335	20	2998	318	0.234785	0.69115	0.450777	0.281704	8186	0.0409235	0.0024432	0.366235	0.0388468	0.448449	0.414604									SRR1375571	Frontal_Cortex	0.35483	0.418027	0.0631975			SRR1375571	Frontal_Cortex	0.0631975
SRR1386708	Frontal_Cortex	20290	0.395453	596	43	6292	1152	0.28069	0.685651	0.482465	0.302284	28373	0.0210059	0.00151553	0.22176	0.040602	0.284884	0.437772									SRR1381673	Frontal_Cortex	0.373698	0.414604	0.0409065			SRR1381673	Frontal_Cortex	0.0409065
SRR1387264	Frontal_Cortex	10070	0.402506	573	17	5516	775	0.238674	0.673824	0.462646	0.273239	16951	0.0338033	0.00100289	0.325409	0.04572	0.405935	0.412096									SRR1386708	Frontal_Cortex	0.335453	0.437772	0.10232			SRR1386708	Frontal_Cortex	0.10232
SRR1387809	Frontal_Cortex	23259	0.42366	628	47	7040	1269	0.269634	0.754511	0.506967	0.32766	32243	0.0194771	0.00145768	0.218342	0.0393574	0.278634	0.464693									SRR1387264	Frontal_Cortex	0.342506	0.412096	0.0695894			SRR1387264	Frontal_Cortex	0.0695894
SRR1389979	Frontal_Cortex	8853	0.426151	539	26	4822	639	0.260686	0.737385	0.481552	0.2768	14879	0.0362256	0.00174743	0.324081	0.0429464	0.405	0.439106									SRR1387809	Frontal_Cortex	0.36366	0.464693	0.101032			SRR1387809	Frontal_Cortex	0.101032
SRR1390601	Frontal_Cortex	17515	0.433866	642	35	7113	1343	0.2809	0.7946	0.508173	0.329364	26648	0.0240919	0.00131342	0.266924	0.0503978	0.342727	0.478259									SRR1389979	Frontal_Cortex	0.366151	0.439106	0.0729546			SRR1389979	Frontal_Cortex	0.0729546
SRR1399779	Frontal_Cortex	16463	0.409907	537	30	5398	910	0.280557	0.8044	0.472011	0.305398	23338	0.0230097	0.00128546	0.231297	0.0389922	0.294584	0.465592									SRR1390601	Frontal_Cortex	0.373866	0.478259	0.104394			SRR1390601	Frontal_Cortex	0.104394
SRR1402900	Frontal_Cortex	12145	0.408984	569	34	5797	868	0.270699	0.673147	0.474866	0.295957	19413	0.0293103	0.0017514	0.298614	0.0447123	0.374388	0.428668									SRR1399779	Frontal_Cortex	0.349907	0.465592	0.115684			SRR1399779	Frontal_Cortex	0.115684
SRR1408208	Frontal_Cortex	17192	0.399045	616	40	6629	1066	0.257284	0.729925	0.467183	0.271938	25543	0.0241162	0.00156599	0.259523	0.0417335	0.326939	0.431583									SRR1402900	Frontal_Cortex	0.348984	0.428668	0.0796833			SRR1402900	Frontal_Cortex	0.0796833
SRR1408368	Frontal_Cortex	6147	0.402891	380	7	3607	399	0.238166	0.643286	0.44632	0.246637	10540	0.0360531	0.000664137	0.34222	0.0378558	0.416793	0.393602									SRR1408208	Frontal_Cortex	0.339045	0.431583	0.0925378			SRR1408208	Frontal_Cortex	0.0925378
SRR1413562	Frontal_Cortex	10019	0.429479	430	25	5021	682	0.243314	0.72516	0.479707	0.287384	16177	0.0265809	0.0015454	0.310379	0.0421586	0.380664	0.433891									SRR1408368	Frontal_Cortex	0.342891	0.393602	0.0507113			SRR1408368	Frontal_Cortex	0.0507113
SRR1414897	Frontal_Cortex	11741	0.423149	547	23	5378	789	0.275971	0.696478	0.479917	0.295418	18478	0.0296028	0.00124472	0.291049	0.0426994	0.364596	0.436946									SRR1413562	Frontal_Cortex	0.369479	0.433891	0.0644118			SRR1413562	Frontal_Cortex	0.0644118
SRR1415234	Frontal_Cortex	9547	0.416198	427	36	4975	622	0.235904	0.813694	0.467277	0.291952	15607	0.0273595	0.00230666	0.318767	0.0398539	0.388287	0.452207									SRR1414897	Frontal_Cortex	0.363149	0.436946	0.0737973			SRR1414897	Frontal_Cortex	0.0737973
SRR1416477	Frontal_Cortex	12306	0.436612	552	21	5597	904	0.282317	0.758	0.517929	0.323417	19380	0.028483	0.00108359	0.288803	0.046646	0.365015	0.470416									SRR1415234	Frontal_Cortex	0.356198	0.452207	0.096009			SRR1415234	Frontal_Cortex	0.096009
SRR1416754	Frontal_Cortex	6867	0.424504	404	23	4125	490	0.249807	0.658043	0.45583	0.271408	11909	0.0339239	0.00193131	0.346377	0.0411454	0.423377	0.408772									SRR1416477	Frontal_Cortex	0.376612	0.470416	0.0938036			SRR1416477	Frontal_Cortex	0.0938036
SRR1418127	Frontal_Cortex	8715	0.424392	460	30	4924	603	0.228648	0.6964	0.451452	0.266748	14732	0.0312245	0.00203638	0.334238	0.0409313	0.408431	0.410812									SRR1416754	Frontal_Cortex	0.364504	0.408772	0.0442685			SRR1416754	Frontal_Cortex	0.0442685
SRR1418837	Frontal_Cortex	11410	0.435099	534	23	5698	973	0.259927	0.703087	0.508373	0.324098	18638	0.0286511	0.00123404	0.305719	0.0522052	0.38781	0.448871									SRR1418127	Frontal_Cortex	0.364392	0.410812	0.0464196			SRR1418127	Frontal_Cortex	0.0464196
SRR1421177	Frontal_Cortex	11871	0.445523	559	17	5607	1030	0.298138	0.602471	0.536752	0.337855	19084	0.0292916	0.000890799	0.293806	0.0539719	0.377961	0.443804									SRR1418837	Frontal_Cortex	0.375099	0.448871	0.0737717			SRR1418837	Frontal_Cortex	0.0737717
SRR1432123	Frontal_Cortex	25242	0.397777	631	63	7728	1407	0.261439	0.759413	0.467681	0.283948	35071	0.0179921	0.00179636	0.220353	0.0401186	0.28026	0.44312									SRR1421177	Frontal_Cortex	0.385523	0.443804	0.0582812			SRR1421177	Frontal_Cortex	0.0582812
SRR1433796	Frontal_Cortex	11746	0.410668	388	18	4599	735	0.22834	0.766611	0.480563	0.284282	17486	0.0221892	0.00102939	0.26301	0.0420336	0.328263	0.439949									SRR1432123	Frontal_Cortex	0.337777	0.44312	0.105343			SRR1432123	Frontal_Cortex	0.105343
SRR1434526	Frontal_Cortex	10796	0.432456	576	43	6408	845	0.245243	0.742	0.461752	0.284212	18668	0.0308549	0.00230341	0.343261	0.0452646	0.421684	0.433302									SRR1433796	Frontal_Cortex	0.350668	0.439949	0.0892808			SRR1433796	Frontal_Cortex	0.0892808
SRR1435020	Frontal_Cortex	13362	0.392028	568	23	5802	831	0.246273	0.75313	0.463721	0.264247	20586	0.0275916	0.00111726	0.281842	0.0403672	0.350918	0.431843									SRR1434526	Frontal_Cortex	0.372456	0.433302	0.0608461			SRR1434526	Frontal_Cortex	0.0608461
SRR1435293	Frontal_Cortex	8507	0.378891	475	7	4065	394	0.228011	0.824571	0.442897	0.243515	13448	0.0353212	0.000520523	0.302275	0.029298	0.367415	0.434749									SRR1435020	Frontal_Cortex	0.332028	0.431843	0.0998143			SRR1435020	Frontal_Cortex	0.0998143
SRR1435775	Frontal_Cortex	8286	0.394247	473	11	3753	468	0.272655	0.709909	0.456796	0.245244	12991	0.0364098	0.00084674	0.288892	0.0360249	0.362174	0.421151									SRR1435293	Frontal_Cortex	0.318891	0.434749	0.115858			SRR1435293	Frontal_Cortex	0.115858
SRR1437538	Frontal_Cortex	11846	0.392958	406	33	3825	555	0.256411	0.71697	0.444421	0.288328	16665	0.0243624	0.0019802	0.229523	0.0333033	0.289169	0.426532									SRR1435775	Frontal_Cortex	0.334247	0.421151	0.0869041			SRR1435775	Frontal_Cortex	0.0869041
SRR1439873	Frontal_Cortex	17261	0.373077	628	31	6339	931	0.252309	0.652065	0.455806	0.254564	25190	0.0249305	0.00123065	0.251647	0.0369591	0.314768	0.403686									SRR1437538	Frontal_Cortex	0.332958	0.426532	0.093574			SRR1437538	Frontal_Cortex	0.093574
SRR1440986	Frontal_Cortex	23993	0.390969	632	57	7332	1336	0.263551	0.714947	0.47046	0.2805	33350	0.0189505	0.00170915	0.21985	0.04006	0.28057	0.432365									SRR1439873	Frontal_Cortex	0.313077	0.403686	0.090609			SRR1439873	Frontal_Cortex	0.090609
SRR1442571	Frontal_Cortex	9679	0.438948	469	27	5046	683	0.259	0.696889	0.471437	0.294408	15904	0.0294894	0.00169769	0.317279	0.0429452	0.391411	0.430433									SRR1440986	Frontal_Cortex	0.330969	0.432365	0.101395			SRR1440986	Frontal_Cortex	0.101395
SRR1444622	Frontal_Cortex	4907	0.427353	332	9	3464	356	0.232633	0.787333	0.446264	0.271579	9068	0.0366123	0.000992501	0.382003	0.0392589	0.458866	0.434452									SRR1442571	Frontal_Cortex	0.378948	0.430433	0.0514857			SRR1442571	Frontal_Cortex	0.0514857
SRR1444678	Frontal_Cortex	4530	0.418498	419	9	3683	313	0.235036	0.656556	0.439378	0.266495	8954	0.0467947	0.00100514	0.411325	0.0349564	0.494081	0.399366									SRR1444622	Frontal_Cortex	0.367353	0.434452	0.0670996			SRR1444622	Frontal_Cortex	0.0670996
SRR1447693	Frontal_Cortex	12845	0.422823	560	42	6097	849	0.253163	0.636286	0.463049	0.274227	20393	0.0274604	0.00205953	0.298975	0.0416319	0.370127	0.406681									SRR1444678	Frontal_Cortex	0.358498	0.399366	0.0408677			SRR1444678	Frontal_Cortex	0.0408677
SRR1453341	Frontal_Cortex	15308	0.428368	533	47	6151	1074	0.27355	0.745617	0.490269	0.302025	23113	0.0230606	0.00203349	0.266127	0.0464674	0.337689	0.452865									SRR1447693	Frontal_Cortex	0.362823	0.406681	0.0438585			SRR1447693	Frontal_Cortex	0.0438585
SRR1453851	Frontal_Cortex	12103	0.38824	572	24	5758	791	0.242467	0.665208	0.455254	0.26074	19248	0.0297174	0.00124688	0.299148	0.0410952	0.371207	0.405917									SRR1453341	Frontal_Cortex	0.368368	0.452865	0.0844974			SRR1453341	Frontal_Cortex	0.0844974
SRR1454803	Frontal_Cortex	18512	0.410053	479	14	4589	1066	0.272347	0.765357	0.552507	0.351184	24660	0.0194242	0.000567721	0.186091	0.0432279	0.249311	0.485349									SRR1453851	Frontal_Cortex	0.32824	0.405917	0.0776768			SRR1453851	Frontal_Cortex	0.0776768
SRR1455925	Frontal_Cortex	19542	0.386881	683	35	7831	1371	0.268625	0.733229	0.464212	0.27069	29462	0.0231824	0.00118797	0.2658	0.0465345	0.336705	0.434189									SRR1454803	Frontal_Cortex	0.350053	0.485349	0.135295			SRR1454803	Frontal_Cortex	0.135295
SRR1457482	Frontal_Cortex	11662	0.410019	514	17	5104	893	0.233733	0.824529	0.474361	0.294885	18190	0.0282573	0.000934579	0.280594	0.0490929	0.358879	0.456877									SRR1455925	Frontal_Cortex	0.326881	0.434189	0.107308			SRR1455925	Frontal_Cortex	0.107308
SRR1457503	Frontal_Cortex	5718	0.423955	396	5	3477	369	0.24896	0.5918	0.468251	0.278507	9965	0.0397391	0.000501756	0.348921	0.0370296	0.426192	0.396879									SRR1457482	Frontal_Cortex	0.350019	0.456877	0.106858			SRR1457482	Frontal_Cortex	0.106858
SRR1464373	Frontal_Cortex	10008	0.421423	609	24	6558	917	0.257949	0.6815	0.461763	0.288892	18116	0.0336167	0.0013248	0.362	0.0506182	0.44756	0.422526									SRR1457503	Frontal_Cortex	0.363955	0.396879	0.0329242			SRR1457503	Frontal_Cortex	0.0329242
SRR1468514	Frontal_Cortex	27619	0.42182	672	58	8481	1921	0.279749	0.803707	0.515233	0.334402	38751	0.0173415	0.00149674	0.218859	0.0495729	0.28727	0.483272									SRR1464373	Frontal_Cortex	0.361423	0.422526	0.0611027			SRR1464373	Frontal_Cortex	0.0611027
SRR1468955	Frontal_Cortex	13132	0.405746	477	31	4959	763	0.27186	0.704871	0.469837	0.275126	19362	0.0246359	0.00160107	0.25612	0.0394071	0.321764	0.430423									SRR1468514	Frontal_Cortex	0.36182	0.483272	0.121453			SRR1468514	Frontal_Cortex	0.121453
SRR1471817	Frontal_Cortex	4750	0.386221	280	2	2499	164	0.228579	0.9645	0.424677	0.233512	7695	0.0363873	0.000259909	0.324756	0.0213125	0.382716	0.462817									SRR1468955	Frontal_Cortex	0.345746	0.430423	0.0846779			SRR1468955	Frontal_Cortex	0.0846779
SRR1471943	Frontal_Cortex	14224	0.416596	624	32	6814	1101	0.265303	0.673375	0.466812	0.303628	22795	0.0273744	0.00140382	0.298925	0.0483001	0.376004	0.427279									SRR1471817	Frontal_Cortex	0.326221	0.462817	0.136595			SRR1471817	Frontal_Cortex	0.136595
SRR1474553	Frontal_Cortex	8709	0.426886	528	23	5006	670	0.265973	0.625652	0.477632	0.284615	14936	0.0353508	0.0015399	0.335163	0.0448581	0.416912	0.413468									SRR1471943	Frontal_Cortex	0.356596	0.427279	0.0706832			SRR1471943	Frontal_Cortex	0.0706832
SRR1474777	Frontal_Cortex	18212	0.393048	565	30	6045	965	0.262214	0.767433	0.461105	0.284948	25817	0.0218848	0.00116203	0.234148	0.0373785	0.294573	0.443925									SRR1474553	Frontal_Cortex	0.366886	0.413468	0.0465823			SRR1474553	Frontal_Cortex	0.0465823
SRR1476571	Frontal_Cortex	7474	0.414756	342	22	4001	380	0.200675	0.595955	0.428193	0.257547	12219	0.0279892	0.00180047	0.327441	0.0310991	0.38833	0.370593									SRR1474777	Frontal_Cortex	0.333048	0.443925	0.110877			SRR1474777	Frontal_Cortex	0.110877
SRR1485459	Frontal_Cortex	18312	0.423384	624	29	7234	1439	0.228588	0.730552	0.502448	0.299196	27638	0.0225776	0.00104928	0.261741	0.052066	0.337434	0.440196									SRR1476571	Frontal_Cortex	0.354756	0.370593	0.0158362			SRR1476571	Frontal_Cortex	0.0158362
SRR1487194	Frontal_Cortex	16098	0.38718	649	37	7138	1031	0.243727	0.722405	0.456632	0.242736	24953	0.0260089	0.00148279	0.286058	0.0413177	0.354867	0.416375									SRR1485459	Frontal_Cortex	0.363384	0.440196	0.0768118			SRR1485459	Frontal_Cortex	0.0768118
SRR1487362	Frontal_Cortex	26872	0.435823	581	25	5459	1301	0.396759	0.75264	0.61015	0.395628	34238	0.0169694	0.000730183	0.159443	0.0379987	0.215141	0.538794									SRR1487194	Frontal_Cortex	0.32718	0.416375	0.0891957			SRR1487194	Frontal_Cortex	0.0891957
SRR1487685	Frontal_Cortex	10764	0.448262	478	16	5539	998	0.255715	0.749938	0.499804	0.345114	17795	0.0268615	0.000899129	0.311267	0.0560832	0.395111	0.462643									SRR1487362	Frontal_Cortex	0.375823	0.538794	0.162971			SRR1487362	Frontal_Cortex	0.162971
SRR1488651	Frontal_Cortex	4161	0.412227	268	24	2462	215	0.241549	0.653583	0.433069	0.262763	7130	0.0375877	0.00336606	0.345302	0.0301543	0.41641	0.397741									SRR1487685	Frontal_Cortex	0.388262	0.462643	0.0743806			SRR1487685	Frontal_Cortex	0.0743806
SRR1498550	Frontal_Cortex	11629	0.389828	414	20	4634	617	0.210256	0.70375	0.444628	0.275447	17314	0.0239113	0.00115513	0.267645	0.0356359	0.328347	0.40852									SRR1488651	Frontal_Cortex	0.352227	0.397741	0.0455142			SRR1488651	Frontal_Cortex	0.0455142
SRR1500868	Frontal_Cortex	7201	0.42775	412	20	4277	469	0.232981	0.5729	0.449758	0.277535	12379	0.0332822	0.00161564	0.345504	0.0378867	0.418289	0.383293									SRR1498550	Frontal_Cortex	0.329828	0.40852	0.0786929			SRR1498550	Frontal_Cortex	0.0786929
SRR2157460	Frontal_Cortex	86918	0.371179	820	104	11721	3571	0.289285	0.807625	0.511361	0.340716	103134	0.00795082	0.0010084	0.113648	0.0346249	0.157232	0.487247									SRR1500868	Frontal_Cortex	0.36775	0.383293	0.0155429			SRR1500868	Frontal_Cortex	0.0155429
SRR2166648	Frontal_Cortex	90701	0.38042	817	89	11420	3363	0.296431	0.827764	0.539513	0.330186	106390	0.00767929	0.000836545	0.107341	0.0316101	0.147467	0.498474									SRR2157460	Frontal_Cortex	0.311179	0.487247	0.176068			SRR2157460	Frontal_Cortex	0.176068
SRR595926	Frontal_Cortex	18493	0.391347	630	37	6841	1115	0.253948	0.679189	0.454836	0.28816	27116	0.0232335	0.00136451	0.252286	0.0411196	0.318004	0.419033									SRR2166648	Frontal_Cortex	0.32042	0.498474	0.178054			SRR2166648	Frontal_Cortex	0.178054
SRR600361	Frontal_Cortex	13458	0.428375	557	30	6198	1023	0.26695	0.751667	0.485515	0.298936	21266	0.026192	0.0014107	0.291451	0.048105	0.367159	0.450767									SRR595926	Frontal_Cortex	0.331347	0.419033	0.0876861			SRR595926	Frontal_Cortex	0.0876861
SRR601500	Frontal_Cortex	16035	0.423841	637	35	7567	1418	0.262537	0.716543	0.474364	0.29345	25692	0.0247937	0.00136229	0.294527	0.0551923	0.375876	0.436724									SRR600361	Frontal_Cortex	0.368375	0.450767	0.0823925			SRR600361	Frontal_Cortex	0.0823925
SRR602314	Frontal_Cortex	12704	0.432546	586	18	6456	1185	0.258889	0.707889	0.488763	0.315163	20949	0.0279727	0.00085923	0.308177	0.0565659	0.393575	0.442676									SRR601500	Frontal_Cortex	0.363841	0.436724	0.0728826			SRR601500	Frontal_Cortex	0.0728826
SRR602516	Frontal_Cortex	21789	0.424958	601	27	7004	1561	0.243143	0.819926	0.508142	0.307783	30982	0.0193984	0.000871474	0.226067	0.0503841	0.296721	0.469748									SRR602314	Frontal_Cortex	0.372546	0.442676	0.0701297			SRR602314	Frontal_Cortex	0.0701297
SRR602704	Frontal_Cortex	19388	0.409939	689	49	8285	1432	0.25701	0.680429	0.466158	0.288048	29843	0.0230875	0.00164193	0.27762	0.0479845	0.350333	0.422911									SRR602516	Frontal_Cortex	0.364958	0.469748	0.10479			SRR602516	Frontal_Cortex	0.10479
SRR604456	Frontal_Cortex	9357	0.421097	467	16	4926	743	0.215441	0.698313	0.448789	0.288509	15509	0.0301115	0.00103166	0.317622	0.0479077	0.396673	0.412763									SRR602704	Frontal_Cortex	0.349939	0.422911	0.0729723			SRR602704	Frontal_Cortex	0.0729723
SRR612563	Frontal_Cortex	753	0.480041	152	2	1415	61	0.292888	0.7	0.466416	0.368377	2383	0.0637851	0.000839278	0.593789	0.025598	0.684012	0.45692									SRR604456	Frontal_Cortex	0.361097	0.412763	0.0516656			SRR604456	Frontal_Cortex	0.0516656
SRR613627	Frontal_Cortex	20126	0.442338	562	37	7003	1438	0.244765	0.718514	0.502867	0.306677	29166	0.019269	0.0012686	0.240108	0.049304	0.30995	0.443206									SRR612563	Frontal_Cortex	0.420041	0.45692	0.0368792			SRR612563	Frontal_Cortex	0.0368792
SRR614802	Frontal_Cortex	8085	0.465179	534	27	5208	760	0.268307	0.645741	0.485964	0.316792	14614	0.0365403	0.00184754	0.356371	0.0520049	0.446763	0.429201									SRR613627	Frontal_Cortex	0.382338	0.443206	0.0608679			SRR613627	Frontal_Cortex	0.0608679
SRR657127	Frontal_Cortex	30764	0.655668	279	30	2963	452	0.337986	0.899733	0.606504	0.493009	34488	0.00808977	0.000869868	0.0859139	0.013106	0.10798	0.584308									SRR614802	Frontal_Cortex	0.405179	0.429201	0.0240218			SRR614802	Frontal_Cortex	0.0240218
SRR657635	Frontal_Cortex	35290	0.462854	599	44	6748	1227	0.252444	0.871659	0.512209	0.367481	43908	0.0136422	0.0010021	0.153685	0.0279448	0.196274	0.500948									SRR657127	Frontal_Cortex	0.595668	0.584308	-0.0113596			SRR657127	Frontal_Cortex	-0.0113596
SRR657754	Frontal_Cortex	36727	0.463395	628	62	7334	1525	0.29507	0.806403	0.517243	0.37032	46276	0.0135707	0.00133979	0.158484	0.0329544	0.206349	0.497259									SRR657635	Frontal_Cortex	0.402854	0.500948	0.0980946			SRR657635	Frontal_Cortex	0.0980946
SRR657777	Frontal_Cortex	7894	0.459191	403	7	3507	479	0.287767	0.758286	0.480261	0.358862	12290	0.0327909	0.000569569	0.285354	0.0389748	0.357689	0.471294									SRR657754	Frontal_Cortex	0.403395	0.497259	0.0938646			SRR657754	Frontal_Cortex	0.0938646
SRR658307	Frontal_Cortex	34386	0.544125	499	46	5669	1099	0.289343	0.78913	0.543771	0.419986	41699	0.0119667	0.00110314	0.135951	0.0263555	0.175376	0.510558									SRR657777	Frontal_Cortex	0.399191	0.471294	0.0721027			SRR657777	Frontal_Cortex	0.0721027
SRR661349	Frontal_Cortex	17140	0.418863	635	46	7147	1212	0.271855	0.77063	0.467577	0.314834	26180	0.0242552	0.00175707	0.272995	0.0462949	0.345302	0.456224									SRR658307	Frontal_Cortex	0.484125	0.510558	0.0264321			SRR658307	Frontal_Cortex	0.0264321
SRR661973	Frontal_Cortex	59355	0.475254	717	108	9779	2327	0.308294	0.804481	0.537371	0.381011	72286	0.00991893	0.00149407	0.135282	0.0321916	0.178887	0.50779									SRR661349	Frontal_Cortex	0.358863	0.456224	0.097361			SRR661349	Frontal_Cortex	0.097361
SRR662233	Frontal_Cortex	39741	0.449724	668	58	8200	1684	0.297358	0.77269	0.515467	0.355689	50351	0.0132669	0.00115191	0.162857	0.0334452	0.210721	0.485301									SRR661973	Frontal_Cortex	0.415254	0.50779	0.0925355			SRR661973	Frontal_Cortex	0.0925355
SRR662534	Frontal_Cortex	17781	0.428171	627	34	6686	1153	0.2787	0.809971	0.514137	0.300184	26281	0.0238575	0.00129371	0.254404	0.043872	0.323428	0.475748									SRR662233	Frontal_Cortex	0.389724	0.485301	0.0955769			SRR662233	Frontal_Cortex	0.0955769
SRR663633	Frontal_Cortex	12521	0.500984	323	29	3243	394	0.273189	0.753586	0.49124	0.346434	16510	0.0195639	0.00175651	0.196426	0.0238643	0.241611	0.466112									SRR662534	Frontal_Cortex	0.368171	0.475748	0.107577			SRR662534	Frontal_Cortex	0.107577
SRR814967	Frontal_Cortex	27524	0.414033	687	75	8790	1689	0.269885	0.698147	0.47656	0.300516	38765	0.0177222	0.00193473	0.226751	0.0435702	0.289978	0.436277									SRR663633	Frontal_Cortex	0.440984	0.466112	0.0251287			SRR663633	Frontal_Cortex	0.0251287
SRR818033	Frontal_Cortex	35021	0.416949	636	55	8281	1892	0.247734	0.847709	0.515377	0.312797	45885	0.0138607	0.00119865	0.180473	0.0412335	0.236766	0.480904									SRR814967	Frontal_Cortex	0.354033	0.436277	0.082244			SRR814967	Frontal_Cortex	0.082244
SRR818210	Frontal_Cortex	22224	0.396652	656	50	7157	1154	0.287444	0.7644	0.472514	0.275044	31241	0.020998	0.00160046	0.22909	0.0369386	0.288627	0.44985									SRR818033	Frontal_Cortex	0.356949	0.480904	0.123956			SRR818033	Frontal_Cortex	0.123956
SRR821602	Frontal_Cortex	10945	0.514358	365	25	3758	596	0.275734	0.67044	0.505363	0.395357	15689	0.0232647	0.00159347	0.239531	0.0379884	0.302377	0.461724									SRR818210	Frontal_Cortex	0.336652	0.44985	0.113198			SRR818210	Frontal_Cortex	0.113198
SRR1088389	Hippocampus	11498	0.430959	466	32	4741	660	0.24367	0.660281	0.475989	0.282871	17397	0.0267862	0.0018394	0.272518	0.0379376	0.339081	0.415703									SRR821602	Frontal_Cortex	0.454358	0.461724	0.00736592			SRR821602	Frontal_Cortex	0.00736592
SRR1093773	Hippocampus	13069	0.467487	388	38	5730	958	0.230848	0.813184	0.496635	0.327256	20183	0.0192241	0.00188277	0.283902	0.0474657	0.352475	0.466981									SRR1088389	Hippocampus	0.370959	0.415703	0.044744			SRR1088389	Hippocampus	0.044744
SRR1096851	Hippocampus	13833	0.420244	525	42	5891	960	0.250206	0.728452	0.472028	0.319827	21251	0.0247047	0.00197638	0.27721	0.0451743	0.349066	0.442628									SRR1093773	Hippocampus	0.407487	0.466981	0.059494			SRR1093773	Hippocampus	0.059494
SRR1097978	Hippocampus	4734	0.452223	281	7	2370	293	0.247879	0.682143	0.477764	0.296495	7685	0.0365647	0.000910865	0.308393	0.0381262	0.383995	0.42607									SRR1096851	Hippocampus	0.360244	0.442628	0.0823847			SRR1096851	Hippocampus	0.0823847
SRR1312743	Hippocampus	12088	0.43935	431	51	5966	958	0.224267	0.703529	0.481593	0.310736	19494	0.0221094	0.00261619	0.306043	0.0491433	0.379912	0.430031									SRR1097978	Hippocampus	0.392223	0.42607	0.0338468			SRR1097978	Hippocampus	0.0338468
SRR1318067	Hippocampus	15881	0.405228	550	33	6214	1126	0.247149	0.794455	0.487665	0.31578	23804	0.0231054	0.00138632	0.261049	0.047303	0.332843	0.461262									SRR1312743	Hippocampus	0.37935	0.430031	0.0506816			SRR1312743	Hippocampus	0.0506816
SRR1319158	Hippocampus	10422	0.424241	451	44	5226	616	0.23347	0.651591	0.445695	0.269802	16759	0.0269109	0.00262545	0.311832	0.0367564	0.378125	0.40014									SRR1318067	Hippocampus	0.345228	0.461262	0.116034			SRR1318067	Hippocampus	0.116034
SRR1319539	Hippocampus	5933	0.438248	418	21	3980	398	0.237981	0.677143	0.455702	0.285779	10750	0.0388837	0.00195349	0.370233	0.0370233	0.448093	0.414151									SRR1319158	Hippocampus	0.364241	0.40014	0.0358989			SRR1319158	Hippocampus	0.0358989
SRR1322768	Hippocampus	5412	0.475339	256	18	2800	204	0.253383	0.683111	0.462059	0.289456	8690	0.0294591	0.00207135	0.322209	0.0234753	0.377215	0.422002									SRR1319539	Hippocampus	0.378248	0.414151	0.0359032			SRR1319539	Hippocampus	0.0359032
SRR1323196	Hippocampus	10161	0.42402	428	29	4786	779	0.233386	0.676069	0.478896	0.345893	16183	0.0264475	0.001792	0.295742	0.0481369	0.372119	0.433561									SRR1322768	Hippocampus	0.415339	0.422002	0.00666358			SRR1322768	Hippocampus	0.00666358
SRR1323536	Hippocampus	9061	0.452299	446	39	5223	828	0.236025	0.740615	0.481803	0.332516	15597	0.0285952	0.00250048	0.334872	0.0530871	0.419055	0.44774									SRR1323196	Hippocampus	0.36402	0.433561	0.0695407			SRR1323196	Hippocampus	0.0695407
SRR1325964	Hippocampus	7653	0.499396	308	37	3995	430	0.262565	0.720486	0.472238	0.316363	12423	0.0247927	0.00297835	0.321581	0.0346132	0.383965	0.442913									SRR1323536	Hippocampus	0.392299	0.44774	0.0554407			SRR1323536	Hippocampus	0.0554407
SRR1328035	Hippocampus	3543	0.457854	215	7	2010	147	0.221586	0.681429	0.429528	0.26915	5922	0.0363053	0.00118203	0.339412	0.0248227	0.401722	0.400423									SRR1325964	Hippocampus	0.439396	0.442913	0.00351694			SRR1325964	Hippocampus	0.00351694
SRR1329090	Hippocampus	10021	0.421138	428	47	4678	563	0.245995	0.744213	0.454605	0.259401	15737	0.0271971	0.00298659	0.297261	0.0357756	0.36322	0.426054									SRR1328035	Hippocampus	0.397854	0.400423	0.00256936			SRR1328035	Hippocampus	0.00256936
SRR1334440	Hippocampus	4821	0.444483	254	11	2363	302	0.2455	0.908	0.487974	0.292828	7751	0.03277	0.00141917	0.304864	0.0389627	0.378016	0.483575									SRR1329090	Hippocampus	0.361138	0.426054	0.0649159			SRR1329090	Hippocampus	0.0649159
SRR1335047	Hippocampus	7954	0.487408	281	23	3457	498	0.264267	0.654478	0.508641	0.348464	12213	0.0230083	0.00188324	0.283059	0.0407762	0.348727	0.443963									SRR1334440	Hippocampus	0.384483	0.483575	0.0990922			SRR1334440	Hippocampus	0.0990922
SRR1337431	Hippocampus	3881	0.445827	212	15	1945	144	0.256283	0.7156	0.43099	0.269708	6197	0.0342101	0.00242053	0.313862	0.0232371	0.373729	0.418145									SRR1335047	Hippocampus	0.427408	0.443963	0.0165549			SRR1335047	Hippocampus	0.0165549
SRR1338584	Hippocampus	17072	0.420484	399	26	4895	974	0.229168	0.743654	0.51336	0.329687	23366	0.0170761	0.00111273	0.209492	0.0416845	0.269366	0.453967									SRR1337431	Hippocampus	0.385827	0.418145	0.0323183			SRR1337431	Hippocampus	0.0323183
SRR1339387	Hippocampus	17494	0.451861	503	39	5709	825	0.256881	0.724256	0.497034	0.300684	24570	0.0204721	0.0015873	0.232357	0.0335775	0.287993	0.444714									SRR1338584	Hippocampus	0.360484	0.453967	0.093483			SRR1338584	Hippocampus	0.093483
SRR1340463	Hippocampus	14394	0.414144	444	17	4273	416	0.203372	0.692353	0.455105	0.259276	19544	0.022718	0.000869832	0.218635	0.0212853	0.263508	0.402527									SRR1339387	Hippocampus	0.391861	0.444714	0.0528526			SRR1339387	Hippocampus	0.0528526
SRR1341898	Hippocampus	9779	0.451665	371	49	5111	798	0.246178	0.709143	0.4822	0.313253	16108	0.023032	0.00304197	0.317296	0.0495406	0.39291	0.437693									SRR1340463	Hippocampus	0.354144	0.402527	0.0483824			SRR1340463	Hippocampus	0.0483824
SRR1348339	Hippocampus	10298	0.397364	522	24	5208	619	0.253111	0.704042	0.468341	0.272281	16671	0.0313119	0.00143963	0.312399	0.0371303	0.382281	0.424444									SRR1341898	Hippocampus	0.391665	0.437693	0.0460281			SRR1341898	Hippocampus	0.0460281
SRR1348424	Hippocampus	23759	0.407742	444	75	7443	1538	0.215502	0.785107	0.482336	0.306728	33259	0.0133498	0.00225503	0.223789	0.0462431	0.285637	0.447418									SRR1348339	Hippocampus	0.337364	0.424444	0.0870797			SRR1348339	Hippocampus	0.0870797
SRR1349013	Hippocampus	19737	0.357446	514	38	5526	763	0.219854	0.638737	0.430744	0.253663	26578	0.0193393	0.00142975	0.207916	0.028708	0.257393	0.385749									SRR1348424	Hippocampus	0.347742	0.447418	0.0996761			SRR1348424	Hippocampus	0.0996761
SRR1354689	Hippocampus	12503	0.377287	368	18	3468	325	0.198875	0.646333	0.41722	0.232551	16682	0.0220597	0.00107901	0.207889	0.0194821	0.25051	0.373745									SRR1349013	Hippocampus	0.297446	0.385749	0.0883034			SRR1349013	Hippocampus	0.0883034
SRR1355373	Hippocampus	21587	0.425483	435	59	6041	788	0.226811	0.733017	0.465527	0.267136	28910	0.0150467	0.00204082	0.208959	0.027257	0.253303	0.423123									SRR1354689	Hippocampus	0.317287	0.373745	0.0564575			SRR1354689	Hippocampus	0.0564575
SRR1357021	Hippocampus	11945	0.414521	496	20	4459	452	0.238744	0.74505	0.450859	0.268595	17372	0.0285517	0.00115128	0.256677	0.0260189	0.312399	0.425812									SRR1355373	Hippocampus	0.365483	0.423123	0.0576401			SRR1355373	Hippocampus	0.0576401
SRR1358501	Hippocampus	12766	0.428572	543	42	6491	1040	0.27126	0.763762	0.481497	0.305275	20882	0.0260033	0.0020113	0.310842	0.0498037	0.38866	0.455448									SRR1357021	Hippocampus	0.354521	0.425812	0.0712911			SRR1357021	Hippocampus	0.0712911
SRR1358826	Hippocampus	14421	0.444687	466	39	6044	1089	0.250002	0.719282	0.511098	0.333873	22059	0.0211252	0.00176799	0.273992	0.0493676	0.346253	0.453564									SRR1358501	Hippocampus	0.368572	0.455448	0.0868763			SRR1358501	Hippocampus	0.0868763
SRR1362464	Hippocampus	6581	0.435949	322	23	3626	404	0.228127	0.703	0.449503	0.291097	10956	0.0293903	0.00209931	0.33096	0.0368748	0.399325	0.417932									SRR1358826	Hippocampus	0.384687	0.453564	0.0688764			SRR1358826	Hippocampus	0.0688764
SRR1362643	Hippocampus	14981	0.46926	386	28	4648	953	0.258536	0.780357	0.517266	0.387714	20996	0.0183845	0.00133359	0.221376	0.0453896	0.286483	0.485968									SRR1362464	Hippocampus	0.375949	0.417932	0.0419826			SRR1362464	Hippocampus	0.0419826
SRR1362888	Hippocampus	13709	0.375788	455	35	4838	580	0.238145	0.614829	0.434314	0.243452	19617	0.0231942	0.00178417	0.246623	0.0295662	0.301167	0.382685									SRR1362643	Hippocampus	0.40926	0.485968	0.0767082			SRR1362643	Hippocampus	0.0767082
SRR1366579	Hippocampus	12746	0.43502	360	38	3931	517	0.248653	0.689447	0.459305	0.276112	17592	0.0204638	0.00216007	0.223454	0.0293884	0.275466	0.418379									SRR1362888	Hippocampus	0.315788	0.382685	0.0668974			SRR1362888	Hippocampus	0.0668974
SRR1368964	Hippocampus	10263	0.450379	348	31	3859	401	0.239629	0.685258	0.474689	0.300524	14902	0.0233526	0.00208026	0.258959	0.0269091	0.3113	0.425025									SRR1366579	Hippocampus	0.37502	0.418379	0.0433594			SRR1366579	Hippocampus	0.0433594
SRR1370797	Hippocampus	13645	0.408757	526	39	6026	826	0.229084	0.672897	0.470626	0.2691	21062	0.0249739	0.00185168	0.286108	0.0392175	0.352151	0.410427									SRR1368964	Hippocampus	0.390379	0.425025	0.0346465			SRR1368964	Hippocampus	0.0346465
SRR1375308	Hippocampus	16614	0.435132	597	41	6932	1272	0.274439	0.702171	0.511266	0.326552	25456	0.0234522	0.00161062	0.272313	0.0499686	0.347344	0.453607									SRR1370797	Hippocampus	0.348757	0.410427	0.0616696			SRR1370797	Hippocampus	0.0616696
SRR1377927	Hippocampus	15780	0.438646	412	38	4306	492	0.260539	0.740816	0.458869	0.279287	21028	0.0195929	0.00180711	0.204775	0.0233974	0.249572	0.434877									SRR1375308	Hippocampus	0.375132	0.453607	0.0784753			SRR1375308	Hippocampus	0.0784753
SRR1378155	Hippocampus	26102	0.429997	497	62	5925	965	0.234767	0.737177	0.468317	0.310108	33551	0.0148133	0.00184793	0.176597	0.0287622	0.22202	0.437592									SRR1377927	Hippocampus	0.378646	0.434877	0.056231			SRR1377927	Hippocampus	0.056231
SRR1380680	Hippocampus	8761	0.442932	396	13	3432	370	0.254429	0.643462	0.472652	0.280519	12972	0.0305273	0.00100216	0.26457	0.028523	0.324622	0.412765									SRR1378155	Hippocampus	0.369997	0.437592	0.0675949			SRR1378155	Hippocampus	0.0675949
SRR1383612	Hippocampus	12440	0.43941	330	13	3958	585	0.213306	0.688462	0.467592	0.29852	17326	0.0190465	0.000750317	0.228443	0.0337643	0.282004	0.41697									SRR1380680	Hippocampus	0.382932	0.412765	0.0298338			SRR1380680	Hippocampus	0.0298338
SRR1387032	Hippocampus	4037	0.455322	251	12	2237	247	0.24194	0.767	0.459915	0.308842	6784	0.0369988	0.00176887	0.329746	0.0364092	0.404923	0.444424									SRR1383612	Hippocampus	0.37941	0.41697	0.0375596			SRR1383612	Hippocampus	0.0375596
SRR1388305	Hippocampus	13235	0.400467	447	21	4289	536	0.266387	0.607571	0.451657	0.264597	18528	0.0241256	0.00113342	0.231487	0.0289292	0.285676	0.397553									SRR1387032	Hippocampus	0.395322	0.444424	0.0491021			SRR1387032	Hippocampus	0.0491021
SRR1389218	Hippocampus	8281	0.458488	275	7	3522	616	0.209658	0.781286	0.47897	0.300666	12701	0.0216518	0.000551138	0.277301	0.0485001	0.348004	0.442645									SRR1388305	Hippocampus	0.340467	0.397553	0.0570862			SRR1388305	Hippocampus	0.0570862
SRR1390516	Hippocampus	17339	0.425593	398	44	5635	785	0.205286	0.728205	0.441627	0.265232	24201	0.0164456	0.00181811	0.232842	0.0324367	0.283542	0.410087									SRR1389218	Hippocampus	0.398488	0.442645	0.0441565			SRR1389218	Hippocampus	0.0441565
SRR1398411	Hippocampus	15255	0.395851	459	25	4347	628	0.269115	0.70156	0.459985	0.282387	20714	0.0221589	0.00120691	0.209858	0.0303177	0.263542	0.428262									SRR1390516	Hippocampus	0.365593	0.410087	0.0444947			SRR1390516	Hippocampus	0.0444947
SRR1404601	Hippocampus	48479	0.410728	601	113	9642	2402	0.222334	0.795142	0.499746	0.33276	61237	0.00981433	0.00184529	0.157454	0.0392247	0.208338	0.462496									SRR1398411	Hippocampus	0.335851	0.428262	0.0924113			SRR1398411	Hippocampus	0.0924113
SRR1408113	Hippocampus	3970	0.431439	226	13	2267	200	0.22946	0.656308	0.434277	0.2822	6676	0.0338526	0.00194727	0.339575	0.0299581	0.405333	0.400561									SRR1404601	Hippocampus	0.350728	0.462496	0.111767			SRR1404601	Hippocampus	0.111767
SRR1414424	Hippocampus	7680	0.487794	354	18	3712	442	0.241686	0.595278	0.478756	0.297609	12206	0.0290021	0.00147468	0.304113	0.0362117	0.370801	0.403332									SRR1408113	Hippocampus	0.371439	0.400561	0.0291228			SRR1408113	Hippocampus	0.0291228
SRR1430972	Hippocampus	9369	0.450979	350	31	3992	585	0.242174	0.650935	0.480098	0.31227	14327	0.0244294	0.00216375	0.278635	0.040832	0.34606	0.421369									SRR1414424	Hippocampus	0.427794	0.403332	-0.0244616			SRR1414424	Hippocampus	-0.0244616
SRR1432067	Hippocampus	13975	0.414198	495	49	6015	867	0.204657	0.680816	0.459691	0.277191	21401	0.0231298	0.00228961	0.281062	0.0405121	0.346993	0.405589									SRR1430972	Hippocampus	0.390979	0.421369	0.0303906			SRR1430972	Hippocampus	0.0303906
SRR1440082	Hippocampus	6649	0.455244	368	21	4094	586	0.264356	0.667524	0.491113	0.336746	11718	0.0314047	0.00179211	0.349377	0.0500085	0.432582	0.439935									SRR1432067	Hippocampus	0.354198	0.405589	0.0513903			SRR1432067	Hippocampus	0.0513903
SRR1440356	Hippocampus	11406	0.434106	395	16	4251	828	0.232689	0.881125	0.518788	0.355361	16896	0.0233783	0.00094697	0.251598	0.0490057	0.324929	0.496991									SRR1440082	Hippocampus	0.395244	0.439935	0.0446905			SRR1440082	Hippocampus	0.0446905
SRR1442195	Hippocampus	6501	0.417828	329	20	3429	379	0.228009	0.68095	0.449319	0.25281	10658	0.0308688	0.00187652	0.32173	0.0355601	0.390036	0.402772									SRR1440356	Hippocampus	0.374106	0.496991	0.122885			SRR1440356	Hippocampus	0.122885
SRR1443979	Hippocampus	4709	0.439576	252	27	2524	231	0.252349	0.696778	0.442411	0.272299	7743	0.0325455	0.00348702	0.325972	0.0298334	0.391838	0.415959									SRR1442195	Hippocampus	0.357828	0.402772	0.044944			SRR1442195	Hippocampus	0.044944
SRR1446762	Hippocampus	13110	0.449422	478	38	5315	751	0.239718	0.722763	0.459741	0.303165	19692	0.0242738	0.00192972	0.269907	0.0381373	0.334247	0.431347									SRR1443979	Hippocampus	0.379576	0.415959	0.0363829			SRR1443979	Hippocampus	0.0363829
SRR1458134	Hippocampus	13845	0.410615	606	42	6654	964	0.249759	0.714214	0.476606	0.287559	22111	0.0274072	0.00189951	0.300936	0.0435982	0.373841	0.432035									SRR1446762	Hippocampus	0.389422	0.431347	0.0419248			SRR1446762	Hippocampus	0.0419248
SRR1467212	Hippocampus	14062	0.405292	480	45	6280	859	0.218867	0.683867	0.455289	0.278297	21726	0.0220933	0.00207125	0.289055	0.0395379	0.352757	0.40908									SRR1458134	Hippocampus	0.350615	0.432035	0.0814191			SRR1458134	Hippocampus	0.0814191
SRR1472323	Hippocampus	16871	0.427895	528	30	5595	737	0.252072	0.694733	0.470036	0.284014	23761	0.0222213	0.00126257	0.23547	0.0310172	0.289971	0.425214									SRR1467212	Hippocampus	0.345292	0.40908	0.0637874			SRR1467212	Hippocampus	0.0637874
SRR1472770	Hippocampus	16830	0.458591	396	39	5735	911	0.211129	0.699897	0.470648	0.28584	23911	0.0165614	0.00163105	0.239848	0.0380996	0.29614	0.416879									SRR1472323	Hippocampus	0.367895	0.425214	0.0573186			SRR1472323	Hippocampus	0.0573186
SRR1473590	Hippocampus	3257	0.421135	246	20	2179	153	0.222837	0.71	0.434109	0.284588	5855	0.0420154	0.00341588	0.372161	0.0261315	0.443723	0.412884									SRR1472770	Hippocampus	0.398591	0.416879	0.0182873			SRR1472770	Hippocampus	0.0182873
SRR1473979	Hippocampus	14535	0.433372	502	41	6587	1107	0.258986	0.722585	0.487134	0.3145	22772	0.0220446	0.00180046	0.289259	0.0486123	0.361716	0.445801									SRR1473590	Hippocampus	0.361135	0.412884	0.0517483			SRR1473590	Hippocampus	0.0517483
SRR1475386	Hippocampus	6669	0.401655	345	22	3382	352	0.257838	0.671545	0.436802	0.241974	10770	0.0320334	0.00204271	0.31402	0.0326834	0.38078	0.40204									SRR1473979	Hippocampus	0.373372	0.445801	0.0724293			SRR1473979	Hippocampus	0.0724293
SRR1475803	Hippocampus	4345	0.475972	226	14	2145	170	0.271637	0.760143	0.472234	0.292212	6900	0.0327536	0.00202899	0.31087	0.0246377	0.37029	0.449056									SRR1475386	Hippocampus	0.341655	0.40204	0.0603844			SRR1475386	Hippocampus	0.0603844
SRR1475969	Hippocampus	17948	0.385121	577	49	6555	962	0.237828	0.702694	0.461256	0.260323	26091	0.0221149	0.00187804	0.251236	0.036871	0.3121	0.415525									SRR1475803	Hippocampus	0.415972	0.449056	0.0330845			SRR1475803	Hippocampus	0.0330845
SRR1476186	Hippocampus	6910	0.437797	287	22	2646	275	0.251913	0.587909	0.44261	0.270451	10140	0.0283037	0.00216963	0.260947	0.0271203	0.31854	0.388221									SRR1475969	Hippocampus	0.325121	0.415525	0.0904046			SRR1475969	Hippocampus	0.0904046
SRR1476407	Hippocampus	10711	0.442872	391	56	5381	770	0.245128	0.758518	0.470715	0.305955	17309	0.0225894	0.00323531	0.310879	0.0444855	0.381189	0.445079									SRR1476186	Hippocampus	0.377797	0.388221	0.010424			SRR1476186	Hippocampus	0.010424
SRR1476676	Hippocampus	16929	0.396126	635	40	6726	1038	0.245195	0.71345	0.462484	0.271869	25368	0.0250315	0.00157679	0.265137	0.0409177	0.332663	0.42325									SRR1476407	Hippocampus	0.382872	0.445079	0.0622066			SRR1476407	Hippocampus	0.0622066
SRR1479681	Hippocampus	16282	0.426148	455	51	5862	1174	0.27111	0.697412	0.480307	0.350043	23824	0.0190984	0.0021407	0.246054	0.049278	0.316572	0.449718									SRR1476676	Hippocampus	0.336126	0.42325	0.0871238			SRR1476676	Hippocampus	0.0871238
SRR1480307	Hippocampus	8915	0.448766	319	27	3799	405	0.221329	0.688778	0.443169	0.285509	13465	0.0236911	0.0020052	0.282139	0.030078	0.337913	0.409696									SRR1479681	Hippocampus	0.366148	0.449718	0.0835696			SRR1479681	Hippocampus	0.0835696
SRR1485167	Hippocampus	4489	0.463255	226	20	2236	156	0.258274	0.6454	0.446547	0.284654	7127	0.0317104	0.00280623	0.313736	0.0218886	0.370142	0.408719									SRR1480307	Hippocampus	0.388766	0.409696	0.02093			SRR1480307	Hippocampus	0.02093
SRR1487295	Hippocampus	8232	0.455255	325	19	3352	320	0.25372	0.664947	0.463744	0.285656	12248	0.0265349	0.00155127	0.273677	0.0261267	0.32789	0.417017									SRR1485167	Hippocampus	0.403255	0.408719	0.00546383			SRR1485167	Hippocampus	0.00546383
SRR1488367	Hippocampus	7662	0.431026	463	16	4655	574	0.258788	0.702187	0.477707	0.288793	13370	0.0346298	0.00119671	0.348168	0.0429319	0.426926	0.431869									SRR1487295	Hippocampus	0.395255	0.417017	0.0217621			SRR1487295	Hippocampus	0.0217621
SRR1489971	Hippocampus	9318	0.449754	451	29	5037	809	0.249346	0.70931	0.507752	0.331912	15644	0.0288289	0.00185375	0.321976	0.0517131	0.404372	0.44958									SRR1488367	Hippocampus	0.371026	0.431869	0.0608433			SRR1488367	Hippocampus	0.0608433
SRR1490524	Hippocampus	8540	0.42441	347	6	3224	323	0.234643	0.660667	0.449961	0.26635	12440	0.0278939	0.000482315	0.259164	0.0259646	0.313505	0.402905									SRR1489971	Hippocampus	0.389754	0.44958	0.0598256			SRR1489971	Hippocampus	0.0598256
SRR1498616	Hippocampus	12195	0.418464	495	38	5807	890	0.248259	0.701684	0.47162	0.284835	19425	0.0254826	0.00195624	0.298945	0.0458172	0.372201	0.426599									SRR1490524	Hippocampus	0.36441	0.402905	0.0384951			SRR1490524	Hippocampus	0.0384951
SRR5125370	Hippocampus	32726	0.420953	630	34	7422	1702	0.263143	0.741971	0.501663	0.339999	42514	0.0148186	0.000799737	0.174578	0.0400339	0.23023	0.461694									SRR1498616	Hippocampus	0.358464	0.426599	0.0681354			SRR1498616	Hippocampus	0.0681354
SRR5125371	Hippocampus	32726	0.420953	630	34	7422	1702	0.263143	0.741971	0.501663	0.339999	42514	0.0148186	0.000799737	0.174578	0.0400339	0.23023	0.461694									SRR5125370	Hippocampus	0.360953	0.461694	0.100741			SRR5125370	Hippocampus	0.100741
SRR5125535	Hippocampus	25595	0.422654	533	39	7065	1210	0.200186	0.721154	0.456723	0.26866	34442	0.0154753	0.00113234	0.205127	0.0351315	0.256867	0.411681									SRR5125371	Hippocampus	0.360953	0.461694	0.100741			SRR5125371	Hippocampus	0.100741
SRR5125536	Hippocampus	19629	0.410067	533	39	7065	1210	0.200186	0.721154	0.456723	0.26866	28476	0.0187175	0.00136957	0.248104	0.0424919	0.310683	0.411681									SRR5125535	Hippocampus	0.362654	0.411681	0.0490266			SRR5125535	Hippocampus	0.0490266
SRR5125577	Hippocampus	37523	0.45216	501	52	5927	1887	0.342972	0.744019	0.6012	0.448973	45890	0.0109174	0.00113314	0.129157	0.0411201	0.182327	0.534291									SRR5125536	Hippocampus	0.350067	0.411681	0.0616137			SRR5125536	Hippocampus	0.0616137
SRR5125578	Hippocampus	43448	0.4721	501	52	5927	1887	0.342972	0.744019	0.6012	0.448973	51815	0.00966901	0.00100357	0.114388	0.036418	0.161478	0.534291									SRR5125577	Hippocampus	0.39216	0.534291	0.142131			SRR5125577	Hippocampus	0.142131
SRR598768	Hippocampus	16499	0.425902	519	25	5634	838	0.238403	0.75716	0.462723	0.276774	23515	0.022071	0.00106315	0.239592	0.0356368	0.298363	0.433765									SRR5125578	Hippocampus	0.4121	0.534291	0.122192			SRR5125578	Hippocampus	0.122192
SRR600724	Hippocampus	5115	0.492012	245	5	2938	306	0.238649	0.5238	0.461236	0.32132	8609	0.0284586	0.000580788	0.341271	0.0355442	0.405854	0.386251									SRR598768	Hippocampus	0.365902	0.433765	0.0678633			SRR598768	Hippocampus	0.0678633
SRR602169	Hippocampus	20363	0.409217	582	51	6870	942	0.219643	0.684608	0.433068	0.266358	28808	0.0202027	0.00177034	0.238475	0.0326993	0.293148	0.400919									SRR600724	Hippocampus	0.432012	0.386251	-0.0457606			SRR600724	Hippocampus	-0.0457606
SRR608456	Hippocampus	14487	0.384947	519	28	5624	859	0.26437	0.660964	0.457611	0.278726	21517	0.0241205	0.0013013	0.261375	0.0399219	0.326718	0.415418									SRR602169	Hippocampus	0.349217	0.400919	0.0517026			SRR602169	Hippocampus	0.0517026
SRR613474	Hippocampus	1826	0.571817	191	5	1149	103	0.314901	0.68	0.511727	0.331563	3274	0.0583384	0.00152718	0.350947	0.03146	0.442272	0.459548									SRR608456	Hippocampus	0.324947	0.415418	0.0904708			SRR608456	Hippocampus	0.0904708
SRR613735	Hippocampus	7616	0.503327	335	12	3348	387	0.250582	0.652917	0.491447	0.373767	11698	0.0286374	0.00102582	0.286203	0.0330826	0.348949	0.442178									SRR613474	Hippocampus	0.511817	0.459548	-0.052269			SRR613474	Hippocampus	-0.052269
SRR614814	Hippocampus	7814	0.440237	524	16	5255	640	0.244384	0.722313	0.460479	0.294312	14249	0.0367745	0.00112289	0.368798	0.0449154	0.451611	0.430372									SRR613735	Hippocampus	0.443327	0.442178	-0.001149			SRR613735	Hippocampus	-0.001149
SRR656564	Hippocampus	8394	0.447961	346	11	3089	395	0.23463	0.698364	0.463919	0.301456	12235	0.0282795	0.00089906	0.252472	0.0322844	0.313935	0.424592									SRR614814	Hippocampus	0.380237	0.430372	0.0501348			SRR614814	Hippocampus	0.0501348
SRR658977	Hippocampus	12966	0.466662	395	24	4203	553	0.260263	0.570167	0.468634	0.319033	18141	0.0217739	0.00132297	0.231685	0.0304834	0.285265	0.404524									SRR656564	Hippocampus	0.387961	0.424592	0.0366311			SRR656564	Hippocampus	0.0366311
SRR659472	Hippocampus	3381	0.538668	146	7	1385	131	0.289897	0.664	0.488411	0.396557	5050	0.0289109	0.00138614	0.274257	0.0259406	0.330495	0.459716									SRR658977	Hippocampus	0.406662	0.404524	-0.00213817			SRR658977	Hippocampus	-0.00213817
SRR659673	Hippocampus	35089	0.712345	323	36	3711	509	0.359387	0.971444	0.646585	0.631699	39668	0.00814258	0.000907533	0.0935515	0.0128315	0.115433	0.652279									SRR659472	Hippocampus	0.478668	0.459716	-0.0189521			SRR659472	Hippocampus	-0.0189521
SRR660103	Hippocampus	38127	0.650411	359	59	4861	917	0.302947	0.881119	0.601996	0.533478	44323	0.00809963	0.00133114	0.109672	0.020689	0.139792	0.579885									SRR659673	Hippocampus	0.652345	0.652279	-6.63649e-05			SRR659673	Hippocampus	-6.63649e-05
SRR660733	Hippocampus	10534	0.486071	423	14	3993	559	0.295338	0.706143	0.515226	0.347991	15523	0.0272499	0.000901888	0.257231	0.0360111	0.321394	0.466174									SRR660103	Hippocampus	0.590411	0.579885	-0.0105262			SRR660103	Hippocampus	-0.0105262
SRR660969	Hippocampus	30710	0.520752	525	52	6097	966	0.292482	0.80975	0.527235	0.390967	38350	0.0136897	0.00135593	0.158983	0.025189	0.199218	0.505108									SRR660733	Hippocampus	0.426071	0.466174	0.0401038			SRR660733	Hippocampus	0.0401038
SRR661255	Hippocampus	40640	0.483051	538	40	6686	1488	0.265589	0.7352	0.530418	0.377392	49392	0.0108925	0.000809848	0.135366	0.0301263	0.177195	0.47715									SRR660969	Hippocampus	0.460752	0.505108	0.0443562			SRR660969	Hippocampus	0.0443562
SRR661779	Hippocampus	21070	0.604161	352	25	3571	490	0.288071	0.79472	0.5415	0.453053	25508	0.0137996	0.000980085	0.139995	0.0192097	0.173985	0.519336									SRR661255	Hippocampus	0.423051	0.47715	0.0540992			SRR661255	Hippocampus	0.0540992
SRR662007	Hippocampus	2924	0.475915	323	6	2474	244	0.302693	0.897167	0.50352	0.309049	5971	0.0540948	0.00100486	0.414336	0.0408642	0.5103	0.503107									SRR661779	Hippocampus	0.544161	0.519336	-0.0248253			SRR661779	Hippocampus	-0.0248253
SRR810571	Hippocampus	37523	0.45216	501	52	5927	1887	0.342972	0.744019	0.6012	0.448973	45890	0.0109174	0.00113314	0.129157	0.0411201	0.182327	0.534291									SRR662007	Hippocampus	0.415915	0.503107	0.0871928			SRR662007	Hippocampus	0.0871928
SRR817715	Hippocampus	25820	0.400695	630	34	7422	1702	0.263143	0.741971	0.501663	0.339999	35608	0.0176927	0.000954842	0.208436	0.0477982	0.274882	0.461694									SRR810571	Hippocampus	0.39216	0.534291	0.142131			SRR810571	Hippocampus	0.142131
SRR817751	Hippocampus	36645	0.436874	667	36	8110	1878	0.2489	0.773278	0.520495	0.312966	47336	0.0140908	0.000760521	0.171328	0.0396738	0.225853	0.46391									SRR817715	Hippocampus	0.340695	0.461694	0.120999			SRR817715	Hippocampus	0.120999
SRR817758	Hippocampus	10236	0.450363	396	32	4206	595	0.232073	0.717906	0.470665	0.31555	15465	0.0256062	0.00206919	0.271969	0.038474	0.338118	0.434048									SRR817751	Hippocampus	0.376874	0.46391	0.0870351			SRR817751	Hippocampus	0.0870351
SRR817856	Hippocampus	25595	0.422654	533	39	7065	1210	0.200186	0.721154	0.456723	0.26866	34442	0.0154753	0.00113234	0.205127	0.0351315	0.256867	0.411681									SRR817758	Hippocampus	0.390363	0.434048	0.043685			SRR817758	Hippocampus	0.043685
SRR818086	Hippocampus	24184	0.422603	563	65	7161	1289	0.245892	0.779077	0.479719	0.332435	33262	0.0169262	0.00195418	0.215291	0.0387529	0.272924	0.459281									SRR817856	Hippocampus	0.362654	0.411681	0.0490266			SRR817856	Hippocampus	0.0490266
SRR819134	Hippocampus	22129	0.459412	563	49	6063	856	0.277172	0.693571	0.487983	0.316606	29660	0.0189818	0.00165206	0.204417	0.0288604	0.253911	0.443833									SRR818086	Hippocampus	0.362603	0.459281	0.096678			SRR818086	Hippocampus	0.096678
SRR819370	Hippocampus	20168	0.426494	548	62	7020	1154	0.228688	0.729645	0.482968	0.305201	28952	0.0189279	0.00214148	0.24247	0.0398591	0.303399	0.436625									SRR819134	Hippocampus	0.399412	0.443833	0.0444208			SRR819134	Hippocampus	0.0444208
SRR821690	Hippocampus	37524	0.533545	455	62	6939	1305	0.235829	0.803984	0.51057	0.37097	46285	0.0098304	0.00133953	0.149919	0.0281949	0.189284	0.480338									SRR819370	Hippocampus	0.366494	0.436625	0.0701317			SRR819370	Hippocampus	0.0701317
SRR1071289	Hypothalamus	3025	0.444934	214	10	1803	190	0.288019	0.7159	0.489757	0.348453	5242	0.0408241	0.00190767	0.343953	0.0362457	0.42293	0.460532									SRR821690	Hippocampus	0.473545	0.480338	0.00679273			SRR821690	Hippocampus	0.00679273
SRR1071880	Hypothalamus	17724	0.405275	536	27	5960	1081	0.244927	0.69063	0.49474	0.326822	25328	0.0211623	0.00106601	0.235313	0.04268	0.300221	0.43928									SRR1071289	Hypothalamus	0.384934	0.460532	0.0755977			SRR1071289	Hypothalamus	0.0755977
SRR1072504	Hypothalamus	25885	0.413278	633	63	7684	1426	0.268883	0.707778	0.497686	0.306288	35691	0.0177356	0.00176515	0.215292	0.0399541	0.274747	0.445159									SRR1071880	Hypothalamus	0.345275	0.43928	0.094005			SRR1071880	Hypothalamus	0.094005
SRR1072797	Hypothalamus	17474	0.426102	564	37	6034	954	0.272782	0.795946	0.509996	0.302194	25063	0.0225033	0.00147628	0.240753	0.0380641	0.302797	0.47023									SRR1072504	Hypothalamus	0.353278	0.445159	0.0918807			SRR1072504	Hypothalamus	0.0918807
SRR1080172	Hypothalamus	10423	0.421622	458	30	4565	642	0.259546	0.765467	0.484615	0.315255	16118	0.0284154	0.00186127	0.283224	0.0398312	0.353332	0.456221									SRR1072797	Hypothalamus	0.366102	0.47023	0.104127			SRR1072797	Hypothalamus	0.104127
SRR1080835	Hypothalamus	15935	0.446835	523	48	5995	1068	0.235824	0.769354	0.496881	0.320788	23569	0.0221902	0.00203657	0.25436	0.0453138	0.3239	0.455712									SRR1080172	Hypothalamus	0.361622	0.456221	0.0945984			SRR1080172	Hypothalamus	0.0945984
SRR1083100	Hypothalamus	18217	0.425108	543	51	6683	1172	0.270847	0.709294	0.492494	0.312192	26666	0.020363	0.00191255	0.250619	0.0439511	0.316845	0.446207									SRR1080835	Hypothalamus	0.386835	0.455712	0.0688772			SRR1080835	Hypothalamus	0.0688772
SRR1086635	Hypothalamus	26688	0.461083	504	48	7016	1728	0.237175	0.77725	0.531367	0.353975	35984	0.0140062	0.00133393	0.194976	0.0480213	0.258337	0.474942									SRR1083100	Hypothalamus	0.365108	0.446207	0.0810983			SRR1083100	Hypothalamus	0.0810983
SRR1092706	Hypothalamus	22327	0.441355	455	60	6839	1396	0.250796	0.735667	0.508851	0.354449	31077	0.0146411	0.00193069	0.220066	0.0449207	0.281559	0.462441									SRR1086635	Hypothalamus	0.401083	0.474942	0.0738588			SRR1086635	Hypothalamus	0.0738588
SRR1311182	Hypothalamus	17283	0.410251	552	50	6325	1018	0.281123	0.66858	0.490851	0.294704	25228	0.0218805	0.00198192	0.250713	0.040352	0.314928	0.433815									SRR1092706	Hypothalamus	0.381355	0.462441	0.0810857			SRR1092706	Hypothalamus	0.0810857
SRR1313426	Hypothalamus	9030	0.455815	353	21	3505	385	0.277	0.675095	0.481425	0.280548	13294	0.0265533	0.00157966	0.263653	0.0289604	0.320746	0.428517									SRR1311182	Hypothalamus	0.350251	0.433815	0.083564			SRR1311182	Hypothalamus	0.083564
SRR1315721	Hypothalamus	24048	0.431379	571	30	6017	1066	0.287046	0.7122	0.492715	0.31945	31732	0.0179945	0.000945418	0.189619	0.0335938	0.242153	0.452853									SRR1313426	Hypothalamus	0.395815	0.428517	0.0327018			SRR1313426	Hypothalamus	0.0327018
SRR1315949	Hypothalamus	20130	0.407506	522	38	6025	805	0.247722	0.704211	0.461659	0.28279	27520	0.018968	0.00138081	0.218932	0.0292515	0.268532	0.424096									SRR1315721	Hypothalamus	0.371379	0.452853	0.0814736			SRR1315721	Hypothalamus	0.0814736
SRR1316535	Hypothalamus	23126	0.396398	439	50	5329	894	0.25969	0.67714	0.46521	0.281645	29838	0.0147128	0.00167572	0.178598	0.0299618	0.224948	0.420921									SRR1315949	Hypothalamus	0.347506	0.424096	0.0765892			SRR1315949	Hypothalamus	0.0765892
SRR1316921	Hypothalamus	24075	0.412155	519	43	5627	850	0.271539	0.689023	0.474379	0.276438	31114	0.0166806	0.00138201	0.180851	0.0273189	0.226233	0.427845									SRR1316535	Hypothalamus	0.336398	0.420921	0.0845229			SRR1316535	Hypothalamus	0.0845229
SRR1316963	Hypothalamus	19104	0.407708	483	32	4976	708	0.249679	0.722938	0.46819	0.277623	25303	0.0190886	0.00126467	0.196657	0.0279809	0.244991	0.429607									SRR1316921	Hypothalamus	0.352155	0.427845	0.0756893			SRR1316921	Hypothalamus	0.0756893
SRR1317494	Hypothalamus	5691	0.437226	338	22	3261	329	0.29371	0.609727	0.486731	0.311158	9641	0.0350586	0.00228192	0.338243	0.0341251	0.409709	0.425332									SRR1316963	Hypothalamus	0.347708	0.429607	0.0818997			SRR1316963	Hypothalamus	0.0818997
SRR1317596	Hypothalamus	27398	0.421931	592	49	7128	1250	0.254353	0.757245	0.47958	0.292023	36417	0.0162561	0.00134553	0.195733	0.0343246	0.247659	0.4458									SRR1317494	Hypothalamus	0.377226	0.425332	0.0481061			SRR1317494	Hypothalamus	0.0481061
SRR1319837	Hypothalamus	15224	0.435966	507	27	4828	680	0.287876	0.693815	0.495641	0.296535	21266	0.0238409	0.00126963	0.227029	0.0319759	0.284115	0.443467									SRR1317596	Hypothalamus	0.361931	0.4458	0.0838689			SRR1317596	Hypothalamus	0.0838689
SRR1319970	Hypothalamus	14406	0.418654	518	35	5661	845	0.278598	0.699314	0.486406	0.30412	21465	0.0241323	0.00163056	0.263732	0.0393664	0.328861	0.44211									SRR1319837	Hypothalamus	0.375966	0.443467	0.0675013			SRR1319837	Hypothalamus	0.0675013
SRR1320342	Hypothalamus	15388	0.457953	415	33	4960	690	0.25839	0.621576	0.474361	0.302116	21486	0.0193149	0.00153588	0.230848	0.0321139	0.283813	0.414111									SRR1319970	Hypothalamus	0.358654	0.44211	0.0834554			SRR1319970	Hypothalamus	0.0834554
SRR1320873	Hypothalamus	24296	0.437719	649	62	8228	1686	0.297071	0.795919	0.52302	0.33882	34921	0.0185848	0.00177544	0.235618	0.0482804	0.304258	0.488708									SRR1320342	Hypothalamus	0.397953	0.414111	0.0161576			SRR1320342	Hypothalamus	0.0161576
SRR1320916	Hypothalamus	10587	0.424649	417	39	4742	584	0.263288	0.724051	0.473554	0.279813	16369	0.025475	0.00238255	0.289694	0.0356772	0.353229	0.435177									SRR1320873	Hypothalamus	0.377719	0.488708	0.110988			SRR1320873	Hypothalamus	0.110988
SRR1325332	Hypothalamus	11420	0.453074	446	20	4359	483	0.26576	0.6457	0.475144	0.267284	16728	0.0266619	0.0011956	0.260581	0.0288737	0.317312	0.413472									SRR1320916	Hypothalamus	0.364649	0.435177	0.0705275			SRR1320916	Hypothalamus	0.0705275
SRR1325927	Hypothalamus	14383	0.45182	448	51	4998	698	0.274315	0.662196	0.483635	0.324937	20578	0.0217708	0.00247837	0.242881	0.0339197	0.30105	0.436271									SRR1325332	Hypothalamus	0.393074	0.413472	0.0203981			SRR1325332	Hypothalamus	0.0203981
SRR1328599	Hypothalamus	39804	0.452221	621	64	8677	1864	0.262354	0.769844	0.513816	0.337792	51030	0.0121693	0.00125416	0.170037	0.0365275	0.219988	0.470952									SRR1325927	Hypothalamus	0.39182	0.436271	0.044451			SRR1325927	Hypothalamus	0.044451
SRR1329334	Hypothalamus	19270	0.43604	552	49	6398	1243	0.297585	0.793061	0.524035	0.341766	27512	0.020064	0.00178104	0.232553	0.0451803	0.299578	0.489112									SRR1328599	Hypothalamus	0.392221	0.470952	0.0787307			SRR1328599	Hypothalamus	0.0787307
SRR1329835	Hypothalamus	6031	0.41881	329	19	3632	389	0.255815	0.672	0.460796	0.304555	10400	0.0316346	0.00182692	0.349231	0.0374038	0.420096	0.423291									SRR1329334	Hypothalamus	0.37604	0.489112	0.113071			SRR1329334	Hypothalamus	0.113071
SRR1330656	Hypothalamus	7188	0.443513	310	8	2967	455	0.220177	0.85725	0.494123	0.30164	10928	0.0283675	0.000732064	0.271504	0.0416362	0.34224	0.468297									SRR1329835	Hypothalamus	0.35881	0.423291	0.0644816			SRR1329835	Hypothalamus	0.0644816
SRR1332317	Hypothalamus	5005	0.450165	261	4	1944	185	0.275686	0.83625	0.4672	0.250849	7399	0.035275	0.000540614	0.262738	0.0250034	0.323557	0.457496									SRR1330656	Hypothalamus	0.383513	0.468297	0.0847839			SRR1330656	Hypothalamus	0.0847839
SRR1333587	Hypothalamus	16611	0.453339	434	27	5178	775	0.264463	0.742741	0.491154	0.302885	23025	0.0188491	0.00117264	0.224886	0.0336591	0.278567	0.450311									SRR1332317	Hypothalamus	0.390165	0.457496	0.0673312			SRR1332317	Hypothalamus	0.0673312
SRR1334717	Hypothalamus	18572	0.425437	549	61	6942	1078	0.2691	0.694393	0.469502	0.269968	27202	0.0201823	0.00224248	0.255202	0.0396294	0.317256	0.425741									SRR1333587	Hypothalamus	0.393339	0.450311	0.0569714			SRR1333587	Hypothalamus	0.0569714
SRR1334847	Hypothalamus	8918	0.428273	339	22	3399	504	0.255147	0.748136	0.47981	0.300534	13182	0.0257169	0.00166894	0.257852	0.038234	0.323471	0.445907									SRR1334717	Hypothalamus	0.365437	0.425741	0.0603037			SRR1334717	Hypothalamus	0.0603037
SRR1334960	Hypothalamus	11514	0.426938	456	29	5562	790	0.248235	0.713241	0.481625	0.32892	18351	0.0248488	0.0015803	0.30309	0.0430494	0.372568	0.443005									SRR1334847	Hypothalamus	0.368273	0.445907	0.0776336			SRR1334847	Hypothalamus	0.0776336
SRR1336069	Hypothalamus	14489	0.460685	470	29	4928	647	0.28107	0.651897	0.48773	0.301802	20563	0.0228566	0.0014103	0.239654	0.0314643	0.295385	0.430625									SRR1334960	Hypothalamus	0.366938	0.443005	0.0760676			SRR1334960	Hypothalamus	0.0760676
SRR1346670	Hypothalamus	9265	0.454096	417	40	4767	656	0.265398	0.723325	0.480663	0.293149	15145	0.0275338	0.00264114	0.314757	0.0433146	0.388247	0.440634									SRR1336069	Hypothalamus	0.400685	0.430625	0.0299398			SRR1336069	Hypothalamus	0.0299398
SRR1347688	Hypothalamus	14100	0.434492	412	22	4342	726	0.264951	0.638909	0.480511	0.323368	19602	0.0210183	0.00112233	0.221508	0.037037	0.280686	0.426935									SRR1346670	Hypothalamus	0.394096	0.440634	0.0465384			SRR1346670	Hypothalamus	0.0465384
SRR1349829	Hypothalamus	8491	0.412686	491	30	4932	552	0.259815	0.738233	0.465102	0.264308	14496	0.0338714	0.00206954	0.340232	0.0380795	0.414252	0.431864									SRR1347688	Hypothalamus	0.374492	0.426935	0.0524428			SRR1347688	Hypothalamus	0.0524428
SRR1354013	Hypothalamus	20481	0.386113	601	43	6394	1040	0.276557	0.697116	0.493437	0.304219	28559	0.0210442	0.00150565	0.223887	0.0364158	0.282853	0.442832									SRR1349829	Hypothalamus	0.352686	0.431864	0.079178			SRR1349829	Hypothalamus	0.079178
SRR1355635	Hypothalamus	24326	0.453616	528	74	6602	1114	0.256775	0.762176	0.496955	0.317858	32644	0.0161745	0.00226688	0.202242	0.0341257	0.254809	0.458441									SRR1354013	Hypothalamus	0.326113	0.442832	0.11672			SRR1354013	Hypothalamus	0.11672
SRR1359649	Hypothalamus	9301	0.407691	436	32	4562	515	0.24822	0.638906	0.451775	0.268027	14846	0.0293682	0.00215546	0.307288	0.0346895	0.373501	0.401732									SRR1355635	Hypothalamus	0.393616	0.458441	0.0648246			SRR1355635	Hypothalamus	0.0648246
SRR1382532	Hypothalamus	11648	0.41124	429	19	4868	707	0.235364	0.609526	0.468579	0.313611	17671	0.0242771	0.00107521	0.27548	0.0400091	0.340841	0.40677									SRR1359649	Hypothalamus	0.347691	0.401732	0.0540416			SRR1359649	Hypothalamus	0.0540416
SRR1389059	Hypothalamus	10821	0.439619	399	12	3626	518	0.230511	0.695667	0.482583	0.308367	15376	0.0259495	0.000780437	0.235822	0.0336889	0.296241	0.429282									SRR1382532	Hypothalamus	0.35124	0.40677	0.0555301			SRR1382532	Hypothalamus	0.0555301
SRR1394343	Hypothalamus	6863	0.46749	300	19	3358	418	0.236383	0.716263	0.48557	0.317612	10958	0.0273773	0.00173389	0.306443	0.0381456	0.3737	0.438957									SRR1389059	Hypothalamus	0.379619	0.429282	0.0496626			SRR1389059	Hypothalamus	0.0496626
SRR1394566	Hypothalamus	10969	0.410517	451	29	4834	597	0.262492	0.685483	0.466699	0.272079	16880	0.026718	0.00171801	0.286374	0.0353673	0.350178	0.421688									SRR1394343	Hypothalamus	0.40749	0.438957	0.031467			SRR1394343	Hypothalamus	0.031467
SRR1394755	Hypothalamus	9925	0.422306	475	27	4806	682	0.264276	0.662519	0.482373	0.317183	15915	0.0298461	0.00169651	0.301979	0.0428527	0.376374	0.431588									SRR1394566	Hypothalamus	0.350517	0.421688	0.0711711			SRR1394566	Hypothalamus	0.0711711
SRR1401276	Hypothalamus	19715	0.436836	552	34	5670	909	0.287911	0.625471	0.497787	0.298921	26880	0.0205357	0.00126488	0.210938	0.033817	0.266555	0.427522									SRR1394755	Hypothalamus	0.362306	0.431588	0.0692812			SRR1394755	Hypothalamus	0.0692812
SRR1413454	Hypothalamus	30904	0.419948	563	62	7806	1228	0.231531	0.671306	0.459794	0.281244	40563	0.0138796	0.00152849	0.192441	0.0302739	0.238123	0.410969									SRR1401276	Hypothalamus	0.376836	0.427522	0.0506865			SRR1401276	Hypothalamus	0.0506865
SRR1416410	Hypothalamus	9370	0.452912	364	21	4038	403	0.221657	0.686286	0.442305	0.263109	14196	0.025641	0.00147929	0.284446	0.0283883	0.339955	0.403339									SRR1413454	Hypothalamus	0.359948	0.410969	0.0510207			SRR1413454	Hypothalamus	0.0510207
SRR1417111	Hypothalamus	7541	0.438348	457	27	4609	544	0.257464	0.673037	0.484595	0.306105	13178	0.034679	0.00204887	0.34975	0.0412809	0.427758	0.4303									SRR1416410	Hypothalamus	0.392912	0.403339	0.0104269			SRR1416410	Hypothalamus	0.0104269
SRR1421198	Hypothalamus	14396	0.471197	439	34	4842	691	0.268171	0.719735	0.497277	0.350067	20402	0.0215175	0.0016665	0.23733	0.0338692	0.294383	0.458813									SRR1417111	Hypothalamus	0.378348	0.4303	0.0519525			SRR1417111	Hypothalamus	0.0519525
SRR1429162	Hypothalamus	9837	0.45664	356	9	3238	528	0.236556	0.751778	0.497914	0.299492	13968	0.0254868	0.00064433	0.231816	0.0378007	0.295747	0.446435									SRR1421198	Hypothalamus	0.411197	0.458813	0.0476155			SRR1421198	Hypothalamus	0.0476155
SRR1429725	Hypothalamus	11335	0.453155	413	37	4866	708	0.269269	0.719081	0.492167	0.31422	17359	0.0237917	0.00213146	0.280316	0.0407858	0.347025	0.448684									SRR1429162	Hypothalamus	0.39664	0.446435	0.0497951			SRR1429162	Hypothalamus	0.0497951
SRR1431183	Hypothalamus	10556	0.41801	505	13	3893	369	0.281659	0.708615	0.455636	0.225331	15336	0.0329291	0.000847679	0.253847	0.024061	0.311685	0.41781									SRR1429725	Hypothalamus	0.393155	0.448684	0.0555292			SRR1429725	Hypothalamus	0.0555292
SRR1431345	Hypothalamus	20421	0.416817	533	35	5911	894	0.248128	0.690771	0.478648	0.274387	27794	0.0191768	0.00125926	0.212672	0.0321652	0.265273	0.422983									SRR1431183	Hypothalamus	0.35801	0.41781	0.0597999			SRR1431183	Hypothalamus	0.0597999
SRR1432823	Hypothalamus	28650	0.425262	634	44	7622	1251	0.27697	0.745636	0.494528	0.293299	38201	0.0165964	0.0011518	0.199524	0.0327478	0.25002	0.452608									SRR1431345	Hypothalamus	0.356817	0.422983	0.0661668			SRR1431345	Hypothalamus	0.0661668
SRR1433600	Hypothalamus	25349	0.359837	487	43	5327	855	0.249216	0.737	0.45671	0.283025	32061	0.0151898	0.00134119	0.166152	0.0266679	0.209351	0.431488									SRR1432823	Hypothalamus	0.365262	0.452608	0.0873465			SRR1432823	Hypothalamus	0.0873465
SRR1433750	Hypothalamus	4654	0.398372	265	7	2194	128	0.254585	0.684429	0.441985	0.226281	7248	0.0365618	0.000965784	0.302704	0.01766	0.357892	0.40182									SRR1433600	Hypothalamus	0.299837	0.431488	0.131651			SRR1433600	Hypothalamus	0.131651
SRR1435536	Hypothalamus	20158	0.432721	510	39	5934	858	0.264882	0.730872	0.478615	0.280414	27499	0.0185461	0.00141823	0.21579	0.0312011	0.266955	0.438696									SRR1433750	Hypothalamus	0.338372	0.40182	0.0634483			SRR1433750	Hypothalamus	0.0634483
SRR1435901	Hypothalamus	20560	0.457037	476	37	5506	1003	0.260403	0.745946	0.501774	0.335819	27582	0.0172576	0.00134145	0.199623	0.0363643	0.254586	0.460985									SRR1435536	Hypothalamus	0.372721	0.438696	0.0659748			SRR1435536	Hypothalamus	0.0659748
SRR1440517	Hypothalamus	12256	0.396513	554	17	5017	680	0.270437	0.688412	0.493885	0.290435	18524	0.0299071	0.000917728	0.270838	0.0367091	0.338372	0.435792									SRR1435901	Hypothalamus	0.397037	0.460985	0.0639486			SRR1435901	Hypothalamus	0.0639486
SRR1442022	Hypothalamus	10829	0.405587	462	15	4626	656	0.257738	0.6714	0.488602	0.279027	16588	0.0278515	0.000904268	0.278876	0.0395467	0.347179	0.424192									SRR1440517	Hypothalamus	0.336513	0.435792	0.0992795			SRR1440517	Hypothalamus	0.0992795
SRR1445895	Hypothalamus	44900	0.481633	543	60	6330	2016	0.386473	0.852617	0.641597	0.464233	53849	0.0100838	0.00111423	0.117551	0.037438	0.166187	0.58623									SRR1442022	Hypothalamus	0.345587	0.424192	0.0786048			SRR1442022	Hypothalamus	0.0786048
SRR1446092	Hypothalamus	28386	0.430178	581	61	7180	1320	0.27209	0.726344	0.486578	0.319595	37528	0.0154818	0.00162545	0.191324	0.0351737	0.243605	0.451152									SRR1445895	Hypothalamus	0.421633	0.58623	0.164597			SRR1445895	Hypothalamus	0.164597
SRR1446892	Hypothalamus	20501	0.469691	539	47	5875	1060	0.285126	0.752809	0.526991	0.351336	28022	0.0192349	0.00167725	0.209657	0.0378274	0.268396	0.479065									SRR1446092	Hypothalamus	0.370178	0.451152	0.0809742			SRR1446092	Hypothalamus	0.0809742
SRR1455677	Hypothalamus	10588	0.40988	300	23	3454	465	0.213663	0.623696	0.43829	0.292914	14830	0.0202293	0.00155091	0.232906	0.0313554	0.286042	0.392141									SRR1446892	Hypothalamus	0.409691	0.479065	0.0693748			SRR1446892	Hypothalamus	0.0693748
SRR1465337	Hypothalamus	5568	0.422394	286	13	2516	196	0.263612	0.681615	0.456105	0.290495	8579	0.0333372	0.00151533	0.293274	0.0228465	0.350973	0.422957									SRR1455677	Hypothalamus	0.34988	0.392141	0.0422605			SRR1455677	Hypothalamus	0.0422605
SRR1467455	Hypothalamus	14440	0.426804	515	30	5848	791	0.276229	0.800333	0.49808	0.296417	21624	0.0238161	0.00138735	0.27044	0.0365797	0.332223	0.467765									SRR1465337	Hypothalamus	0.362394	0.422957	0.0605629			SRR1465337	Hypothalamus	0.0605629
SRR1468141	Hypothalamus	8159	0.450618	400	29	4311	529	0.271852	0.623586	0.479665	0.298257	13428	0.0297885	0.00215967	0.321046	0.0393953	0.392389	0.41834									SRR1467455	Hypothalamus	0.366804	0.467765	0.100961			SRR1467455	Hypothalamus	0.100961
SRR1468574	Hypothalamus	8843	0.467134	407	20	3472	443	0.31101	0.82005	0.507061	0.314138	13185	0.0308684	0.00151688	0.26333	0.0335988	0.329314	0.488065									SRR1468141	Hypothalamus	0.390618	0.41834	0.0277217			SRR1468141	Hypothalamus	0.0277217
SRR1468974	Hypothalamus	3761	0.445736	284	20	2389	190	0.277056	0.65305	0.457959	0.248447	6644	0.0427453	0.00301023	0.359573	0.0285972	0.433925	0.409128									SRR1468574	Hypothalamus	0.407134	0.488065	0.0809305			SRR1468574	Hypothalamus	0.0809305
SRR1471773	Hypothalamus	7926	0.424206	468	19	4082	501	0.284722	0.676579	0.470115	0.283768	12996	0.0360111	0.00146199	0.314097	0.0385503	0.39012	0.428796									SRR1468974	Hypothalamus	0.385736	0.409128	0.0233925			SRR1468974	Hypothalamus	0.0233925
SRR1475909	Hypothalamus	24646	0.418553	532	41	5787	1065	0.261382	0.748195	0.488541	0.314866	32071	0.0165882	0.00127841	0.180443	0.0332076	0.231518	0.453246									SRR1471773	Hypothalamus	0.364206	0.428796	0.06459			SRR1471773	Hypothalamus	0.06459
SRR1486496	Hypothalamus	3671	0.475004	219	6	1502	115	0.285826	0.713	0.483222	0.301026	5513	0.0397243	0.00108834	0.272447	0.0208598	0.334119	0.445769									SRR1475909	Hypothalamus	0.358553	0.453246	0.0946923			SRR1475909	Hypothalamus	0.0946923
SRR1488349	Hypothalamus	16693	0.451941	425	13	4327	864	0.268551	0.869	0.541707	0.355417	22322	0.0190395	0.000582385	0.193845	0.0387062	0.252173	0.508668									SRR1486496	Hypothalamus	0.415004	0.445769	0.0307646			SRR1486496	Hypothalamus	0.0307646
SRR1488562	Hypothalamus	13379	0.448577	503	22	5006	660	0.285765	0.785091	0.481836	0.311259	19570	0.0257026	0.00112417	0.2558	0.0337251	0.316352	0.465988									SRR1488349	Hypothalamus	0.391941	0.508668	0.116727			SRR1488349	Hypothalamus	0.116727
SRR1490613	Hypothalamus	15682	0.428598	428	19	4781	801	0.245086	0.813895	0.495208	0.308067	21711	0.0197135	0.000875132	0.220211	0.0368937	0.277693	0.465564									SRR1488562	Hypothalamus	0.388577	0.465988	0.0774113			SRR1488562	Hypothalamus	0.0774113
SRR5125349	Hypothalamus	23370	0.402513	564	50	6671	1367	0.264995	0.76992	0.497744	0.330982	32022	0.0176129	0.00156143	0.208326	0.0426894	0.270189	0.46591									SRR1490613	Hypothalamus	0.368598	0.465564	0.096966			SRR1490613	Hypothalamus	0.096966
SRR5125350	Hypothalamus	23370	0.402513	564	50	6671	1367	0.264995	0.76992	0.497744	0.330982	32022	0.0176129	0.00156143	0.208326	0.0426894	0.270189	0.46591									SRR5125349	Hypothalamus	0.342513	0.46591	0.123397			SRR5125349	Hypothalamus	0.123397
SRR598862	Hypothalamus	14480	0.439434	508	30	5638	643	0.24224	0.691133	0.45783	0.297603	21299	0.0238509	0.00140852	0.264707	0.0301892	0.320156	0.422202									SRR5125350	Hypothalamus	0.342513	0.46591	0.123397			SRR5125350	Hypothalamus	0.123397
SRR604318	Hypothalamus	25954	0.442172	563	29	6877	1518	0.240364	0.775931	0.490216	0.304569	34941	0.0161129	0.000829971	0.196817	0.0434447	0.257205	0.45277									SRR598862	Hypothalamus	0.379434	0.422202	0.0427677			SRR598862	Hypothalamus	0.0427677
SRR608574	Hypothalamus	13877	0.459761	499	20	5669	769	0.265098	0.7505	0.486135	0.306324	20834	0.0239512	0.000959969	0.272103	0.0369108	0.333925	0.452014									SRR604318	Hypothalamus	0.382172	0.45277	0.0705979			SRR604318	Hypothalamus	0.0705979
SRR613114	Hypothalamus	1382	0.433203	153	4	1289	72	0.288484	0.649	0.454614	0.358875	2900	0.0527586	0.00137931	0.444483	0.0248276	0.523448	0.437743									SRR608574	Hypothalamus	0.399761	0.452014	0.0522536			SRR608574	Hypothalamus	0.0522536
SRR613354	Hypothalamus	3882	0.478165	327	15	3051	365	0.270991	0.7728	0.478342	0.3204	7640	0.042801	0.00196335	0.399346	0.0477749	0.491885	0.460633									SRR613114	Hypothalamus	0.373203	0.437743	0.0645398			SRR613114	Hypothalamus	0.0645398
SRR614083	Hypothalamus	9879	0.453297	476	53	5882	835	0.26533	0.779642	0.48188	0.312727	17125	0.0277956	0.00309489	0.343474	0.0487591	0.423124	0.459895									SRR613354	Hypothalamus	0.418165	0.460633	0.0424683			SRR613354	Hypothalamus	0.0424683
SRR614443	Hypothalamus	19354	0.462738	499	43	6082	945	0.245214	0.784163	0.496862	0.344344	26923	0.0185343	0.00159715	0.225904	0.0351001	0.281135	0.467646									SRR614083	Hypothalamus	0.393297	0.459895	0.0665978			SRR614083	Hypothalamus	0.0665978
SRR614539	Hypothalamus	19598	0.668312	289	28	3197	437	0.344149	0.929107	0.598697	0.532989	23549	0.0122723	0.00118901	0.135759	0.0185571	0.167778	0.601235									SRR614443	Hypothalamus	0.402738	0.467646	0.0649083			SRR614443	Hypothalamus	0.0649083
SRR655218	Hypothalamus	49707	0.456629	677	67	8845	1907	0.311446	0.818328	0.529319	0.372059	61203	0.0110615	0.00109472	0.144519	0.0311586	0.187834	0.507788									SRR614539	Hypothalamus	0.608312	0.601235	-0.00707662			SRR614539	Hypothalamus	-0.00707662
SRR659013	Hypothalamus	9870	0.473712	365	17	3644	540	0.279178	0.756471	0.506752	0.351654	14436	0.025284	0.00117761	0.252424	0.0374065	0.316293	0.473514									SRR655218	Hypothalamus	0.396629	0.507788	0.11116			SRR655218	Hypothalamus	0.11116
SRR660007	Hypothalamus	1596	0.511829	204	4	1617	159	0.331206	1	0.499092	0.337692	3580	0.0569832	0.00111732	0.451676	0.0444134	0.55419	0.541997									SRR659013	Hypothalamus	0.413712	0.473514	0.0598018			SRR659013	Hypothalamus	0.0598018
SRR660091	Hypothalamus	39674	0.441766	676	43	7969	1604	0.283882	0.84893	0.528192	0.325287	49966	0.0135292	0.000860585	0.159488	0.0321018	0.20598	0.496573									SRR660007	Hypothalamus	0.451829	0.541997	0.0901685			SRR660007	Hypothalamus	0.0901685
SRR661179	Hypothalamus	15312	0.477617	525	40	5659	783	0.280964	0.728475	0.488494	0.323381	22319	0.0235226	0.00179219	0.253551	0.0350822	0.313948	0.455328									SRR660091	Hypothalamus	0.381766	0.496573	0.114807			SRR660091	Hypothalamus	0.114807
SRR661445	Hypothalamus	33409	0.483839	530	57	6178	1174	0.298845	0.845842	0.520594	0.396234	41348	0.012818	0.00137854	0.149415	0.0283932	0.192004	0.515379									SRR661179	Hypothalamus	0.417617	0.455328	0.0377111			SRR661179	Hypothalamus	0.0377111
SRR661995	Hypothalamus	21815	0.440116	533	37	5607	964	0.279529	0.845216	0.511439	0.338547	28956	0.0184072	0.0012778	0.193639	0.0332919	0.246616	0.493683									SRR661445	Hypothalamus	0.423839	0.515379	0.0915395			SRR661445	Hypothalamus	0.0915395
SRR665502	Hypothalamus	36304	0.609734	439	47	5216	861	0.319911	0.798447	0.584956	0.490991	42867	0.010241	0.00109641	0.121679	0.0200854	0.153101	0.548576									SRR661995	Hypothalamus	0.380116	0.493683	0.113566			SRR661995	Hypothalamus	0.113566
SRR818270	Hypothalamus	49749	0.634625	369	70	6020	1107	0.319328	0.787571	0.557739	0.477281	57315	0.00643811	0.00122132	0.105034	0.0193143	0.132007	0.53548									SRR665502	Hypothalamus	0.549734	0.548576	-0.00115777			SRR665502	Hypothalamus	-0.00115777
SRR818348	Hypothalamus	29560	0.422802	564	50	6671	1367	0.264995	0.76992	0.497744	0.330982	38212	0.0147598	0.00130849	0.174579	0.0357741	0.226421	0.46591									SRR818270	Hypothalamus	0.574625	0.53548	-0.0391447			SRR818270	Hypothalamus	-0.0391447
SRR820256	Hypothalamus	27923	0.442271	528	39	6645	1292	0.239625	0.831718	0.512136	0.33959	36427	0.0144947	0.00107063	0.18242	0.0354682	0.233453	0.480767									SRR818348	Hypothalamus	0.362802	0.46591	0.103108			SRR818348	Hypothalamus	0.103108
SRR820379	Hypothalamus	16253	0.463426	411	26	4656	705	0.257818	0.616192	0.488011	0.342298	22051	0.0186386	0.00117908	0.211147	0.0319713	0.262936	0.42608									SRR820256	Hypothalamus	0.382271	0.480767	0.0984967			SRR820256	Hypothalamus	0.0984967
SRR1070986	Nucleus_Accumbens	15839	0.416685	533	35	6248	1070	0.248615	0.696457	0.479546	0.285577	23725	0.0224658	0.00147524	0.263351	0.0451001	0.332392	0.427549									SRR820379	Hypothalamus	0.403426	0.42608	0.0226538			SRR820379	Hypothalamus	0.0226538
SRR1076072	Nucleus_Accumbens	13181	0.441678	480	30	5664	892	0.241756	0.72	0.488124	0.281425	20247	0.0237072	0.0014817	0.279745	0.0440559	0.34899	0.432826									SRR1070986	Nucleus_Accumbens	0.356685	0.427549	0.0708644			SRR1070986	Nucleus_Accumbens	0.0708644
SRR1079281	Nucleus_Accumbens	10077	0.438914	422	40	4616	645	0.253891	0.744475	0.476604	0.304795	15800	0.0267089	0.00253165	0.292152	0.0408228	0.362215	0.444941									SRR1076072	Nucleus_Accumbens	0.381678	0.432826	0.0511483			SRR1076072	Nucleus_Accumbens	0.0511483
SRR1082759	Nucleus_Accumbens	7705	0.417724	306	7	3154	373	0.228598	0.831143	0.466107	0.31145	11545	0.026505	0.000606323	0.273192	0.0323084	0.332612	0.459325									SRR1079281	Nucleus_Accumbens	0.378914	0.444941	0.0660272			SRR1079281	Nucleus_Accumbens	0.0660272
SRR1087031	Nucleus_Accumbens	13352	0.437963	446	26	4453	723	0.27593	0.719192	0.499137	0.314267	19000	0.0234737	0.00136842	0.234368	0.0380526	0.297263	0.452132									SRR1082759	Nucleus_Accumbens	0.357724	0.459325	0.1016			SRR1082759	Nucleus_Accumbens	0.1016
SRR1096966	Nucleus_Accumbens	28010	0.445563	677	53	8062	1701	0.290349	0.807415	0.539461	0.348563	38503	0.017583	0.00137652	0.209386	0.0441784	0.272524	0.496447									SRR1087031	Nucleus_Accumbens	0.377963	0.452132	0.0741688			SRR1087031	Nucleus_Accumbens	0.0741688
SRR1099168	Nucleus_Accumbens	15052	0.479701	461	26	5541	1060	0.261911	0.817154	0.546662	0.343845	22140	0.020822	0.00117435	0.250271	0.0478771	0.320145	0.492393									SRR1096966	Nucleus_Accumbens	0.385563	0.496447	0.110884			SRR1096966	Nucleus_Accumbens	0.110884
SRR1103048	Nucleus_Accumbens	2661	0.451691	180	17	1224	153	0.305789	0.673765	0.49031	0.382418	4235	0.042503	0.00401417	0.28902	0.0361275	0.371665	0.46307									SRR1099168	Nucleus_Accumbens	0.419701	0.492393	0.0726922			SRR1099168	Nucleus_Accumbens	0.0726922
SRR1311285	Nucleus_Accumbens	2525	0.40177	95	2	1340	164	0.268105	0.5765	0.476515	0.258939	4126	0.0230247	0.000484731	0.32477	0.0397479	0.388027	0.395015									SRR1103048	Nucleus_Accumbens	0.391691	0.46307	0.0713797			SRR1103048	Nucleus_Accumbens	0.0713797
SRR1313361	Nucleus_Accumbens	23525	0.401681	475	28	5350	936	0.251347	0.681893	0.497021	0.28985	30314	0.0156693	0.000923666	0.176486	0.0308768	0.223956	0.430028									SRR1311285	Nucleus_Accumbens	0.34177	0.395015	0.0532445			SRR1311285	Nucleus_Accumbens	0.0532445
SRR1313642	Nucleus_Accumbens	20409	0.426632	439	59	5626	885	0.241148	0.69922	0.476812	0.302777	27418	0.0160114	0.00215187	0.205194	0.0322781	0.255635	0.429989									SRR1313361	Nucleus_Accumbens	0.341681	0.430028	0.0883467			SRR1313361	Nucleus_Accumbens	0.0883467
SRR1313951	Nucleus_Accumbens	10989	0.43647	483	29	5349	740	0.266232	0.690759	0.479391	0.279074	17590	0.0274588	0.00164866	0.304093	0.0420694	0.37527	0.428864									SRR1313642	Nucleus_Accumbens	0.366632	0.429989	0.0633575			SRR1313642	Nucleus_Accumbens	0.0633575
SRR1314998	Nucleus_Accumbens	14754	0.435993	459	31	4594	815	0.282004	0.753613	0.529635	0.337993	20653	0.0222244	0.00150099	0.222437	0.0394616	0.285624	0.475811									SRR1313951	Nucleus_Accumbens	0.37647	0.428864	0.0523937			SRR1313951	Nucleus_Accumbens	0.0523937
SRR1318372	Nucleus_Accumbens	14834	0.411332	461	32	4732	766	0.252312	0.687156	0.485532	0.303687	20825	0.0221369	0.00153661	0.227227	0.0367827	0.287683	0.432172									SRR1314998	Nucleus_Accumbens	0.375993	0.475811	0.0998184			SRR1314998	Nucleus_Accumbens	0.0998184
SRR1320180	Nucleus_Accumbens	9027	0.391538	345	29	3901	592	0.246023	0.675862	0.478998	0.288593	13894	0.0248309	0.00208723	0.280769	0.0426083	0.350295	0.422369									SRR1318372	Nucleus_Accumbens	0.351332	0.432172	0.0808398			SRR1318372	Nucleus_Accumbens	0.0808398
SRR1321183	Nucleus_Accumbens	27693	0.407908	607	69	8066	1495	0.276685	0.745478	0.4852	0.300903	37930	0.0160032	0.00181914	0.212655	0.0394147	0.269892	0.452067									SRR1320180	Nucleus_Accumbens	0.331538	0.422369	0.0908315			SRR1320180	Nucleus_Accumbens	0.0908315
SRR1321552	Nucleus_Accumbens	5174	0.41326	265	14	2614	251	0.24723	0.622786	0.447454	0.28557	8318	0.0318586	0.0016831	0.314258	0.0301755	0.377975	0.40076									SRR1321183	Nucleus_Accumbens	0.347908	0.452067	0.104159			SRR1321183	Nucleus_Accumbens	0.104159
SRR1322555	Nucleus_Accumbens	17141	0.428986	589	37	6630	1290	0.259229	0.726297	0.506165	0.315684	25687	0.0229299	0.00144042	0.258107	0.05022	0.332697	0.451844									SRR1321552	Nucleus_Accumbens	0.35326	0.40076	0.0474999			SRR1321552	Nucleus_Accumbens	0.0474999
SRR1323130	Nucleus_Accumbens	20895	0.41829	531	47	6908	1005	0.259083	0.703872	0.47791	0.278362	29386	0.0180698	0.0015994	0.235078	0.0342	0.288947	0.429807									SRR1322555	Nucleus_Accumbens	0.368986	0.451844	0.082858			SRR1322555	Nucleus_Accumbens	0.082858
SRR1324431	Nucleus_Accumbens	10876	0.415355	511	21	4724	602	0.26892	0.604286	0.491537	0.292218	16734	0.0305366	0.00125493	0.2823	0.0359747	0.350066	0.41424									SRR1323130	Nucleus_Accumbens	0.35829	0.429807	0.0715172			SRR1323130	Nucleus_Accumbens	0.0715172
SRR1325986	Nucleus_Accumbens	14219	0.444522	571	38	6969	1057	0.274972	0.675316	0.490119	0.289089	22854	0.0249847	0.00166273	0.304936	0.0462501	0.377833	0.432374									SRR1324431	Nucleus_Accumbens	0.355355	0.41424	0.0588851			SRR1324431	Nucleus_Accumbens	0.0588851
SRR1329551	Nucleus_Accumbens	18603	0.438547	527	57	6696	1077	0.264421	0.747228	0.497386	0.314006	26960	0.0195475	0.00211424	0.248368	0.0399481	0.309978	0.45576									SRR1325986	Nucleus_Accumbens	0.384522	0.432374	0.0478524			SRR1325986	Nucleus_Accumbens	0.0478524
SRR1329885	Nucleus_Accumbens	10785	0.446113	388	20	4472	765	0.23474	0.6651	0.502838	0.335987	16430	0.0236153	0.00121729	0.272185	0.0465612	0.343579	0.434666									SRR1329551	Nucleus_Accumbens	0.378547	0.45576	0.0772132			SRR1329551	Nucleus_Accumbens	0.0772132
SRR1332275	Nucleus_Accumbens	11029	0.450001	466	42	5587	744	0.272103	0.796119	0.498075	0.30531	17868	0.0260801	0.00235057	0.312682	0.0416387	0.382751	0.467902									SRR1329885	Nucleus_Accumbens	0.386113	0.434666	0.048553			SRR1329885	Nucleus_Accumbens	0.048553
SRR1333767	Nucleus_Accumbens	16117	0.422907	473	28	5501	871	0.247366	0.673107	0.504725	0.309293	22990	0.0205742	0.00121792	0.239278	0.037886	0.298956	0.433623									SRR1332275	Nucleus_Accumbens	0.390001	0.467902	0.0779004			SRR1332275	Nucleus_Accumbens	0.0779004
SRR1335254	Nucleus_Accumbens	14292	0.435678	492	44	5689	836	0.270894	0.682591	0.480036	0.278136	21353	0.0230413	0.0020606	0.266426	0.0391514	0.33068	0.427914									SRR1333767	Nucleus_Accumbens	0.362907	0.433623	0.0707154			SRR1333767	Nucleus_Accumbens	0.0707154
SRR1336887	Nucleus_Accumbens	4100	0.424979	170	16	1506	151	0.243465	0.634813	0.449415	0.325166	5943	0.0286051	0.00269224	0.253407	0.025408	0.310113	0.413214									SRR1335254	Nucleus_Accumbens	0.375678	0.427914	0.0522367			SRR1335254	Nucleus_Accumbens	0.0522367
SRR1340301	Nucleus_Accumbens	5979	0.429501	288	17	2749	294	0.277861	0.701059	0.465124	0.253514	9327	0.0308781	0.00182267	0.294736	0.0315214	0.358958	0.424389									SRR1336887	Nucleus_Accumbens	0.364979	0.413214	0.0482352			SRR1336887	Nucleus_Accumbens	0.0482352
SRR1340700	Nucleus_Accumbens	36099	0.365782	732	49	8643	1576	0.250235	0.667694	0.495166	0.275659	47099	0.0155417	0.00104036	0.183507	0.0334614	0.233551	0.422188									SRR1340301	Nucleus_Accumbens	0.369501	0.424389	0.0548888			SRR1340301	Nucleus_Accumbens	0.0548888
SRR1351880	Nucleus_Accumbens	1214	0.383297	37	4	496	64	0.273595	0.33975	0.433946	0.212781	1815	0.0203857	0.00220386	0.273278	0.0352617	0.331129	0.315018									SRR1340700	Nucleus_Accumbens	0.305782	0.422188	0.116407			SRR1340700	Nucleus_Accumbens	0.116407
SRR1353157	Nucleus_Accumbens	13669	0.419883	570	18	5762	835	0.256647	0.726056	0.487627	0.28831	20854	0.0273329	0.000863144	0.276302	0.0400403	0.344538	0.43966									SRR1351880	Nucleus_Accumbens	0.323297	0.315018	-0.00827869			SRR1351880	Nucleus_Accumbens	-0.00827869
SRR1353285	Nucleus_Accumbens	19902	0.436334	516	50	6305	915	0.240184	0.66744	0.48943	0.309307	27688	0.0186362	0.00180584	0.227716	0.0330468	0.281205	0.42659									SRR1353157	Nucleus_Accumbens	0.359883	0.43966	0.0797772			SRR1353157	Nucleus_Accumbens	0.0797772
SRR1354577	Nucleus_Accumbens	7615	0.435551	249	11	2552	395	0.256514	0.657091	0.48006	0.302684	10822	0.0230087	0.00101645	0.235816	0.0364997	0.296341	0.424087									SRR1353285	Nucleus_Accumbens	0.376334	0.42659	0.0502568			SRR1353285	Nucleus_Accumbens	0.0502568
SRR1359388	Nucleus_Accumbens	1368	0.398878	58	5	690	105	0.230207	0.6334	0.462309	0.273105	2226	0.0260557	0.00224618	0.309973	0.0471698	0.385445	0.399755									SRR1354577	Nucleus_Accumbens	0.375551	0.424087	0.0485366			SRR1354577	Nucleus_Accumbens	0.0485366
SRR1366141	Nucleus_Accumbens	2702	0.420754	173	6	1502	140	0.273578	0.752833	0.422337	0.2798	4523	0.0382489	0.00132655	0.33208	0.0309529	0.402609	0.432137									SRR1359388	Nucleus_Accumbens	0.338878	0.399755	0.0608772			SRR1359388	Nucleus_Accumbens	0.0608772
SRR1367870	Nucleus_Accumbens	1216	0.415785	62	4	582	78	0.290403	0.44325	0.461289	0.257551	1942	0.0319258	0.00205973	0.299691	0.0401648	0.373841	0.363123									SRR1366141	Nucleus_Accumbens	0.360754	0.432137	0.0713828			SRR1366141	Nucleus_Accumbens	0.0713828
SRR1370473	Nucleus_Accumbens	2986	0.443473	195	10	1856	157	0.215041	0.7327	0.418786	0.248255	5204	0.0374712	0.0019216	0.356649	0.0301691	0.426211	0.403695									SRR1367870	Nucleus_Accumbens	0.355785	0.363123	0.00733793			SRR1367870	Nucleus_Accumbens	0.00733793
SRR1375203	Nucleus_Accumbens	7203	0.42149	385	9	3997	454	0.242522	0.717111	0.469822	0.285491	12048	0.0319555	0.000747012	0.331756	0.0376826	0.402141	0.428737									SRR1370473	Nucleus_Accumbens	0.383473	0.403695	0.0202225			SRR1370473	Nucleus_Accumbens	0.0202225
SRR1375952	Nucleus_Accumbens	1822	0.386616	52	4	702	129	0.257154	1	0.457094	0.289651	2709	0.0191953	0.00147656	0.259136	0.047619	0.327427	0.500975									SRR1375203	Nucleus_Accumbens	0.36149	0.428737	0.0672469			SRR1375203	Nucleus_Accumbens	0.0672469
SRR1376597	Nucleus_Accumbens	989	0.400752	36	4	442	80	0.2805	0.37	0.472962	0.303025	1551	0.0232108	0.00257898	0.284977	0.0515796	0.362347	0.356622									SRR1375952	Nucleus_Accumbens	0.326616	0.500975	0.174358			SRR1375952	Nucleus_Accumbens	0.174358
SRR1381632	Nucleus_Accumbens	12228	0.402272	423	23	4205	572	0.254083	0.737	0.461437	0.267705	17451	0.0242393	0.00131798	0.24096	0.0327775	0.299295	0.430056									SRR1376597	Nucleus_Accumbens	0.340752	0.356622	0.0158694			SRR1376597	Nucleus_Accumbens	0.0158694
SRR1383831	Nucleus_Accumbens	2833	0.45091	118	5	1366	185	0.288085	0.577	0.518774	0.303216	4507	0.0261815	0.00110939	0.303084	0.0410473	0.371422	0.421769									SRR1381632	Nucleus_Accumbens	0.342272	0.430056	0.0877842			SRR1381632	Nucleus_Accumbens	0.0877842
SRR1385080	Nucleus_Accumbens	13979	0.417217	436	33	4951	674	0.25394	0.705	0.470213	0.272089	20073	0.0217207	0.001644	0.24665	0.0335774	0.303592	0.425311									SRR1383831	Nucleus_Accumbens	0.39091	0.421769	0.0308583			SRR1383831	Nucleus_Accumbens	0.0308583
SRR1387945	Nucleus_Accumbens	12427	0.41001	472	27	5328	1112	0.250794	0.716741	0.4878	0.325272	19366	0.0243726	0.0013942	0.275121	0.0574202	0.358308	0.445152									SRR1385080	Nucleus_Accumbens	0.357217	0.425311	0.0680934			SRR1385080	Nucleus_Accumbens	0.0680934
SRR1396123	Nucleus_Accumbens	26171	0.405508	596	72	7685	1403	0.262186	0.703486	0.477989	0.305556	35927	0.0165892	0.00200406	0.213906	0.0390514	0.271551	0.437304									SRR1387945	Nucleus_Accumbens	0.35001	0.445152	0.0951422			SRR1387945	Nucleus_Accumbens	0.0951422
SRR1397094	Nucleus_Accumbens	12672	0.409645	296	26	4167	897	0.279456	0.741577	0.485178	0.31256	18058	0.0163916	0.00143981	0.230756	0.0496733	0.298261	0.454693									SRR1396123	Nucleus_Accumbens	0.345508	0.437304	0.0917962			SRR1396123	Nucleus_Accumbens	0.0917962
SRR1400997	Nucleus_Accumbens	9764	0.441924	431	28	4794	628	0.253671	0.643179	0.483117	0.277583	15645	0.0275487	0.00178971	0.306424	0.0401406	0.375903	0.414387									SRR1397094	Nucleus_Accumbens	0.349645	0.454693	0.105048			SRR1397094	Nucleus_Accumbens	0.105048
SRR1406561	Nucleus_Accumbens	1129	0.425625	64	5	843	82	0.266453	0.6712	0.458645	0.248756	2123	0.030146	0.00235516	0.39708	0.0386246	0.468205	0.411264									SRR1400997	Nucleus_Accumbens	0.381924	0.414387	0.0324636			SRR1400997	Nucleus_Accumbens	0.0324636
SRR1408769	Nucleus_Accumbens	9278	0.434857	475	27	4575	637	0.256644	0.684926	0.495487	0.309096	14992	0.0316836	0.00180096	0.305163	0.0424893	0.381137	0.436538									SRR1406561	Nucleus_Accumbens	0.365625	0.411264	0.0456383			SRR1406561	Nucleus_Accumbens	0.0456383
SRR1410656	Nucleus_Accumbens	7045	0.389369	334	10	2768	247	0.245189	0.7417	0.474415	0.266644	10404	0.032103	0.000961169	0.266052	0.0237409	0.322857	0.431987									SRR1408769	Nucleus_Accumbens	0.374857	0.436538	0.061681			SRR1408769	Nucleus_Accumbens	0.061681
SRR1411024	Nucleus_Accumbens	6173	0.422329	313	9	2868	428	0.260214	0.759333	0.488207	0.272346	9791	0.0319681	0.000919212	0.292922	0.0437136	0.369523	0.445025									SRR1410656	Nucleus_Accumbens	0.329369	0.431987	0.102618			SRR1410656	Nucleus_Accumbens	0.102618
SRR1414833	Nucleus_Accumbens	6596	0.409002	282	22	3295	501	0.271387	0.643318	0.467203	0.30213	10696	0.026365	0.00205684	0.308059	0.0468399	0.383321	0.421009									SRR1411024	Nucleus_Accumbens	0.362329	0.445025	0.0826958			SRR1411024	Nucleus_Accumbens	0.0826958
SRR1432343	Nucleus_Accumbens	28869	0.415971	610	60	8333	1437	0.256118	0.743167	0.485441	0.275579	39309	0.0155181	0.00152637	0.211987	0.0365565	0.265588	0.440076									SRR1414833	Nucleus_Accumbens	0.349002	0.421009	0.0720075			SRR1414833	Nucleus_Accumbens	0.0720075
SRR1432765	Nucleus_Accumbens	2480	0.424665	233	11	1798	112	0.259644	0.638727	0.460162	0.275821	4634	0.0502805	0.00237376	0.388002	0.0241692	0.464825	0.408589									SRR1432343	Nucleus_Accumbens	0.355971	0.440076	0.0841049			SRR1432343	Nucleus_Accumbens	0.0841049
SRR1442885	Nucleus_Accumbens	18947	0.421205	488	41	6197	1038	0.257248	0.694024	0.487319	0.311377	26711	0.0182696	0.00153495	0.232002	0.0388604	0.290667	0.437492									SRR1432765	Nucleus_Accumbens	0.364665	0.408589	0.0439238			SRR1432765	Nucleus_Accumbens	0.0439238
SRR1443824	Nucleus_Accumbens	2654	0.43752	118	6	1601	198	0.275432	0.693167	0.472329	0.270879	4577	0.0257811	0.0013109	0.349792	0.0432598	0.420144	0.427952									SRR1442885	Nucleus_Accumbens	0.361205	0.437492	0.0762868			SRR1442885	Nucleus_Accumbens	0.0762868
SRR1443955	Nucleus_Accumbens	1519	0.424445	116	2	958	69	0.22819	1	0.422816	0.257058	2664	0.0435435	0.000750751	0.35961	0.0259009	0.429805	0.477016									SRR1443824	Nucleus_Accumbens	0.37752	0.427952	0.0504312			SRR1443824	Nucleus_Accumbens	0.0504312
SRR1444102	Nucleus_Accumbens	1850	0.412623	81	2	1087	136	0.300654	0.9	0.456302	0.294213	3156	0.0256654	0.000633714	0.344423	0.0430925	0.413815	0.487792									SRR1443955	Nucleus_Accumbens	0.364445	0.477016	0.112571			SRR1443955	Nucleus_Accumbens	0.112571
SRR1444876	Nucleus_Accumbens	11948	0.441146	360	37	4363	612	0.253739	0.726676	0.468328	0.289152	17320	0.0207852	0.00213626	0.251905	0.0353349	0.310162	0.434474									SRR1444102	Nucleus_Accumbens	0.352623	0.487792	0.13517			SRR1444102	Nucleus_Accumbens	0.13517
SRR1445408	Nucleus_Accumbens	9747	0.40179	400	20	4115	647	0.248943	0.60715	0.472386	0.297612	14929	0.0267935	0.00133967	0.275638	0.0433385	0.34711	0.406523									SRR1444876	Nucleus_Accumbens	0.381146	0.434474	0.0533279			SRR1444876	Nucleus_Accumbens	0.0533279
SRR1455698	Nucleus_Accumbens	5577	0.414901	311	19	3222	290	0.255746	0.644211	0.461306	0.259814	9419	0.0330184	0.0020172	0.342075	0.0307888	0.407899	0.405269									SRR1445408	Nucleus_Accumbens	0.34179	0.406523	0.0647332			SRR1445408	Nucleus_Accumbens	0.0647332
SRR1465114	Nucleus_Accumbens	4238	0.378264	156	7	1976	278	0.261679	0.732571	0.457879	0.252306	6655	0.023441	0.00105184	0.29692	0.0417731	0.363186	0.426109									SRR1455698	Nucleus_Accumbens	0.354901	0.405269	0.0503678			SRR1455698	Nucleus_Accumbens	0.0503678
SRR1465356	Nucleus_Accumbens	6194	0.422307	201	19	2713	498	0.279124	0.692316	0.490575	0.2981	9625	0.0208831	0.00197403	0.28187	0.0517403	0.356468	0.440029									SRR1465114	Nucleus_Accumbens	0.318264	0.426109	0.107845			SRR1465114	Nucleus_Accumbens	0.107845
SRR1467882	Nucleus_Accumbens	3770	0.416725	117	9	1674	203	0.303906	0.802111	0.476353	0.27167	5773	0.0202668	0.00155898	0.289971	0.0351637	0.34696	0.46351									SRR1465356	Nucleus_Accumbens	0.362307	0.440029	0.0777221			SRR1465356	Nucleus_Accumbens	0.0777221
SRR1470111	Nucleus_Accumbens	6823	0.408083	317	8	3567	375	0.240871	0.68275	0.472175	0.301493	11090	0.0285843	0.000721371	0.321641	0.0338142	0.384761	0.424322									SRR1467882	Nucleus_Accumbens	0.356725	0.46351	0.106785			SRR1467882	Nucleus_Accumbens	0.106785
SRR1474065	Nucleus_Accumbens	22631	0.41945	681	36	7698	1425	0.273003	0.723528	0.514718	0.30806	32471	0.0209726	0.00110868	0.237073	0.0438853	0.30304	0.454827									SRR1470111	Nucleus_Accumbens	0.348083	0.424322	0.0762394			SRR1470111	Nucleus_Accumbens	0.0762394
SRR1474886	Nucleus_Accumbens	1999	0.437295	162	9	1484	128	0.260309	0.796556	0.425675	0.264242	3782	0.0428345	0.00237969	0.392385	0.0338445	0.471444	0.436695									SRR1474065	Nucleus_Accumbens	0.35945	0.454827	0.0953767			SRR1474065	Nucleus_Accumbens	0.0953767
SRR1485892	Nucleus_Accumbens	8597	0.387813	182	15	2577	514	0.274626	0.5728	0.465352	0.275603	11885	0.0153134	0.0012621	0.216828	0.0432478	0.276651	0.397095									SRR1474886	Nucleus_Accumbens	0.377295	0.436695	0.0594002			SRR1474886	Nucleus_Accumbens	0.0594002
SRR1486608	Nucleus_Accumbens	25784	0.457138	533	25	6189	1479	0.278069	0.77252	0.587025	0.372245	34010	0.0156719	0.000735078	0.181976	0.0434872	0.24187	0.502465									SRR1485892	Nucleus_Accumbens	0.327813	0.397095	0.0692822			SRR1485892	Nucleus_Accumbens	0.0692822
SRR1489177	Nucleus_Accumbens	1934	0.377279	51	2	541	124	0.21102	0.7	0.521652	0.30821	2652	0.0192308	0.000754148	0.203997	0.0467572	0.270739	0.43522									SRR1486608	Nucleus_Accumbens	0.397138	0.502465	0.105327			SRR1486608	Nucleus_Accumbens	0.105327
SRR1490465	Nucleus_Accumbens	1519	0.438812	111	2	1048	80	0.256009	0.804	0.439219	0.2665	2760	0.0402174	0.000724638	0.37971	0.0289855	0.449638	0.441432									SRR1489177	Nucleus_Accumbens	0.317279	0.43522	0.117942			SRR1489177	Nucleus_Accumbens	0.117942
SRR1500405	Nucleus_Accumbens	7531	0.435545	349	22	3407	375	0.249034	0.673545	0.465232	0.289387	11684	0.0298699	0.00188292	0.291595	0.0320952	0.355443	0.4193									SRR1490465	Nucleus_Accumbens	0.378812	0.441432	0.0626195			SRR1490465	Nucleus_Accumbens	0.0626195
SRR1500617	Nucleus_Accumbens	916	0.415119	47	7	517	39	0.338298	0.787143	0.403646	0.218641	1526	0.0307995	0.00458716	0.338794	0.025557	0.399738	0.436932									SRR1500405	Nucleus_Accumbens	0.375545	0.4193	0.0437549			SRR1500405	Nucleus_Accumbens	0.0437549
SRR5125562	Nucleus_Accumbens	4791	0.403126	78	13	809	250	0.305141	0.746615	0.578357	0.382536	5941	0.0131291	0.00218818	0.136172	0.0420805	0.19357	0.503162									SRR1500617	Nucleus_Accumbens	0.355119	0.436932	0.081813			SRR1500617	Nucleus_Accumbens	0.081813
SRR5125563	Nucleus_Accumbens	4818	0.402831	78	13	817	261	0.305141	0.746615	0.578934	0.381785	5987	0.0130282	0.00217137	0.136462	0.0435945	0.195256	0.503119									SRR5125562	Nucleus_Accumbens	0.343126	0.503162	0.160036			SRR5125562	Nucleus_Accumbens	0.160036
SRR597927	Nucleus_Accumbens	1645	0.410884	62	6	699	125	0.247661	0.752167	0.493538	0.31256	2537	0.0244383	0.002365	0.275522	0.0492708	0.351596	0.451481									SRR5125563	Nucleus_Accumbens	0.342831	0.503119	0.160288			SRR5125563	Nucleus_Accumbens	0.160288
SRR598196	Nucleus_Accumbens	25154	0.425486	620	60	7819	1552	0.267465	0.729917	0.511405	0.315148	35205	0.0176111	0.0017043	0.222099	0.0440846	0.285499	0.455983									SRR597927	Nucleus_Accumbens	0.350884	0.451481	0.100598			SRR597927	Nucleus_Accumbens	0.100598
SRR598253	Nucleus_Accumbens	24238	0.4009	640	55	8030	1414	0.232369	0.724655	0.477029	0.290093	34377	0.0186171	0.00159991	0.233586	0.0411322	0.294936	0.431036									SRR598196	Nucleus_Accumbens	0.365486	0.455983	0.0904978			SRR598196	Nucleus_Accumbens	0.0904978
SRR600348	Nucleus_Accumbens	21943	0.434723	596	42	7387	1413	0.255658	0.668595	0.510436	0.315258	31381	0.0189924	0.00133839	0.235397	0.0450272	0.300755	0.437487									SRR598253	Nucleus_Accumbens	0.3409	0.431036	0.0901367			SRR598253	Nucleus_Accumbens	0.0901367
SRR600560	Nucleus_Accumbens	25132	0.410121	641	51	7597	1383	0.255396	0.687157	0.491859	0.308099	34804	0.0184174	0.00146535	0.21828	0.0397368	0.277899	0.435628									SRR600348	Nucleus_Accumbens	0.374723	0.437487	0.0627641			SRR600348	Nucleus_Accumbens	0.0627641
SRR601122	Nucleus_Accumbens	19434	0.424767	538	32	7251	1139	0.231128	0.714562	0.474163	0.284436	28394	0.0189477	0.001127	0.255371	0.0401141	0.31556	0.426073									SRR600560	Nucleus_Accumbens	0.350121	0.435628	0.0855067			SRR600560	Nucleus_Accumbens	0.0855067
SRR607141	Nucleus_Accumbens	32265	0.434799	629	49	8318	1784	0.244	0.761408	0.505671	0.296182	43045	0.0146126	0.00113834	0.19324	0.041445	0.250436	0.451815									SRR601122	Nucleus_Accumbens	0.364767	0.426073	0.0613054			SRR601122	Nucleus_Accumbens	0.0613054
SRR612731	Nucleus_Accumbens	3992	0.466748	306	16	2991	274	0.260281	0.638687	0.473656	0.314814	7579	0.0403747	0.0021111	0.394643	0.0361525	0.473281	0.42186									SRR607141	Nucleus_Accumbens	0.374799	0.451815	0.0770162			SRR607141	Nucleus_Accumbens	0.0770162
SRR613042	Nucleus_Accumbens	32971	0.618812	383	45	4545	771	0.325063	0.904089	0.596596	0.512987	38715	0.00989281	0.00116234	0.117396	0.0199148	0.148366	0.584684									SRR612731	Nucleus_Accumbens	0.406748	0.42186	0.0151114			SRR612731	Nucleus_Accumbens	0.0151114
SRR613438	Nucleus_Accumbens	10467	0.439	528	32	5753	765	0.258924	0.658281	0.483726	0.299399	17545	0.030094	0.00182388	0.3279	0.0436022	0.40342	0.425082									SRR613042	Nucleus_Accumbens	0.558812	0.584684	0.0258719			SRR613042	Nucleus_Accumbens	0.0258719
SRR613579	Nucleus_Accumbens	7615	0.43103	286	15	3447	567	0.254105	0.635733	0.473708	0.313594	11930	0.0239732	0.00125733	0.288935	0.0475272	0.361693	0.419285									SRR613438	Nucleus_Accumbens	0.379	0.425082	0.046082			SRR613438	Nucleus_Accumbens	0.046082
SRR655134	Nucleus_Accumbens	38943	0.481672	602	56	7371	1432	0.278977	0.797536	0.538596	0.380385	48404	0.012437	0.00115693	0.152281	0.0295843	0.195459	0.498873									SRR613579	Nucleus_Accumbens	0.37103	0.419285	0.0482548			SRR613579	Nucleus_Accumbens	0.0482548
SRR655649	Nucleus_Accumbens	86790	0.477066	704	105	9390	2339	0.305169	0.815514	0.555125	0.413972	99328	0.00708763	0.0010571	0.0945353	0.0235482	0.126228	0.522445									SRR655134	Nucleus_Accumbens	0.421672	0.498873	0.077201			SRR655134	Nucleus_Accumbens	0.077201
SRR655923	Nucleus_Accumbens	32609	0.505679	431	50	6165	1242	0.284578	0.78188	0.528163	0.430286	40497	0.0106428	0.00123466	0.152233	0.0306689	0.19478	0.506227									SRR655649	Nucleus_Accumbens	0.417066	0.522445	0.105379			SRR655649	Nucleus_Accumbens	0.105379
SRR656167	Nucleus_Accumbens	6623	0.444813	360	10	3058	414	0.261992	0.7993	0.49512	0.324319	10465	0.0344004	0.000955566	0.292212	0.0395604	0.367129	0.470183									SRR655923	Nucleus_Accumbens	0.445679	0.506227	0.0605473			SRR655923	Nucleus_Accumbens	0.0605473
SRR657348	Nucleus_Accumbens	14879	0.459281	293	20	3659	572	0.26485	0.827	0.496998	0.357098	19423	0.0150852	0.00102971	0.188385	0.0294496	0.233949	0.486486									SRR656167	Nucleus_Accumbens	0.384813	0.470183	0.0853696			SRR656167	Nucleus_Accumbens	0.0853696
SRR659187	Nucleus_Accumbens	20804	0.41884	447	28	5296	1119	0.249736	0.742571	0.505958	0.335205	27694	0.0161407	0.00101105	0.191233	0.0404059	0.24879	0.458368									SRR657348	Nucleus_Accumbens	0.399281	0.486486	0.0872059			SRR657348	Nucleus_Accumbens	0.0872059
SRR661433	Nucleus_Accumbens	944	0.437787	74	6	580	41	0.342257	0.774667	0.481228	0.44939	1645	0.0449848	0.00364742	0.352584	0.024924	0.42614	0.511885									SRR659187	Nucleus_Accumbens	0.35884	0.458368	0.099528			SRR659187	Nucleus_Accumbens	0.099528
SRR662546	Nucleus_Accumbens	17228	0.459874	539	37	6507	1195	0.273056	0.740622	0.513365	0.327423	25506	0.0211323	0.00145064	0.255116	0.0468517	0.324551	0.463617									SRR661433	Nucleus_Accumbens	0.377787	0.511885	0.134098			SRR661433	Nucleus_Accumbens	0.134098
SRR664842	Nucleus_Accumbens	44332	0.559102	496	45	5420	1027	0.30194	0.768067	0.575296	0.441719	51320	0.00966485	0.000876851	0.105612	0.0200117	0.136165	0.521755									SRR662546	Nucleus_Accumbens	0.399874	0.463617	0.0637422			SRR662546	Nucleus_Accumbens	0.0637422
SRR665334	Nucleus_Accumbens	53577	0.506279	556	82	7566	1607	0.272647	0.817341	0.545104	0.420046	63388	0.00877138	0.00129362	0.11936	0.0253518	0.154777	0.513785									SRR664842	Nucleus_Accumbens	0.499102	0.521755	0.0226532			SRR664842	Nucleus_Accumbens	0.0226532
SRR817905	Nucleus_Accumbens	30351	0.417695	638	80	8216	1624	0.258588	0.751925	0.496498	0.312157	40909	0.0155956	0.00195556	0.200836	0.0396979	0.258085	0.454792									SRR665334	Nucleus_Accumbens	0.446279	0.513785	0.0675061			SRR665334	Nucleus_Accumbens	0.0675061
SRR817978	Nucleus_Accumbens	20538	0.422805	623	35	6749	1414	0.25853	0.844686	0.538089	0.351454	29359	0.0212201	0.00119214	0.229878	0.0481624	0.300453	0.49819									SRR817905	Nucleus_Accumbens	0.357695	0.454792	0.0970972			SRR817905	Nucleus_Accumbens	0.0970972
SRR819793	Nucleus_Accumbens	3661	0.447328	156	12	1839	165	0.229436	0.518	0.46868	0.265503	5833	0.0267444	0.00205726	0.315275	0.0282873	0.372364	0.370405									SRR817978	Nucleus_Accumbens	0.362805	0.49819	0.135384			SRR817978	Nucleus_Accumbens	0.135384
SRR820157	Nucleus_Accumbens	11788	0.405454	262	13	3193	765	0.275611	0.754923	0.533705	0.30692	16021	0.0163535	0.000811435	0.199301	0.0477498	0.264216	0.46779									SRR819793	Nucleus_Accumbens	0.387328	0.370405	-0.016923			SRR819793	Nucleus_Accumbens	-0.016923
SRR820209	Nucleus_Accumbens	39628	0.423948	579	67	7177	2157	0.332492	0.740015	0.577599	0.398891	49608	0.0116715	0.00135059	0.144674	0.0434809	0.201177	0.512249									SRR820157	Nucleus_Accumbens	0.345454	0.46779	0.122336			SRR820157	Nucleus_Accumbens	0.122336
SRR821581	Nucleus_Accumbens	5976	0.41824	137	18	2036	363	0.275022	0.721	0.489001	0.307231	8530	0.016061	0.0021102	0.238687	0.0425557	0.299414	0.448064									SRR820209	Nucleus_Accumbens	0.363948	0.512249	0.148301			SRR820209	Nucleus_Accumbens	0.148301
SRR1323764	Nucleus_Accumbens	823	0.400706	40	1	524	35	0.219525	0	0.441263	0.261886	1423	0.0281096	0.000702741	0.368236	0.0245959	0.421644	0.230669									SRR821581	Nucleus_Accumbens	0.35824	0.448064	0.0898239			SRR821581	Nucleus_Accumbens	0.0898239
SRR1336379	Nucleus_Accumbens	231	0.390056	11	1	189	6	0.198273	0	0.422524	0.193833	438	0.0251142	0.00228311	0.431507	0.0136986	0.472603	0.203657									SRR1323764	Nucleus_Accumbens	0.340706	0.230669	-0.110037			SRR1323764	Nucleus_Accumbens	-0.110037
SRR1340907	Nucleus_Accumbens	41	0.244098	2	1	20	2	0.5	0	0.3639	0.1	66	0.030303	0.0151515	0.30303	0.030303	0.378788	0.240975									SRR1336379	Nucleus_Accumbens	0.330056	0.203657	-0.126399			SRR1336379	Nucleus_Accumbens	-0.126399
SRR1357434	Nucleus_Accumbens	20	0.3147	2	1	16	2	0.5	0	0.351562	0.182	41	0.0487805	0.0243902	0.390244	0.0487805	0.512195	0.258391									SRR1340907	Nucleus_Accumbens	0.184098	0.240975	0.0568774			SRR1340907	Nucleus_Accumbens	0.0568774
SRR1359192	Nucleus_Accumbens	21	0.273429	2	1	14	1	0.5	0	0.422214	0	39	0.0512821	0.025641	0.358974	0.025641	0.461538	0.230554									SRR1357434	Nucleus_Accumbens	0.2547	0.258391	0.00369063			SRR1357434	Nucleus_Accumbens	0.00369063
SRR1370262	Nucleus_Accumbens	45	0.226511	3	1	25	1	0.36	0	0.45648	0	75	0.04	0.0133333	0.333333	0.0133333	0.4	0.20412									SRR1359192	Nucleus_Accumbens	0.213429	0.230554	0.017125			SRR1359192	Nucleus_Accumbens	0.017125
SRR1370619	Nucleus_Accumbens	365	0.409077	24	1	246	31	0.268833	0	0.457492	0.23729	667	0.035982	0.00149925	0.368816	0.0464768	0.452774	0.240904									SRR1370262	Nucleus_Accumbens	0.166511	0.20412	0.0376089			SRR1370262	Nucleus_Accumbens	0.0376089
SRR1374221	Nucleus_Accumbens	31	0.297194	2	1	21	2	0.2145	0	0.391	0.107	57	0.0350877	0.0175439	0.368421	0.0350877	0.45614	0.178125									SRR1370619	Nucleus_Accumbens	0.349077	0.240904	-0.108173			SRR1370619	Nucleus_Accumbens	-0.108173
SRR1381566	Nucleus_Accumbens	178	0.398371	3	1	71	10	0.515	0	0.45169	0.2417	263	0.0114068	0.00380228	0.269962	0.0380228	0.323194	0.302098									SRR1374221	Nucleus_Accumbens	0.237194	0.178125	-0.0590685			SRR1374221	Nucleus_Accumbens	-0.0590685
SRR1415732	Nucleus_Accumbens	81	0.298852	3	1	59	2	0.381	0	0.373322	0.079	146	0.0205479	0.00684932	0.40411	0.0136986	0.445205	0.208331									SRR1381566	Nucleus_Accumbens	0.338371	0.302098	-0.0362733			SRR1381566	Nucleus_Accumbens	-0.0362733
SRR1443895	Nucleus_Accumbens	55	0.363818	2	1	43	2	0.2145	0	0.38207	0.3	103	0.0194175	0.00970874	0.417476	0.0194175	0.466019	0.224142									SRR1415732	Nucleus_Accumbens	0.238852	0.208331	-0.0305213			SRR1415732	Nucleus_Accumbens	-0.0305213
SRR1445532	Nucleus_Accumbens	387	0.354473	14	1	218	8	0.173714	0	0.435771	0.176125	628	0.022293	0.00159236	0.347134	0.0127389	0.383758	0.196402									SRR1443895	Nucleus_Accumbens	0.303818	0.224142	-0.0796757			SRR1443895	Nucleus_Accumbens	-0.0796757
SRR1456950	Nucleus_Accumbens	17	0.267	2	1	16	2	0.492	0	0.358125	0.1665	38	0.0526316	0.0263158	0.421053	0.0526316	0.552632	0.254156									SRR1445532	Nucleus_Accumbens	0.294473	0.196402	-0.0980704			SRR1445532	Nucleus_Accumbens	-0.0980704
SRR1458810	Nucleus_Accumbens	14	0.104	2	1	1	2	0.5	0	0	0.125	20	0.1	0.05	0.05	0.1	0.3	0.15625									SRR1456950	Nucleus_Accumbens	0.207	0.254156	0.0471563			SRR1456950	Nucleus_Accumbens	0.0471563
SRR1470902	Nucleus_Accumbens	310	0.377594	10	1	182	11	0.2189	0	0.437505	0.316727	514	0.0194553	0.00194553	0.354086	0.0214008	0.396887	0.243283									SRR1458810	Nucleus_Accumbens	0.044	0.15625	0.11225			SRR1458810	Nucleus_Accumbens	0.11225
SRR1471903	Nucleus_Accumbens	731	0.424683	32	1	421	62	0.292719	0	0.492779	0.3055	1247	0.0256616	0.000801925	0.33761	0.0497193	0.413793	0.272749									SRR1470902	Nucleus_Accumbens	0.317594	0.243283	-0.0743104			SRR1470902	Nucleus_Accumbens	-0.0743104
SRR1477197	Nucleus_Accumbens	220	0.392214	9	1	184	11	0.239	0	0.445239	0.193636	425	0.0211765	0.00235294	0.432941	0.0258824	0.482353	0.219469									SRR1471903	Nucleus_Accumbens	0.364683	0.272749	-0.0919332			SRR1471903	Nucleus_Accumbens	-0.0919332
SRR1477634	Nucleus_Accumbens	552	0.418	28	1	370	41	0.345357	0	0.447838	0.276854	992	0.0282258	0.00100806	0.372984	0.0413306	0.443548	0.267512									SRR1477197	Nucleus_Accumbens	0.332214	0.219469	-0.112745			SRR1477197	Nucleus_Accumbens	-0.112745
SRR1478032	Nucleus_Accumbens	48	0.289	3	1	23	2	0.533333	0	0.387	0.1335	77	0.038961	0.012987	0.298701	0.025974	0.376623	0.263458									SRR1477634	Nucleus_Accumbens	0.358	0.267512	-0.0904878			SRR1477634	Nucleus_Accumbens	-0.0904878
SRR5125356	Nucleus_Accumbens	58	0.412	2	1	23	2	0.5	0	0.505	0.2	86	0.0232558	0.0116279	0.267442	0.0232558	0.325581	0.30125									SRR1478032	Nucleus_Accumbens	0.229	0.263458	0.0344583			SRR1478032	Nucleus_Accumbens	0.0344583
SRR5125357	Nucleus_Accumbens	58	0.412	2	1	23	2	0.5	0	0.505	0.2	86	0.0232558	0.0116279	0.267442	0.0232558	0.325581	0.30125									SRR5125356	Nucleus_Accumbens	0.352	0.30125	-0.05075			SRR5125356	Nucleus_Accumbens	-0.05075
SRR654886	Nucleus_Accumbens	286	0.338444	10	1	175	15	0.2176	0	0.450749	0.206667	487	0.0205339	0.00205339	0.359343	0.0308008	0.412731	0.218754									SRR5125357	Nucleus_Accumbens	0.352	0.30125	-0.05075			SRR5125357	Nucleus_Accumbens	-0.05075
SRR1075898	Putamen	15507	0.412759	536	43	5932	879	0.259267	0.717884	0.476561	0.287402	22897	0.0234092	0.00187798	0.259073	0.0383893	0.32275	0.435278									SRR654886	Nucleus_Accumbens	0.278444	0.218754	-0.0596902			SRR654886	Nucleus_Accumbens	-0.0596902
SRR1085662	Putamen	13600	0.418496	488	34	5423	854	0.256023	0.739	0.481169	0.304481	20399	0.0239227	0.00166675	0.265846	0.0418648	0.333301	0.445168									SRR1075898	Putamen	0.352759	0.435278	0.0825194			SRR1075898	Putamen	0.0825194
SRR1087152	Putamen	10392	0.445538	495	26	4975	723	0.266962	0.777846	0.505043	0.320466	16611	0.0297995	0.00156523	0.2995	0.0435254	0.37439	0.467579									SRR1085662	Putamen	0.358496	0.445168	0.0866724			SRR1085662	Putamen	0.0866724
SRR1098336	Putamen	23253	0.805606	185	25	2743	304	0.427886	0.87624	0.719186	0.730586	26510	0.0069785	0.00094304	0.10347	0.0114674	0.122859	0.688474									SRR1087152	Putamen	0.385538	0.467579	0.0820411			SRR1087152	Putamen	0.0820411
SRR1099023	Putamen	6584	0.411531	297	13	2980	360	0.235737	0.595538	0.474584	0.305094	10234	0.0290209	0.00127028	0.291186	0.0351769	0.356654	0.402739									SRR1098336	Putamen	0.745606	0.688474	-0.0571318			SRR1098336	Putamen	-0.0571318
SRR1313932	Putamen	8860	0.41972	465	19	4352	556	0.255011	0.664526	0.478535	0.276466	14252	0.032627	0.00133315	0.305361	0.0390121	0.378333	0.418635									SRR1099023	Putamen	0.351531	0.402739	0.0512071			SRR1099023	Putamen	0.0512071
SRR1316127	Putamen	12598	0.427771	525	46	5939	851	0.251501	0.777348	0.482541	0.285785	19959	0.0263039	0.00230472	0.29756	0.0426374	0.368806	0.449294									SRR1313932	Putamen	0.35972	0.418635	0.058915			SRR1313932	Putamen	0.058915
SRR1320012	Putamen	3584	0.438926	262	19	2441	184	0.234729	0.576737	0.441984	0.251043	6490	0.0403698	0.00292758	0.376117	0.0283513	0.447766	0.376123									SRR1316127	Putamen	0.367771	0.449294	0.0815226			SRR1316127	Putamen	0.0815226
SRR1321046	Putamen	6787	0.384032	291	12	2874	224	0.246577	0.738917	0.454273	0.267924	10188	0.028563	0.00117786	0.282097	0.0219867	0.333824	0.426923									SRR1320012	Putamen	0.378926	0.376123	-0.002803			SRR1320012	Putamen	-0.002803
SRR1321462	Putamen	6210	0.424172	435	18	3576	376	0.276738	0.728611	0.476127	0.26408	10615	0.0409797	0.00169571	0.336882	0.0354216	0.414979	0.436389									SRR1321046	Putamen	0.324032	0.426923	0.10289			SRR1321046	Putamen	0.10289
SRR1324043	Putamen	10279	0.420911	493	32	5276	722	0.260456	0.687531	0.482594	0.292698	16802	0.0293417	0.00190454	0.31401	0.0429711	0.388228	0.43082									SRR1321462	Putamen	0.364172	0.436389	0.072217			SRR1321462	Putamen	0.072217
SRR1330675	Putamen	9765	0.407301	475	21	4557	563	0.244164	0.661667	0.479047	0.271181	15381	0.0308823	0.00136532	0.296275	0.0366036	0.365126	0.414015									SRR1324043	Putamen	0.360911	0.43082	0.0699086			SRR1324043	Putamen	0.0699086
SRR1331466	Putamen	13610	0.407076	583	37	6154	828	0.247674	0.698649	0.47614	0.279155	21212	0.0274844	0.0017443	0.290119	0.0390345	0.358382	0.425404									SRR1330675	Putamen	0.347301	0.414015	0.0667139			SRR1330675	Putamen	0.0667139
SRR1331534	Putamen	10211	0.422521	484	34	4740	607	0.262775	0.790206	0.475976	0.295768	16076	0.030107	0.00211495	0.294849	0.0377581	0.36483	0.456181									SRR1331466	Putamen	0.347076	0.425404	0.078328			SRR1331466	Putamen	0.078328
SRR1332048	Putamen	5379	0.431476	337	11	3069	344	0.24819	0.676545	0.466454	0.293567	9140	0.0368709	0.0012035	0.335777	0.0376368	0.411488	0.421189									SRR1331534	Putamen	0.362521	0.456181	0.0936599			SRR1331534	Putamen	0.0936599
SRR1334741	Putamen	7304	0.428135	447	24	4414	488	0.249736	0.737542	0.480807	0.279639	12677	0.0352607	0.00189319	0.34819	0.0384949	0.423838	0.436931									SRR1332048	Putamen	0.371476	0.421189	0.0497125			SRR1332048	Putamen	0.0497125
SRR1335064	Putamen	3913	0.410069	251	13	2389	185	0.234896	0.685	0.440216	0.264357	6751	0.0371797	0.00192564	0.353874	0.0274033	0.420382	0.406117									SRR1334741	Putamen	0.368135	0.436931	0.0687958			SRR1334741	Putamen	0.0687958
SRR1337074	Putamen	18394	0.420936	609	46	7190	1248	0.260529	0.744804	0.499931	0.307103	27487	0.0221559	0.00167352	0.261578	0.0454033	0.330811	0.453092									SRR1335064	Putamen	0.350069	0.406117	0.0560485			SRR1335064	Putamen	0.0560485
SRR1339530	Putamen	8997	0.443193	483	29	5443	658	0.252058	0.721138	0.472177	0.287336	15610	0.0309417	0.00185778	0.348687	0.0421525	0.423639	0.433177									SRR1337074	Putamen	0.360936	0.453092	0.0921562			SRR1337074	Putamen	0.0921562
SRR1341008	Putamen	9469	0.404288	467	17	4102	474	0.270754	0.691882	0.470823	0.257435	14529	0.0321426	0.00117007	0.282332	0.0326244	0.348269	0.422723									SRR1339530	Putamen	0.383193	0.433177	0.0499838			SRR1339530	Putamen	0.0499838
SRR1341521	Putamen	10964	0.411461	425	22	4612	687	0.239205	0.714045	0.470968	0.286023	16710	0.0254339	0.00131658	0.276002	0.0411131	0.343866	0.42756									SRR1341008	Putamen	0.344288	0.422723	0.078435			SRR1341008	Putamen	0.078435
SRR1343281	Putamen	8777	0.418644	416	30	4857	497	0.250063	0.6543	0.467367	0.265728	14577	0.0285381	0.00205804	0.333196	0.0340948	0.397887	0.409365									SRR1341521	Putamen	0.351461	0.42756	0.0760992			SRR1341521	Putamen	0.0760992
SRR1345478	Putamen	6678	0.41606	353	15	3404	365	0.245431	0.7254	0.471162	0.268348	10815	0.0326399	0.00138696	0.314748	0.0337494	0.382524	0.427585									SRR1343281	Putamen	0.358644	0.409365	0.0507208			SRR1343281	Putamen	0.0507208
SRR1348861	Putamen	10640	0.427016	419	22	4403	522	0.253735	0.626136	0.472983	0.28136	16006	0.0261777	0.00137448	0.275084	0.0326128	0.335249	0.408554									SRR1345478	Putamen	0.35606	0.427585	0.0715247			SRR1345478	Putamen	0.0715247
SRR1358561	Putamen	3865	0.456254	259	9	2572	256	0.248131	0.752556	0.471664	0.332301	6961	0.0372073	0.00129292	0.369487	0.0367763	0.444764	0.451163									SRR1348861	Putamen	0.367016	0.408554	0.0415379			SRR1348861	Putamen	0.0415379
SRR1360718	Putamen	24254	0.451322	565	26	5455	1443	0.404158	0.817192	0.633447	0.430449	31743	0.0177992	0.000819078	0.171849	0.0454588	0.235926	0.571311									SRR1358561	Putamen	0.396254	0.451163	0.0549085			SRR1358561	Putamen	0.0549085
SRR1364739	Putamen	11874	0.408903	380	25	3993	572	0.244284	0.72376	0.477359	0.302449	16844	0.02256	0.00148421	0.237058	0.0339587	0.295061	0.436963									SRR1360718	Putamen	0.391322	0.571311	0.179989			SRR1360718	Putamen	0.179989
SRR1366433	Putamen	12182	0.430074	508	33	5162	742	0.277339	0.795667	0.493566	0.309856	18627	0.0272722	0.00177162	0.277125	0.0398346	0.346003	0.469107									SRR1364739	Putamen	0.348903	0.436963	0.0880605			SRR1364739	Putamen	0.0880605
SRR1366961	Putamen	5667	0.436211	292	6	2954	301	0.23849	0.8	0.482523	0.285007	9220	0.0316703	0.000650759	0.32039	0.0326464	0.385358	0.451505									SRR1366433	Putamen	0.370074	0.469107	0.0990327			SRR1366433	Putamen	0.0990327
SRR1374115	Putamen	3612	0.429852	271	12	2577	184	0.267561	0.618917	0.463289	0.280065	6656	0.0407151	0.00180288	0.387169	0.0276442	0.457332	0.407458									SRR1366961	Putamen	0.376211	0.451505	0.0752941			SRR1366961	Putamen	0.0752941
SRR1384030	Putamen	9913	0.426507	419	25	4637	734	0.242632	0.75744	0.469364	0.300426	15728	0.0266404	0.00158952	0.294825	0.0466684	0.369723	0.442466									SRR1374115	Putamen	0.369852	0.407458	0.0376057			SRR1374115	Putamen	0.0376057
SRR1385124	Putamen	14363	0.412496	547	28	5355	803	0.266702	0.695036	0.494171	0.293903	21096	0.0259291	0.00132727	0.25384	0.0380641	0.31916	0.437453									SRR1384030	Putamen	0.366507	0.442466	0.0759583			SRR1384030	Putamen	0.0759583
SRR1387833	Putamen	15917	0.40643	479	49	6406	949	0.230741	0.709633	0.474231	0.290331	23800	0.0201261	0.00205882	0.26916	0.0398739	0.331218	0.426234									SRR1385124	Putamen	0.352496	0.437453	0.0849565			SRR1385124	Putamen	0.0849565
SRR1388979	Putamen	12675	0.398611	479	10	4452	672	0.254731	0.7939	0.486585	0.304589	18288	0.026192	0.000546807	0.243438	0.0367454	0.306923	0.459951									SRR1387833	Putamen	0.34643	0.426234	0.0798041			SRR1387833	Putamen	0.0798041
SRR1389036	Putamen	5864	0.414899	331	22	3480	293	0.253097	0.621318	0.453348	0.26085	9990	0.0331331	0.0022022	0.348348	0.0293293	0.413013	0.397153									SRR1388979	Putamen	0.338611	0.459951	0.12134			SRR1388979	Putamen	0.12134
SRR1391598	Putamen	12094	0.437157	425	22	4677	764	0.277294	0.670864	0.521064	0.329209	17982	0.0236347	0.00122345	0.260093	0.0424869	0.327439	0.449608									SRR1389036	Putamen	0.354899	0.397153	0.042254			SRR1389036	Putamen	0.042254
SRR1392637	Putamen	12545	0.440274	481	37	5905	827	0.254713	0.63927	0.482245	0.288838	19795	0.0242991	0.00186916	0.298308	0.0417782	0.366254	0.416266									SRR1391598	Putamen	0.377157	0.449608	0.0724502			SRR1391598	Putamen	0.0724502
SRR1394713	Putamen	9511	0.409742	419	24	4406	493	0.242733	0.574542	0.461002	0.251436	14853	0.0282098	0.00161584	0.29664	0.0331919	0.359658	0.382428									SRR1392637	Putamen	0.380274	0.416266	0.0359923			SRR1392637	Putamen	0.0359923
SRR1400269	Putamen	29169	0.394422	592	68	7932	1383	0.257765	0.709941	0.475441	0.289902	39144	0.0151236	0.00173718	0.202636	0.0353311	0.254828	0.433262									SRR1394713	Putamen	0.349742	0.382428	0.032686			SRR1394713	Putamen	0.032686
SRR1403831	Putamen	10649	0.416255	528	32	5349	699	0.25817	0.678469	0.477132	0.288033	17257	0.0305963	0.00185432	0.309961	0.0405053	0.382917	0.425451									SRR1400269	Putamen	0.334422	0.433262	0.0988401			SRR1400269	Putamen	0.0988401
SRR1403958	Putamen	12949	0.426084	516	35	5527	937	0.270661	0.678486	0.501235	0.31344	19964	0.0258465	0.00175316	0.276848	0.0469345	0.351382	0.440955									SRR1403831	Putamen	0.356255	0.425451	0.0691958			SRR1403831	Putamen	0.0691958
SRR1406976	Putamen	8568	0.423268	431	23	4239	471	0.240499	0.794391	0.471387	0.294541	13732	0.0313865	0.00167492	0.308695	0.0342994	0.376056	0.450205									SRR1403958	Putamen	0.366084	0.440955	0.0748714			SRR1403958	Putamen	0.0748714
SRR1407315	Putamen	14007	0.428498	454	26	5768	1006	0.236348	0.841192	0.502787	0.327447	21261	0.0213537	0.0012229	0.271295	0.0473167	0.341188	0.476944									SRR1406976	Putamen	0.363268	0.450205	0.0869365			SRR1406976	Putamen	0.0869365
SRR1408327	Putamen	7689	0.423603	363	29	4541	514	0.222025	0.681034	0.449701	0.273706	13136	0.027634	0.00220767	0.345691	0.0391291	0.414662	0.406617									SRR1407315	Putamen	0.368498	0.476944	0.108446			SRR1407315	Putamen	0.108446
SRR1409351	Putamen	14470	0.43933	540	24	6069	962	0.261191	0.67825	0.504739	0.30137	22065	0.0244731	0.0010877	0.275051	0.0435985	0.34421	0.436387									SRR1408327	Putamen	0.363603	0.406617	0.043014			SRR1408327	Putamen	0.043014
SRR1409534	Putamen	5312	0.439283	329	17	3154	282	0.239726	0.724824	0.474773	0.272745	9094	0.0361777	0.00186936	0.346822	0.0310095	0.415879	0.428017									SRR1409351	Putamen	0.37933	0.436387	0.0570574			SRR1409351	Putamen	0.0570574
SRR1415895	Putamen	14511	0.440416	546	38	6031	995	0.279158	0.754474	0.519733	0.322868	22121	0.0246824	0.00171782	0.272637	0.0449799	0.344017	0.469058									SRR1409534	Putamen	0.379283	0.428017	0.0487344			SRR1409534	Putamen	0.0487344
SRR1416096	Putamen	5098	0.420253	331	21	3578	302	0.235885	0.666	0.445747	0.277281	9330	0.035477	0.0022508	0.383494	0.0323687	0.453591	0.406228									SRR1415895	Putamen	0.380416	0.469058	0.0886424			SRR1415895	Putamen	0.0886424
SRR1417505	Putamen	9562	0.426833	465	26	4968	717	0.250512	0.670692	0.475611	0.298868	15738	0.0295463	0.00165205	0.315669	0.0455585	0.392426	0.423921									SRR1416096	Putamen	0.360253	0.406228	0.0459753			SRR1416096	Putamen	0.0459753
SRR1419714	Putamen	15436	0.407901	473	42	5996	812	0.241638	0.660667	0.470879	0.272442	22759	0.020783	0.00184542	0.263456	0.0356782	0.321763	0.411407									SRR1417505	Putamen	0.366833	0.423921	0.0570881			SRR1417505	Putamen	0.0570881
SRR1420215	Putamen	17029	0.396584	523	53	6273	861	0.253174	0.720849	0.468545	0.280307	24739	0.0211407	0.00214237	0.253567	0.0348033	0.311654	0.430719									SRR1419714	Putamen	0.347901	0.411407	0.063506			SRR1419714	Putamen	0.063506
SRR1421305	Putamen	5750	0.387147	326	4	2420	215	0.250813	0.6915	0.485067	0.266991	8715	0.0374068	0.000458979	0.277682	0.0246701	0.340218	0.423593									SRR1420215	Putamen	0.336584	0.430719	0.094135			SRR1420215	Putamen	0.094135
SRR1429641	Putamen	9643	0.41544	400	26	4420	541	0.242053	0.765154	0.48231	0.283978	15030	0.0266134	0.00172987	0.294079	0.0359947	0.358417	0.443374									SRR1421305	Putamen	0.327147	0.423593	0.096445			SRR1421305	Putamen	0.096445
SRR1431717	Putamen	13801	0.410583	459	30	4732	716	0.265083	0.640667	0.493432	0.321701	19738	0.0232546	0.00151991	0.239741	0.0362752	0.30079	0.430221									SRR1429641	Putamen	0.35544	0.443374	0.0879336			SRR1429641	Putamen	0.0879336
SRR1434934	Putamen	25237	0.421926	617	49	7930	1590	0.258708	0.771816	0.50818	0.314628	35423	0.0174181	0.00138328	0.223866	0.0448861	0.287553	0.463333									SRR1431717	Putamen	0.350583	0.430221	0.0796378			SRR1431717	Putamen	0.0796378
SRR1436106	Putamen	67546	0.374802	642	86	8059	1879	0.289651	0.754384	0.536114	0.335691	78212	0.00820846	0.00109958	0.10304	0.0240244	0.136373	0.47896									SRR1434934	Putamen	0.361926	0.463333	0.101407			SRR1434934	Putamen	0.101407
SRR1440246	Putamen	1774	0.429334	197	4	1443	83	0.256127	0.601	0.455659	0.22888	3501	0.0562696	0.00114253	0.412168	0.0237075	0.493288	0.385416									SRR1436106	Putamen	0.314802	0.47896	0.164158			SRR1436106	Putamen	0.164158
SRR1445347	Putamen	13740	0.397693	499	25	4957	725	0.261621	0.7344	0.476297	0.282767	19946	0.0250175	0.00125338	0.248521	0.0363481	0.31114	0.438771									SRR1440246	Putamen	0.369334	0.385416	0.0160821			SRR1440246	Putamen	0.0160821
SRR1455305	Putamen	3474	0.421934	269	16	2202	188	0.255494	0.544562	0.452082	0.293293	6149	0.043747	0.00260205	0.358107	0.0305741	0.43503	0.386358									SRR1445347	Putamen	0.337693	0.438771	0.101079			SRR1445347	Putamen	0.101079
SRR1457551	Putamen	5456	0.399656	293	16	2594	206	0.251481	0.685438	0.45565	0.268961	8565	0.034209	0.00186807	0.30286	0.0240514	0.362989	0.415383									SRR1455305	Putamen	0.361934	0.386358	0.0244234			SRR1455305	Putamen	0.0244234
SRR1457597	Putamen	8191	0.434743	444	25	4665	447	0.274581	0.61868	0.473641	0.263577	13772	0.0322393	0.00181528	0.338731	0.0324572	0.405243	0.40762									SRR1457551	Putamen	0.339656	0.415383	0.0757268			SRR1457551	Putamen	0.0757268
SRR1458044	Putamen	7727	0.404816	335	10	2976	311	0.243501	0.7402	0.461651	0.260862	11359	0.029492	0.000880359	0.261995	0.0273792	0.319746	0.426554									SRR1457597	Putamen	0.374743	0.40762	0.0328764			SRR1457597	Putamen	0.0328764
SRR1466069	Putamen	12868	0.422603	518	38	5559	800	0.264598	0.718053	0.484393	0.29676	19783	0.0261841	0.00192084	0.280999	0.0404388	0.349543	0.440951									SRR1458044	Putamen	0.344816	0.426554	0.0817374			SRR1458044	Putamen	0.0817374
SRR1466975	Putamen	18088	0.406331	423	35	5228	1039	0.229707	0.842657	0.474805	0.326743	24813	0.0170475	0.00141055	0.210696	0.0418732	0.271027	0.468478									SRR1466069	Putamen	0.362603	0.440951	0.0783484			SRR1466069	Putamen	0.0783484
SRR1467011	Putamen	13788	0.421319	470	39	5415	677	0.243436	0.710385	0.478771	0.286727	20389	0.0230516	0.0019128	0.265584	0.0332042	0.323753	0.42983									SRR1466975	Putamen	0.346331	0.468478	0.122148			SRR1466975	Putamen	0.122148
SRR1468381	Putamen	12785	0.409543	472	30	4096	560	0.280678	0.687667	0.494573	0.280071	17943	0.0263055	0.00167196	0.228278	0.0312099	0.287466	0.435747									SRR1467011	Putamen	0.361319	0.42983	0.0685106			SRR1467011	Putamen	0.0685106
SRR1470397	Putamen	12461	0.417571	519	34	5024	693	0.267696	0.695529	0.488296	0.28124	18731	0.0277081	0.00181517	0.268218	0.0369975	0.334739	0.43319									SRR1468381	Putamen	0.349543	0.435747	0.086204			SRR1468381	Putamen	0.086204
SRR1471435	Putamen	11370	0.411863	492	23	4889	654	0.255579	0.652087	0.487335	0.305725	17428	0.0282304	0.00131972	0.280526	0.0375258	0.347602	0.425181									SRR1470397	Putamen	0.357571	0.43319	0.0756191			SRR1470397	Putamen	0.0756191
SRR1472301	Putamen	8966	0.418409	360	18	3305	476	0.266378	0.717722	0.481192	0.301004	13125	0.0274286	0.00137143	0.25181	0.0362667	0.316876	0.441574									SRR1471435	Putamen	0.351863	0.425181	0.0733183			SRR1471435	Putamen	0.0733183
SRR1472663	Putamen	8094	0.397876	364	23	3800	427	0.237005	0.69	0.452394	0.2587	12708	0.0286434	0.00180988	0.299024	0.0336009	0.363078	0.409525									SRR1472301	Putamen	0.358409	0.441574	0.0831655			SRR1472301	Putamen	0.0831655
SRR1473822	Putamen	3178	0.407838	240	7	2083	169	0.232271	0.695286	0.432626	0.274692	5677	0.0422758	0.00123305	0.366919	0.0297692	0.440197	0.408719									SRR1472663	Putamen	0.337876	0.409525	0.0716488			SRR1472663	Putamen	0.0716488
SRR1474684	Putamen	13837	0.418985	563	47	6631	1011	0.251945	0.712894	0.481251	0.298707	22089	0.0254878	0.00212776	0.300195	0.0457694	0.37358	0.436199									SRR1473822	Putamen	0.347838	0.408719	0.060881			SRR1473822	Putamen	0.060881
SRR1475022	Putamen	6017	0.433248	311	19	2921	277	0.267875	0.652947	0.457871	0.274365	9545	0.0325825	0.00199057	0.306024	0.0290204	0.369618	0.413264									SRR1474684	Putamen	0.358985	0.436199	0.0772138			SRR1474684	Putamen	0.0772138
SRR1476279	Putamen	13724	0.431695	477	43	5485	797	0.262073	0.721465	0.495219	0.297511	20526	0.0232388	0.0020949	0.267222	0.0388288	0.331385	0.444067									SRR1475022	Putamen	0.373248	0.413264	0.0400162			SRR1475022	Putamen	0.0400162
SRR1476614	Putamen	2409	0.419279	195	8	1674	125	0.260969	0.676	0.443585	0.26652	4411	0.0442077	0.00181365	0.379506	0.0283382	0.453865	0.411769									SRR1476279	Putamen	0.371695	0.444067	0.0723721			SRR1476279	Putamen	0.0723721
SRR1478946	Putamen	12856	0.41051	444	29	5009	783	0.233214	0.779897	0.485022	0.280326	19121	0.0232205	0.00151666	0.261963	0.0409497	0.32765	0.444615									SRR1476614	Putamen	0.359279	0.411769	0.0524901			SRR1476614	Putamen	0.0524901
SRR1479759	Putamen	6289	0.423948	348	26	3587	354	0.247695	0.537923	0.459096	0.265503	10604	0.0328178	0.0024519	0.338269	0.0333836	0.406922	0.377554									SRR1478946	Putamen	0.35051	0.444615	0.0941044			SRR1478946	Putamen	0.0941044
SRR1480479	Putamen	11617	0.437719	504	29	5947	899	0.253673	0.715966	0.490977	0.303281	18996	0.0265319	0.00152664	0.313066	0.0473258	0.38845	0.440974									SRR1479759	Putamen	0.363948	0.377554	0.0136059			SRR1479759	Putamen	0.0136059
SRR1491293	Putamen	11099	0.40564	382	21	3832	549	0.266118	0.701857	0.489058	0.282084	15883	0.0240509	0.00132217	0.241264	0.0345653	0.301203	0.434779									SRR1480479	Putamen	0.377719	0.440974	0.0632548			SRR1480479	Putamen	0.0632548
SRR1499630	Putamen	6613	0.412868	374	9	3926	397	0.225893	0.886444	0.471302	0.266383	11319	0.0330418	0.000795123	0.34685	0.0350738	0.415761	0.462505									SRR1491293	Putamen	0.34564	0.434779	0.0891387			SRR1491293	Putamen	0.0891387
SRR5125352	Putamen	17511	0.414889	549	21	5707	1053	0.280984	0.831476	0.523756	0.331659	24841	0.0221006	0.000845377	0.229741	0.0423896	0.295077	0.491969									SRR1499630	Putamen	0.352868	0.462505	0.109638			SRR1499630	Putamen	0.109638
SRR5125353	Putamen	17511	0.414889	549	21	5707	1053	0.280984	0.831476	0.523756	0.331659	24841	0.0221006	0.000845377	0.229741	0.0423896	0.295077	0.491969									SRR5125352	Putamen	0.354889	0.491969	0.13708			SRR5125352	Putamen	0.13708
SRR598276	Putamen	6100	0.435478	405	23	3942	449	0.245437	0.704826	0.462561	0.307708	10919	0.0370913	0.00210642	0.361022	0.041121	0.441341	0.430133									SRR5125353	Putamen	0.354889	0.491969	0.13708			SRR5125353	Putamen	0.13708
SRR600533	Putamen	5923	0.434192	352	7	3291	442	0.22377	0.649714	0.475134	0.3111	10015	0.0351473	0.000698952	0.328607	0.0441338	0.408587	0.414929									SRR598276	Putamen	0.375478	0.430133	0.0546551			SRR598276	Putamen	0.0546551
SRR601287	Putamen	15519	0.42638	493	46	5836	996	0.264572	0.684152	0.486912	0.299818	22890	0.0215378	0.00200961	0.254958	0.0435125	0.322018	0.433864									SRR600533	Putamen	0.374192	0.414929	0.0407377			SRR600533	Putamen	0.0407377
SRR602540	Putamen	14354	0.419243	558	43	6657	967	0.237844	0.690605	0.460833	0.296424	22579	0.0247132	0.00190442	0.294831	0.0428274	0.364277	0.421426									SRR601287	Putamen	0.36638	0.433864	0.0674839			SRR601287	Putamen	0.0674839
SRR607538	Putamen	7395	0.431259	361	22	3946	508	0.243864	0.693318	0.471753	0.283744	12232	0.0295128	0.00179856	0.322596	0.0415304	0.395438	0.42317									SRR602540	Putamen	0.359243	0.421426	0.062183			SRR602540	Putamen	0.062183
SRR608368	Putamen	11641	0.420639	501	20	5547	793	0.248489	0.73435	0.475562	0.294537	18502	0.0270782	0.00108096	0.299805	0.0428602	0.370825	0.438234									SRR607538	Putamen	0.371259	0.42317	0.051911			SRR607538	Putamen	0.051911
SRR614155	Putamen	6957	0.447772	445	23	4642	558	0.251694	0.693913	0.480167	0.291052	12625	0.0352475	0.00182178	0.367683	0.044198	0.44895	0.429207									SRR608368	Putamen	0.360639	0.438234	0.0775954			SRR608368	Putamen	0.0775954
SRR614455	Putamen	52636	0.640306	502	63	6117	1107	0.3524	0.764508	0.609676	0.540455	60425	0.00830782	0.00104261	0.101233	0.0183202	0.128904	0.56676									SRR614155	Putamen	0.387772	0.429207	0.0414348			SRR614155	Putamen	0.0414348
SRR614515	Putamen	2928	0.441326	230	17	2129	167	0.237157	0.554647	0.457965	0.314323	5471	0.0420398	0.00310729	0.389143	0.0305246	0.464814	0.391023									SRR614455	Putamen	0.580306	0.56676	-0.0135464			SRR614455	Putamen	-0.0135464
SRR658188	Putamen	7441	0.486009	226	23	2848	330	0.282743	0.729217	0.499016	0.36013	10868	0.020795	0.0021163	0.262054	0.0303644	0.315329	0.467777									SRR614515	Putamen	0.381326	0.391023	0.00969677			SRR614515	Putamen	0.00969677
SRR658247	Putamen	8268	0.418471	388	17	3142	436	0.26966	0.669412	0.477099	0.273718	12251	0.0316709	0.00138764	0.256469	0.0355889	0.325116	0.422472									SRR658188	Putamen	0.426009	0.467777	0.0417676			SRR658188	Putamen	0.0417676
SRR659121	Putamen	23906	0.407914	565	40	5757	1022	0.275393	0.81255	0.530813	0.31888	31290	0.0180569	0.00127836	0.183988	0.0326622	0.235986	0.484409									SRR658247	Putamen	0.358471	0.422472	0.0640014			SRR658247	Putamen	0.0640014
SRR659484	Putamen	66472	0.442322	696	96	9368	2268	0.295261	0.787646	0.535926	0.367613	78900	0.00882129	0.00121673	0.118733	0.0287452	0.157516	0.496611									SRR659121	Putamen	0.347914	0.484409	0.136495			SRR659121	Putamen	0.136495
SRR659780	Putamen	7719	0.429443	374	17	3597	519	0.247273	0.724588	0.488052	0.309559	12226	0.0305905	0.00139048	0.294209	0.0424505	0.368641	0.442368									SRR659484	Putamen	0.382322	0.496611	0.114289			SRR659484	Putamen	0.114289
SRR659899	Putamen	25300	0.471398	539	54	5968	1088	0.275239	0.794444	0.530301	0.36898	32949	0.0163586	0.0016389	0.181128	0.0330207	0.232147	0.492241									SRR659780	Putamen	0.369443	0.442368	0.0729249			SRR659780	Putamen	0.0729249
SRR665563	Putamen	58419	0.628968	411	75	5817	1111	0.302591	0.843947	0.593466	0.532021	65833	0.00624307	0.00113925	0.0883599	0.016876	0.112618	0.568006									SRR659899	Putamen	0.411398	0.492241	0.0808432			SRR659899	Putamen	0.0808432
SRR817629	Putamen	14144	0.428787	523	37	4936	696	0.275639	0.693622	0.494494	0.314707	20336	0.0257179	0.00181943	0.242722	0.034225	0.304485	0.444615									SRR665563	Putamen	0.568968	0.568006	-0.000962322			SRR665563	Putamen	-0.000962322
SRR817775	Putamen	13517	0.419868	450	42	4947	717	0.241133	0.673738	0.47068	0.29783	19673	0.022874	0.00213491	0.251461	0.0364459	0.312916	0.420845									SRR817629	Putamen	0.368787	0.444615	0.0758281			SRR817629	Putamen	0.0758281
SRR818146	Putamen	17511	0.414889	549	21	5707	1053	0.280984	0.831476	0.523756	0.331659	24841	0.0221006	0.000845377	0.229741	0.0423896	0.295077	0.491969									SRR817775	Putamen	0.359868	0.420845	0.0609776			SRR817775	Putamen	0.0609776
SRR818971	Putamen	29710	0.412544	587	41	6832	1497	0.244029	0.815293	0.527217	0.31996	38667	0.0151809	0.00106034	0.176688	0.0387152	0.231645	0.476625									SRR818146	Putamen	0.354889	0.491969	0.13708			SRR818146	Putamen	0.13708
SRR1382869	Putamen	1236	0.419259	117	1	767	62	0.254821	0	0.470735	0.34929	2183	0.053596	0.000458085	0.351351	0.0284013	0.433807	0.268712									SRR818971	Putamen	0.352544	0.476625	0.124081			SRR818971	Putamen	0.124081
SRR614924	Putamen	698	0.518711	157	1	672	63	0.305414	0	0.471592	0.298651	1591	0.0986801	0.000628536	0.422376	0.0395977	0.561282	0.268914									SRR1382869	Putamen	0.359259	0.268712	-0.0905474			SRR1382869	Putamen	-0.0905474
SRR1073755	Spinal_Cord	23162	0.460362	423	62	6291	1255	0.279404	0.793887	0.518319	0.38028	31193	0.0135607	0.00198763	0.20168	0.0402334	0.257462	0.492973									SRR614924	Putamen	0.458711	0.268914	-0.189796			SRR614924	Putamen	-0.189796
SRR1079168	Spinal_Cord	6438	0.460183	326	17	3573	451	0.260344	0.79	0.478259	0.356322	10805	0.0301712	0.00157335	0.33068	0.0417399	0.404165	0.471231									SRR1073755	Spinal_Cord	0.400362	0.492973	0.0926102			SRR1073755	Spinal_Cord	0.0926102
SRR1085782	Spinal_Cord	18238	0.461442	392	34	6009	1346	0.228087	0.796824	0.531876	0.377692	26019	0.0150659	0.00130674	0.230947	0.0517314	0.299051	0.483619									SRR1079168	Spinal_Cord	0.400183	0.471231	0.0710479			SRR1079168	Spinal_Cord	0.0710479
SRR1310623	Spinal_Cord	7285	0.461816	351	20	4294	605	0.24245	0.68715	0.487928	0.341435	12555	0.027957	0.00159299	0.342015	0.048188	0.419753	0.439741									SRR1085782	Spinal_Cord	0.401442	0.483619	0.0821778			SRR1085782	Spinal_Cord	0.0821778
SRR1315994	Spinal_Cord	21134	0.418244	452	44	5424	952	0.254931	0.720364	0.48661	0.332258	28006	0.0161394	0.00157109	0.193673	0.0339927	0.245376	0.448541									SRR1310623	Spinal_Cord	0.401816	0.439741	0.0379246			SRR1310623	Spinal_Cord	0.0379246
SRR1320071	Spinal_Cord	10881	0.405213	437	21	4850	675	0.244929	0.685714	0.472851	0.326424	16864	0.0259132	0.00124526	0.287595	0.0400261	0.354779	0.432479									SRR1315994	Spinal_Cord	0.358244	0.448541	0.0902972			SRR1315994	Spinal_Cord	0.0902972
SRR1321853	Spinal_Cord	10569	0.398315	429	21	4356	495	0.234543	0.711714	0.47467	0.285265	15870	0.0270321	0.00132325	0.27448	0.0311909	0.334026	0.426548									SRR1320071	Spinal_Cord	0.345213	0.432479	0.0872665			SRR1320071	Spinal_Cord	0.0872665
SRR1321966	Spinal_Cord	42325	0.406756	593	86	9341	2242	0.233073	0.831535	0.50838	0.351852	54587	0.0108634	0.00157547	0.171121	0.0410721	0.224632	0.48121									SRR1321853	Spinal_Cord	0.338315	0.426548	0.0882334			SRR1321853	Spinal_Cord	0.0882334
SRR1323603	Spinal_Cord	25238	0.451165	577	71	8189	1757	0.257789	0.764817	0.510424	0.341212	35832	0.0161029	0.00198147	0.228539	0.0490344	0.295658	0.46856									SRR1321966	Spinal_Cord	0.346756	0.48121	0.134454			SRR1321966	Spinal_Cord	0.134454
SRR1323807	Spinal_Cord	16262	0.427968	434	51	6607	1196	0.234756	0.763314	0.480414	0.333969	24550	0.0176782	0.00207739	0.269124	0.0487169	0.337597	0.453113									SRR1323603	Spinal_Cord	0.391165	0.46856	0.0773949			SRR1323603	Spinal_Cord	0.0773949
SRR1325401	Spinal_Cord	5903	0.439802	316	13	3014	357	0.264737	0.770077	0.480306	0.346353	9603	0.0329064	0.00135374	0.31386	0.0371759	0.385296	0.465368									SRR1323807	Spinal_Cord	0.367968	0.453113	0.0851446			SRR1323807	Spinal_Cord	0.0851446
SRR1330498	Spinal_Cord	11960	0.401455	443	29	4908	633	0.23544	0.732517	0.475255	0.319545	17973	0.0246481	0.00161353	0.273076	0.0352195	0.334557	0.440689									SRR1325401	Spinal_Cord	0.379802	0.465368	0.0855666			SRR1325401	Spinal_Cord	0.0855666
SRR1333694	Spinal_Cord	13408	0.436359	409	39	5609	900	0.224152	0.766872	0.483589	0.336481	20365	0.0200835	0.00191505	0.275424	0.0441935	0.341616	0.452773									SRR1330498	Spinal_Cord	0.341455	0.440689	0.0992341			SRR1330498	Spinal_Cord	0.0992341
SRR1336481	Spinal_Cord	16503	0.42299	466	37	6392	1141	0.245266	0.810541	0.495719	0.364382	24539	0.0189902	0.0015078	0.260483	0.0464974	0.327479	0.478977									SRR1333694	Spinal_Cord	0.376359	0.452773	0.0764144			SRR1333694	Spinal_Cord	0.0764144
SRR1336727	Spinal_Cord	18295	0.416779	464	70	6865	1206	0.242726	0.813114	0.480792	0.325394	26900	0.0172491	0.00260223	0.255204	0.0448327	0.319888	0.465507									SRR1336481	Spinal_Cord	0.36299	0.478977	0.115987			SRR1336481	Spinal_Cord	0.115987
SRR1340133	Spinal_Cord	13352	0.43313	496	38	5761	963	0.250052	0.765658	0.48938	0.347697	20610	0.024066	0.00184377	0.279525	0.0467249	0.352159	0.463197									SRR1336727	Spinal_Cord	0.356779	0.465507	0.108727			SRR1336727	Spinal_Cord	0.108727
SRR1343879	Spinal_Cord	7340	0.431507	349	32	3889	514	0.25198	0.751938	0.454272	0.30534	12124	0.0287859	0.00263939	0.320769	0.0423952	0.394589	0.440882									SRR1340133	Spinal_Cord	0.37313	0.463197	0.0900663			SRR1340133	Spinal_Cord	0.0900663
SRR1346813	Spinal_Cord	23226	0.468607	526	62	7219	1587	0.270426	0.811677	0.538904	0.386911	32620	0.0161251	0.00190067	0.221306	0.0486511	0.287983	0.50198									SRR1343879	Spinal_Cord	0.371507	0.440882	0.0693757			SRR1343879	Spinal_Cord	0.0693757
SRR1350525	Spinal_Cord	8060	0.4413	302	18	4173	559	0.253119	0.742556	0.485777	0.327186	13112	0.0230323	0.00137279	0.318258	0.0426327	0.385296	0.452159									SRR1346813	Spinal_Cord	0.408607	0.50198	0.0933725			SRR1346813	Spinal_Cord	0.0933725
SRR1362777	Spinal_Cord	13209	0.428791	413	43	5691	850	0.231896	0.788326	0.479121	0.315349	20206	0.0204395	0.00212808	0.281649	0.0420667	0.346283	0.453673									SRR1350525	Spinal_Cord	0.3813	0.452159	0.0708592			SRR1350525	Spinal_Cord	0.0708592
SRR1363633	Spinal_Cord	8564	0.433566	317	16	3664	545	0.25742	0.636188	0.500027	0.36622	13106	0.0241874	0.00122081	0.279567	0.041584	0.346559	0.439964									SRR1362777	Spinal_Cord	0.368791	0.453673	0.0848815			SRR1362777	Spinal_Cord	0.0848815
SRR1363992	Spinal_Cord	15001	0.423124	474	31	6155	1051	0.233002	0.819	0.479435	0.32023	22712	0.02087	0.00136492	0.271002	0.0462751	0.339512	0.462917									SRR1363633	Spinal_Cord	0.373566	0.439964	0.0663978			SRR1363633	Spinal_Cord	0.0663978
SRR1368856	Spinal_Cord	14600	0.431661	442	34	5648	1136	0.244977	0.701941	0.522349	0.385238	21860	0.0202196	0.00155535	0.258371	0.0519671	0.332113	0.463626									SRR1363992	Spinal_Cord	0.363124	0.462917	0.0997932			SRR1363992	Spinal_Cord	0.0997932
SRR1369148	Spinal_Cord	27268	0.447987	507	34	5057	1306	0.359176	0.775265	0.60866	0.429029	34172	0.0148367	0.000994967	0.147987	0.0382184	0.202037	0.543032									SRR1368856	Spinal_Cord	0.371661	0.463626	0.091965			SRR1368856	Spinal_Cord	0.091965
SRR1369219	Spinal_Cord	9374	0.435205	328	25	4163	503	0.243107	0.71556	0.481719	0.340917	14393	0.0227889	0.00173696	0.289238	0.0349475	0.348711	0.445325									SRR1369148	Spinal_Cord	0.387987	0.543032	0.155045			SRR1369148	Spinal_Cord	0.155045
SRR1370173	Spinal_Cord	3523	0.436213	239	8	2147	225	0.278711	0.7565	0.481269	0.355524	6142	0.0389124	0.00130251	0.34956	0.036633	0.426408	0.468001									SRR1369219	Spinal_Cord	0.375205	0.445325	0.070121			SRR1369219	Spinal_Cord	0.070121
SRR1383018	Spinal_Cord	15083	0.430042	518	40	5969	1035	0.265846	0.739025	0.496143	0.341781	22645	0.0228748	0.00176639	0.26359	0.0457055	0.333937	0.460699									SRR1370173	Spinal_Cord	0.376213	0.468001	0.0917886			SRR1370173	Spinal_Cord	0.0917886
SRR1387989	Spinal_Cord	13085	0.438038	378	39	5085	893	0.258251	0.791667	0.485434	0.383907	19480	0.0194045	0.00200205	0.261037	0.0458419	0.328285	0.479815									SRR1383018	Spinal_Cord	0.370042	0.460699	0.0906569			SRR1383018	Spinal_Cord	0.0906569
SRR1388007	Spinal_Cord	29746	0.440073	537	41	7222	1907	0.261263	0.783927	0.5492	0.403222	39453	0.0136111	0.00103921	0.183053	0.048336	0.24604	0.499403									SRR1387989	Spinal_Cord	0.378038	0.479815	0.101777			SRR1387989	Spinal_Cord	0.101777
SRR1396659	Spinal_Cord	6440	0.415848	304	19	3477	356	0.243582	0.646105	0.461067	0.312435	10596	0.0286901	0.00179313	0.328143	0.0335976	0.392223	0.415797									SRR1388007	Spinal_Cord	0.380073	0.499403	0.119329			SRR1388007	Spinal_Cord	0.119329
SRR1401295	Spinal_Cord	9031	0.403129	410	25	4270	455	0.252593	0.75108	0.475576	0.293301	14191	0.0288916	0.00176168	0.300895	0.0320626	0.363611	0.443137									SRR1396659	Spinal_Cord	0.355848	0.415797	0.059949			SRR1396659	Spinal_Cord	0.059949
SRR1402840	Spinal_Cord	13467	0.443308	345	25	4871	849	0.212067	0.78108	0.481458	0.330721	19557	0.0176407	0.00127831	0.249067	0.0434116	0.311397	0.451331									SRR1401295	Spinal_Cord	0.343129	0.443137	0.100008			SRR1401295	Spinal_Cord	0.100008
SRR1402882	Spinal_Cord	16988	0.412145	431	40	6074	1097	0.262427	0.809725	0.497678	0.364583	24630	0.017499	0.00162404	0.24661	0.0445392	0.310272	0.483603									SRR1402840	Spinal_Cord	0.383308	0.451331	0.0680231			SRR1402840	Spinal_Cord	0.0680231
SRR1413768	Spinal_Cord	23350	0.427727	488	56	7208	1468	0.230637	0.766375	0.502791	0.334077	32570	0.0149831	0.00171937	0.221308	0.0450722	0.283083	0.45847									SRR1402882	Spinal_Cord	0.352145	0.483603	0.131458			SRR1402882	Spinal_Cord	0.131458
SRR1421375	Spinal_Cord	11036	0.426094	317	25	4323	551	0.254035	0.76104	0.464847	0.316668	16252	0.0195053	0.00153827	0.265998	0.0339035	0.320945	0.449147									SRR1413768	Spinal_Cord	0.367727	0.45847	0.0907425			SRR1413768	Spinal_Cord	0.0907425
SRR1429244	Spinal_Cord	17590	0.407907	410	40	5792	1022	0.232876	0.76305	0.480717	0.360863	24854	0.0164963	0.0016094	0.233041	0.0411201	0.292267	0.459376									SRR1421375	Spinal_Cord	0.366094	0.449147	0.0830532			SRR1421375	Spinal_Cord	0.0830532
SRR1429329	Spinal_Cord	6917	0.389362	275	12	3171	263	0.228247	0.768917	0.440619	0.276289	10638	0.0258507	0.00112803	0.298082	0.0247227	0.349784	0.428518									SRR1429244	Spinal_Cord	0.347907	0.459376	0.111469			SRR1429244	Spinal_Cord	0.111469
SRR1441701	Spinal_Cord	11890	0.457729	332	17	4763	976	0.226364	0.819471	0.509347	0.35074	17978	0.018467	0.0009456	0.264935	0.0542886	0.338636	0.476481									SRR1429329	Spinal_Cord	0.329362	0.428518	0.0991558			SRR1429329	Spinal_Cord	0.0991558
SRR1443612	Spinal_Cord	11242	0.428262	356	38	5412	674	0.25343	0.709526	0.476671	0.318727	17722	0.020088	0.00214423	0.305383	0.0380318	0.365647	0.439588									SRR1441701	Spinal_Cord	0.397729	0.476481	0.0787515			SRR1441701	Spinal_Cord	0.0787515
SRR1445514	Spinal_Cord	15322	0.432445	452	22	4881	1098	0.255889	0.772136	0.543104	0.364311	21775	0.0207577	0.00101033	0.224156	0.0504248	0.296349	0.48386									SRR1443612	Spinal_Cord	0.368262	0.439588	0.0713268			SRR1443612	Spinal_Cord	0.0713268
SRR1446828	Spinal_Cord	46126	0.572262	377	55	5998	1405	0.280756	0.872109	0.577949	0.521935	53961	0.00698653	0.00101925	0.111154	0.0260373	0.145197	0.563187									SRR1445514	Spinal_Cord	0.372445	0.48386	0.111415			SRR1445514	Spinal_Cord	0.111415
SRR1453932	Spinal_Cord	8207	0.413832	308	13	2924	385	0.239201	0.778231	0.465406	0.313771	11837	0.0260201	0.00109825	0.247022	0.0325251	0.306666	0.449152									SRR1446828	Spinal_Cord	0.512262	0.563187	0.0509253			SRR1446828	Spinal_Cord	0.0509253
SRR1458595	Spinal_Cord	19439	0.444162	479	47	7331	1627	0.237033	0.780851	0.510005	0.373983	28923	0.0165612	0.001625	0.253466	0.0562528	0.327905	0.475468									SRR1453932	Spinal_Cord	0.353832	0.449152	0.0953199			SRR1453932	Spinal_Cord	0.0953199
SRR1464411	Spinal_Cord	18412	0.429847	464	58	7173	1377	0.215269	0.735862	0.478939	0.335778	27484	0.0168825	0.00211032	0.260988	0.0501019	0.330083	0.441462									SRR1458595	Spinal_Cord	0.384162	0.475468	0.0913059			SRR1458595	Spinal_Cord	0.0913059
SRR1467590	Spinal_Cord	11472	0.430228	432	21	4718	759	0.271139	0.695333	0.492129	0.331162	17402	0.0248247	0.00120676	0.271118	0.0436157	0.340765	0.447441									SRR1464411	Spinal_Cord	0.369847	0.441462	0.0716147			SRR1464411	Spinal_Cord	0.0716147
SRR1468403	Spinal_Cord	18807	0.447903	416	36	6442	1416	0.209228	0.790917	0.503706	0.358238	27117	0.0153409	0.00132758	0.237563	0.0522182	0.30645	0.465522									SRR1467590	Spinal_Cord	0.370228	0.447441	0.0772129			SRR1467590	Spinal_Cord	0.0772129
SRR1470035	Spinal_Cord	29830	0.420694	542	73	7939	1674	0.233983	0.775959	0.483691	0.331832	40058	0.0135304	0.00182236	0.198188	0.0417894	0.25533	0.456366									SRR1468403	Spinal_Cord	0.387903	0.465522	0.0776192			SRR1468403	Spinal_Cord	0.0776192
SRR1470212	Spinal_Cord	13433	0.42205	477	37	5235	792	0.253895	0.761757	0.494387	0.335211	19974	0.023881	0.00185241	0.262091	0.0396515	0.327476	0.461313									SRR1470035	Spinal_Cord	0.360694	0.456366	0.0956719			SRR1470035	Spinal_Cord	0.0956719
SRR1474137	Spinal_Cord	20105	0.397324	443	39	6334	1130	0.214298	0.770923	0.479248	0.345005	28051	0.0157927	0.00139032	0.225803	0.0402838	0.28327	0.452368									SRR1470212	Spinal_Cord	0.36205	0.461313	0.099263			SRR1470212	Spinal_Cord	0.099263
SRR1474795	Spinal_Cord	1543	0.40734	126	5	1084	53	0.294627	0.8772	0.455643	0.321698	2811	0.0448239	0.00177873	0.385628	0.0188545	0.451085	0.487292									SRR1474137	Spinal_Cord	0.337324	0.452368	0.115045			SRR1474137	Spinal_Cord	0.115045
SRR1475609	Spinal_Cord	18419	0.438302	403	60	5774	945	0.246432	0.741217	0.486645	0.346408	25601	0.0157416	0.00234366	0.225538	0.0369126	0.280536	0.455176									SRR1474795	Spinal_Cord	0.34734	0.487292	0.139952			SRR1474795	Spinal_Cord	0.139952
SRR1486304	Spinal_Cord	26292	0.431477	544	64	7942	1716	0.246024	0.770828	0.510135	0.353546	36558	0.0148805	0.00175064	0.217244	0.0469391	0.280814	0.470133									SRR1475609	Spinal_Cord	0.378302	0.455176	0.0768738			SRR1475609	Spinal_Cord	0.0768738
SRR1488172	Spinal_Cord	16621	0.449676	483	51	6703	1315	0.271364	0.795431	0.521632	0.356966	25173	0.0191872	0.00202598	0.266277	0.0522385	0.339729	0.486348									SRR1486304	Spinal_Cord	0.371477	0.470133	0.0986559			SRR1486304	Spinal_Cord	0.0986559
SRR1488538	Spinal_Cord	15446	0.403341	507	36	5860	1040	0.244696	0.763806	0.493772	0.342349	22889	0.0221504	0.00157281	0.256018	0.0454367	0.325178	0.461156									SRR1488172	Spinal_Cord	0.389676	0.486348	0.0966724			SRR1488172	Spinal_Cord	0.0966724
SRR1488836	Spinal_Cord	31359	0.426825	522	38	7237	2188	0.234983	0.775816	0.538311	0.391075	41344	0.0126258	0.000919118	0.175044	0.0529218	0.24151	0.485046									SRR1488538	Spinal_Cord	0.343341	0.461156	0.117815			SRR1488538	Spinal_Cord	0.117815
SRR1491311	Spinal_Cord	14640	0.443988	451	35	6383	1167	0.242738	0.806371	0.495082	0.344507	22676	0.0198889	0.00154348	0.281487	0.0514641	0.354383	0.472175									SRR1488836	Spinal_Cord	0.366825	0.485046	0.118221			SRR1488836	Spinal_Cord	0.118221
SRR602598	Spinal_Cord	4270	0.444098	251	21	3236	313	0.243263	0.691143	0.446834	0.333875	8091	0.0310221	0.00259548	0.399951	0.038685	0.472253	0.428779									SRR1491311	Spinal_Cord	0.383988	0.472175	0.088187			SRR1491311	Spinal_Cord	0.088187
SRR602871	Spinal_Cord	10257	0.43153	323	27	4349	543	0.218341	0.750852	0.448198	0.30118	15499	0.0208401	0.00174205	0.280599	0.0350345	0.338215	0.429643									SRR602598	Spinal_Cord	0.384098	0.428779	0.0446808			SRR602598	Spinal_Cord	0.0446808
SRR612311	Spinal_Cord	25157	0.456278	426	57	6780	1369	0.286439	0.763789	0.521928	0.377202	33789	0.0126077	0.00168694	0.200657	0.0405161	0.255468	0.48734									SRR602871	Spinal_Cord	0.37153	0.429643	0.0581127			SRR602871	Spinal_Cord	0.0581127
SRR612407	Spinal_Cord	13749	0.667151	296	23	3510	553	0.39449	0.81713	0.607612	0.557633	18131	0.0163256	0.00126855	0.193591	0.0305002	0.241686	0.594216									SRR612311	Spinal_Cord	0.396278	0.48734	0.0910616			SRR612311	Spinal_Cord	0.0910616
SRR612443	Spinal_Cord	20493	0.477972	552	44	6052	1012	0.280775	0.782886	0.509357	0.370846	28153	0.0196071	0.00156289	0.214968	0.0359464	0.272085	0.485966									SRR612407	Spinal_Cord	0.607151	0.594216	-0.0129351			SRR612407	Spinal_Cord	-0.0129351
SRR613807	Spinal_Cord	3824	0.480056	325	11	3444	355	0.300403	0.701545	0.477034	0.314118	7959	0.0408343	0.00138208	0.432718	0.0446036	0.519538	0.448275									SRR612443	Spinal_Cord	0.417972	0.485966	0.0679946			SRR612443	Spinal_Cord	0.0679946
SRR614071	Spinal_Cord	11992	0.472378	399	34	5022	745	0.236779	0.735647	0.481491	0.345634	18192	0.0219327	0.00186895	0.276055	0.0409521	0.340809	0.449888									SRR613807	Spinal_Cord	0.420056	0.448275	0.028219			SRR613807	Spinal_Cord	0.028219
SRR615020	Spinal_Cord	3191	0.46673	190	25	2053	228	0.282342	0.759	0.4614	0.367553	5687	0.0334095	0.00439599	0.360999	0.0400914	0.438896	0.467574									SRR614071	Spinal_Cord	0.412378	0.449888	0.0375095			SRR614071	Spinal_Cord	0.0375095
SRR655146	Spinal_Cord	41500	0.588024	437	65	5662	1108	0.284739	0.808954	0.557912	0.477815	48772	0.00896006	0.00133273	0.116091	0.022718	0.149102	0.532355									SRR615020	Spinal_Cord	0.40673	0.467574	0.0608435			SRR615020	Spinal_Cord	0.0608435
SRR660661	Spinal_Cord	10815	0.609224	249	18	2404	290	0.308639	0.844056	0.557416	0.509486	13776	0.0180749	0.00130662	0.174506	0.0210511	0.214939	0.554899									SRR655146	Spinal_Cord	0.528024	0.532355	0.0043312			SRR655146	Spinal_Cord	0.0043312
SRR660895	Spinal_Cord	35765	0.441361	516	44	7382	2006	0.276851	0.915068	0.578751	0.409749	45713	0.0112878	0.000962527	0.161486	0.0438825	0.217619	0.545105									SRR660661	Spinal_Cord	0.549224	0.554899	0.00567504			SRR660661	Spinal_Cord	0.00567504
SRR661723	Spinal_Cord	36941	0.673603	294	39	3998	782	0.331578	0.896949	0.615957	0.595918	42054	0.00699101	0.000927379	0.0950682	0.0185951	0.121582	0.6101									SRR660895	Spinal_Cord	0.381361	0.545105	0.163743			SRR660895	Spinal_Cord	0.163743
SRR665241	Spinal_Cord	929	0.533348	133	1	1055	95	0.361105	0.2	0.493497	0.359105	2213	0.0600994	0.000451875	0.476728	0.0429282	0.580208	0.353427									SRR661723	Spinal_Cord	0.613603	0.6101	-0.00350234			SRR661723	Spinal_Cord	-0.00350234
SRR817880	Spinal_Cord	35988	0.401652	538	84	8068	1675	0.22279	0.794202	0.499726	0.339958	46353	0.0116066	0.00181218	0.174056	0.0361357	0.22361	0.464169									SRR665241	Spinal_Cord	0.473348	0.353427	-0.119921			SRR665241	Spinal_Cord	-0.119921
SRR819534	Spinal_Cord	25202	0.480667	363	42	5759	1317	0.234554	0.788524	0.527591	0.376747	32683	0.0111067	0.00128507	0.176208	0.0402962	0.228896	0.481854									SRR817880	Spinal_Cord	0.341652	0.464169	0.122517			SRR817880	Spinal_Cord	0.122517
SRR820962	Spinal_Cord	28275	0.733516	217	42	3395	552	0.342101	0.990595	0.65695	0.706045	32481	0.00668083	0.00129306	0.104523	0.0169946	0.129491	0.673923									SRR819534	Spinal_Cord	0.420667	0.481854	0.061187			SRR819534	Spinal_Cord	0.061187
SRR615731	Spinal_Cord	928	0.498582	108	1	1035	53	0.302528	0	0.471047	0.315472	2125	0.0508235	0.000470588	0.487059	0.0249412	0.563294	0.272262									SRR820962	Spinal_Cord	0.673516	0.673923	0.000406888			SRR820962	Spinal_Cord	0.000406888
SRR1078879	Substantia_Nigra	16473	0.412578	521	28	5298	901	0.267131	0.757357	0.503569	0.318548	23221	0.0224366	0.00120581	0.228156	0.0388011	0.290599	0.461651									SRR615731	Spinal_Cord	0.438582	0.272262	-0.16632			SRR615731	Spinal_Cord	-0.16632
SRR1079591	Substantia_Nigra	9725	0.434363	429	33	4574	630	0.271841	0.772909	0.487252	0.321016	15391	0.0278734	0.00214411	0.297187	0.040933	0.368137	0.463255									SRR1078879	Substantia_Nigra	0.352578	0.461651	0.109073			SRR1078879	Substantia_Nigra	0.109073
SRR1084484	Substantia_Nigra	6041	0.473847	305	17	3515	406	0.248161	0.618941	0.487511	0.32703	10284	0.0296577	0.00165305	0.341793	0.0394788	0.412583	0.420411									SRR1079591	Substantia_Nigra	0.374363	0.463255	0.0888915			SRR1079591	Substantia_Nigra	0.0888915
SRR1310113	Substantia_Nigra	9548	0.415849	429	26	4725	545	0.243138	0.635923	0.46558	0.28249	15273	0.0280888	0.00170235	0.309369	0.0356839	0.374844	0.406783									SRR1084484	Substantia_Nigra	0.413847	0.420411	0.00656394			SRR1084484	Substantia_Nigra	0.00656394
SRR1315145	Substantia_Nigra	5723	0.41384	315	14	2973	294	0.259921	0.607357	0.457201	0.268946	9319	0.0338019	0.00150231	0.319026	0.0315484	0.385878	0.398356									SRR1310113	Substantia_Nigra	0.355849	0.406783	0.0509339			SRR1310113	Substantia_Nigra	0.0509339
SRR1316254	Substantia_Nigra	6603	0.420105	397	7	3709	469	0.268861	0.693571	0.474565	0.313712	11185	0.035494	0.000625838	0.331605	0.0419312	0.409656	0.437677									SRR1315145	Substantia_Nigra	0.35384	0.398356	0.0445166			SRR1315145	Substantia_Nigra	0.0445166
SRR1328919	Substantia_Nigra	10254	0.42278	493	20	5439	734	0.264408	0.6755	0.495818	0.318782	16940	0.0291027	0.00118064	0.321074	0.0433294	0.394687	0.438627									SRR1316254	Substantia_Nigra	0.360105	0.437677	0.0775726			SRR1316254	Substantia_Nigra	0.0775726
SRR1330546	Substantia_Nigra	16272	0.411289	390	43	5552	807	0.2279	0.689605	0.46603	0.295584	23064	0.0169095	0.00186438	0.240721	0.0349896	0.294485	0.41978									SRR1328919	Substantia_Nigra	0.36278	0.438627	0.0758466			SRR1328919	Substantia_Nigra	0.0758466
SRR1335688	Substantia_Nigra	7883	0.407739	375	13	3537	466	0.245536	0.648769	0.476169	0.328783	12274	0.0305524	0.00105915	0.28817	0.0379664	0.357748	0.424814									SRR1330546	Substantia_Nigra	0.351289	0.41978	0.0684901			SRR1330546	Substantia_Nigra	0.0684901
SRR1338923	Substantia_Nigra	6967	0.413694	367	22	3438	389	0.265237	0.652273	0.480322	0.288645	11183	0.0328177	0.00196727	0.307431	0.0347849	0.377001	0.421619									SRR1335688	Substantia_Nigra	0.347739	0.424814	0.0770757			SRR1335688	Substantia_Nigra	0.0770757
SRR1359673	Substantia_Nigra	12946	0.428069	421	37	5133	801	0.254	0.750838	0.518285	0.339895	19338	0.0217706	0.00191333	0.265436	0.041421	0.330541	0.465754									SRR1338923	Substantia_Nigra	0.353694	0.421619	0.067925			SRR1338923	Substantia_Nigra	0.067925
SRR1360744	Substantia_Nigra	10231	0.423791	418	26	4987	582	0.225055	0.605846	0.451543	0.266473	16244	0.0257326	0.00160059	0.307006	0.0358286	0.370167	0.387229									SRR1359673	Substantia_Nigra	0.368069	0.465754	0.0976858			SRR1359673	Substantia_Nigra	0.0976858
SRR1360868	Substantia_Nigra	11930	0.427277	528	33	5889	905	0.289038	0.738667	0.508106	0.327528	19285	0.0273788	0.00171117	0.305367	0.0469277	0.381384	0.465835									SRR1360744	Substantia_Nigra	0.363791	0.387229	0.0234378			SRR1360744	Substantia_Nigra	0.0234378
SRR1374414	Substantia_Nigra	12302	0.406784	447	6	4367	851	0.264987	0.768167	0.534489	0.337663	17973	0.0248706	0.000333834	0.242976	0.0473488	0.315529	0.476326									SRR1360868	Substantia_Nigra	0.367277	0.465835	0.0985578			SRR1360868	Substantia_Nigra	0.0985578
SRR1386818	Substantia_Nigra	16509	0.379981	580	24	5337	750	0.303374	0.74025	0.476647	0.276981	23200	0.025	0.00103448	0.230043	0.0323276	0.288405	0.449313									SRR1374414	Substantia_Nigra	0.346784	0.476326	0.129542			SRR1374414	Substantia_Nigra	0.129542
SRR1389348	Substantia_Nigra	3384	0.419345	247	15	2019	142	0.267445	0.7072	0.436994	0.254648	5807	0.0425349	0.00258309	0.347684	0.0244532	0.417255	0.416572									SRR1386818	Substantia_Nigra	0.319981	0.449313	0.129333			SRR1386818	Substantia_Nigra	0.129333
SRR1399092	Substantia_Nigra	7465	0.41391	464	22	4053	464	0.282379	0.680136	0.481791	0.283481	12468	0.0372153	0.00176452	0.325072	0.0372153	0.401267	0.431947									SRR1389348	Substantia_Nigra	0.359345	0.416572	0.0572273			SRR1389348	Substantia_Nigra	0.0572273
SRR1410448	Substantia_Nigra	14152	0.412292	444	39	5724	812	0.250948	0.739615	0.470559	0.3018	21171	0.0209721	0.00184214	0.27037	0.0383544	0.331538	0.440731									SRR1399092	Substantia_Nigra	0.35391	0.431947	0.0780366			SRR1399092	Substantia_Nigra	0.0780366
SRR1410956	Substantia_Nigra	4645	0.41573	253	5	2500	192	0.237028	0.9556	0.459574	0.28712	7595	0.0333114	0.000658328	0.329164	0.0252798	0.388413	0.48483									SRR1410448	Substantia_Nigra	0.352292	0.440731	0.0884387			SRR1410448	Substantia_Nigra	0.0884387
SRR1413959	Substantia_Nigra	11795	0.377613	553	23	4750	567	0.271407	0.719565	0.477705	0.269778	17688	0.0312641	0.00130032	0.268544	0.0320556	0.333164	0.434614									SRR1410956	Substantia_Nigra	0.35573	0.48483	0.1291			SRR1410956	Substantia_Nigra	0.1291
SRR1414684	Substantia_Nigra	10794	0.411887	372	11	4062	488	0.250452	0.840545	0.461728	0.291125	15727	0.0236536	0.000699434	0.258282	0.0310294	0.313664	0.460963									SRR1413959	Substantia_Nigra	0.317613	0.434614	0.117001			SRR1413959	Substantia_Nigra	0.117001
SRR1415337	Substantia_Nigra	20864	0.396247	475	52	6132	1053	0.246385	0.840096	0.501499	0.334936	28576	0.0166223	0.00181971	0.214586	0.0368491	0.269877	0.480729									SRR1414684	Substantia_Nigra	0.351887	0.460963	0.109075			SRR1414684	Substantia_Nigra	0.109075
SRR1416889	Substantia_Nigra	6715	0.43981	410	22	4400	498	0.260624	0.646182	0.472955	0.308685	12045	0.034039	0.00182648	0.365297	0.041345	0.442507	0.422111									SRR1415337	Substantia_Nigra	0.336247	0.480729	0.144482			SRR1415337	Substantia_Nigra	0.144482
SRR1419148	Substantia_Nigra	13813	0.408311	501	39	5560	791	0.255305	0.667436	0.478714	0.276267	20704	0.0241982	0.00188369	0.268547	0.0382052	0.332834	0.41943									SRR1416889	Substantia_Nigra	0.37981	0.422111	0.0423012			SRR1416889	Substantia_Nigra	0.0423012
SRR1419893	Substantia_Nigra	13398	0.426839	307	42	4293	588	0.236945	0.786429	0.49086	0.323976	18628	0.0164806	0.00225467	0.23046	0.0315654	0.28076	0.459552									SRR1419148	Substantia_Nigra	0.348311	0.41943	0.071119			SRR1419148	Substantia_Nigra	0.071119
SRR1420493	Substantia_Nigra	12634	0.366639	577	16	5173	611	0.286901	0.641875	0.487498	0.258318	19011	0.0303508	0.000841618	0.272106	0.0321393	0.335437	0.418648									SRR1419893	Substantia_Nigra	0.366839	0.459552	0.0927137			SRR1419893	Substantia_Nigra	0.0927137
SRR1420625	Substantia_Nigra	5853	0.418379	306	20	3321	252	0.265239	0.6857	0.437867	0.267413	9752	0.0313782	0.00205086	0.340546	0.0258409	0.399815	0.414055									SRR1420493	Substantia_Nigra	0.306639	0.418648	0.112009			SRR1420493	Substantia_Nigra	0.112009
SRR1430570	Substantia_Nigra	7758	0.41414	401	20	3896	449	0.279865	0.61335	0.489044	0.311022	12524	0.0320185	0.00159693	0.311083	0.0358512	0.380549	0.423321									SRR1420625	Substantia_Nigra	0.358379	0.414055	0.0556758			SRR1420625	Substantia_Nigra	0.0556758
SRR1430884	Substantia_Nigra	16937	0.429007	471	48	6547	1103	0.24835	0.792896	0.505684	0.328279	25106	0.0187605	0.00191189	0.260774	0.0439337	0.32538	0.468802									SRR1430570	Substantia_Nigra	0.35414	0.423321	0.0691806			SRR1430570	Substantia_Nigra	0.0691806
SRR1431229	Substantia_Nigra	4399	0.406353	300	10	2750	193	0.245617	0.6005	0.458043	0.239415	7652	0.0392054	0.00130685	0.359383	0.0252222	0.425118	0.385894									SRR1430884	Substantia_Nigra	0.369007	0.468802	0.0997956			SRR1430884	Substantia_Nigra	0.0997956
SRR1435753	Substantia_Nigra	7331	0.416152	429	14	4423	515	0.253643	0.691714	0.467531	0.276915	12712	0.0337476	0.00110132	0.347939	0.0405129	0.423301	0.422451									SRR1431229	Substantia_Nigra	0.346353	0.385894	0.0395403			SRR1431229	Substantia_Nigra	0.0395403
SRR1440699	Substantia_Nigra	8375	0.433834	353	26	4558	517	0.228244	0.589923	0.465661	0.273074	13829	0.0255261	0.00188011	0.329597	0.0373852	0.394389	0.389225									SRR1435753	Substantia_Nigra	0.356152	0.422451	0.0662986			SRR1435753	Substantia_Nigra	0.0662986
SRR1440876	Substantia_Nigra	8540	0.402687	354	21	3997	404	0.221249	0.619571	0.443979	0.271005	13316	0.0265846	0.00157705	0.300165	0.0303394	0.358666	0.388951									SRR1440699	Substantia_Nigra	0.373834	0.389225	0.0153917			SRR1440699	Substantia_Nigra	0.0153917
SRR1454950	Substantia_Nigra	11624	0.444259	466	37	5420	926	0.259775	0.693757	0.508542	0.347002	18473	0.025226	0.00200292	0.293401	0.0501272	0.370757	0.452269									SRR1440876	Substantia_Nigra	0.342687	0.388951	0.046264			SRR1440876	Substantia_Nigra	0.046264
SRR1455171	Substantia_Nigra	23618	0.415141	525	54	6471	1233	0.260303	0.725056	0.511668	0.345882	31901	0.0164572	0.00169274	0.202846	0.0386508	0.259647	0.460727									SRR1454950	Substantia_Nigra	0.384259	0.452269	0.06801			SRR1454950	Substantia_Nigra	0.06801
SRR1458180	Substantia_Nigra	15300	0.406179	460	42	5550	835	0.2604	0.659024	0.476022	0.291122	22187	0.0207329	0.001893	0.250146	0.0376347	0.310407	0.421642									SRR1455171	Substantia_Nigra	0.355141	0.460727	0.105586			SRR1455171	Substantia_Nigra	0.105586
SRR1459211	Substantia_Nigra	18709	0.416189	611	42	6668	1240	0.262574	0.719667	0.50296	0.331993	27270	0.0224056	0.00154015	0.244518	0.0454712	0.313935	0.454298									SRR1458180	Substantia_Nigra	0.346179	0.421642	0.0754627			SRR1458180	Substantia_Nigra	0.0754627
SRR1459585	Substantia_Nigra	6181	0.396428	296	19	3063	295	0.236483	0.664421	0.443749	0.269231	9854	0.0300386	0.00192815	0.310838	0.0299371	0.372742	0.403471									SRR1459211	Substantia_Nigra	0.356189	0.454298	0.0981093			SRR1459211	Substantia_Nigra	0.0981093
SRR1459655	Substantia_Nigra	7524	0.376166	466	14	3526	338	0.26262	0.667643	0.473517	0.233737	11868	0.0392653	0.00117964	0.297101	0.0284799	0.366026	0.409379									SRR1459585	Substantia_Nigra	0.336428	0.403471	0.0670429			SRR1459585	Substantia_Nigra	0.0670429
SRR1473654	Substantia_Nigra	7154	0.433841	349	36	3847	396	0.257679	0.693083	0.459556	0.268725	11782	0.0296215	0.00305551	0.326515	0.0336106	0.392803	0.419761									SRR1459655	Substantia_Nigra	0.316166	0.409379	0.0932133			SRR1459655	Substantia_Nigra	0.0932133
SRR1475675	Substantia_Nigra	9862	0.437854	432	38	5343	837	0.252866	0.732974	0.487213	0.318159	16512	0.0261628	0.00230136	0.323583	0.0506904	0.402737	0.447803									SRR1473654	Substantia_Nigra	0.373841	0.419761	0.0459203			SRR1473654	Substantia_Nigra	0.0459203
SRR1479779	Substantia_Nigra	15541	0.389763	500	47	5781	783	0.249028	0.707319	0.464706	0.281925	22652	0.0220731	0.00207487	0.255209	0.0345665	0.313924	0.425744									SRR1475675	Substantia_Nigra	0.377854	0.447803	0.0699486			SRR1475675	Substantia_Nigra	0.0699486
SRR1485333	Substantia_Nigra	12256	0.415665	517	24	5375	931	0.274124	0.766958	0.504225	0.342692	19103	0.0270638	0.00125635	0.281369	0.0487358	0.358425	0.472									SRR1479779	Substantia_Nigra	0.329763	0.425744	0.0959811			SRR1479779	Substantia_Nigra	0.0959811
SRR1498482	Substantia_Nigra	3964	0.438503	263	13	2663	244	0.251814	0.665077	0.456811	0.282602	7147	0.0367987	0.00181895	0.372604	0.0341402	0.445362	0.414076									SRR1485333	Substantia_Nigra	0.355665	0.472	0.116335			SRR1485333	Substantia_Nigra	0.116335
SRR1499823	Substantia_Nigra	7469	0.415149	355	20	3678	326	0.2346	0.64345	0.458924	0.289577	11848	0.0299629	0.00168805	0.310432	0.0275152	0.369598	0.406638									SRR1498482	Substantia_Nigra	0.378503	0.414076	0.0355734			SRR1498482	Substantia_Nigra	0.0355734
SRR5125532	Substantia_Nigra	31694	0.394645	497	73	7891	1634	0.194515	0.762123	0.470746	0.287565	41789	0.0118931	0.00174687	0.18883	0.0391012	0.241571	0.428737									SRR1499823	Substantia_Nigra	0.355149	0.406638	0.0514886			SRR1499823	Substantia_Nigra	0.0514886
SRR5125533	Substantia_Nigra	31694	0.394645	497	73	7891	1634	0.194515	0.762123	0.470746	0.287565	41789	0.0118931	0.00174687	0.18883	0.0391012	0.241571	0.428737									SRR5125532	Substantia_Nigra	0.334645	0.428737	0.0940923			SRR5125532	Substantia_Nigra	0.0940923
SRR5125574	Substantia_Nigra	36368	0.444876	521	52	6350	1918	0.34743	0.732769	0.606091	0.429209	45209	0.0115243	0.00115021	0.140459	0.0424252	0.195558	0.528875									SRR5125533	Substantia_Nigra	0.334645	0.428737	0.0940923			SRR5125533	Substantia_Nigra	0.0940923
SRR5125575	Substantia_Nigra	36368	0.444876	521	52	6350	1918	0.34743	0.732769	0.606091	0.429209	45209	0.0115243	0.00115021	0.140459	0.0424252	0.195558	0.528875									SRR5125574	Substantia_Nigra	0.384876	0.528875	0.143999			SRR5125574	Substantia_Nigra	0.143999
SRR599486	Substantia_Nigra	8796	0.450787	349	33	4247	592	0.25933	0.794242	0.489473	0.33816	14017	0.0248983	0.00235428	0.302989	0.0422344	0.372476	0.470301									SRR5125575	Substantia_Nigra	0.384876	0.528875	0.143999			SRR5125575	Substantia_Nigra	0.143999
SRR601787	Substantia_Nigra	6563	0.434756	360	11	3170	487	0.256492	0.662364	0.486941	0.320501	10591	0.0339911	0.00103862	0.299311	0.0459824	0.380323	0.431574									SRR599486	Substantia_Nigra	0.390787	0.470301	0.0795144			SRR599486	Substantia_Nigra	0.0795144
SRR603397	Substantia_Nigra	13096	0.421849	445	27	5756	811	0.220427	0.724444	0.484235	0.30291	20135	0.0221008	0.00134095	0.28587	0.0402781	0.34959	0.433004									SRR601787	Substantia_Nigra	0.374756	0.431574	0.0568187			SRR601787	Substantia_Nigra	0.0568187
SRR604050	Substantia_Nigra	10120	0.421834	530	18	5295	678	0.27493	0.695778	0.483168	0.308655	16641	0.031849	0.00108167	0.31819	0.0407427	0.391863	0.440633									SRR603397	Substantia_Nigra	0.361849	0.433004	0.0711555			SRR603397	Substantia_Nigra	0.0711555
SRR604074	Substantia_Nigra	22334	0.402446	613	60	8000	1397	0.244029	0.761167	0.467677	0.301699	32404	0.0189174	0.00185162	0.246883	0.043112	0.310764	0.443643									SRR604050	Substantia_Nigra	0.361834	0.440633	0.078799			SRR604050	Substantia_Nigra	0.078799
SRR612455	Substantia_Nigra	4343	0.46423	291	23	2772	289	0.286801	0.646696	0.464506	0.339979	7718	0.0377041	0.00298005	0.35916	0.0374449	0.437289	0.434496									SRR604074	Substantia_Nigra	0.342446	0.443643	0.101197			SRR604074	Substantia_Nigra	0.101197
SRR612623	Substantia_Nigra	11476	0.484727	410	23	4195	543	0.269685	0.729304	0.506807	0.377785	16647	0.0246291	0.00138163	0.251997	0.0326185	0.310627	0.470895									SRR612455	Substantia_Nigra	0.40423	0.434496	0.0302655			SRR612455	Substantia_Nigra	0.0302655
SRR615467	Substantia_Nigra	3858	0.468665	279	12	2914	278	0.253233	0.725	0.456314	0.300353	7341	0.0380057	0.00163465	0.396949	0.0378695	0.474459	0.433725									SRR612623	Substantia_Nigra	0.424727	0.470895	0.0461682			SRR612623	Substantia_Nigra	0.0461682
SRR615934	Substantia_Nigra	5373	0.463157	293	7	2732	314	0.263881	0.664	0.475661	0.352589	8719	0.0336048	0.000802844	0.313339	0.0360133	0.38376	0.439033									SRR615467	Substantia_Nigra	0.408665	0.433725	0.02506			SRR615467	Substantia_Nigra	0.02506
SRR655111	Substantia_Nigra	56294	0.521103	545	73	7109	1467	0.304895	0.82526	0.552259	0.430746	65488	0.00832214	0.00111471	0.108554	0.0224011	0.140392	0.52829									SRR615934	Substantia_Nigra	0.403157	0.439033	0.0358759			SRR615934	Substantia_Nigra	0.0358759
SRR655590	Substantia_Nigra	429	0.337774	39	1	301	5	0.335795	0.857	0.442359	0.461	775	0.0503226	0.00129032	0.388387	0.00645161	0.446452	0.524038									SRR655111	Substantia_Nigra	0.461103	0.52829	0.0671872			SRR655111	Substantia_Nigra	0.0671872
SRR657973	Substantia_Nigra	41293	0.576388	482	53	5629	1078	0.31439	0.823264	0.578008	0.471269	48535	0.00993098	0.001092	0.115978	0.0222108	0.149212	0.546733									SRR655590	Substantia_Nigra	0.277774	0.524038	0.246265			SRR655590	Substantia_Nigra	0.246265
SRR660638	Substantia_Nigra	38681	0.476919	607	75	7473	1535	0.290117	0.77104	0.522645	0.373896	48371	0.0125488	0.00155052	0.154493	0.0317339	0.200327	0.489424									SRR657973	Substantia_Nigra	0.516388	0.546733	0.0303449			SRR657973	Substantia_Nigra	0.0303449
SRR661925	Substantia_Nigra	22473	0.571093	347	31	4352	674	0.310689	0.899677	0.559045	0.468349	27877	0.0124475	0.00111203	0.156114	0.0241776	0.193852	0.55944									SRR660638	Substantia_Nigra	0.416919	0.489424	0.072505			SRR660638	Substantia_Nigra	0.072505
SRR662138	Substantia_Nigra	19096	0.522473	419	44	4481	650	0.284893	0.78375	0.525682	0.4103	24690	0.0169704	0.0017821	0.18149	0.0263264	0.226569	0.501156									SRR661925	Substantia_Nigra	0.511093	0.55944	0.0483467			SRR661925	Substantia_Nigra	0.0483467
SRR663693	Substantia_Nigra	14698	0.435664	527	15	5343	936	0.278078	0.810733	0.545923	0.356601	21519	0.02449	0.000697058	0.248292	0.0434964	0.316976	0.497834									SRR662138	Substantia_Nigra	0.462473	0.501156	0.0386832			SRR662138	Substantia_Nigra	0.0386832
SRR664048	Substantia_Nigra	7702	0.45861	374	16	3761	458	0.275455	0.769625	0.482695	0.33321	12311	0.0303793	0.00129965	0.305499	0.0372025	0.374381	0.465246									SRR663693	Substantia_Nigra	0.375664	0.497834	0.12217			SRR663693	Substantia_Nigra	0.12217
SRR665670	Substantia_Nigra	43789	0.515811	501	77	6576	1149	0.293154	0.823987	0.54676	0.416497	52092	0.0096176	0.00147815	0.126238	0.0220571	0.159391	0.520099									SRR664048	Substantia_Nigra	0.39861	0.465246	0.0666356			SRR664048	Substantia_Nigra	0.0666356
SRR807591	Substantia_Nigra	29192	0.40341	664	71	8022	1530	0.258027	0.703127	0.474251	0.283435	39479	0.0168191	0.00179842	0.203197	0.0387548	0.260569	0.42971									SRR665670	Substantia_Nigra	0.455811	0.520099	0.0642886			SRR665670	Substantia_Nigra	0.0642886
SRR817686	Substantia_Nigra	31694	0.394645	497	73	7891	1634	0.194515	0.762123	0.470746	0.287565	41789	0.0118931	0.00174687	0.18883	0.0391012	0.241571	0.428737									SRR807591	Substantia_Nigra	0.34341	0.42971	0.0863001			SRR807591	Substantia_Nigra	0.0863001
SRR817797	Substantia_Nigra	22218	0.420378	561	46	5568	880	0.279143	0.733957	0.505856	0.32197	29273	0.0191644	0.00157141	0.190209	0.0300618	0.241007	0.460231									SRR817686	Substantia_Nigra	0.334645	0.428737	0.0940923			SRR817686	Substantia_Nigra	0.0940923
SRR818469	Substantia_Nigra	13857	0.491553	322	21	3648	540	0.251497	0.772143	0.515861	0.350435	18388	0.0175114	0.00114205	0.19839	0.029367	0.246411	0.472484									SRR817797	Substantia_Nigra	0.360378	0.460231	0.0998532			SRR817797	Substantia_Nigra	0.0998532
SRR820518	Substantia_Nigra	20502	0.417819	603	33	7043	1486	0.268303	0.778545	0.512117	0.351577	29667	0.0203256	0.00111235	0.237402	0.0500893	0.308929	0.477636									SRR818469	Substantia_Nigra	0.431553	0.472484	0.0409306			SRR818469	Substantia_Nigra	0.0409306
SRR821019	Substantia_Nigra	36368	0.444876	521	52	6350	1918	0.34743	0.732769	0.606091	0.429209	45209	0.0115243	0.00115021	0.140459	0.0424252	0.195558	0.528875									SRR820518	Substantia_Nigra	0.357819	0.477636	0.119817			SRR820518	Substantia_Nigra	0.119817
																											SRR821019	Substantia_Nigra	0.384876	0.528875	0.143999			SRR821019	Substantia_Nigra	0.143999

## Sheet: PsychENCODE summary
ID	LivingDE	LivingProp	PMDE	PMProp	Remaining	Region	primaryDiagnosis	LBPEd	RemainingEd	Delta	Group	LBPEd	RemainingEd
AN00142_ba9_3rd	719	61	14127	2158	32061	BA9	control	0.411557	0.35815	0.053407	control.BA9	0.411557	0.35815		ASD.BA41_42	41
AN00142_vermis_57	818	458	27076	11258	414849	vermis	control	0.383543	0.389883	-0.00634	control.vermis	0.383543	0.389883		ASD.BA9	42
AN00493_ba41_42_22	273	2	3765	734	9859	BA41_42	ASD	0.450888	0.357499	0.093389	ASD.BA41_42	0.450888	0.357499		ASD.vermis	38
AN00493_ba9_104	856	251	22440	10208	345601	BA9	ASD	0.436235	0.365739	0.070496	ASD.BA9	0.436235	0.365739		control.BA41_42	38
AN00493_vermis_105x	494	134	15423	5503	161194	vermis	ASD	0.396854	0.373561	0.023293	ASD.vermis	0.396854	0.373561		control.BA9	46
AN00544_ba9_16	869	113	18154	5911	73081	BA9	control	0.433632	0.363478	0.070154	control.BA9	0.433632	0.363478		control.vermis	46
AN00764_ba41_42_22_62	763	77	17207	5205	62259	BA41_42	ASD	0.423788	0.364633	0.059155	ASD.BA41_42	0.423788	0.364633
AN00764_ba9_61	999	311	25707	8415	170232	BA9	ASD	0.393411	0.341969	0.051442	ASD.BA9	0.393411	0.341969
AN00764_vermis_63	545	94	13634	4537	72924	vermis	ASD	0.437739	0.358854	0.078885	ASD.vermis	0.437739	0.358854
AN01093_vermis_108	446	69	11139	4150	95504	vermis	ASD	0.449108	0.364933	0.084175	ASD.vermis	0.449108	0.364933
AN01125_ba9_22	832	89	17439	4737	52169	BA9	control	0.413689	0.40141	0.012279	control.BA9	0.413689	0.40141
AN01125_vermis_24	771	207	23000	8822	172011	vermis	control	0.405747	0.333277	0.07247	control.vermis	0.405747	0.333277
AN01410_ba41_42_22_68	965	576	29928	13091	523341	BA41_42	control	0.369529	0.354477	0.015052	control.BA41_42	0.369529	0.354477
AN01410_ba9_67	795	63	15946	3974	52535	BA9	control	0.418581	0.284299	0.134282	control.BA9	0.418581	0.284299
AN01410_vermis_69	893	214	23109	6036	106335	vermis	control	0.400515	0.35137	0.049145	control.vermis	0.400515	0.35137
AN01570_ba41_42_22_59	1002	236	23717	6897	146400	BA41_42	ASD	0.415241	0.328564	0.086677	ASD.BA41_42	0.415241	0.328564
AN01570_ba9_58	914	117	18501	5444	78847	BA9	ASD	0.42273	0.345595	0.077135	ASD.BA9	0.42273	0.345595
AN01570_vermis_60	843	226	22530	8999	213196	vermis	ASD	0.409038	0.361398	0.04764	ASD.vermis	0.409038	0.361398
AN01971_ba9_1st	351	117	9704	1706	53818	BA9	ASD	0.423318	0.374454	0.048864	ASD.BA9	0.423318	0.374454
AN02987_ba41_42_22_1st	647	28	8735	2129	35497	BA41_42	ASD	0.428561	0.343343	0.085218	ASD.BA41_42	0.428561	0.343343
AN02987_vermis_1st	322	34	7295	1725	31345	vermis	ASD	0.440757	0.334157	0.1066	ASD.vermis	0.440757	0.334157
AN03217_ba41_42_22_1st	612	66	15375	3046	45072	BA41_42	control	0.418253	0.338286	0.079967	control.BA41_42	0.418253	0.338286
AN03217_ba41_42_22_92	868	190	25129	6831	117153	BA41_42	control	0.384028	0.324697	0.059331	control.BA41_42	0.384028	0.324697
AN03217_ba9_2nd	747	215	22523	5904	112680	BA9	control	0.404318	0.361077	0.043241	control.BA9	0.404318	0.361077
AN03217_ba9_91	606	20	11144	2050	25692	BA9	control	0.447902	0.333736	0.114166	control.BA9	0.447902	0.333736
AN03217_vermis_93	743	130	20477	7746	225337	vermis	control	0.41706	0.356467	0.060593	control.vermis	0.41706	0.356467
AN03345_ba9_79	968	113	20507	7793	102471	BA9	ASD	0.434523	0.31148	0.123043	ASD.BA9	0.434523	0.31148
AN03632_ba41_42_22_1st	1086	221	27771	10345	151499	BA41_42	ASD	0.39141	0.347098	0.044312	ASD.BA41_42	0.39141	0.347098
AN03632_ba9_2nd	916	130	21353	6334	83161	BA9	ASD	0.406627	0.309209	0.097418	ASD.BA9	0.406627	0.309209
AN03632_vermis_1st	628	171	17928	5068	120803	vermis	ASD	0.389825	0.339598	0.050227	ASD.vermis	0.389825	0.339598
AN03935_ba41_42_22_1st	995	193	24956	8757	132813	BA41_42	ASD	0.409578	0.334654	0.074924	ASD.BA41_42	0.409578	0.334654
AN03935_ba9_2nd	568	29	9281	2131	23835	BA9	ASD	0.456476	0.327295	0.129181	ASD.BA9	0.456476	0.327295
AN04479_ba41_42_22_11	796	151	19556	3725	64636	BA41_42	control	0.390079	0.348597	0.041482	control.BA41_42	0.390079	0.348597
AN04479_ba41_42_22_95	1094	475	30926	9422	223463	BA41_42	control	0.355626	0.360284	-0.004658	control.BA41_42	0.355626	0.360284
AN04479_ba9_10	844	158	20795	4594	74028	BA9	control	0.394978	0.351578	0.0434	control.BA9	0.394978	0.351578
AN04682_ba41_42_22_1st	676	37	11720	4224	102677	BA41_42	ASD	0.471606	0.366692	0.104914	ASD.BA41_42	0.471606	0.366692
AN04682_ba9_1st	916	82	18127	7547	155806	BA9	ASD	0.455312	0.371908	0.083404	ASD.BA9	0.455312	0.371908
AN04682_vermis_2nd	298	14	5218	1777	41008	vermis	ASD	0.45878	0.350834	0.107946	ASD.vermis	0.45878	0.350834
AN05983_ba41_42_22_1st	637	28	11174	2381	25386	BA41_42	ASD	0.435078	0.3779	0.057178	ASD.BA41_42	0.435078	0.3779
AN05983_ba9_3rd	538	12	6108	1029	13856	BA9	ASD	0.426489	0.36502	0.061469	ASD.BA9	0.426489	0.36502
AN05983_vermis_1st	467	64	11297	2724	48662	vermis	ASD	0.429736	0.343967	0.085769	ASD.vermis	0.429736	0.343967
AN06365_ba41_42_22_1st	710	98	19301	4358	63490	BA41_42	ASD	0.408739	0.35111	0.057629	ASD.BA41_42	0.408739	0.35111
AN06420_ba41_42_22_53	1081	229	27452	10740	181466	BA41_42	ASD	0.402193	0.344415	0.057778	ASD.BA41_42	0.402193	0.344415
AN06420_ba9_52	1140	268	29044	11863	196936	BA9	ASD	0.400908	0.347726	0.053182	ASD.BA9	0.400908	0.347726
AN06420_vermis_54	876	187	22470	9838	210108	vermis	ASD	0.401269	0.356152	0.045117	ASD.vermis	0.401269	0.356152
AN07176_ba41_42_22_14	905	115	19322	6200	89692	BA41_42	control	0.424183	0.359834	0.064349	control.BA41_42	0.424183	0.359834
AN07176_ba41_42_22_97	1067	233	25156	8807	159511	BA41_42	control	0.41189	0.337824	0.074066	control.BA41_42	0.41189	0.337824
AN07176_ba9_13	907	191	21003	5931	108571	BA9	control	0.422795	0.36828	0.054515	control.BA9	0.422795	0.36828
AN07176_ba9_96	979	155	21473	6649	110066	BA9	control	0.419308	0.36561	0.053698	control.BA9	0.419308	0.36561
AN07444_ba41_42_22_1st	622	31	9755	1766	23522	BA41_42	control	0.426867	0.388691	0.038176	control.BA41_42	0.426867	0.388691
AN07444_ba9_3rd	764	54	13455	2906	43605	BA9	control	0.432555	0.320663	0.111892	control.BA9	0.432555	0.320663
AN07444_vermis_2nd	210	17	3944	818	16953	vermis	control	0.482144	0.33466	0.147484	control.vermis	0.482144	0.33466
AN08043_ba41_42_22_1st	546	16	8217	1738	18435	BA41_42	ASD	0.450402	0.346305	0.104097	ASD.BA41_42	0.450402	0.346305
AN08043_ba9_1st	953	98	20005	6220	83630	BA9	ASD	0.433494	0.358351	0.075143	ASD.BA9	0.433494	0.358351
AN08043_vermis_1st	600	48	10933	3315	52755	vermis	ASD	0.430121	0.321749	0.108372	ASD.vermis	0.430121	0.321749
AN08161_ba41_42_22_1st	571	37	9137	1930	27240	BA41_42	control	0.443734	0.344567	0.099167	control.BA41_42	0.443734	0.344567
AN08161_ba9_1st	955	158	22711	8406	133801	BA9	control	0.427463	0.333058	0.094405	control.BA9	0.427463	0.333058
AN08161_vermis	361	11	6029	1266	19547	vermis	control	0.454166	0.37105	0.083116	control.vermis	0.454166	0.37105
AN08161_vermis_2nd	808	304	22728	8500	287714	vermis	control	0.400695	0.379609	0.021086	control.vermis	0.400695	0.379609
AN08166_ba41_42_22_86	544	13	8187	1791	18970	BA41_42	control	0.435417	0.336595	0.098822	control.BA41_42	0.435417	0.336595
AN08166_ba9_85	963	138	21982	6582	108693	BA9	control	0.422437	0.322665	0.099772	control.BA9	0.422437	0.322665
AN08166_vermis_87	725	95	15753	5603	92614	vermis	control	0.419776	0.359506	0.06027	control.vermis	0.419776	0.359506
AN08677_ba41_42_22_1st	600	21	8312	1666	20507	BA41_42	control	0.421596	0.376653	0.044943	control.BA41_42	0.421596	0.376653
AN08677_vermis_2nd	699	66	14250	5065	86494	vermis	control	0.418028	0.333164	0.084864	control.vermis	0.418028	0.333164
AN08792_ba41_42_22_102	369	26	7950	1249	18297	BA41_42	ASD	0.451611	0.361037	0.090574	ASD.BA41_42	0.451611	0.361037
AN08792_ba9_101	632	83	16238	4223	60074	BA9	ASD	0.433011	0.361579	0.071432	ASD.BA9	0.433011	0.361579
AN08873_ba41_42_22_77	636	100	11505	2598	41309	BA41_42	ASD	0.441243	0.319551	0.121692	ASD.BA41_42	0.441243	0.319551
AN08873_vermis_78	792	325	21654	8229	313928	vermis	ASD	0.391734	0.338181	0.053553	ASD.vermis	0.391734	0.338181
AN09402_ba41_42_22_1st	829	145	21663	5968	84615	BA41_42	ASD	0.398278	0.372813	0.025465	ASD.BA41_42	0.398278	0.372813
AN09402_ba9_3rd	665	44	12170	2385	29363	BA9	ASD	0.4244	0.37026	0.05414	ASD.BA9	0.4244	0.37026
AN09402_vermis_1st	572	97	14390	3895	74277	vermis	ASD	0.412916	0.36602	0.046896	ASD.vermis	0.412916	0.36602
AN09714_ba41_42_22_1st	504	183	15539	3348	67596	BA41_42	ASD	0.389081	0.312544	0.076537	ASD.BA41_42	0.389081	0.312544
AN09714_ba9_1st	622	68	14044	2414	33737	BA9	ASD	0.411532	0.38893	0.022602	ASD.BA9	0.411532	0.38893
AN09714_vermis_1st	478	78	13218	3085	74373	vermis	ASD	0.411078	0.376558	0.03452	ASD.vermis	0.411078	0.376558
AN09730_ba9_118	974	385	28070	8227	208523	BA9	ASD	0.373422	0.345803	0.027619	ASD.BA9	0.373422	0.345803
AN10028_ba9_115	1019	346	29150	11674	248958	BA9	control	0.397784	0.362974	0.03481	control.BA9	0.397784	0.362974
AN10028_vermis_117	786	131	19561	8854	172548	vermis	control	0.418102	0.342577	0.075525	control.vermis	0.418102	0.342577
AN10679_ba41_42_22_2nd	417	33	5426	583	18735	BA41_42	control	0.415776	0.353725	0.062051	control.BA41_42	0.415776	0.353725
AN10679_ba9_1st	957	109	18827	5475	81007	BA9	control	0.425726	0.359024	0.066702	control.BA9	0.425726	0.359024
AN10679_vermis_2nd	383	19	5511	1276	18883	vermis	control	0.440429	0.342064	0.098365	control.vermis	0.440429	0.342064
AN10723_ba41_42_22_1st	629	11	7938	1503	19818	BA41_42	control	0.42723	0.370506	0.056724	control.BA41_42	0.42723	0.370506
AN10723_ba9_1st	914	92	18384	5663	74596	BA9	control	0.431419	0.358618	0.072801	control.BA9	0.431419	0.358618
AN10723_vermis_2nd	747	104	16282	5792	112179	vermis	control	0.422492	0.3592	0.063292	control.vermis	0.422492	0.3592
AN10833_ba41_42_22_47	792	145	18428	4426	92007	BA41_42	control	0.430952	0.359641	0.071311	control.BA41_42	0.430952	0.359641
AN10833_ba9_46	1127	311	28782	10782	227901	BA9	control	0.412804	0.394754	0.01805	control.BA9	0.412804	0.394754
AN10833_vermis_48	851	236	23160	10333	288463	vermis	control	0.422028	0.32775	0.094278	control.vermis	0.422028	0.32775
AN11864_ba41_42_22_3rd	655	47	12347	2599	30014	BA41_42	control	0.425948	0.307162	0.118786	control.BA41_42	0.425948	0.307162
AN11864_ba9_3rd	503	19	7135	1370	16105	BA9	control	0.418362	0.336283	0.082079	control.BA9	0.418362	0.336283
AN11864_vermis_3rd	554	62	13129	3773	63469	vermis	control	0.436086	0.343538	0.092548	control.vermis	0.436086	0.343538
AN11931_ba41_42_22_1st	918	70	19401	8584	115315	BA41_42	ASD	0.477247	0.346099	0.131148	ASD.BA41_42	0.477247	0.346099
AN11931_ba9_3rd	526	9	7959	2691	25087	BA9	ASD	0.495418	0.367761	0.127657	ASD.BA9	0.495418	0.367761
AN11989_ba41_42_22_110	794	234	23024	5401	106531	BA41_42	ASD	0.389025	0.332827	0.056198	ASD.BA41_42	0.389025	0.332827
AN11989_ba41_42_22_41	643	76	14435	2338	36895	BA41_42	ASD	0.402964	0.333045	0.069919	ASD.BA41_42	0.402964	0.333045
AN11989_ba9_109	991	202	27242	8874	128703	BA9	ASD	0.377767	0	0.377767	ASD.BA9	0.377767	0
AN11989_vermis_111	727	294	23965	7792	254419	vermis	ASD	0.371777	0.343052	0.028725	ASD.vermis	0.371777	0.343052
AN11989_vermis_42	638	209	19083	5392	143739	vermis	ASD	0.389978	0.381699	0.008279	ASD.vermis	0.389978	0.381699
AN12137_ba41_42_22_20	836	100	19871	6254	85812	BA41_42	control	0.401307	0.376059	0.025248	control.BA41_42	0.401307	0.376059
AN12137_ba9_3rd	600	13	8738	1868	19394	BA9	control	0.421712	0.34655	0.075162	control.BA9	0.421712	0.34655
AN12137_vermis_21	456	23	8116	1667	20848	vermis	control	0.422382	0.352547	0.069835	control.vermis	0.422382	0.352547
AN12240_ba9_7	865	108	18607	5633	66691	BA9	control	0.417558	0.340463	0.077095	control.BA9	0.417558	0.340463
AN12240_vermis_9	893	171	22193	9631	209211	vermis	control	0.423068	0.361133	0.061935	control.vermis	0.423068	0.361133
AN12457_ba41_42_22_35	1017	705	32594	11987	435220	BA41_42	ASD	0.351181	0.376798	-0.025617	ASD.BA41_42	0.351181	0.376798
AN12457_ba9_34	866	211	25061	6432	120290	BA9	ASD	0.385439	0.345496	0.039943	ASD.BA9	0.385439	0.345496
AN13295_ba41_42_22_89	1043	239	26100	9478	152919	BA41_42	control	0.406325	0.354024	0.052301	control.BA41_42	0.406325	0.354024
AN13295_ba9_88	742	192	18736	5008	96642	BA9	control	0.42639	0.38992	0.03647	control.BA9	0.42639	0.38992
AN13295_vermis_90	718	217	20520	7335	177630	vermis	control	0.403829	0.341062	0.062767	control.vermis	0.403829	0.341062
AN13872_ba41_42_22_50	935	155	21169	6458	91774	BA41_42	ASD	0.402768	0.293058	0.10971	ASD.BA41_42	0.402768	0.293058
AN13872_ba9_49	545	33	9527	2109	27269	BA9	ASD	0.44437	0.365513	0.078857	ASD.BA9	0.44437	0.365513
AN13872_vermis_51	407	32	7387	1691	25487	vermis	ASD	0.424879	0.347282	0.077597	ASD.vermis	0.424879	0.347282
AN14757_ba41_42_22_1st	758	26	11402	2763	35609	BA41_42	control	0.431575	0.379564	0.052011	control.BA41_42	0.431575	0.379564
AN14757_ba41_42_22_38	780	86	18337	5492	66461	BA41_42	control	0.427769	0.359013	0.068756	control.BA41_42	0.427769	0.359013
AN14757_ba9_2nd	818	54	16841	4950	58051	BA9	control	0.425049	0.33152	0.093529	control.BA9	0.425049	0.33152
AN14757_vermis_2nd	482	34	9147	2704	43748	vermis	control	0.441112	0.352139	0.088973	control.vermis	0.441112	0.352139
AN14757_vermis_39	604	105	15786	5601	120796	vermis	control	0.436998	0.376933	0.060065	control.vermis	0.436998	0.376933
AN14762_ba41_42_22_1st	695	41	11394	2450	32721	BA41_42	ASD	0.421168	0.354183	0.066985	ASD.BA41_42	0.421168	0.354183
AN14762_ba9_1st	609	27	9609	1997	24623	BA9	ASD	0.425785	0.351516	0.074269	ASD.BA9	0.425785	0.351516
AN14762_vermis_1st	628	91	15294	5391	94665	vermis	ASD	0.41689	0.352343	0.064547	ASD.vermis	0.41689	0.352343
AN14829_ba41_42_22_1st	155	24	2495	199	6702	BA41_42	ASD	0.393172	0.359311	0.033861	ASD.BA41_42	0.393172	0.359311
AN14829_ba9	211	6	2994	274	6717	BA9	ASD	0.414377	0.417226	-0.002849	ASD.BA9	0.414377	0.417226
AN14829_vermis	378	18	7320	1578	30538	vermis	ASD	0.443835	0.333563	0.110272	ASD.vermis	0.443835	0.333563
AN15088_ba41_42_22_3rd	535	19	6717	1166	14209	BA41_42	control	0.429064	0.364727	0.064337	control.BA41_42	0.429064	0.364727
AN15088_ba9_1st	256	4	3169	453	4604	BA9	control	0.44477	0.322258	0.122512	control.BA9	0.44477	0.322258
AN15451_ba41_42_22	256	8	4234	263	6234	BA41_42	ASD	0.430016	0.351536	0.07848	ASD.BA41_42	0.430016	0.351536
AN15451_ba9	398	26	7311	728	14554	BA9	ASD	0.419425	0.347828	0.071597	ASD.BA9	0.419425	0.347828
AN15451_vermis	342	48	10259	2288	44444	vermis	ASD	0.419579	0.374426	0.045153	ASD.vermis	0.419579	0.374426
AN15566_ba9_28	1165	433	32031	13837	298105	BA9	control	0.39478	0.349945	0.044835	control.BA9	0.39478	0.349945
AN15566_vermis_30	730	143	18234	6497	127776	vermis	control	0.411628	0.360057	0.051571	control.vermis	0.411628	0.360057
AN16115_ba9_70	563	100	14668	4838	57287	BA9	ASD	0.424629	0.358285	0.066344	ASD.BA9	0.424629	0.358285
AN16115_vermis_72	735	247	22149	8822	216615	vermis	ASD	0.423366	0.367324	0.056042	ASD.vermis	0.423366	0.367324
AN16641_ba41_42_22_74	675	58	13365	3326	41154	BA41_42	ASD	0.429758	0.337802	0.091956	ASD.BA41_42	0.429758	0.337802
AN16641_ba9_73	791	110	16985	4608	70941	BA9	ASD	0.421098	0.351429	0.069669	ASD.BA9	0.421098	0.351429
AN16641_vermis_75	909	480	26797	11372	452163	vermis	ASD	0.375054	0.386782	-0.011728	ASD.vermis	0.375054	0.386782
AN17138_ba41_42_22_44	199	12	2707	520	9635	BA41_42	ASD	0.465681	0.359378	0.106303	ASD.BA41_42	0.465681	0.359378
AN17138_ba9_43	700	71	15515	5491	80622	BA9	ASD	0.462465	0.363661	0.098804	ASD.BA9	0.462465	0.363661
AN17254_ba41_42_22_99	590	150	17778	7663	113015	BA41_42	ASD	0.425529	0.41902	0.006509	ASD.BA41_42	0.425529	0.41902
AN17254_ba9_98	746	218	20735	6365	114784	BA9	ASD	0.431204	0.334574	0.09663	ASD.BA9	0.431204	0.334574
AN17254_vermis_100	497	110	13792	3112	95429	vermis	ASD	0.400717	0.351811	0.048906	ASD.vermis	0.400717	0.351811
AN17425_ba41_42_22_1st	858	84	17197	4968	60418	BA41_42	control	0.417737	0.33455	0.083187	control.BA41_42	0.417737	0.33455
AN17425_ba41_42_22_32	633	89	14282	3023	40338	BA41_42	control	0.42468	0.367294	0.057386	control.BA41_42	0.42468	0.367294
AN17425_ba9_1st	811	117	18324	5117	64291	BA9	control	0.420661	0.350285	0.070376	control.BA9	0.420661	0.350285
AN17425_ba9_31	846	98	19659	5596	64304	BA9	control	0.416241	0.393202	0.023039	control.BA9	0.416241	0.393202
AN17425_vermis_1st	640	236	20627	6672	218584	vermis	control	0.375162	0.371932	0.00323	control.vermis	0.375162	0.371932
AN17425_vermis_33	814	331	24718	8757	237074	vermis	control	0.381229	0.366185	0.015044	control.vermis	0.381229	0.366185
AN17515_ba9_1st	539	23	8371	1639	18062	BA9	ASD	0.439879	0.336189	0.10369	ASD.BA9	0.439879	0.336189
AN17515_vermis_1st	381	42	8813	2103	37668	vermis	ASD	0.441958	0.377441	0.064517	ASD.vermis	0.441958	0.377441
AN17678_ba41_42_22	578	4	7279	1131	16599	BA41_42	ASD	0.428378	0.346587	0.081791	ASD.BA41_42	0.428378	0.346587
AN17678_vermis_1st	557	45	9254	2155	45295	vermis	ASD	0.406648	0.369791	0.036857	ASD.vermis	0.406648	0.369791
AN19442_ba41_42_22	439	2	4735	685	9124	BA41_42	control	0.423539	0.339958	0.083581	control.BA41_42	0.423539	0.339958
AN19442_ba9_3rd	532	12	6624	1385	17715	BA9	control	0.425192	0.346876	0.078316	control.BA9	0.425192	0.346876
AN19511_ba41_42_22_113	451	36	10216	1536	21489	BA41_42	ASD	0.435029	0.363198	0.071831	ASD.BA41_42	0.435029	0.363198
AN19511_ba9_112	531	54	10676	1740	24735	BA9	ASD	0.423075	0.338234	0.084841	ASD.BA9	0.423075	0.338234
AN19511_vermis_114	466	81	13973	3524	72211	vermis	ASD	0.407206	0.332913	0.074293	ASD.vermis	0.407206	0.332913
AN19760_ba41_42_22_26	928	247	23897	7440	138401	BA41_42	control	0.400356	0.381667	0.018689	control.BA41_42	0.400356	0.381667
AN19760_ba9_25	892	191	22169	6606	112174	BA9	control	0.409565	0.301782	0.107783	control.BA9	0.409565	0.301782
AN19760_vermis_27	637	129	17739	7043	127819	vermis	control	0.420811	0.347774	0.073037	control.vermis	0.420811	0.347774
UMB1185_ba9	555	20	10175	2030	21579	BA9	control	0.440082	0.351899	0.088183	control.BA9	0.440082	0.351899
UMB1376_ba41_42_22_3rd	629	48	11465	3216	38802	BA41_42	control	0.437845	0.333103	0.104742	control.BA41_42	0.437845	0.333103
UMB1376_ba9_3rd	589	10	7214	1353	16240	BA9	control	0.430676	0.335591	0.095085	control.BA9	0.430676	0.335591
UMB1376_vermis_2nd	696	66	15119	4817	72519	vermis	control	0.42315	0.371045	0.052105	control.vermis	0.42315	0.371045
UMB1407_ba9	522	6	6158	912	12806	BA9	control	0.421112	0.344039	0.077073	control.BA9	0.421112	0.344039
UMB1499_ba41_42_22	564	24	10595	1500	20758	BA41_42	control	0.41742	0.351169	0.066251	control.BA41_42	0.41742	0.351169
UMB1499_ba9	555	12	7524	1062	14116	BA9	control	0.415697	0.378143	0.037554	control.BA9	0.415697	0.378143
UMB1499_vermis	400	87	12119	2769	57817	vermis	control	0.411741	0.385032	0.026709	control.vermis	0.411741	0.385032
UMB1578_ba41_42_22_1st	629	48	11465	3216	38802	BA41_42	control	0	0.346843	-0.346843	control.BA41_42	0	0.346843
UMB1578_ba9_2nd	737	29	11112	2661	31989	BA9	control	0.425906	0.336204	0.089702	control.BA9	0.425906	0.336204
UMB1578_vermis_1st	855	181	21566	9728	212569	vermis	control	0.416087	0.354406	0.061681	control.vermis	0.416087	0.354406
UMB1670_vermis	408	12	6721	1462	24297	vermis	control	0.43981	0.341661	0.098149	control.vermis	0.43981	0.341661
UMB1714_ba9	491	3	5456	774	11699	BA9	control	0.431543	0.339806	0.091737	control.BA9	0.431543	0.339806
UMB1714_vermis	372	7	5695	1046	13515	vermis	control	0.447534	0.346708	0.100826	control.vermis	0.447534	0.346708
UMB1793_vermis	480	43	11437	2973	50260	vermis	control	0.422667	0.355932	0.066735	control.vermis	0.422667	0.355932
UMB1860_vermis	414	24	8776	1809	21782	vermis	control	0.429128	0.377929	0.051199	control.vermis	0.429128	0.377929
UMB1908_ba41_42_22	587	15	7997	1501	18869	BA41_42	control	0.428342	0.355566	0.072776	control.BA41_42	0.428342	0.355566
UMB1908_vermis	259	3	2874	349	7105	vermis	control	0.44811	0.365105	0.083005	control.vermis	0.44811	0.365105
UMB4334_ba9	782	47	16071	3578	49525	BA9	ASD	0.433447	0.345185	0.088262	ASD.BA9	0.433447	0.345185
UMB4334_ba9_1st	634	64	11803	1926	32002	BA9	ASD	0.435258	0.351325	0.083933	ASD.BA9	0.435258	0.351325
UMB4334_vermis	306	20	6849	1299	21805	vermis	ASD	0.452152	0.331549	0.120603	ASD.vermis	0.452152	0.331549
UMB4337_ba41_42_22_3rd	564	35	9360	1678	24859	BA41_42	control	0.442875	0.321774	0.121101	control.BA41_42	0.442875	0.321774
UMB4337_ba9_3rd	801	132	16979	4091	69214	BA9	control	0.430159	0.321432	0.108727	control.BA9	0.430159	0.321432
UMB4337_vermis_2nd	479	52	10581	2815	49338	vermis	control	0.420563	0.334998	0.085565	control.vermis	0.420563	0.334998
UMB4590_ba41_42_22_2nd	930	135	21781	7044	96328	BA41_42	control	0.417809	0.357836	0.059973	control.BA41_42	0.417809	0.357836
UMB4590_ba9_1st	502	46	9005	1507	21459	BA9	control	0.432593	0.35434	0.078253	control.BA9	0.432593	0.35434
UMB4590_vermis_2nd	289	19	5476	1074	18358	vermis	control	0.456549	0.339712	0.116837	control.vermis	0.456549	0.339712
UMB4670_ba9	567	24	8582	1347	19428	BA9	control	0.438159	0.386905	0.051254	control.BA9	0.438159	0.386905
UMB4670_vermis	295	6	4500	670	12842	vermis	control	0.445016	0.351384	0.093632	control.vermis	0.445016	0.351384
UMB4722_vermis	498	44	10958	3192	69619	vermis	control	0.436029	0.340242	0.095787	control.vermis	0.436029	0.340242
UMB4787_ba41_42_22	329	5	4702	380	6544	BA41_42	control	0.429913	0.347189	0.082724	control.BA41_42	0.429913	0.347189
UMB4787_ba9	475	8	5625	554	8896	BA9	control	0.425361	0.348907	0.076454	control.BA9	0.425361	0.348907
UMB4787_vermis	332	22	8070	1582	28199	vermis	control	0.441764	0.322987	0.118777	control.vermis	0.441764	0.322987
UMB4842_ba41_42_22_2nd	642	29	10783	2371	23305	BA41_42	control	0.42704	0.350849	0.076191	control.BA41_42	0.42704	0.350849
UMB4842_ba9_2nd	927	169	22545	6091	90942	BA9	control	0.385973	0.332798	0.053175	control.BA9	0.385973	0.332798
UMB4842_vermis_3rd	503	77	12693	3896	63333	vermis	control	0.428589	0.372812	0.055777	control.vermis	0.428589	0.372812
UMB4849_ba9_2nd	456	44	8085	1235	23391	BA9	ASD	0.42595	0.375923	0.050027	ASD.BA9	0.42595	0.375923
UMB4849_vermis_1st	422	50	9473	2857	42507	vermis	ASD	0.44291	0.341675	0.101235	ASD.vermis	0.44291	0.341675
UMB4999_ba41_42_22_2nd	644	37	11026	2583	30948	BA41_42	ASD	0.431737	0.381641	0.050096	ASD.BA41_42	0.431737	0.381641
UMB4999_ba9_2nd	833	100	17419	5269	68392	BA9	ASD	0.418831	0.358822	0.060009	ASD.BA9	0.418831	0.358822
UMB4999_vermis_2nd	689	115	15314	4945	101649	vermis	ASD	0.411566	0.333707	0.077859	ASD.vermis	0.411566	0.333707
UMB5023_ba41_42_22	380	0	3941	381	5538	BA41_42	ASD	0.431525	0.349794	0.081731	ASD.BA41_42	0.431525	0.349794
UMB5023_ba9	508	6	5488	818	9531	BA9	ASD	0.424096	0.351331	0.072765	ASD.BA9	0.424096	0.351331
UMB5023_vermis	501	15	8054	1750	26295	vermis	ASD	0.430185	0.393944	0.036241	ASD.vermis	0.430185	0.393944
UMB5027_ba41_42_22_2nd	841	52	13456	3369	47592	BA41_42	ASD	0.431656	0.340489	0.091167	ASD.BA41_42	0.431656	0.340489
UMB5027_ba9_1st	1040	318	23626	7380	178266	BA9	ASD	0.408439	0.367948	0.040491	ASD.BA9	0.408439	0.367948
UMB5027_vermis_2nd	624	68	13040	4020	74091	vermis	ASD	0.416615	0.342994	0.073621	ASD.vermis	0.416615	0.342994
UMB5079_ba41_42_22_1st	1024	267	27001	10055	188237	BA41_42	control	0.408434	0.363859	0.044575	control.BA41_42	0.408434	0.363859
UMB5079_ba9_2nd	926	140	20992	7281	96066	BA9	control	0.419439	0.401249	0.01819	control.BA9	0.419439	0.401249
UMB5079_vermis_1st	173	5	2571	481	6919	vermis	control	0.466535	0.329614	0.136921	control.vermis	0.466535	0.329614
UMB5115_ba41_42_22_2nd	1023	232	24222	8154	135294	BA41_42	ASD	0.404234	0.337531	0.066703	ASD.BA41_42	0.404234	0.337531
UMB5115_ba9_2nd	638	56	12886	2926	32833	BA9	ASD	0.418565	0.384176	0.034389	ASD.BA9	0.418565	0.384176
UMB5115_vermis_1st	643	166	18450	6587	129182	vermis	ASD	0.395873	0.341097	0.054776	ASD.vermis	0.395873	0.341097
UMB5144_ba41_42_22_2nd	797	59	12949	2923	44051	BA41_42	ASD	0.423291	0.341368	0.081923	ASD.BA41_42	0.423291	0.341368
UMB5144_ba9_2nd	821	60	13290	2805	53972	BA9	ASD	0.409692	0.362007	0.047685	ASD.BA9	0.409692	0.362007
UMB5144_vermis_2nd	553	37	9602	2520	47210	vermis	ASD	0.419421	0.348273	0.071148	ASD.vermis	0.419421	0.348273
UMB5163_ba41_42_22_1st	353	40	5607	596	15995	BA41_42	control	0.42193	0.33342	0.08851	control.BA41_42	0.42193	0.33342
UMB5163_ba9_2nd	970	232	24073	8014	146798	BA9	control	0.428057	0.35987	0.068187	control.BA9	0.428057	0.35987
UMB5163_vermis_2nd	196	21	4101	615	11432	vermis	control	0.430559	0.333954	0.096605	control.vermis	0.430559	0.333954
UMB5168_ba41_42_22_1st	737	246	19650	5063	135695	BA41_42	control	0.398667	0.361182	0.037485	control.BA41_42	0.398667	0.361182
UMB5168_ba9_2nd	720	78	14067	3708	50857	BA9	control	0.447437	0.361333	0.086104	control.BA9	0.447437	0.361333
UMB5168_vermis_2nd	610	111	15847	6591	113619	vermis	control	0.421216	0.342952	0.078264	control.vermis	0.421216	0.342952
UMB5176_ba41_42_22_3rd	769	45	13416	3501	45873	BA41_42	ASD	0.444696	0.368708	0.075988	ASD.BA41_42	0.444696	0.368708
UMB5176_ba9	462	2	4923	821	10091	BA9	ASD	0.438446	0.363885	0.074561	ASD.BA9	0.438446	0.363885
UMB5176_vermis_2nd	581	69	13025	3962	60183	vermis	ASD	0.428169	0.359525	0.068644	ASD.vermis	0.428169	0.359525
UMB5242_ba41_42_22_1st	605	53	10941	1790	33334	BA41_42	control	0.42612	0.367848	0.058272	control.BA41_42	0.42612	0.367848
UMB5242_ba9_1st	949	120	17375	4684	76886	BA9	control	0.410482	0.366574	0.043908	control.BA9	0.410482	0.366574
UMB5242_vermis	348	9	5162	883	16212	vermis	control	0.444425	0.338152	0.106273	control.vermis	0.444425	0.338152
UMB5242_vermis_2nd	400	44	9734	2277	38603	vermis	control	0.431038	0.344622	0.086416	control.vermis	0.431038	0.344622
UMB5278_ba41_42_22_1st	710	72	14593	3431	47908	BA41_42	ASD	0.437183	0.395757	0.041426	ASD.BA41_42	0.437183	0.395757
UMB5278_ba9_1st	524	13	6189	734	13826	BA9	ASD	0.420863	0.350053	0.07081	ASD.BA9	0.420863	0.350053
UMB5278_vermis_1st	700	87	14622	4676	87284	vermis	ASD	0.416539	0.34622	0.070319	ASD.vermis	0.416539	0.34622
UMB5282_vermis	362	49	11035	2458	47490	vermis	control	0.422186	0.354381	0.067805	control.vermis	0.422186	0.354381
UMB5297_ba41_42_22_1st	746	308	22097	6115	144049	BA41_42	ASD	0.372993	0.359205	0.013788	ASD.BA41_42	0.372993	0.359205
UMB5297_ba9_1st	289	56	5080	630	15845	BA9	ASD	0.418793	0.290565	0.128228	ASD.BA9	0.418793	0.290565
UMB5297_vermis	358	50	9183	1653	40172	vermis	ASD	0.423793	0.364241	0.059552	ASD.vermis	0.423793	0.364241
UMB5302_ba41_42_22_1st	294	43	5648	447	15583	BA41_42	ASD	0.375349	0.363986	0.011363	ASD.BA41_42	0.375349	0.363986
UMB5303_ba41_42_22_2nd	943	82	18544	5433	67932	BA41_42	ASD	0.41317	0.328271	0.084899	ASD.BA41_42	0.41317	0.328271
UMB5303_ba9	444	2	4502	624	7604	BA9	ASD	0.429665	0.347514	0.082151	ASD.BA9	0.429665	0.347514
UMB5303_vermis_1st	600	195	18411	7644	123382	vermis	ASD	0.416297	0.351858	0.064439	ASD.vermis	0.416297	0.351858
UMB5308_ba41_42_22	411	7	4541	472	8821	BA41_42	ASD	0.427658	0.376168	0.05149	ASD.BA41_42	0.427658	0.376168
UMB5308_ba41_42_22_1st	706	94	14754	3216	56941	BA41_42	ASD	0.423028	0.357353	0.065675	ASD.BA41_42	0.423028	0.357353
UMB5308_ba9_2nd	1016	188	23058	7242	125381	BA9	ASD	0.407139	0.331178	0.075961	ASD.BA9	0.407139	0.331178
UMB5308_vermis_1st	427	44	9457	2474	46517	vermis	ASD	0.425289	0.366581	0.058708	ASD.vermis	0.425289	0.366581
UMB5309_ba41_42_22	551	11	9096	1363	15935	BA41_42	control	0.435268	0.35693	0.078338	control.BA41_42	0.435268	0.35693
UMB5309_ba9	475	15	8185	1344	14241	BA9	control	0.44065	0.330239	0.110411	control.BA9	0.44065	0.330239
UMB5309_vermis	274	30	6905	1168	24198	vermis	control	0.434761	0.349821	0.08494	control.vermis	0.434761	0.349821
UMB5340_ba41_42_22_2nd	912	115	20206	5853	75217	BA41_42	ASD	0.411544	0.343736	0.067808	ASD.BA41_42	0.411544	0.343736
UMB5340_ba9_2nd	926	101	18412	5204	65682	BA9	ASD	0.415522	0.356603	0.058919	ASD.BA9	0.415522	0.356603
UMB5340_vermis_1st	614	93	15207	5369	85149	vermis	ASD	0.420463	0.3601	0.060363	ASD.vermis	0.420463	0.3601
UMB5342_ba41_42_22_1st	668	75	13614	3086	45635	BA41_42	control	0.425593	0.373566	0.052027	control.BA41_42	0.425593	0.373566
UMB5342_ba9_2nd	670	61	10403	1766	39906	BA9	control	0.422222	0.355092	0.06713	control.BA9	0.422222	0.355092
UMB5342_vermis_1st	748	136	17202	6158	117793	vermis	control	0.41359	0.378098	0.035492	control.vermis	0.41359	0.378098
UMB5391_ba9	275	0	2395	159	4447	BA9	control	0.401003	0.389697	0.011306	control.BA9	0.401003	0.389697
UMB5391_vermis	356	13	5711	1060	17136	vermis	control	0.436238	0.337802	0.098436	control.vermis	0.436238	0.337802
UMB5558_ba9	220	2	2808	462	6051	BA9	control	0.429255	0.331244	0.098011	control.BA9	0.429255	0.331244

## Sheet: BrainSpan summary
ID	LivingDE	LivingProp	PMDE	PMProp	Remaining	Region	Group	Remaining	LBP	LBPEd	RemainEd	Delta			Prenatal	Postnatal
HSB105.A1C	164	7	1506	109	7876	A1C	Postnatal	0.815152	0.184848	0.43663	0.317121	0.119509		A1C	16	19
HSB105.CBC	283	13	2657	223	18750	CBC	Postnatal	0.855149	0.144851	0.432117	0.21202	0.220097		AMY	19	18
HSB105.DFC	399	7	3035	223	19024	DFC	Postnatal	0.838505	0.161495	0.39225	0.253869	0.138381		CBC	13	20
HSB105.HIP	146	7	1470	75	6482	HIP	Postnatal	0.792421	0.207579	0.434191	0.159638	0.274553		DFC	21	19
HSB105.IPC	249	14	1968	131	10457	IPC	Postnatal	0.815742	0.184258	0.432865	0.275302	0.157563		HIP	21	18
HSB105.ITC	223	6	1691	86	9236	ITC	Postnatal	0.821562	0.178438	0.420167	0.324217	0.09595		IPC	19	20
HSB105.M1C	189	8	1561	87	6994	M1C	Postnatal	0.791266	0.208734	0.414492	0.180372	0.23412		ITC	17	20
HSB105.MFC	169	9	1503	98	8093	MFC	Postnatal	0.819793	0.180207	0.417438	0.234309	0.183129		M1C	17	18
HSB105.OFC	270	8	2297	178	12811	OFC	Postnatal	0.823117	0.176883	0.409438	0.193066	0.216372		MD	17	16
HSB105.S1C	214	11	2122	136	10655	S1C	Postnatal	0.811006	0.188994	0.425031	0.228548	0.196483		MFC	21	18
HSB105.STC	156	6	1136	75	5861	STC	Postnatal	0.810202	0.189798	0.424897	0.190585	0.234312		OFC	18	19
HSB105.V1C	220	9	1776	102	9302	V1C	Postnatal	0.815321	0.184679	0.430544	0.228246	0.202298		S1C	15	19
HSB105.VFC	286	14	2542	170	13338	VFC	Postnatal	0.81578	0.18422	0.424839	0.240734	0.184105		STC	17	20
HSB118.A1C	135	1	1017	42	6520	A1C	Postnatal	0.845107	0.154893	0.384724	0.192218	0.192506		STR	19	15
HSB118.AMY	227	9	1989	134	14466	AMY	Postnatal	0.859792	0.140208	0.395867	0.217851	0.178016		V1C	18	20
HSB118.CBC	302	7	3120	258	23545	CBC	Postnatal	0.864608	0.135392	0.403546	0.282847	0.120699		VFC	20	20
HSB118.DFC	159	6	1356	91	9247	DFC	Postnatal	0.851552	0.148448	0.396934	0.182165	0.214769
HSB118.HIP	62	0	480	18	3612	HIP	Postnatal	0.865772	0.134228	0.359344	0.185467	0.173877
HSB118.IPC	125	1	900	29	5921	IPC	Postnatal	0.848767	0.151233	0.396158	0.199036	0.197122
HSB118.ITC	121	1	854	38	6508	ITC	Postnatal	0.865195	0.134805	0.397969	0.266833	0.131136
HSB118.M1C	132	1	1016	34	6361	M1C	Postnatal	0.843187	0.156813	0.383925	0.192879	0.191046
HSB118.MD	287	3	2118	98	14288	MD	Postnatal	0.85078	0.14922	0.386024	0.164089	0.221935
HSB118.MFC	235	6	2108	177	15646	MFC	Postnatal	0.860995	0.139005	0.392226	0.279574	0.112652
HSB118.OFC	68	0	474	14	2897	OFC	Postnatal	0.838981	0.161019	0.364199	0.162933	0.201266
HSB118.S1C	82	1	533	18	3325	S1C	Postnatal	0.839859	0.160141	0.380291	0.231642	0.148649
HSB118.STC	207	16	2169	182	17924	STC	Postnatal	0.874427	0.125573	0.410889	0.213096	0.197793
HSB118.STR	230	0	1768	124	13305	STR	Postnatal	0.862449	0.137551	0.414462	0.242265	0.172197
HSB118.V1C	63	1	515	18	2966	V1C	Postnatal	0.832445	0.167555	0.410957	0.21154	0.199417
HSB118.VFC	151	1	1194	67	9740	VFC	Postnatal	0.873308	0.126692	0.381513	0.283617	0.097896
HSB119.A1C	290	1	2026	103	9371	A1C	Postnatal	0.794759	0.205241	0.362981	0.239154	0.123827
HSB119.AMY	420	0	2924	276	18012	AMY	Postnatal	0.832655	0.167345	0.398608	0.196121	0.202487
HSB119.CBC	452	12	4432	496	30092	CBC	Postnatal	0.848044	0.151956	0.417515	0.267992	0.149523
HSB119.DFC	202	0	1117	58	6591	DFC	Postnatal	0.827184	0.172816	0.357081	0.189063	0.168018
HSB119.IPC	376	0	2469	173	17111	IPC	Postnatal	0.850067	0.149933	0.374366	0.290506	0.08386
HSB119.ITC	430	2	2965	215	17503	ITC	Postnatal	0.828937	0.171063	0.398279	0.195564	0.202715
HSB119.M1C	277	0	1857	115	8745	M1C	Postnatal	0.795434	0.204566	0.362795	0.198661	0.164134
HSB119.MD	284	1	1674	114	11646	MD	Postnatal	0.848896	0.151104	0.378038	0.229736	0.148302
HSB119.MFC	352	0	2313	144	15950	MFC	Postnatal	0.850259	0.149741	0.387136	0.238329	0.148807
HSB119.OFC	247	0	1577	79	9093	OFC	Postnatal	0.826937	0.173063	0.375204	0.186034	0.18917
HSB119.S1C	326	0	2161	118	15559	S1C	Postnatal	0.856584	0.143416	0.376269	0.217694	0.158575
HSB119.STC	353	0	2382	148	18325	STC	Postnatal	0.864061	0.135939	0.379844	0.254504	0.12534
HSB119.STR	143	0	935	57	4790	STR	Postnatal	0.808439	0.191561	0.38322	0.192028	0.191192
HSB119.V1C	319	0	2044	140	11395	V1C	Postnatal	0.819902	0.180098	0.37752	0.161815	0.215705
HSB119.VFC	334	0	2275	143	14046	VFC	Postnatal	0.836171	0.163829	0.374466	0.185346	0.18912
HSB122.A1C	427	3	3199	243	17410	A1C	Postnatal	0.818062	0.181938	0.394413	0.175186	0.219227
HSB122.AMY	456	4	3498	276	19717	AMY	Postnatal	0.823222	0.176778	0.394728	0.227391	0.167337
HSB122.CBC	407	15	4114	387	31222	CBC	Postnatal	0.863799	0.136201	0.39867	0.290844	0.107826
HSB122.DFC	463	9	3581	289	24190	DFC	Postnatal	0.84782	0.15218	0.379331	0.184824	0.194507
HSB122.HIP	457	9	3619	259	22028	HIP	Postnatal	0.83528	0.16472	0.381731	0.251268	0.130463
HSB122.IPC	445	9	3357	254	21297	IPC	Postnatal	0.839721	0.160279	0.387666	0.147318	0.240348
HSB122.ITC	444	8	3271	245	18435	ITC	Postnatal	0.822881	0.177119	0.391092	0.235192	0.1559
HSB122.M1C	400	4	2918	192	14582	M1C	Postnatal	0.805813	0.194187	0.383397	0.239238	0.144159
HSB122.MD	449	5	3193	253	24081	MD	Postnatal	0.86062	0.13938	0.394077	0.27589	0.118187
HSB122.MFC	460	1	3375	280	17820	MFC	Postnatal	0.812363	0.187637	0.396484	0.192158	0.204326
HSB122.OFC	456	5	3772	281	26217	OFC	Postnatal	0.853112	0.146888	0.38192	0.239452	0.142468
HSB122.S1C	443	3	3273	248	17980	S1C	Postnatal	0.819246	0.180754	0.385396	0.270294	0.115102
HSB122.STC	445	2	3441	272	20116	STC	Postnatal	0.828637	0.171363	0.395248	0.254211	0.141037
HSB122.STR	435	7	3034	277	18188	STR	Postnatal	0.82895	0.17105	0.4296	0.227578	0.202022
HSB122.V1C	419	3	3353	285	19048	V1C	Postnatal	0.824303	0.175697	0.394671	0.204196	0.190475
HSB122.VFC	433	2	3320	256	19851	VFC	Postnatal	0.831908	0.168092	0.391674	0.207288	0.184386
HSB123.A1C	505	10	3932	333	23810	A1C	Postnatal	0.832809	0.167191	0.391475	0.252557	0.138918
HSB123.AMY	466	18	4444	568	29740	AMY	Postnatal	0.844023	0.155977	0.428373	0.24885	0.179523
HSB123.CBC	422	19	4746	498	42510	CBC	Postnatal	0.882042	0.117958	0.438636	0.219447	0.219189
HSB123.DFC	509	30	5403	678	41325	DFC	Postnatal	0.861925	0.138075	0.421534	0.144174	0.27736
HSB123.HIP	503	26	4873	574	31244	HIP	Postnatal	0.839441	0.160559	0.407593	0.17812	0.229473
HSB123.IPC	498	6	3809	317	24335	IPC	Postnatal	0.840152	0.159848	0.377863	0.237632	0.140231
HSB123.ITC	494	11	3997	503	36209	ITC	Postnatal	0.878561	0.121439	0.403336	0.139482	0.263854
HSB123.M1C	525	28	4918	576	29172	M1C	Postnatal	0.828303	0.171697	0.419233	0.346005	0.073228
HSB123.MD	455	10	3180	248	18040	MD	Postnatal	0.822505	0.177495	0.403296	0.373814	0.029482
HSB123.MFC	423	5	3371	417	31695	MFC	Postnatal	0.882599	0.117401	0.39287	0.551086	-0.158216
HSB123.OFC	561	32	6256	831	37909	OFC	Postnatal	0.831538	0.168462	0.431552	0.287488	0.144064
HSB123.S1C	477	20	4220	541	28626	S1C	Postnatal	0.844824	0.155176	0.414015	0.261336	0.152679
HSB123.STC	413	5	3156	252	15919	STC	Postnatal	0.806229	0.193771	0.402686	0.149337	0.253349
HSB123.STR	430	20	4203	574	36379	STR	Postnatal	0.874369	0.125631	0.435632	0.134469	0.301163
HSB123.V1C	461	12	4676	620	33035	V1C	Postnatal	0.85133	0.14867	0.41171	0.175333	0.236377
HSB123.VFC	543	28	5745	729	34906	VFC	Postnatal	0.832066	0.167934	0.422548	0.214306	0.208242
HSB124.A1C	475	6	3855	338	23622	A1C	Postnatal	0.834818	0.165182	0.405626	0.295546	0.11008
HSB124.AMY	379	12	3437	296	20435	AMY	Postnatal	0.832078	0.167922	0.408333	0.211212	0.197121
HSB124.CBC	426	13	4565	397	30376	CBC	Postnatal	0.849037	0.150963	0.42109	0.241215	0.179875
HSB124.DFC	435	1	3292	236	15637	DFC	Postnatal	0.797765	0.202235	0.401386	0.238276	0.16311
HSB124.HIP	336	8	3007	223	15445	HIP	Postnatal	0.812083	0.187917	0.41455	0.234559	0.179991
HSB124.IPC	422	5	3280	213	15062	IPC	Postnatal	0.793489	0.206511	0.405337	0.224569	0.180768
HSB124.ITC	437	9	3559	302	24710	ITC	Postnatal	0.85157	0.14843	0.397453	0.271954	0.125499
HSB124.M1C	440	7	3378	256	21016	M1C	Postnatal	0.837391	0.162609	0.388459	0.268579	0.11988
HSB124.MD	298	3	2545	192	12809	MD	Postnatal	0.808292	0.191708	0.420759	0.275968	0.144791
HSB124.MFC	413	5	3460	270	21740	MFC	Postnatal	0.839771	0.160229	0.396905	0.231209	0.165696
HSB124.OFC	463	8	3718	292	20121	OFC	Postnatal	0.81786	0.18214	0.397959	0.218682	0.179277
HSB124.S1C	457	8	3303	251	21541	S1C	Postnatal	0.842762	0.157238	0.390107	0.356822	0.033285
HSB124.STC	411	1	2859	255	20207	STC	Postnatal	0.85143	0.14857	0.379178	0.214723	0.164455
HSB124.STR	355	9	2894	229	19764	STR	Postnatal	0.850028	0.149972	0.421689	0.208644	0.213045
HSB124.V1C	408	6	3655	319	21019	V1C	Postnatal	0.827292	0.172708	0.400705	0.242213	0.158492
HSB124.VFC	386	2	2675	193	15262	VFC	Postnatal	0.824171	0.175829	0.388818	0.167478	0.22134
HSB126.A1C	260	1	1778	131	8152	A1C	Postnatal	0.789769	0.210231	0.407657	0.172692	0.234965
HSB126.AMY	334	3	2358	181	12050	AMY	Postnatal	0.807316	0.192684	0.413461	0.246003	0.167458
HSB126.CBC	296	1	2227	158	14023	CBC	Postnatal	0.839449	0.160551	0.405436	0.169473	0.235963
HSB126.DFC	413	7	2835	198	17421	DFC	Postnatal	0.834579	0.165421	0.399385	0.249565	0.14982
HSB126.HIP	307	0	2041	114	10065	HIP	Postnatal	0.803465	0.196535	0.407524	0.186267	0.221257
HSB126.IPC	366	3	2512	195	11877	IPC	Postnatal	0.794289	0.205711	0.400319	0.146661	0.253658
HSB126.ITC	310	3	1953	151	9870	ITC	Postnatal	0.803288	0.196712	0.407786	0.242489	0.165297
HSB126.M1C	331	2	2133	141	9013	M1C	Postnatal	0.775645	0.224355	0.398516	0.183349	0.215167
HSB126.MD	280	2	1631	107	8245	MD	Postnatal	0.803215	0.196785	0.406734	0.18517	0.221564
HSB126.MFC	342	2	2287	167	10786	MFC	Postnatal	0.794022	0.205978	0.419658	0.29832	0.121338
HSB126.OFC	368	2	2332	165	10917	OFC	Postnatal	0.792005	0.207995	0.413256	0.21696	0.196296
HSB126.S1C	336	3	2237	151	9301	S1C	Postnatal	0.773279	0.226721	0.409912	0.29544	0.114472
HSB126.STC	330	1	1949	116	9381	STC	Postnatal	0.796553	0.203447	0.396924	0.196594	0.20033
HSB126.STR	290	1	1910	138	10776	STR	Postnatal	0.821655	0.178345	0.427926	0.196853	0.231073
HSB126.V1C	342	1	2394	185	12240	V1C	Postnatal	0.807281	0.192719	0.401639	0.240758	0.160881
HSB126.VFC	325	2	2421	158	12102	VFC	Postnatal	0.80637	0.19363	0.41427	0.262769	0.151501
HSB127.A1C	376	5	2473	190	17912	A1C	Postnatal	0.854743	0.145257	0.388874	0.179672	0.209202
HSB127.AMY	328	1	2261	151	11654	AMY	Postnatal	0.809587	0.190413	0.416954	0.209873	0.207081
HSB127.CBC	389	5	3037	241	20134	CBC	Postnatal	0.845753	0.154247	0.397212	0.227207	0.170005
HSB127.DFC	353	2	2458	174	12687	DFC	Postnatal	0.80943	0.19057	0.387403	0.201025	0.186378
HSB127.HIP	350	2	2688	192	13876	HIP	Postnatal	0.811083	0.188917	0.398017	0.168737	0.22928
HSB127.IPC	419	4	2722	198	16104	IPC	Postnatal	0.828097	0.171903	0.388291	0.185504	0.202787
HSB127.ITC	318	3	2375	148	11162	ITC	Postnatal	0.796944	0.203056	0.397614	0.236004	0.16161
HSB127.M1C	353	1	2346	147	11843	M1C	Postnatal	0.806195	0.193805	0.386031	0.189018	0.197013
HSB127.MD	376	3	2615	163	13376	MD	Postnatal	0.809049	0.190951	0.397431	0.163835	0.233596
HSB127.MFC	407	1	2842	218	16277	MFC	Postnatal	0.824361	0.175639	0.380506	0.139359	0.241147
HSB127.OFC	390	0	2547	172	12506	OFC	Postnatal	0.800897	0.199103	0.379592	0.183136	0.196456
HSB127.S1C	378	1	2482	188	13656	S1C	Postnatal	0.81748	0.18252	0.36986	0.174216	0.195644
HSB127.STC	397	1	2520	191	14386	STC	Postnatal	0.822292	0.177708	0.376737	0.270523	0.106214
HSB127.STR	423	4	3078	248	19258	STR	Postnatal	0.836904	0.163096	0.421746	0.253889	0.167857
HSB127.V1C	402	5	2933	228	15930	V1C	Postnatal	0.817007	0.182993	0.383951	0.183839	0.200112
HSB127.VFC	365	2	2502	192	13538	VFC	Postnatal	0.815591	0.184409	0.387586	0.134149	0.253437
HSB130.A1C	436	2	2833	223	18554	A1C	Postnatal	0.841528	0.158472	0.3856	0.174168	0.211432
HSB130.AMY	414	3	2735	211	18941	AMY	Postnatal	0.84922	0.15078	0.395543	0.275981	0.119562
HSB130.CBC	429	24	4861	580	54751	CBC	Postnatal	0.902811	0.0971886	0.462295	0.275093	0.187202
HSB130.DFC	291	3	2072	139	11211	DFC	Postnatal	0.817367	0.182633	0.462246	0.217398	0.244848
HSB130.HIP	354	4	2279	166	17822	HIP	Postnatal	0.864097	0.135903	0.425701	0.208831	0.21687
HSB130.IPC	457	10	3430	281	23707	IPC	Postnatal	0.85017	0.14983	0.389359	0.163433	0.225926
HSB130.ITC	405	2	2529	207	17770	ITC	Postnatal	0.849711	0.150289	0.399111	0.179483	0.219628
HSB130.M1C	446	7	3122	228	18297	M1C	Postnatal	0.827919	0.172081	0.401388	0.172309	0.229079
HSB130.MD	450	12	3252	254	22080	MD	Postnatal	0.847666	0.152334	0.409411	0.185337	0.224074
HSB130.MFC	292	7	1890	110	11593	MFC	Postnatal	0.834509	0.165491	0.450212	0.153216	0.296996
HSB130.OFC	397	2	2590	211	16951	OFC	Postnatal	0.841199	0.158801	0.400837	0.281522	0.119315
HSB130.S1C	421	8	3049	225	17815	S1C	Postnatal	0.827912	0.172088	0.410586	0.281808	0.128778
HSB130.STC	414	3	2955	236	19062	STC	Postnatal	0.840847	0.159153	0.40469	0.249838	0.154852
HSB130.STR	332	12	2364	183	18399	STR	Postnatal	0.864209	0.135791	0.438803	0.220265	0.218538
HSB130.V1C	404	4	2859	206	18488	V1C	Postnatal	0.841856	0.158144	0.389667	0.306193	0.083474
HSB130.VFC	326	3	2124	156	13541	VFC	Postnatal	0.838452	0.161548	0.437452	0.267254	0.170198
HSB131.A1C	108	8	863	63	9963	A1C	Postnatal	0.905316	0.0946842	0.389796	0.170655	0.219141
HSB131.AMY	66	2	601	54	5395	AMY	Postnatal	0.881824	0.118176	0.393232	0.216348	0.176884
HSB131.CBC	89	10	1137	93	9887	CBC	Postnatal	0.881509	0.118491	0.388559	0.319421	0.069138
HSB131.DFC	101	5	1143	111	12231	DFC	Postnatal	0.899934	0.100066	0.393633	0.184835	0.208798
HSB131.HIP	59	0	529	36	4543	HIP	Postnatal	0.879234	0.120766	0.389598	0.236149	0.153449
HSB131.IPC	137	6	1086	92	14637	IPC	Postnatal	0.91722	0.0827798	0.398036	0.178858	0.219178
HSB131.ITC	77	5	1090	111	11848	ITC	Postnatal	0.902292	0.0977077	0.406505	0.247443	0.159062
HSB131.M1C	111	5	931	58	10218	M1C	Postnatal	0.902411	0.097589	0.390634	0.144522	0.246112
HSB131.MD	101	0	733	47	8222	MD	Postnatal	0.903219	0.0967813	0.373421	0.172922	0.200499
HSB131.MFC	102	3	810	55	7727	MFC	Postnatal	0.888467	0.111533	0.393697	0.231234	0.162463
HSB131.OFC	112	8	1396	130	14433	OFC	Postnatal	0.89763	0.10237	0.399815	0.194429	0.205386
HSB131.S1C	120	17	1306	124	18732	S1C	Postnatal	0.922804	0.0771959	0.405177	0.24594	0.159237
HSB131.STC	103	5	986	93	10890	STC	Postnatal	0.901714	0.098286	0.390622	0.228696	0.161926
HSB131.STR	76	16	904	100	11103	STR	Postnatal	0.910157	0.0898434	0.40437	0.249896	0.154474
HSB131.V1C	90	24	1477	212	20087	V1C	Postnatal	0.917634	0.0823664	0.391844	0.309113	0.082731
HSB131.VFC	124	5	988	63	8422	VFC	Postnatal	0.877109	0.122891	0.379502	0.235389	0.144113
HSB135.A1C	319	6	2571	252	19810	A1C	Postnatal	0.86288	0.13712	0.434205	0.195996	0.238209
HSB135.AMY	293	13	2404	265	22216	AMY	Postnatal	0.881902	0.118098	0.445612	0.16763	0.277982
HSB135.CBC	204	16	2403	280	24299	CBC	Postnatal	0.89328	0.10672	0.585172	0.194332	0.39084
HSB135.DFC	330	1	2396	225	17454	DFC	Postnatal	0.855337	0.144663	0.414409	0.161023	0.253386
HSB135.HIP	245	22	2302	292	28715	HIP	Postnatal	0.909393	0.0906068	0.454228	0.25598	0.198248
HSB135.IPC	490	4	3672	392	28012	IPC	Postnatal	0.860055	0.139945	0.400883	0.23521	0.165673
HSB135.ITC	418	4	3354	332	27872	ITC	Postnatal	0.871545	0.128455	0.417837	0.166181	0.251656
HSB135.M1C	291	8	2231	231	19963	M1C	Postnatal	0.878499	0.121501	0.455647	0.260366	0.195281
HSB135.MD	357	8	2697	260	18658	MD	Postnatal	0.848863	0.151137	0.43594	0.200457	0.235483
HSB135.OFC	480	6	3497	327	26591	OFC	Postnatal	0.860522	0.139478	0.398996	0.176581	0.222415
HSB135.S1C	360	4	2742	248	24181	S1C	Postnatal	0.878191	0.121809	0.42044	0.283907	0.136533
HSB135.STC	478	7	3715	404	27295	STC	Postnatal	0.855669	0.144331	0.40339	0.220116	0.183274
HSB135.STR	396	11	3369	341	22663	STR	Postnatal	0.846266	0.153734	0.441627	0.265407	0.17622
HSB135.V1C	392	10	3483	381	27364	V1C	Postnatal	0.865128	0.134872	0.412893	0.210297	0.202596
HSB135.VFC	452	1	3114	287	18885	VFC	Postnatal	0.830511	0.169489	0.393097	0.216749	0.176348
HSB136.A1C	303	0	2235	133	10649	A1C	Postnatal	0.799474	0.200526	0.384641	0.26175	0.122891
HSB136.AMY	303	4	2969	166	10501	AMY	Postnatal	0.753138	0.246862	0.410426	0.253539	0.156887
HSB136.CBC	365	3	3695	279	17161	CBC	Postnatal	0.798075	0.201925	0.429347	0.161744	0.267603
HSB136.DFC	186	1	1352	64	5687	DFC	Postnatal	0.78011	0.21989	0.377499	0.144018	0.233481
HSB136.HIP	306	3	2875	148	11391	HIP	Postnatal	0.773687	0.226313	0.405844	0.174901	0.230943
HSB136.IPC	408	1	2949	183	15026	IPC	Postnatal	0.809285	0.190715	0.385655	0.228355	0.1573
HSB136.ITC	369	5	2961	155	13571	ITC	Postnatal	0.79544	0.20456	0.399277	0.531391	-0.132114
HSB136.M1C	359	1	2751	170	12197	M1C	Postnatal	0.788022	0.211978	0.394945	0.164975	0.22997
HSB136.MD	282	2	2416	120	9285	MD	Postnatal	0.767038	0.232962	0.414297	0.263523	0.150774
HSB136.MFC	361	1	2846	152	12124	MFC	Postnatal	0.783002	0.216998	0.390377	0.262333	0.128044
HSB136.OFC	366	2	2887	185	12652	OFC	Postnatal	0.786229	0.213771	0.388628	0.218204	0.170424
HSB136.S1C	391	2	2763	154	14023	S1C	Postnatal	0.809035	0.190965	0.379393	0.243654	0.135739
HSB136.STC	372	2	3315	206	13641	STC	Postnatal	0.777885	0.222115	0.392122	0.246267	0.145855
HSB136.STR	341	3	2779	160	11063	STR	Postnatal	0.771156	0.228844	0.426043	0.151089	0.274954
HSB136.V1C	182	2	1544	61	6098	V1C	Postnatal	0.773171	0.226829	0.403966	0.147766	0.2562
HSB136.VFC	367	3	2703	142	12601	VFC	Postnatal	0.796725	0.203275	0.388374	0.281586	0.106788
HSB141.A1C	290	4	2284	147	13603	A1C	Postnatal	0.833109	0.166891	0.417267	0.20559	0.211677
HSB141.AMY	281	5	2044	178	12677	AMY	Postnatal	0.834837	0.165163	0.426864	0.278605	0.148259
HSB141.CBC	263	7	2075	176	14125	CBC	Postnatal	0.848552	0.151448	0.449309	0.299906	0.149403
HSB141.DFC	312	2	2232	164	14364	DFC	Postnatal	0.841279	0.158721	0.427425	0.327536	0.099889
HSB141.HIP	317	3	2353	180	13569	HIP	Postnatal	0.82627	0.17373	0.398446	0.256885	0.141561
HSB141.IPC	260	3	2109	135	14156	IPC	Postnatal	0.849547	0.150453	0.419983	0.353133	0.06685
HSB141.ITC	309	2	2334	143	14629	ITC	Postnatal	0.839927	0.160073	0.413219	0.280395	0.132824
HSB141.M1C	225	4	1728	108	10449	M1C	Postnatal	0.834985	0.165015	0.418457	0.151696	0.266761
HSB141.MD	384	2	2366	187	14666	MD	Postnatal	0.833059	0.166941	0.394949	0.327798	0.067151
HSB141.MFC	239	4	1852	128	12117	MFC	Postnatal	0.844979	0.155021	0.461317	0.216624	0.244693
HSB141.OFC	304	5	2322	171	13793	OFC	Postnatal	0.831154	0.168846	0.435695	0.21059	0.225105
HSB141.S1C	256	5	2003	103	12282	S1C	Postnatal	0.838419	0.161581	0.425726	0.310583	0.115143
HSB141.STC	279	4	2100	118	14175	STC	Postnatal	0.850024	0.149976	0.426036	0.278597	0.147439
HSB141.STR	298	3	2012	150	12786	STR	Postnatal	0.838481	0.161519	0.431624	0.196626	0.234998
HSB141.V1C	330	4	2337	166	17012	V1C	Postnatal	0.857071	0.142929	0.400672	0.191071	0.209601
HSB141.VFC	285	2	1984	124	13730	VFC	Postnatal	0.851473	0.148527	0.412794	0.211113	0.201681
HSB143.A1C	190	47	3322	238	18675	A1C	Postnatal	0.831034	0.168966	0.412647	0.216125	0.196522
HSB143.AMY	162	24	2637	167	13012	AMY	Postnatal	0.813148	0.186852	0.427339	0.192458	0.234881
HSB143.CBC	161	39	2553	286	23947	CBC	Postnatal	0.887386	0.112614	0.475998	0.264094	0.211904
HSB143.DFC	189	18	2559	162	14989	DFC	Postnatal	0.83658	0.16342	0.43541	0.248934	0.186476
HSB143.HIP	133	17	2327	155	12658	HIP	Postnatal	0.827861	0.172139	0.438086	0.374339	0.063747
HSB143.IPC	202	22	3279	202	15757	IPC	Postnatal	0.809629	0.190371	0.428322	0.330554	0.097768
HSB143.ITC	160	28	2650	151	13713	ITC	Postnatal	0.821039	0.178961	0.432069	0.236137	0.195932
HSB143.M1C	158	21	2179	129	11198	M1C	Postnatal	0.818268	0.181732	0.42608	0.218991	0.207089
HSB143.MD	184	15	2285	105	10521	MD	Postnatal	0.802517	0.197483	0.423899	0.177946	0.245953
HSB143.MFC	126	19	1955	73	9329	MFC	Postnatal	0.811076	0.188924	0.418757	0.28707	0.131687
HSB143.OFC	156	27	2698	195	16287	OFC	Postnatal	0.84114	0.15886	0.429845	0.252315	0.17753
HSB143.S1C	187	11	2471	119	10249	S1C	Postnatal	0.786147	0.213853	0.420892	0.19583	0.225062
HSB143.STC	149	9	1996	105	10793	STC	Postnatal	0.826923	0.173077	0.442934	0.126036	0.316898
HSB143.STR	108	7	1223	52	5698	STR	Postnatal	0.803894	0.196106	0.431272	0.240652	0.19062
HSB143.V1C	187	57	3453	264	27033	V1C	Postnatal	0.872201	0.127799	0.431956	0.197873	0.234083
HSB143.VFC	229	21	3303	241	17997	VFC	Postnatal	0.825891	0.174109	0.412221	0.263617	0.148604
HSB145.A1C	446	2	3297	239	12882	A1C	Postnatal	0.763785	0.236215	0.423515	0.273565	0.14995
HSB145.AMY	438	7	3448	289	19991	AMY	Postnatal	0.826997	0.173003	0.4182	0.205	0.2132
HSB145.CBC	459	12	4567	519	37024	CBC	Postnatal	0.869496	0.130504	0.418755	0.263919	0.154836
HSB145.DFC	421	2	2818	187	12532	DFC	Postnatal	0.785213	0.214787	0.389345	0.282916	0.106429
HSB145.HIP	471	14	3859	323	27737	HIP	Postnatal	0.855975	0.144025	0.400186	0.241208	0.158978
HSB145.IPC	478	7	3560	306	14181	IPC	Postnatal	0.765217	0.234783	0.42292	0.270088	0.152832
HSB145.ITC	467	2	3111	239	19411	ITC	Postnatal	0.835601	0.164399	0.389848	0.192205	0.197643
HSB145.M1C	455	19	4160	394	20960	M1C	Postnatal	0.806526	0.193474	0.423224	0.172429	0.250795
HSB145.MD	404	3	2712	223	15970	MD	Postnatal	0.826947	0.173053	0.401842	0.234154	0.167688
HSB145.MFC	452	9	3820	415	17502	MFC	Postnatal	0.788449	0.211551	0.429441	0.1766	0.252841
HSB145.OFC	535	42	5523	616	34728	OFC	Postnatal	0.83795	0.16205	0.414517	0.15466	0.259857
HSB145.S1C	464	10	4227	442	17943	S1C	Postnatal	0.777224	0.222776	0.426652	0.469847	-0.043195
HSB145.STC	490	4	3834	394	24827	STC	Postnatal	0.840198	0.159802	0.401998	0.207465	0.194533
HSB145.STR	475	25	4009	393	31825	STR	Postnatal	0.866529	0.133471	0.41993	0.285816	0.134114
HSB145.V1C	560	11	4460	452	27261	V1C	Postnatal	0.832549	0.167451	0.399642	0.189722	0.20992
HSB145.VFC	467	12	4177	398	17430	VFC	Postnatal	0.775218	0.224782	0.424647	0.528321	-0.103674
HSB171.CBC	310	18	4890	822	42259	CBC	Postnatal	0.874946	0.125054	0.471858	0.267046	0.204812
HSB171.DFC	264	2	1610	89	10231	DFC	Postnatal	0.838882	0.161118	0.399924	0.299622	0.100302
HSB171.IPC	231	2	1590	114	7688	IPC	Postnatal	0.798753	0.201247	0.432409	0.244404	0.188005
HSB171.ITC	249	2	1565	104	10228	ITC	Postnatal	0.841949	0.158051	0.422728	0.199453	0.223275
HSB171.MD	260	0	1496	78	7769	MD	Postnatal	0.809018	0.190982	0.40456	0.246064	0.158496
HSB171.MFC	357	5	3112	298	17791	MFC	Postnatal	0.825071	0.174929	0.424856	0.196439	0.228417
HSB171.OFC	274	0	1961	164	12273	OFC	Postnatal	0.836491	0.163509	0.413411	0.318465	0.094946
HSB171.S1C	268	1	1527	101	8596	S1C	Postnatal	0.819213	0.180787	0.404182	0.232497	0.171685
HSB171.STC	300	1	1994	117	10915	STC	Postnatal	0.819014	0.180986	0.399476	0.29662	0.102856
HSB171.V1C	266	1	2119	155	12251	V1C	Postnatal	0.828218	0.171782	0.426953	0.248786	0.178167
HSB171.VFC	327	6	2842	271	17927	VFC	Postnatal	0.838769	0.161231	0.418789	0.227927	0.190862
HSB172.A1C	170	2	1730	99	8350	A1C	Postnatal	0.806685	0.193315	0.433108	0.168807	0.264301
HSB172.AMY	154	6	1254	64	5888	AMY	Postnatal	0.799348	0.200652	0.421932	0.192039	0.229893
HSB172.CBC	386	17	5334	583	34847	CBC	Postnatal	0.846479	0.153521	0.435564	0.202185	0.233379
HSB172.DFC	190	4	1693	113	8907	DFC	Postnatal	0.816632	0.183368	0.433552	0.150215	0.283337
HSB172.HIP	163	9	1581	88	7277	HIP	Postnatal	0.798092	0.201908	0.436126	0.323662	0.112464
HSB172.IPC	201	5	2033	114	9329	IPC	Postnatal	0.798579	0.201421	0.410293	0.16491	0.245383
HSB172.ITC	183	4	1773	97	7619	ITC	Postnatal	0.787412	0.212588	0.413145	0.198065	0.21508
HSB172.M1C	178	5	1336	68	6589	M1C	Postnatal	0.805895	0.194105	0.410677	0.198974	0.211703
HSB172.MFC	169	7	1587	76	7192	MFC	Postnatal	0.796368	0.203632	0.406616	0.246232	0.160384
HSB172.OFC	213	5	2080	140	9805	OFC	Postnatal	0.800866	0.199134	0.424186	0.203559	0.220627
HSB172.S1C	180	5	1752	76	7752	S1C	Postnatal	0.793856	0.206144	0.428958	0.278777	0.150181
HSB172.STC	184	4	1607	89	8202	STC	Postnatal	0.813206	0.186794	0.42089	0.23803	0.18286
HSB172.V1C	168	8	1887	123	9160	V1C	Postnatal	0.807333	0.192667	0.422198	0.269511	0.152687
HSB172.VFC	192	12	2506	167	12492	VFC	Postnatal	0.812805	0.187195	0.432195	0.283635	0.14856
HSB173.A1C	207	0	1175	123	9584	A1C	Postnatal	0.86428	0.13572	0.463609	0.193164	0.270445
HSB173.AMY	146	1	831	71	5403	AMY	Postnatal	0.837415	0.162585	0.487871	0.237939	0.249932
HSB173.CBC	440	46	7196	940	62474	CBC	Postnatal	0.878727	0.121273	0.443357	0.187204	0.256153
HSB173.HIP	173	0	1049	87	7229	HIP	Postnatal	0.846685	0.153315	0.463485	0.358674	0.104811
[truncated: 327 more rows]

## Sheet: MSBB summary
Donor	Pmprop	PMDE	LivingProp	LivingDE	Remaining	Pmprop.Ed	PMDE.Ed	LivingProp.Ed	LivingDE.Ed	Remaining.Ed	Living	LBP	RIN	Region	SEX	RACE	SynapseId	PMI	RACE	Age_death	CDR	PlaqueMean	bbscore	CERAD
[truncated: 937 more rows]

[truncated: 1 more sheets: edQTL enrichment]
