# Supplementary material for: Divergent landscapes of A-to-I editing in postmortem and living human brain
Source: Nat Commun. 2024 Jun 26;15:5366. doi: 10.1038/s41467-024-49268-z (PMC11208617; doi:10.1038/s41467-024-49268-z)
Supplement: Supplementary file 7 — Supplemental Data 4 [file 41467_2024_49268_MOESM7_ESM.xlsx]

## Sheet: description
Sheet	Description
FANS summary	A-to-I editing summary statistics and picard output for all FANS data
Editing overlap	Jaccard overlap pairwise overlap analysis of site discovery across all samples
FANS DE sites	Differentially edited sites between neuronal and non-neuronal cell populations
FANS recoding	Annotation for all dynamically regulated recoding sites between neuronal and non-neuronal populations
LBP vs. FANS	Annotation of LBP recoding sites with FANS data
Validation of FANS sites	Comparison of cell-specific delta editing rates in the current study with Cuddelston et al., 2022
Enrichment analysis	Camera enrichment analysis of living biased and PM-biased sites

## Sheet: FANS summary
SamplePath	Subject.ID	Cell.type	Brain.region	Nuclei.yield	RIN	A2CEditingIndex	A2GEditingIndex	A2TEditingIndex	C2AEditingIndex	C2GEditingIndex	C2TEditingIndex	ADAR1	ADAR2	ADAR3	Cellz	downstream	upstream	exonic	intronic	intergenic	UTR3	UTR5	ncRNA_exonic	ncRNA_intronic	splicing	exonic_splicing	upstream_downstream	Alu	AG	AC	AT	CA	CG	CT	GA	GC	GT	TA	TC	TG	novelAG	Total	PF_BASES	PF_ALIGNED_BASES	RIBOSOMAL_BASES	CODING_BASES	UTR_BASES	INTRONIC_BASES	INTERGENIC_BASES
71407-NeuN--RNA-seq-80K	1004	Glia	BM-10	145047	5	0.0463756	2.35879	0.0722234	0.0623777	0.036556	0.126193	49.73	4.91	76.13	b	7993	3266	28232	764404	97401	36398	3580	12896	92608	450	31	89	770513	889284	1804	2838	16510	1747	7638	52846	17549	3053	18231	24936	10840	82591	1047276	58066908335	53878024927	15725267	8339731050	8099853715	31199241269	6223473626
71407-NeuN-RNA-seq-40K	1004	Neuron	BM-10	76527	6.5	0.049238	3.109	0.0816913	0.0663688	0.0304181	0.122656	63.26	18.07	18.24	a	7154	3198	20228	666580	110365	35257	2831	11611	83035	378	24	89	661238	823499	1328	2088	10528	1191	6336	38567	13290	2739	11993	20826	8309	103968	940694	60635893822	56290057458	14915960	8533698365	8450796528	32373267672	6917378933
71408-NeuN--RNA-seq-160k	1039	Glia	BM-10	398406	4.8	0.0471764	2.39074	0.0742243	0.0632955	0.0362101	0.124472	63.48	4.26	17.95	b	7226	2698	25338	789286	87211	32628	3262	12196	88390	431	21	77	802415	902926	1528	2654	15766	1482	6384	47897	16615	2774	17320	23071	10295	75595	1048712	50333547663	46193932586	26485073	7146569364	6835431532	27401602513	4783844104
71408-NeuN-RNA-seq	1039	Neuron	BM-10	105035	4.6	0.0557809	3.66795	0.0897945	0.0736626	0.0410991	0.142189	73.93	18.22	6.36	a	8539	3652	24392	718981	123195	36540	3235	12449	88619	357	17	100	736081	884655	1767	2824	14673	1657	7930	44919	13200	2745	14995	21827	8846	112682	1020038	55208129607	51437710552	102691538	5624706279	7227298735	27938330409	10544683591
71409-NeuN--RNA-seq-80K	1401	Glia	BM-10	430773	4.3	0.0433996	2.57759	0.0669068	0.0582266	0.0344441	0.121902	51.25	8.55	50.41	b	5971	2476	21541	666938	81572	26382	2876	10828	74812	368	33	60	684856	777253	1688	2614	11212	1652	7158	38517	13420	3171	11651	17879	7568	79919	893783	41809614177	38998981001	92649113	6263971144	5279256741	22100313157	5262790846
71409-NeuN-RNA-seq-40K	1401	Neuron	BM-10	243684	5.3	0.0471478	3.61537	0.0772102	0.0618532	0.0312668	0.120132	72.54	23.17	18.01	a	7840	3593	13259	717287	113202	31329	2279	12498	88937	282	18	74	780575	924512	884	1462	6043	786	4626	21524	7715	1668	6404	10647	4286	104629	990557	38347268440	35519739539	38616980	6221278070	5440796947	19081654125	4737393417
71410-NeuN--RNA-seq	1411	Glia	BM-10	145016	3.5	0.047881	2.55111	0.0724593	0.0652553	0.038567	0.140966	49.46	10.25	57.06	b	4884	2030	14782	584804	69672	20068	2034	8613	69217	280	18	55	616491	700283	1222	2071	7499	1202	5480	25791	7904	2110	7578	10824	4454	55325	776418	30660205697	28023118545	30578218	4334599030	3843304626	16200436191	3614200480
71410-NeuN-RNA-seq-40K	1411	Neuron	BM-10	25471	3.6	0.0571838	2.83688	0.0948096	0.0735401	0.0397694	0.142018	64.51	21.65	15.18	a	5516	2582	15065	657285	98246	24073	2314	10019	80422	261	18	50	666758	795914	1301	2113	10308	1236	6164	33348	10408	2439	10682	15392	6502	78503	895807	37537822863	34636022847	30448231	4210441264	4314301020	21459049315	4621783017
71411-NeuN--RNA-seq-80K	1555	Glia	BM-10	582195	4	0.0400543	2.64238	0.0601104	0.0555716	0.0334414	0.112603	50.36	3.82	33.55	b	7254	2907	18144	756697	96858	27960	2499	12508	91223	306	15	72	797037	907555	1278	2204	11772	1254	5690	35649	11741	2884	12500	16782	7099	73021	1016408	38215286060	35633795689	15911998	5279646376	4705120979	22428017585	3205098751
71411-NeuN-RNA-seq-40K-Elute-lib-in-18ul	1555	Neuron	BM-10	183347	5	0.0497138	3.45896	0.0744335	0.0677507	0.0386833	0.131992	64.79	32.46	16.37	a	7039	3186	8299	714060	106780	25330	1753	12624	93309	218	11	45	780362	922895	830	1243	4982	817	4041	16446	4714	1345	4996	7391	2932	67697	972632	26625683318	24522704428	20839098	2997811685	3073838190	15805437468	2624777987
71412-NeuN--RNA-seq-80K	1566	Glia	BM-10	142150	4.4	0.047735	2.76583	0.0730119	0.0629608	0.0359994	0.128766	55.97	8.54	15.2	b	5968	2731	11421	655206	77842	22997	1877	10901	80102	224	12	51	722556	810122	886	1362	5615	863	4405	19546	6671	1622	5596	8963	3654	58534	869305	31222481072	28592377145	24256654	4323897390	4121858481	16883820577	3238544043
71412-NeuN-RNA-seq-40K	1566	Neuron	BM-10	62089	4.9	0.0623207	3.04658	0.0992349	0.0786739	0.0397886	0.14388	69.18	22.06	15.56	a	8535	3896	15913	827979	134911	33769	2440	14061	107560	340	23	80	887837	1045999	1243	1934	10153	1194	5700	33575	11495	2143	11055	17505	7462	99022	1149458	48260835208	44313066732	32759014	5982065162	6062666014	27589200278	4646376264
71413-NeuN--RNA-seq-160K	1640	Glia	BM-10	496113	5.3	0.0450999	2.26682	0.0704905	0.059267	0.0342003	0.119801	47.59	5.04	92.56	b	6796	2634	13631	670127	85544	25020	2164	11601	85439	279	20	43	725652	825460	1066	1636	7858	1031	4530	26474	8354	1843	8219	11776	5009	54224	903256	36765237696	34109151712	9999718	4955946635	4802648872	20573670125	3766886362
71413-NeuN-RNA-seq-40K	1640	Neuron	BM-10	246916	5.3	0.0518644	2.90012	0.0816322	0.0690239	0.0358953	0.133055	67.59	22.52	11.83	a	7910	3317	11668	732126	110595	27923	1966	12435	92660	279	12	66	792177	933007	1052	1591	6690	912	4759	22714	6931	1532	6763	10589	4390	76654	1000930	34749240464	31997395940	12220137	4291006427	4299553169	19228312428	4166303779
71414-NeuN--RNA-seq	1645	Glia	BM-10	444516	6.4	0.0431763	2.36244	0.0653989	0.0586013	0.0355052	0.119688	43.67	5.86	40.77	b	7306	2987	14076	647310	89580	26592	2246	11717	83609	294	18	61	699063	800369	1202	1927	8789	1104	4916	28480	8900	2006	9336	13015	5713	56372	885757	35370805769	32874248936	8491286	4373150364	4715186880	20559550816	3217869590
71414-NeuN-RNA-seq-40K	1645	Neuron	BM-10	237839	5.8	0.0531346	3.15177	0.0845867	0.0682927	0.035274	0.126998	69.21	16.23	12.54	a	8600	3981	11349	722839	122744	28953	2067	12747	96259	256	17	71	792370	941512	925	1633	6207	881	4599	21931	7423	1686	7140	11287	4624	86276	1009848	38512498822	35643250029	10558618	4715429960	4858629984	20955491545	5103139922
71415-NeuN--RNA-seq-80K	1690	Glia	BM-10	293087	3.1	0.042945	1.70241	0.0642278	0.0601815	0.0365107	0.121352	42.23	7.05	47.87	b	4884	1912	16101	385136	64559	19468	1887	7101	50931	247	17	68	387196	446847	1520	2470	11678	1495	6181	33761	11084	2347	12123	15892	6874	47876	552272	33053351316	30676013009	35131861	4256539877	4242363919	19040424287	3101553065
71415-NeuN-RNA-seq-40K-Elute-lib-in-18ul	1690	Neuron	BM-10	192857	3.8	0.0564827	2.06341	0.0834606	0.0774159	0.0437494	0.155481	61.41	26.29	5.83	a	5366	2480	8694	396883	79985	15876	1193	7425	58619	153	12	58	452004	516406	997	1541	6254	1003	4475	20475	6288	1646	6015	8135	3484	41994	576719	25680347356	23598475767	37905038	2597608396	2827773725	15155551270	2979637338
71416-NeuN--RNA-seq-80K	2010	Glia	BM-10	594173	5.3	0.0514041	1.9821	0.088891	0.070715	0.0327107	0.133693	54.73	2.9	64.04	b	12621	5416	71004	913293	161231	69122	8325	17705	115793	816	40	178	834320	958715	1802	2805	48205	1647	8230	179637	33558	2868	40170	71515	26280	121605	1375432	187353780353	173390498413	77815742	31545669747	29725678412	91014050157	21027284355
71416-NeuN-RNA-seq-40K	2010	Neuron	BM-10	185597	6	0.0539867	2.48224	0.0929559	0.0727945	0.0331553	0.135063	68.78	19.91	14.88	a	10505	4538	40337	770977	152631	52243	4647	13383	94893	583	35	132	750895	905989	1680	2816	26168	1565	8043	88314	24420	3140	24661	41965	16067	126113	1144828	104052079398	96054938739	99688932	16275227318	15693020619	51539112698	12447889172
71417-NeuN--RNA-seq-160K-Elute-lib-in-15ul	1004	Glia	BM-22	349665	6.6	0.0509933	2.38815	0.0788136	0.0682196	0.0415788	0.145351	49.45	2.29	76.09	b	4017	1572	12091	399279	45871	20913	1659	7431	48259	227	22	48	414670	482760	1063	1580	5890	1017	4565	19314	5778	1562	5859	8312	3642	35737	541342	26076029289	23986534373	29929994	3945082933	3907920580	13525373329	2578227537
71417-NeuN-RNA-seq-40K	1004	Neuron	BM-22	81147	5.6	0.0464757	3.07703	0.0705854	0.0639068	0.036026	0.125198	66.95	26.48	23.43	a	5623	2237	21109	506464	78951	32738	2403	9021	61673	300	17	61	477343	609655	1421	2527	11261	1452	6497	35123	11136	2624	13245	18138	7478	75153	720557	39692398508	36820269477	41842933	6246598586	5573292459	21007696984	3950838515
71418-NeuN--RNA-seq-160K-Elute-lib-in-18ul	1039	Glia	BM-22	730034	5.1	0.0431618	2.63328	0.064086	0.0578927	0.0339995	0.117689	59.51	4.82	20.21	b	8387	3371	16397	859948	100116	32044	2660	14365	103852	375	18	60	944611	1052887	952	1711	9203	1004	4558	31331	9430	1764	9308	13867	5536	62741	1141551	40599434403	37755306694	24521943	5771134864	5355886019	22841331206	3762432662
71418-NeuN-RNA-seq-40K	1039	Neuron	BM-22	203590	4	0.0452964	3.83613	0.0671457	0.0617294	0.0372402	0.121519	74.73	23.72	14.69	a	8535	3628	15563	715122	124839	29369	2206	12690	94582	313	22	80	784049	926987	1298	2168	8309	1286	5735	25149	8080	2585	8422	11921	4963	90937	1006903	29929963806	27745740832	73657601	4217719079	3605468543	16109781195	3739114414
71419-NeuN--RNA-seq-80K	1401	Glia	BM-22	541274	4	0.073428	2.52767	0.120395	0.100209	0.0508765	0.183799	59.85	5.63	58.5	b	6878	3276	27312	776013	99828	30765	3574	12074	89999	365	19	94	796629	887476	2051	3066	16840	1929	8357	54790	17488	3281	17715	25862	11298	96236	1050153	45669785136	40022092262	32102938	6478810046	5505368412	23592182295	4413628571
71419-NeuN-RNA-seq-40K	1401	Neuron	BM-22	150632	5.1	0.061865	3.67558	0.104577	0.0775224	0.0391582	0.139559	59.13	19.68	17.02	a	13929	7125	41101	1362355	234525	55366	5627	22132	167347	659	35	159	1374016	1623142	2088	3277	30938	2093	9504	101018	29025	3255	32632	52495	20805	202854	1910272	84780429949	78259026040	34868601	10905965828	9979074064	48681256180	8657861367
71420-NeuN--RNA-seq	1411	Glia	BM-22	1090789	3.8	0.0484761	2.08179	0.0735029	0.0655486	0.0377109	0.134053	48.5	4.01	89.07	b	5984	2460	21884	562551	75934	26162	2563	9666	67728	331	21	72	583297	660063	1475	2432	11874	1379	6306	38734	12390	2758	12316	17666	7915	58843	775308	40435088135	37476754754	65374148	6296342573	5427985371	21292102241	4394950421
71420-NeuN-RNA-seq	1411	Neuron	BM-22	170629	4.4	0.0680898	2.45328	0.106925	0.090903	0.0497158	0.178052	75.17	24.28	16.66	a	7630	3289	25316	740303	120814	38547	2942	12350	92224	431	25	85	738326	879877	1901	2898	17635	1783	7779	53638	17469	2832	19538	26990	11563	92047	1043903	53716172303	49031346478	101089428	6821788109	7108317751	29301582101	5698569089
71421-NeuN--RNA-seq-160K	1555	Glia	BM-22	514549	5	0.0508478	2.55376	0.0816469	0.0650608	0.0374348	0.130713	51.66	4.71	37	b	9496	4044	20137	874854	119899	33595	2904	15052	109849	374	19	93	966855	1079099	1304	1942	11425	1266	5636	38390	12192	2146	11626	17764	7487	78720	1190277	44936464627	41552664585	23734461	6596807215	5980171960	24785737871	4166213078
71421-NeuN-RNA-seq-40K	1555	Neuron	BM-22	219372	4.8	0.0548295	3.3845	0.0865273	0.0720013	0.0381155	0.136035	71.43	24.11	15.84	a	9558	4523	14238	866103	140799	33162	2537	15362	113130	311	18	82	964817	1117735	1119	1707	8268	1065	5346	27525	8433	2037	8262	13115	5169	97886	1199781	37142563899	34147434091	35593030	4911357764	4868035070	20389289658	3943158569
71422-NeuN--RNA-seq	1566	Glia	BM-22	528461	3.3	0.0535753	2.55872	0.0866075	0.0716983	0.0388062	0.139632	56.38	8.64	20.72	b	18123	8778	56001	1691220	242831	64256	7549	27398	208307	944	41	171	1790027	1981952	2678	3979	37022	2448	10987	123646	38983	4091	37224	58238	24270	156269	2325518	136172266818	122951263194	271963437	21066830331	18180886324	68479018656	14952564446
71422-NeuN-RNA-seq-40K	1566	Neuron	BM-22	122599	4.4	0.0607513	3.04771	0.0962905	0.0759434	0.0391926	0.14102	73.46	25.87	12.5	a	8610	3806	13434	800722	130796	31306	2200	13387	104854	284	13	63	877182	1024642	1064	1633	8114	1011	5300	28108	9172	1793	8922	14118	5566	89824	1109443	42437840235	38872134846	29099774	5256950671	5287624722	24153215105	4145244574
71423-NeuN--RNA-seq-80K	1640	Glia	BM-22	503206	5.4	0.0616433	2.21788	0.0965364	0.0842731	0.0428452	0.156653	51.52	3.38	133.62	b	10294	4374	37193	863824	124321	43690	4825	15515	106257	579	30	148	905611	1000952	1929	2975	22237	1905	8316	73750	23314	3171	23160	34268	14995	100709	1210972	64241562928	57415347452	36126858	10254343344	9193174608	31668327863	6263374779
71423-NeuN-RNA-seq-40K	1640	Neuron	BM-22	200460	5.2	0.0567475	2.9773	0.0909129	0.0740909	0.0381419	0.135085	81.61	25.05	18.33	a	8543	3802	17576	776367	123544	35132	2585	14266	99542	334	19	77	831347	985283	1228	1911	9752	1250	5611	32227	9754	1887	10266	16022	6551	92423	1081742	40936514601	37490129318	44804143	5994977120	5486042977	21678542773	4285762305
71424-NeuN--RNA-seq-160K	1645	Glia	BM-22	429659	6.2	0.0459658	2.34705	0.0720239	0.0597565	0.0354238	0.121555	50.23	4.84	61.59	b	7537	3168	15110	599218	84224	28267	2348	12016	79603	318	23	55	667629	756507	974	1731	7612	1019	4450	25658	8201	1600	7811	11522	4752	51629	831837	37359681009	34660636210	14222147	5324985017	5596315214	19363777352	4361336480
71424-NeuN-RNA-seq-40K	1645	Neuron	BM-22	145390	6	0.0649877	3.20822	0.108401	0.0871205	0.0435108	0.15532	78.54	24.13	12.54	a	11684	5965	46975	908338	174004	56533	5867	17502	115604	624	38	189	900423	1067446	2411	3609	30898	2182	9768	97061	28605	3709	30841	47164	19546	154261	1343240	91688748008	84476150643	37214284	12637396629	13102921609	43649764552	15048853569
71425-NeuN--RNA-seq-160K	1690	Glia	BM-22	273636	3.5	0.0447518	1.59554	0.0751112	0.0628818	0.0291546	0.124451	45.76	6.26	57.54	b	5379	2150	12892	371899	68852	19265	1835	7278	51647	228	18	76	413397	460710	882	1550	7582	891	5038	27657	9216	1720	7747	13107	5377	47383	541477	42195186310	38927917401	44371788	5804500515	5870547973	22341686580	4866810545
71425-NeuN-RNA-seq-40K	1690	Neuron	BM-22	130731	3.2	0.0617549	1.99559	0.0944451	0.0832249	0.04484	0.159999	71	29.67	8.34	a	5123	2329	9793	378924	78190	16143	1342	7066	54643	146	10	51	421940	482637	1061	1558	7472	1068	5085	24283	7304	1849	7211	9972	4235	45842	553735	30537505621	28074473307	71738582	2850624092	3457042695	17479767399	4215300539
71426-NeuN--RNA-seq-80K	2010	Glia	BM-22	188861	5.2	0.0441217	1.99469	0.0765548	0.0585799	0.0279216	0.115593	54.16	15.69	46.44	b	7045	2677	19798	524730	86074	29226	2696	9255	64954	372	23	77	562127	640828	1088	2271	9717	1011	5516	36458	12557	2290	10232	17556	7355	66809	746879	53166514416	48948457450	15858872	8467881322	7962725619	26523921794	5978069843
71426-NeuN-RNA-seq-40K	2010	Neuron	BM-22	71230	5.9	0.0518483	2.63843	0.0824864	0.0668909	0.037951	0.133796	60.77	20.84	16.88	a	8005	3003	19795	641711	105918	33996	2416	10394	73321	323	18	80	647233	785998	1485	2505	11518	1407	6195	36934	11810	2391	12961	18302	7432	85293	898938	44869641390	41087323406	23016936	6075737573	6070926221	23858955821	5058686855
71427-NeuN--RNAseq	1004	Glia	BM-36	518369	5.1	0.0449977	2.45735	0.0740639	0.0650976	0.0288479	0.126455	58.06	1.29	78.03	b	1877	814	9814	182414	28045	10176	1132	3467	21743	114	10	39	169130	198751	715	1003	6638	580	3596	24268	4855	1187	5356	9146	3527	30865	259622	29013891150	26967177867	4893333	4165380393	4279297977	15801710131	2715896033
71427-NeuN-RNAseq	1004	Neuron	BM-36	110213	5	0.0428889	3.19397	0.0698788	0.0631188	0.0271221	0.118089	58.27	23.13	16.42	a	2878	1255	8241	281606	50595	15362	1143	4951	34586	134	10	44	266894	343273	842	1302	6294	776	4589	19688	4980	1482	5255	8803	3495	60127	400779	28850729719	26776742588	11234628	3750769912	4026618070	15744537511	3243582467
71428-NeuN--RNA-seq-160K	1039	Glia	BM-36	887320	3.6	0.0466539	2.80746	0.0736124	0.0612922	0.0345177	0.127552	59.8	1.64	17.86	b	6609	2760	19878	716637	83514	26504	2847	11479	81395	368	16	75	770752	855358	1228	2148	9275	1185	5712	33215	10878	2310	9577	14684	6478	70265	952048	41915184587	38580491289	37063947	6675936311	5671215005	21101463205	5094812821
71428-NeuN-RNA-seq-40K	1039	Neuron	BM-36	166882	3.4	0.0706282	3.77176	0.112451	0.0891298	0.049795	0.17613	89.94	22.9	13.23	a	9174	4232	18881	784294	139016	29320	2636	12980	99145	326	18	105	883017	1011114	1524	2302	8802	1427	6452	29234	9687	2443	8775	12670	5658	113412	1100088	31602918383	28692689043	44105452	5176801926	3950651208	15519297694	4001832763
71429-NeuN--RNA-seq-80K-elute-16ul	1401	Glia	BM-36	384699	4	0.0515823	2.73618	0.0790365	0.0676652	0.0382907	0.12957	59.93	5.65	48.52	b	8017	3447	23496	865197	106862	32349	3308	13780	101362	403	23	97	915314	1027880	1551	2510	13431	1510	6768	42795	14971	2569	14240	21026	9037	91956	1158288	48287920918	44539210186	75214039	7321456398	6025439634	25924914316	5192185799
71429-NeuN-RNA-seq-40K	1401	Neuron	BM-36	173411	5	0.0538706	3.73462	0.0886125	0.0679102	0.0362555	0.134012	74.2	21.99	29.12	a	7674	3538	15852	700648	112694	31009	2308	12198	86843	274	14	79	768233	899467	974	1670	6986	998	5025	23889	8711	1870	7150	11628	4734	105942	973102	35986805954	33153348381	43927179	6219097552	5041188035	17644087823	4205047792
71430-NeuN--RNA-seq-80K	1411	Glia	BM-36	387122	3.6	0.050898	2.14081	0.0784999	0.0668865	0.0376758	0.135657	49.84	4.19	43.35	b	5224	2270	15475	549774	75917	21952	1981	9005	70064	276	13	55	587455	671107	1156	1955	8211	1099	5491	27036	8482	2048	8110	12288	4991	53756	751974	36864306388	33927015413	53115710	5219801160	4578836578	19557962905	4517299060
71430-NeuN-RNA-seq-40K	1411	Neuron	BM-36	193576	3.5	0.0612811	2.63362	0.10513	0.0794834	0.038269	0.153911	66.12	23.67	25.71	a	6575	2999	16020	637185	113621	26659	2089	10333	81952	309	19	99	698067	797388	1207	1858	9896	1052	6110	34963	10776	2174	9709	16206	6480	84683	897819	48766720680	44647766386	75771872	6604471659	6346525531	25335801372	6285195952
71431-NeuN--RNA-seq-80K	1555	Glia	BM-36	570782	3.9	0.0509704	2.71057	0.0840316	0.0704513	0.0380664	0.134096	48.5	5.87	20.8	b	18901	9723	72565	1669316	263165	75134	9537	27807	205304	1044	45	249	1662488	1870725	2766	4125	56028	2667	10401	176008	50621	4019	57787	82649	34872	184415	2352668	175710266311	159660875966	438803048	29820057611	26115422509	85674065649	17612527149
71431-NeuN-RNA-seq-40K	1555	Neuron	BM-36	450522	4.6	0.0392582	3.69793	0.0701709	0.0608029	0.0250402	0.112621	62	21.53	16.68	a	8625	4045	13132	811495	153043	30992	1866	14002	107722	259	18	91	880030	1033752	956	1640	12481	845	6107	41535	9643	1908	10136	19369	6877	130403	1145249	59279444597	54608851944	13028510	6465939683	7542181650	34726482919	5861219182
71432-NeuNminus-RNAseq	1566	Glia	BM-36	220439	4.2	0.0429199	2.97249	0.0678952	0.0586622	0.0280285	0.113682	43.83	6.36	13.21	b	1761	835	5673	226890	30365	7638	817	3563	26273	90	5	27	228928	267751	534	1001	3683	498	3064	12259	3619	1177	3106	5173	2058	39060	303923	19173268971	17852235335	4349019	2525607847	2620669306	11047619511	1653989652
71432-NeuNplus-RNAseq	1566	Neuron	BM-36	167595	3.5	0.0428696	3.27138	0.062924	0.0576523	0.0282039	0.115678	60.22	23.38	12.14	a	3631	1756	5801	379654	67358	13884	1032	6382	48994	132	12	49	400323	482915	663	1070	4644	562	3641	15709	4330	1321	4224	6789	2791	62380	528659	25938540439	24107725741	7457000	2817614387	3176780931	15581219076	2524654347
71433-NeuN--RNA-seq	1640	Glia	BM-36	655112	3.1	0.0442961	2.38108	0.0651146	0.0592955	0.0342794	0.119432	50.17	7.5	85.15	b	9280	3909	14497	966708	124047	29784	2464	15754	123054	344	21	75	1052665	1188876	1193	1914	10891	1230	5393	34512	10380	1948	10952	15891	6713	72227	1289893	44224193248	40925264788	13766588	4798906953	5034275615	27171541180	3906774452
71433-NeuN-RNA-seq	1640	Neuron	BM-36	252228	3.1	0.0459059	3.19587	0.0660414	0.06031	0.0345068	0.119616	74.1	29.47	17.07	a	10497	4725	13804	1109479	165583	33145	2689	17599	138777	364	12	85	1175536	1388234	1269	1952	11248	1199	5583	37049	10756	1888	12381	17997	7175	106237	1496731	50014628630	46431616695	34010051	4503906248	5122364794	31070357686	5700977916
71434-NeuN--RNA-seq-160K	1645	Glia	BM-36	383168	4.9	0.0552804	2.37218	0.0920272	0.0748317	0.0403882	0.14011	51.76	7.27	44.27	b	6092	2482	23262	541779	81524	26584	2777	9594	63004	325	18	78	512695	593616	2328	3823	17632	2101	9045	49774	18545	4314	19276	25462	11562	82953	757478	42200640424	38927723374	15366557	5054357753	5445941403	23707134586	4704923075
71434-NeuN-RNA-seq-40K	1645	Neuron	BM-36	245007	4.9	0.0552217	3.12083	0.0933016	0.0727363	0.0348626	0.135989	63.09	23.66	14.02	a	22696	12385	52427	1807704	335515	73640	8673	31466	236744	1048	42	278	1931909	2210717	2130	3324	37952	2150	9819	135808	42676	4025	39313	68030	26576	208492	2582520	182648379847	168536873089	429496479	23615954960	24927969921	95318268338	24245183391
71435-NeuN--RNA-seq-80K	1690	Glia	BM-36	340069	3.1	0.0600438	1.53543	0.0887635	0.088153	0.0457312	0.169182	45.8	6.3	50.64	b	7637	3466	45981	563572	101960	34902	5337	10602	71411	546	38	175	483383	544996	2247	3278	34858	1998	10032	116057	27537	3417	31905	48895	20313	86217	845533	79825541093	71901878547	103267049	10889535756	10561324406	42312485862	8035265474
71435-NeuN-RNA-seq-40K	1690	Neuron	BM-36	161437	3.3	0.0655308	1.91239	0.0993032	0.0850174	0.0449604	0.162577	73.31	25.77	7.97	a	9129	4350	18811	647615	144259	28461	2499	12089	94188	317	18	85	715859	808037	1547	2315	16818	1479	6727	54295	16561	2196	16835	24417	10544	79917	961771	56216766808	51371790884	97472562	5574149234	6152335491	32907043857	6640789740
71436-NeuN--RNA-seq-80K	2010	Glia	BM-36	454572	3.7	0.0449094	1.9661	0.0731729	0.057741	0.0322236	0.117738	57.66	7.52	55.29	b	8937	3409	21366	714594	111277	33694	2894	12786	92418	429	22	83	767772	879344	1249	2169	12505	1252	5736	43651	12426	1944	12771	20123	8693	68473	1001863	51222441642	47261586935	32156698	7596681900	6796258456	28122624876	4713865005
71436-NeuN-RNA-seq-40K	2010	Neuron	BM-36	209344	4.5	0.0547183	2.41572	0.0826723	0.0755206	0.0404906	0.146149	61.54	27.01	17.46	a	7017	2889	14745	628278	106631	26335	2036	9984	75883	302	19	64	641164	775452	1466	2378	9763	1331	6297	32807	9288	2241	10934	15657	6528	77744	874142	35709711638	32464398987	19160321	4176364393	4080435747	20344854439	3843584087
71437-NeuN--RNA-seq-80K	1004	Glia	BM-44	996298	4	0.0963301	2.06594	0.170883	0.128284	0.0613077	0.230864	55.05	3.13	69.68	b	5760	2373	22377	524777	75792	27030	3026	8672	61734	312	22	74	535686	584044	2173	3205	14978	2095	9271	47619	16050	3816	15429	22763	10453	72930	731896	39045690139	33353310996	6409374	4760980758	5126699861	19238388213	4220832790
71437-NeuN-RNA-seq-40K	1004	Neuron	BM-44	216281	4.9	0.0573589	3.03106	0.0939417	0.0736543	0.0380796	0.136024	65.42	21.39	23.49	a	7104	3133	14260	746277	109908	29828	2221	12319	92306	298	21	80	758688	919761	1248	2066	9284	1412	6129	32228	9828	2222	10417	16684	6434	87830	1017713	40464150823	37306987564	15177254	4658403980	4692973533	24020957904	3919474893
71438-NeuN--RNAseq	1039	Glia	BM-44	372790	4.5	0.0502572	2.36547	0.08079	0.0716584	0.0326912	0.138123	57.9	3.57	21.83	b	1223	493	4541	139705	17408	6059	694	2312	14573	61	9	29	134407	160139	576	977	2338	537	2279	7729	3258	1223	2355	3893	1779	23697	187083	14878312798	13793058829	3034597	2222253183	2115816653	8045538451	1406415945
71438-NeuN-RNAseq	1039	Neuron	BM-44	158485	4.5	0.0418577	3.7575	0.0633894	0.0593465	0.0279711	0.113806	63.73	17.69	14.53	a	7748	3656	17887	600918	122172	30356	2578	11380	80150	366	18	85	638471	768121	1213	1862	11985	1029	5577	39707	10345	2096	10169	17967	7203	115596	877274	52906878683	49485716804	26776990	7801299328	7385665401	27562833473	6709141612
71439-NeuN--RNA-seq-80K---2nd-time-from-7-12-17-prep	1401	Glia	BM-44	516992	5	0.0604374	2.59511	0.107693	0.0778825	0.0350557	0.142483	50.82	2.68	75.29	b	4767	2259	26602	510834	66654	24446	3127	9085	60537	321	23	67	500288	557202	1019	1384	17601	895	4898	62387	12905	1748	14333	24524	9773	60593	708669	73614162095	68379098879	20895585	11600219090	9989054440	39033564348	7735365416
71439-NeuN-RNA-seq-40K	1401	Neuron	BM-44	152531	4.8	0.0454403	3.64606	0.0763072	0.0603465	0.0296394	0.11593	61.13	18.49	18.93	a	10780	4907	17746	924417	149950	40323	3215	16785	117364	379	15	87	1008353	1191977	958	1569	8713	937	5176	31718	11148	1747	9373	16209	6408	128638	1285933	57384005215	53177994412	26301450	8396014838	8252716503	29362887819	7140073802
71440-NeuN--RNA-seq	1411	Glia	BM-44	134837	4.3	0.0480455	2.58185	0.0744479	0.0652222	0.0385677	0.135205	46.57	8	38.66	b	7073	2966	18683	840094	103713	29335	2480	12819	102397	355	19	68	883208	1010441	1418	2333	11673	1369	6229	36776	11814	2362	11844	16493	7206	74880	1119958	42879169616	39439106311	66477503	5743302686	5163687460	24172945662	4292693000
71440-NeuN-RNA-seq-40K	1411	Neuron	BM-44	72130	4.5	0.0643014	2.93994	0.104278	0.0837138	0.0462101	0.160777	67.42	26.17	20.97	a	6823	3292	21226	757710	113095	33024	2841	11865	91057	344	18	96	763391	913585	1522	2523	13283	1519	6869	42764	13940	2591	14077	20234	8442	95187	1041349	45619430373	41622111122	65459598	5993177534	5584114122	24915812608	5063547260
71441-NeuN--RNA-seq-Elute-lib-in-12ul	1555	Glia	BM-44	150976	3.4	0.055674	2.72328	0.0929947	0.0709957	0.0397476	0.141241	53.39	9.02	27.13	b	3688	1557	14395	407483	50727	19470	1808	7003	44454	218	16	54	414016	476350	1414	2236	7320	1285	5548	22964	8346	2280	7702	10690	4702	57015	550837	26063244999	22755041393	31477415	3779832768	3414352534	13041365625	2488013051
71441-NeuN-RNA-seq	1555	Neuron	BM-44	119999	4.8	0.0674671	3.41986	0.114206	0.0843019	0.0465564	0.160506	69.42	22.91	18.92	a	6467	2960	19130	605254	97504	29356	2560	10558	72653	299	21	75	615581	734079	1795	2882	11521	1724	7276	34816	12337	2950	12562	17305	7540	100291	846787	35525597743	32233994174	70670012	4696289968	4756959940	18584969687	4125104567
71442-NeuN--RNA-seq-80K	1566	Glia	BM-44	267973	3.9	0.0404804	2.81494	0.0602662	0.0570936	0.0346918	0.113104	44.56	5.75	17.49	b	6985	3091	17647	862616	102452	27606	2631	13476	104860	333	22	68	898988	1030951	1251	2202	12183	1332	5696	37161	11550	2418	12699	17219	7073	76804	1141735	39472411317	36933706569	15469122	5222297911	4888690130	23891752579	2915496827
71442-NeuN-RNA-seq-40K	1566	Neuron	BM-44	NA	NA	0.0506849	3.24952	0.0953339	0.0829588	0.0308452	0.141879	74.46	17.04	12.53	a	5386	2527	19007	462381	86968	33698	1793	9144	62124	254	15	82	468581	562873	770	1220	15141	642	4966	48490	8358	1618	10887	20999	7380	76268	683344	71598386966	64639069747	39591544	10238128277	11409414390	36715377118	6236558418
71442-NeuN-RNA-seq-40K-Elute-lib-in-18ul	1566	Neuron	BM-44	140603	5.3	0.0551988	3.15594	0.0855865	0.0752926	0.0419196	0.144124	72.34	27.63	12.42	a	9187	4093	18984	799339	128064	40658	2643	14307	103707	367	22	72	864440	1020379	1260	1954	10486	1201	5704	33623	10838	2539	10960	16110	6341	89469	1121395	42818106575	39369923208	55064266	6167505857	6074071384	22816160611	4257121090
71443-NeuN--RNA-seq-80K-elute16ul	1640	Glia	BM-44	791140	5.2	0.0407203	2.30204	0.0639405	0.0530384	0.0270466	0.107065	51.17	4.83	113.45	b	6588	2679	13322	648440	83837	25090	2179	11513	80319	295	18	56	708539	797847	958	1496	6982	897	4499	26034	8918	1747	7313	12471	5135	61147	874297	42198552723	39596271902	11265734	6224434255	6026936231	23193164253	4140471429
71443-NeuN-RNA-seq-40K	1640	Neuron	BM-44	164931	4.9	0.0581604	3.03474	0.0925428	0.0726089	0.0362934	0.131808	65.37	20.4	12.34	a	7968	3515	12279	798017	122712	30343	2199	13632	100881	275	17	76	855325	1011901	978	1781	7636	976	5303	25977	8223	1628	8584	13418	5473	90699	1091878	40929744153	37750423529	22510581	4667937681	5051385557	22971028290	5037561420
71444-NeuN--RNA-seq-80K-remake-libr-elute-16ul	1645	Glia	BM-44	123233	2.6	0.0945372	2.25052	0.173488	0.136442	0.0601373	0.234309	80.83	14.34	35.12	b	1114	669	17531	94016	16184	12641	1931	2561	10294	98	11	30	59368	75545	466	604	10899	339	2018	37958	3848	645	6976	13410	4337	19739	157045	52530926898	46035299138	53567298	8325385910	8218504702	23706944446	5730896782
71444-NeuN-RNA-seq	1645	Neuron	BM-44	60718	3	0.0759584	2.90557	0.13997	0.100512	0.0507154	0.192832	76.45	9.08	6.9	a	6694	3471	44703	600943	89122	38213	5700	10723	65699	572	31	154	557289	653993	2067	3048	23346	1825	7754	80311	19848	2903	23009	33256	14585	91034	865945	105979149113	92949151116	334880081	19624824302	16658974851	41875741802	14454730080
71445-NeuN--RNA-seq-160K-re-isolated-RNA-on-7-18-17	1690	Glia	BM-44	508626	2.6	0.054512	1.49165	0.0832349	0.0742105	0.0415222	0.14885	46.36	6.05	64.91	b	9000	3833	29654	591736	112427	30622	3513	11415	80462	441	24	123	606124	676668	1972	2965	21626	1907	8499	68696	22218	3107	21453	30411	13671	73458	873193	66579706591	60725155418	167522876	8285056105	8432464465	35299940790	8540171182
71445-NeuN-RNA-seq-40K	1690	Neuron	BM-44	201921	2.7	0.0645353	2.01321	0.10439	0.0839471	0.0423705	0.16979	64.64	20.6	14.57	a	7254	3596	11318	511503	114414	20543	1694	9442	74431	241	13	86	599957	663913	1090	1577	8480	1013	5717	33040	10163	1620	8229	14082	5581	65057	754505	45423633371	41434951510	72460657	4580755934	5158236638	25049939609	6573558672
71446-NeuN--RNA-seq-160K	2010	Glia	BM-44	263563	5.7	0.0404963	2.05484	0.0670491	0.0543989	0.0266387	0.108201	50.84	4.81	47.63	b	6316	2251	11325	493647	78329	23473	1746	8820	63442	241	15	52	542019	624355	781	1579	6158	697	4068	22027	7331	1261	6251	10629	4489	48868	689626	40054337524	37369883379	11835356	5918807095	5482484551	21822993341	4133763036
71446-NeuN-RNA-seq-40K	2010	Neuron	BM-44	75274	5.7	0.0529931	2.53527	0.0857458	0.068323	0.0387409	0.136124	59.15	20.66	9.26	a	5839	2274	17553	522114	84138	27832	2056	8205	60120	269	14	66	494227	623115	1293	2222	11038	1269	5984	35551	11017	2209	12456	17224	7071	71768	730449	41774957759	38586390230	26551184	5329889401	5379126861	23224496691	4626326093
71447-NeuN--RNA-seq-160K	1004	Glia	BM-17	559571	4.5	0.0533127	2.40912	0.0839751	0.0672487	0.0382033	0.135049	54.48	3.27	79.8	b	8795	3780	23333	831023	114113	33912	3094	14553	105757	419	26	92	893876	1002328	1547	2340	14367	1553	7022	47123	14609	2408	14676	21404	9459	79190	1138836	49996885082	46198075966	30772850	7122097135	6685029972	27533098741	4827077268
71447-NeuN-RNA-seq-40K	1004	Neuron	BM-17	260425	4.9	0.0582447	2.85775	0.0931833	0.0774911	0.0406572	0.142464	65.58	32.61	9.32	a	7031	2796	17347	641696	96915	32050	2209	10996	78270	299	15	70	665764	789154	1385	2146	10144	1366	6641	32716	10347	2364	10937	15754	6701	76768	889655	38201476830	35156548105	72765913	5216969145	5394651651	20516552129	3955609267
71448-NeuN--RNA-seq-160K	1039	Glia	BM-17	407090	3.7	0.0428272	2.54349	0.0661421	0.0574424	0.0314638	0.113644	62.42	3.44	20.12	b	6936	2993	15208	778390	87470	27701	2466	12857	92660	323	17	54	834604	941803	969	1659	8618	977	4528	29650	8946	1891	8810	13696	5492	60814	1027039	40963741758	37985173485	8352616	5793355032	5359396786	23419071023	3404998028
71448-NeuN-RNA-seq-40K	1039	Neuron	BM-17	400528	3.7	0.0519501	3.35579	0.079062	0.066623	0.0374643	0.131046	73.53	29.76	3.92	a	17774	7638	28551	1297786	230861	53956	4286	22856	170721	571	27	128	1456935	1670096	1601	2423	17471	1591	7120	56477	18227	2487	17936	28094	11569	142774	1835092	63350017201	58521836553	38696851	8904571315	8624027278	34719862884	6234678225
71449-NeuN--RNAseq	1401	Glia	BM-17	183712	4.5	0.0620538	2.9886	0.107548	0.0880792	0.0453004	0.180306	41.17	1.28	46.07	b	1406	756	14924	174552	23013	9496	1622	3221	18950	109	12	44	143918	165777	381	593	10374	334	2200	39360	4015	657	6842	13044	4500	24464	248077	46010229511	42454111395	31009571	7042231903	6048906418	24197577085	5134386418
71449-NeuN-RNAseq	1401	Neuron	BM-17	110767	5	0.0388719	3.82948	0.0580043	0.0545828	0.0275903	0.109522	80.34	20.43	18.51	a	4441	2062	13155	403401	69539	22228	1932	7392	49449	177	14	63	418591	513552	810	1357	6012	717	4330	21433	5786	1435	5287	9439	3665	80443	573823	30188042138	28233975404	26691213	5592211735	4668927407	14472583466	3473561583
71450-NeuN--RNA-seq-80K	1411	Glia	BM-17	586108	3.5	0.0531786	2.05531	0.0828318	0.0698188	0.0369318	0.13809	53.1	7.57	100.48	b	9456	4354	35690	866122	136110	36448	4680	14653	111396	526	21	141	895339	997494	1896	2925	22772	1854	8122	79569	25862	2839	23739	36762	15702	99578	1219536	81616720388	75750826658	50471285	12138575597	10334832371	44158587971	9068359434
71450-NeuN-RNA-seq-40K	1411	Neuron	BM-17	240163	4.4	0.0534082	2.50143	0.0844449	0.0672612	0.0329554	0.130962	60.5	28.6	10.83	a	7226	3081	13658	675556	113020	27644	1951	10717	87095	280	17	63	747702	852617	1061	1666	8833	919	5655	29444	9707	2152	8758	13884	5572	75334	940268	43939564379	40424748355	46233318	6117284797	5642895112	23960920094	4657415034
71451-NeuN--RNA-seq-160K-Elute-lib-in-18ul	1555	Glia	BM-17	368722	4	0.0557845	2.56031	0.0892052	0.0738136	0.0415898	0.148422	48.04	6.69	39.09	b	8615	3661	16600	847149	112302	29064	2523	13861	104687	321	16	84	943002	1040257	1303	2032	10097	1265	5688	33686	11025	2096	10301	14896	6194	74255	1138840	35972455388	32846643671	33038737	4836706094	4390573991	20180360742	3405964107
71451-NeuN--RNA-seq-80K	1555	Glia	BM-17	NA	NA	0.0418376	2.72757	0.0787413	0.0663719	0.0267602	0.125095	48.08	2.69	35.1	b	3008	1379	9757	320235	46475	12983	1113	5267	38616	135	14	45	338789	374688	573	882	7500	457	3623	26897	4295	1121	5406	9943	3608	41618	438993	35929180600	32829436917	14456671	5036373756	4556574339	19790920476	3431111675
71451-NeuN-RNA-seq-40K	1555	Neuron	BM-17	330609	3.9	0.0422601	3.23758	0.0640625	0.0585527	0.035584	0.116669	55.33	28.87	8.39	a	7235	3111	9470	703935	110486	24980	1653	11956	94679	211	13	45	764988	906451	951	1517	6569	919	4207	20331	5722	1672	6719	9026	3662	63474	967746	27781329703	25750071144	27031461	3164252269	3339250587	16854049879	2365486948
71452-NeuN--RNA-seq-80K	1566	Glia	BM-17	357234	3.7	0.0553512	2.28395	0.0812794	0.0788314	0.0412691	0.1479	54.54	7.72	22.61	b	8929	4328	49262	891446	127382	39045	6143	14885	105803	586	28	210	850316	945091	2358	3619	35053	2270	10770	115513	28823	3734	31755	49222	19758	115145	1247966	73130536084	66910662859	36902287	10973515758	9506906292	39958781360	6434557162
71452-NeuN-RNA-seq-40K	1566	Neuron	BM-17	305267	4.2	0.0524978	2.76312	0.0798609	0.0704276	0.037272	0.131877	66.19	27.8	7.89	a	12117	5111	18594	990834	165193	41049	2891	17186	132645	389	14	82	1110019	1271170	1152	1821	12308	1101	5370	39905	11363	1765	12500	20120	7496	90634	1386071	51093763590	47059430089	35107608	6740108046	6665861653	29251551897	4366800885
71453-NeuN--RNA-seq-80K	1640	Glia	BM-17	371696	4.6	0.0464126	2.1991	0.0692123	0.0617044	0.0344459	0.119388	50.8	5.93	90.74	b	11852	5144	24529	1072212	152816	40586	3761	18998	141219	496	25	90	1189320	1325294	1277	1941	15274	1237	5728	52035	15598	1947	16132	25224	9987	83040	1471674	63943375681	59319573978	15898596	9007143007	8674791544	36211536927	5410203904
71453-NeuN-RNA-seq-40K	1640	Neuron	BM-17	252435	3.5	0.0585889	2.46189	0.0834614	0.0855324	0.0439347	0.157111	68.04	30.78	5.54	a	11574	5165	35478	1050463	185536	39759	4496	16609	131623	549	33	152	1057527	1203477	2430	3650	32223	2321	10525	100302	26858	3574	31480	45652	18871	130083	1481363	67280401420	60898877289	29975401	7743486067	7535296184	38749382440	6840737197
71455-NeuN--RNA-seq-80K	1690	Glia	BM-17	469041	3	0.0559112	1.3982	0.0916346	0.0736234	0.0368552	0.137806	49.3	5.08	87.39	b	8834	3547	20315	534496	98784	28634	2853	11499	75869	319	15	81	598977	661955	1316	2026	12615	1293	5723	42621	13166	1913	13111	20774	8701	55460	785214	49179757405	45349040522	26695136	6756574924	6985657700	27176232472	4403880290
71455-NeuN-RNA-seq-40K	1690	Neuron	BM-17	157582	2.9	0.0823276	1.84013	0.123843	0.120366	0.0626896	0.228499	68.87	27.55	3.54	a	7716	3877	26593	528252	115727	28960	3353	9731	70689	347	21	117	499435	552917	2104	2928	28438	1920	9179	92841	22644	2879	25362	38082	16034	81647	795328	61903099994	54087424338	90632290	5704387509	6549557847	34550593293	7192253399
71456-NeuN--RNA-seq-80K	2010	Glia	BM-17	386361	4.7	0.0467924	2.10551	0.0747199	0.0624659	0.0345308	0.124778	54.78	5.06	44.35	b	10512	3818	17546	806451	128874	34300	2531	13813	106023	375	13	80	892757	1014178	1239	2301	11281	1180	5411	37708	11922	2117	11833	17857	7279	70493	1124306	49434212130	45819287886	14772231	6431975065	6085957080	28306740920	4979842590
71456-NeuN-RNA-seq-40K	2010	Neuron	BM-17	237361	5.1	0.0539706	2.68773	0.0918444	0.0688492	0.0372072	0.1391	58.98	25.32	5.93	a	8995	3574	13963	812593	132005	30868	2331	11595	95904	304	19	71	867758	1015731	1213	2060	8879	1168	5808	32074	10238	1929	10292	16094	6692	93036	1112178	43325087661	39600054208	14559484	4893867432	4976076718	24453370464	5262180110
[truncated: 20 more columns]

## Sheet: Editing site overlap
name1	name2	num_shared	overlap	jaccard	Donor	Cell.type	Brain.region	Donor	Cell.type	Brain.region
71407-NeuN--RNA-seq-80K	71408-NeuN--RNA-seq-160k	441862	0.496874	0.332761	1004	Glia	BM-10	1039	Glia	BM-10
71407-NeuN--RNA-seq-80K	71408-NeuN-RNA-seq	297154	0.335898	0.204948	1004	Glia	BM-10	1039	Neuron	BM-10
71407-NeuN--RNA-seq-80K	71409-NeuN-RNA-seq-40K	284524	0.319947	0.189755	1004	Glia	BM-10	1401	Neuron	BM-10
71407-NeuN--RNA-seq-80K	71409-NeuN--RNA-seq-80K	379421	0.488156	0.299679	1004	Glia	BM-10	1401	Glia	BM-10
71407-NeuN--RNA-seq-80K	71410-NeuN-RNA-seq-40K	282402	0.354815	0.204648	1004	Glia	BM-10	1411	Neuron	BM-10
71407-NeuN--RNA-seq-80K	71410-NeuN--RNA-seq	364563	0.520594	0.303173	1004	Glia	BM-10	1411	Glia	BM-10
71407-NeuN--RNA-seq-80K	71411-NeuN-RNA-seq-40K-Elute-lib-in-18ul	315248	0.354496	0.216087	1004	Glia	BM-10	1555	Neuron	BM-10
71407-NeuN--RNA-seq-80K	71411-NeuN--RNA-seq-80K	444275	0.499587	0.334917	1004	Glia	BM-10	1555	Glia	BM-10
71407-NeuN--RNA-seq-80K	71412-NeuN-RNA-seq-40K	328035	0.368875	0.207756	1004	Glia	BM-10	1566	Neuron	BM-10
71407-NeuN--RNA-seq-80K	71412-NeuN--RNA-seq-80K	369135	0.455654	0.283261	1004	Glia	BM-10	1566	Glia	BM-10
71407-NeuN--RNA-seq-80K	71413-NeuN--RNA-seq-160K	427679	0.51811	0.339247	1004	Glia	BM-10	1640	Glia	BM-10
71407-NeuN--RNA-seq-80K	71413-NeuN-RNA-seq-40K	317977	0.357565	0.215985	1004	Glia	BM-10	1640	Neuron	BM-10
71407-NeuN--RNA-seq-80K	71414-NeuN-RNA-seq-40K	312920	0.351879	0.210585	1004	Glia	BM-10	1645	Neuron	BM-10
71407-NeuN--RNA-seq-80K	71414-NeuN--RNA-seq	415311	0.518899	0.332901	1004	Glia	BM-10	1645	Glia	BM-10
71407-NeuN--RNA-seq-80K	71415-NeuN-RNA-seq-40K-Elute-lib-in-18ul	178578	0.345809	0.148086	1004	Glia	BM-10	1690	Neuron	BM-10
71407-NeuN--RNA-seq-80K	71415-NeuN--RNA-seq-80K	231808	0.518764	0.213032	1004	Glia	BM-10	1690	Glia	BM-10
71407-NeuN--RNA-seq-80K	71416-NeuN-RNA-seq-40K	284844	0.320307	0.190499	1004	Glia	BM-10	2010	Neuron	BM-10
71407-NeuN--RNA-seq-80K	71416-NeuN--RNA-seq-80K	419766	0.472027	0.296866	1004	Glia	BM-10	2010	Glia	BM-10
71407-NeuN--RNA-seq-80K	71417-NeuN--RNA-seq-160K-Elute-lib-in-15ul	311992	0.646267	0.300429	1004	Glia	BM-10	1004	Glia	BM-22
71407-NeuN--RNA-seq-80K	71417-NeuN-RNA-seq-40K	233202	0.382515	0.187551	1004	Glia	BM-10	1004	Neuron	BM-22
71407-NeuN--RNA-seq-80K	71418-NeuN--RNA-seq-160K-Elute-lib-in-18ul	489236	0.550146	0.344173	1004	Glia	BM-10	1039	Glia	BM-22
71407-NeuN--RNA-seq-80K	71418-NeuN-RNA-seq-40K	305237	0.343239	0.206623	1004	Glia	BM-10	1039	Neuron	BM-22
71407-NeuN--RNA-seq-80K	71419-NeuN-RNA-seq-40K	410587	0.461705	0.197894	1004	Glia	BM-10	1401	Neuron	BM-22
71407-NeuN--RNA-seq-80K	71419-NeuN--RNA-seq-80K	402101	0.453084	0.296686	1004	Glia	BM-10	1401	Glia	BM-22
71407-NeuN--RNA-seq-80K	71420-NeuN--RNA-seq	361790	0.548114	0.309701	1004	Glia	BM-10	1411	Glia	BM-22
71407-NeuN--RNA-seq-80K	71420-NeuN-RNA-seq	301937	0.343158	0.209051	1004	Glia	BM-10	1411	Neuron	BM-22
71407-NeuN--RNA-seq-80K	71421-NeuN--RNA-seq-160K	482683	0.542777	0.331293	1004	Glia	BM-10	1555	Glia	BM-22
71407-NeuN--RNA-seq-80K	71421-NeuN-RNA-seq-40K	351613	0.395389	0.217109	1004	Glia	BM-10	1555	Neuron	BM-22
71407-NeuN--RNA-seq-80K	71422-NeuN-RNA-seq-40K	324725	0.365153	0.208253	1004	Glia	BM-10	1566	Neuron	BM-22
71407-NeuN--RNA-seq-80K	71422-NeuN--RNA-seq	608749	0.684538	0.272187	1004	Glia	BM-10	1566	Glia	BM-22
71407-NeuN--RNA-seq-80K	71423-NeuN-RNA-seq-40K	325408	0.365921	0.214256	1004	Glia	BM-10	1640	Neuron	BM-22
71407-NeuN--RNA-seq-80K	71423-NeuN--RNA-seq-80K	454283	0.510841	0.320519	1004	Glia	BM-10	1640	Glia	BM-22
71407-NeuN--RNA-seq-80K	71424-NeuN--RNA-seq-160K	398982	0.5274	0.326946	1004	Glia	BM-10	1645	Glia	BM-22
71407-NeuN--RNA-seq-80K	71424-NeuN-RNA-seq-40K	318677	0.358352	0.196612	1004	Glia	BM-10	1645	Neuron	BM-22
71407-NeuN--RNA-seq-80K	71425-NeuN--RNA-seq-160K	224259	0.486768	0.201839	1004	Glia	BM-10	1690	Glia	BM-22
71407-NeuN--RNA-seq-80K	71425-NeuN-RNA-seq-40K	162361	0.336404	0.13641	1004	Glia	BM-10	1690	Neuron	BM-22
71407-NeuN--RNA-seq-80K	71426-NeuN-RNA-seq-40K	273658	0.348166	0.19891	1004	Glia	BM-10	2010	Neuron	BM-22
71407-NeuN--RNA-seq-80K	71426-NeuN--RNA-seq-80K	327782	0.511498	0.276487	1004	Glia	BM-10	2010	Glia	BM-22
71407-NeuN--RNA-seq-80K	71427-NeuN--RNAseq	124818	0.628012	0.131251	1004	Glia	BM-10	1004	Glia	BM-36
71407-NeuN--RNA-seq-80K	71427-NeuN-RNAseq	127096	0.370248	0.11644	1004	Glia	BM-10	1004	Neuron	BM-36
71407-NeuN--RNA-seq-80K	71428-NeuN--RNA-seq-160K	418058	0.488752	0.32062	1004	Glia	BM-10	1039	Glia	BM-36
71407-NeuN--RNA-seq-80K	71428-NeuN-RNA-seq-40K	310358	0.348998	0.198706	1004	Glia	BM-10	1039	Neuron	BM-36
71407-NeuN--RNA-seq-80K	71429-NeuN-RNA-seq-40K	278554	0.313234	0.187814	1004	Glia	BM-10	1401	Neuron	BM-36
71407-NeuN--RNA-seq-80K	71429-NeuN--RNA-seq-80K-elute-16ul	454258	0.510813	0.315978	1004	Glia	BM-10	1401	Glia	BM-36
71407-NeuN--RNA-seq-80K	71430-NeuN-RNA-seq-40K	261498	0.327943	0.185721	1004	Glia	BM-10	1411	Neuron	BM-36
71407-NeuN--RNA-seq-80K	71430-NeuN--RNA-seq-80K	347511	0.517818	0.291794	1004	Glia	BM-10	1411	Glia	BM-36
71407-NeuN--RNA-seq-80K	71431-NeuN-RNA-seq-40K	300524	0.337939	0.187201	1004	Glia	BM-10	1555	Neuron	BM-36
71407-NeuN--RNA-seq-80K	71431-NeuN--RNA-seq-80K	588750	0.662049	0.273869	1004	Glia	BM-10	1555	Glia	BM-36
71407-NeuN--RNA-seq-80K	71432-NeuNminus-RNAseq	137235	0.512547	0.136352	1004	Glia	BM-10	1566	Glia	BM-36
71407-NeuN--RNA-seq-80K	71432-NeuNplus-RNAseq	165661	0.343044	0.139296	1004	Glia	BM-10	1566	Neuron	BM-36
71407-NeuN--RNA-seq-80K	71433-NeuN--RNA-seq	524113	0.589365	0.344451	1004	Glia	BM-10	1640	Glia	BM-36
71407-NeuN--RNA-seq-80K	71433-NeuN-RNA-seq	408329	0.459166	0.223269	1004	Glia	BM-10	1640	Neuron	BM-36
71407-NeuN--RNA-seq-80K	71434-NeuN--RNA-seq-160K	307390	0.517826	0.265188	1004	Glia	BM-10	1645	Glia	BM-36
71407-NeuN--RNA-seq-80K	71434-NeuN-RNA-seq-40K	523070	0.588192	0.204822	1004	Glia	BM-10	1645	Neuron	BM-36
71407-NeuN--RNA-seq-80K	71435-NeuN-RNA-seq-40K	233848	0.289403	0.16194	1004	Glia	BM-10	1690	Neuron	BM-36
71407-NeuN--RNA-seq-80K	71435-NeuN--RNA-seq-80K	241591	0.443289	0.2048	1004	Glia	BM-10	1690	Glia	BM-36
71407-NeuN--RNA-seq-80K	71436-NeuN-RNA-seq-40K	274205	0.353607	0.200929	1004	Glia	BM-10	2010	Neuron	BM-36
71407-NeuN--RNA-seq-80K	71436-NeuN--RNA-seq-80K	432526	0.491873	0.329512	1004	Glia	BM-10	2010	Glia	BM-36
71407-NeuN--RNA-seq-80K	71437-NeuN-RNA-seq-40K	320075	0.359924	0.219491	1004	Glia	BM-10	1004	Neuron	BM-44
71407-NeuN--RNA-seq-80K	71437-NeuN--RNA-seq-80K	307689	0.526825	0.267315	1004	Glia	BM-10	1004	Glia	BM-44
71407-NeuN--RNA-seq-80K	71438-NeuN--RNAseq	99098	0.618825	0.105693	1004	Glia	BM-10	1039	Glia	BM-44
71407-NeuN--RNA-seq-80K	71438-NeuN-RNAseq	242145	0.315243	0.173065	1004	Glia	BM-10	1039	Neuron	BM-44
71407-NeuN--RNA-seq-80K	71439-NeuN-RNA-seq-40K	343099	0.385815	0.20108	1004	Glia	BM-10	1401	Neuron	BM-44
71407-NeuN--RNA-seq-80K	71439-NeuN--RNA-seq-80K---2nd-time-from-7-12-17-prep	280965	0.504243	0.24378	1004	Glia	BM-10	1401	Glia	BM-44
71407-NeuN--RNA-seq-80K	71440-NeuN-RNA-seq-40K	306043	0.344145	0.20804	1004	Glia	BM-10	1411	Neuron	BM-44
71407-NeuN--RNA-seq-80K	71440-NeuN--RNA-seq	455960	0.512727	0.322288	1004	Glia	BM-10	1411	Glia	BM-44
71407-NeuN--RNA-seq-80K	71441-NeuN--RNA-seq-Elute-lib-in-12ul	262548	0.551166	0.241856	1004	Glia	BM-10	1555	Glia	BM-44
71407-NeuN--RNA-seq-80K	71441-NeuN-RNA-seq	260649	0.355069	0.194395	1004	Glia	BM-10	1555	Neuron	BM-44
71407-NeuN--RNA-seq-80K	71442-NeuN-RNA-seq-40K-Elute-lib-in-18ul	329570	0.370602	0.212979	1004	Glia	BM-10	1566	Neuron	BM-44
71407-NeuN--RNA-seq-80K	71442-NeuN-RNA-seq-40K	184033	0.326953	0.14668	1004	Glia	BM-10	1566	Neuron	BM-44
71407-NeuN--RNA-seq-80K	71442-NeuN--RNA-seq-80K	446934	0.502577	0.30937	1004	Glia	BM-10	1566	Glia	BM-44
71407-NeuN--RNA-seq-80K	71443-NeuN-RNA-seq-40K	335453	0.377217	0.218632	1004	Glia	BM-10	1640	Neuron	BM-44
71407-NeuN--RNA-seq-80K	71443-NeuN--RNA-seq-80K-elute16ul	410455	0.514453	0.327181	1004	Glia	BM-10	1640	Glia	BM-44
71407-NeuN--RNA-seq-80K	71444-NeuN--RNA-seq-80K-remake-libr-elute-16ul	39768	0.526415	0.043544	1004	Glia	BM-10	1645	Glia	BM-44
71407-NeuN--RNA-seq-80K	71444-NeuN-RNA-seq	241332	0.369013	0.187394	1004	Glia	BM-10	1645	Neuron	BM-44
71407-NeuN--RNA-seq-80K	71445-NeuN--RNA-seq-160K-re-isolated-RNA-on-7-18-17	294166	0.434727	0.234286	1004	Glia	BM-10	1690	Glia	BM-44
71407-NeuN--RNA-seq-80K	71445-NeuN-RNA-seq-40K	195772	0.294876	0.146039	1004	Glia	BM-10	1690	Neuron	BM-44
71407-NeuN--RNA-seq-80K	71446-NeuN--RNA-seq-160K	339382	0.543572	0.294192	1004	Glia	BM-10	2010	Glia	BM-44
71407-NeuN--RNA-seq-80K	71446-NeuN-RNA-seq-40K	229991	0.369099	0.182531	1004	Glia	BM-10	2010	Neuron	BM-44
71407-NeuN--RNA-seq-80K	71447-NeuN--RNA-seq-160K	488648	0.549485	0.354676	1004	Glia	BM-10	1004	Glia	BM-17
71407-NeuN--RNA-seq-80K	71447-NeuN-RNA-seq-40K	283983	0.359858	0.207453	1004	Glia	BM-10	1004	Neuron	BM-17
71407-NeuN--RNA-seq-80K	71448-NeuN--RNA-seq-160K	458379	0.515447	0.340901	1004	Glia	BM-10	1039	Glia	BM-17
71407-NeuN--RNA-seq-80K	71448-NeuN-RNA-seq-40K	445630	0.501111	0.214737	1004	Glia	BM-10	1039	Neuron	BM-17
71407-NeuN--RNA-seq-80K	71449-NeuN--RNAseq	93919	0.566538	0.0989494	1004	Glia	BM-10	1401	Glia	BM-17
71407-NeuN--RNA-seq-80K	71449-NeuN-RNAseq	169908	0.330849	0.139832	1004	Glia	BM-10	1401	Neuron	BM-17
71407-NeuN--RNA-seq-80K	71450-NeuN-RNA-seq-40K	283487	0.33249	0.197072	1004	Glia	BM-10	1411	Neuron	BM-17
71407-NeuN--RNA-seq-80K	71450-NeuN--RNA-seq-80K	444180	0.49948	0.311467	1004	Glia	BM-10	1411	Glia	BM-17
71407-NeuN--RNA-seq-80K	71451-NeuN--RNA-seq-160K-Elute-lib-in-18ul	465146	0.523057	0.323734	1004	Glia	BM-10	1555	Glia	BM-17
71407-NeuN--RNA-seq-80K	71451-NeuN-RNA-seq-40K	311968	0.350808	0.215142	1004	Glia	BM-10	1555	Neuron	BM-17
71407-NeuN--RNA-seq-80K	71451-NeuN--RNA-seq-80K	199122	0.531434	0.189277	1004	Glia	BM-10	1555	Glia	BM-17
71407-NeuN--RNA-seq-80K	71452-NeuN-RNA-seq-40K	380529	0.427905	0.217894	1004	Glia	BM-10	1566	Neuron	BM-17
71407-NeuN--RNA-seq-80K	71452-NeuN--RNA-seq-80K	396779	0.446178	0.279011	1004	Glia	BM-10	1566	Glia	BM-17
71407-NeuN--RNA-seq-80K	71453-NeuN-RNA-seq-40K	351918	0.395732	0.204402	1004	Glia	BM-10	1640	Neuron	BM-17
71407-NeuN--RNA-seq-80K	71453-NeuN--RNA-seq-80K	546535	0.614579	0.333588	1004	Glia	BM-10	1640	Glia	BM-17
71407-NeuN--RNA-seq-80K	71455-NeuN-RNA-seq-40K	159998	0.289371	0.126083	1004	Glia	BM-10	1690	Neuron	BM-17
71407-NeuN--RNA-seq-80K	71455-NeuN--RNA-seq-80K	308288	0.465724	0.251706	1004	Glia	BM-10	1690	Glia	BM-17
71407-NeuN--RNA-seq-80K	71456-NeuN-RNA-seq-40K	325472	0.365993	0.209518	1004	Glia	BM-10	2010	Neuron	BM-17
71407-NeuN--RNA-seq-80K	71456-NeuN--RNA-seq-80K	465077	0.522979	0.329667	1004	Glia	BM-10	2010	Glia	BM-17
71408-NeuN--RNA-seq-160k	71408-NeuN-RNA-seq	298719	0.337667	0.204215	1039	Glia	BM-10	1039	Neuron	BM-10
71408-NeuN--RNA-seq-160k	71409-NeuN-RNA-seq-40K	281836	0.312136	0.185841	1039	Glia	BM-10	1401	Neuron	BM-10
71408-NeuN--RNA-seq-160k	71409-NeuN--RNA-seq-80K	386473	0.497229	0.30348	1039	Glia	BM-10	1401	Glia	BM-10
71408-NeuN--RNA-seq-160k	71410-NeuN-RNA-seq-40K	277397	0.348526	0.19823	1039	Glia	BM-10	1411	Neuron	BM-10
71408-NeuN--RNA-seq-160k	71410-NeuN--RNA-seq	361184	0.515769	0.29598	1039	Glia	BM-10	1411	Glia	BM-10
71408-NeuN--RNA-seq-160k	71411-NeuN-RNA-seq-40K-Elute-lib-in-18ul	312822	0.346454	0.211976	1039	Glia	BM-10	1555	Neuron	BM-10
71408-NeuN--RNA-seq-160k	71411-NeuN--RNA-seq-80K	447726	0.495861	0.334748	1039	Glia	BM-10	1555	Glia	BM-10
71408-NeuN--RNA-seq-160k	71412-NeuN-RNA-seq-40K	325201	0.360164	0.203733	1039	Glia	BM-10	1566	Neuron	BM-10
71408-NeuN--RNA-seq-160k	71412-NeuN--RNA-seq-80K	367549	0.453696	0.27862	1039	Glia	BM-10	1566	Glia	BM-10
71408-NeuN--RNA-seq-160k	71413-NeuN--RNA-seq-160K	420772	0.509742	0.328213	1039	Glia	BM-10	1640	Glia	BM-10
71408-NeuN--RNA-seq-160k	71413-NeuN-RNA-seq-40K	316547	0.350579	0.212722	1039	Glia	BM-10	1640	Neuron	BM-10
71408-NeuN--RNA-seq-160k	71414-NeuN-RNA-seq-40K	309606	0.342892	0.205896	1039	Glia	BM-10	1645	Neuron	BM-10
71408-NeuN--RNA-seq-160k	71414-NeuN--RNA-seq	417203	0.521263	0.33109	1039	Glia	BM-10	1645	Glia	BM-10
71408-NeuN--RNA-seq-160k	71415-NeuN-RNA-seq-40K-Elute-lib-in-18ul	179682	0.347947	0.147373	1039	Glia	BM-10	1690	Neuron	BM-10
71408-NeuN--RNA-seq-160k	71415-NeuN--RNA-seq-80K	223450	0.500059	0.201139	1039	Glia	BM-10	1690	Glia	BM-10
71408-NeuN--RNA-seq-160k	71416-NeuN-RNA-seq-40K	282263	0.312609	0.18665	1039	Glia	BM-10	2010	Neuron	BM-10
71408-NeuN--RNA-seq-160k	71416-NeuN--RNA-seq-80K	425240	0.470958	0.298845	1039	Glia	BM-10	2010	Glia	BM-10
71408-NeuN--RNA-seq-160k	71417-NeuN--RNA-seq-160K-Elute-lib-in-15ul	296925	0.615057	0.278024	1039	Glia	BM-10	1004	Glia	BM-22
71408-NeuN--RNA-seq-160k	71417-NeuN-RNA-seq-40K	217210	0.356283	0.170518	1039	Glia	BM-10	1004	Neuron	BM-22
71408-NeuN--RNA-seq-160k	71418-NeuN--RNA-seq-160K-Elute-lib-in-18ul	525791	0.582319	0.375737	1039	Glia	BM-10	1039	Glia	BM-22
71408-NeuN--RNA-seq-160k	71418-NeuN-RNA-seq-40K	310048	0.343381	0.208522	1039	Glia	BM-10	1039	Neuron	BM-22
71408-NeuN--RNA-seq-160k	71419-NeuN-RNA-seq-40K	409423	0.45344	0.195861	1039	Glia	BM-10	1401	Neuron	BM-22
71408-NeuN--RNA-seq-160k	71419-NeuN--RNA-seq-80K	409848	0.461813	0.300919	1039	Glia	BM-10	1401	Glia	BM-22
71408-NeuN--RNA-seq-160k	71420-NeuN--RNA-seq	366684	0.555529	0.311349	1039	Glia	BM-10	1411	Glia	BM-22
71408-NeuN--RNA-seq-160k	71420-NeuN-RNA-seq	299433	0.340312	0.204915	1039	Glia	BM-10	1411	Neuron	BM-22
71408-NeuN--RNA-seq-160k	71421-NeuN--RNA-seq-160K	490622	0.543369	0.335248	1039	Glia	BM-10	1555	Glia	BM-22
71408-NeuN--RNA-seq-160k	71421-NeuN-RNA-seq-40K	352731	0.390653	0.216024	1039	Glia	BM-10	1555	Neuron	BM-22
71408-NeuN--RNA-seq-160k	71422-NeuN-RNA-seq-40K	322611	0.357295	0.204725	1039	Glia	BM-10	1566	Neuron	BM-22
71408-NeuN--RNA-seq-160k	71422-NeuN--RNA-seq	624098	0.691195	0.279165	1039	Glia	BM-10	1566	Glia	BM-22
71408-NeuN--RNA-seq-160k	71423-NeuN-RNA-seq-40K	322140	0.356773	0.209661	1039	Glia	BM-10	1640	Neuron	BM-22
71408-NeuN--RNA-seq-160k	71423-NeuN--RNA-seq-80K	460608	0.510128	0.323134	1039	Glia	BM-10	1640	Glia	BM-22
71408-NeuN--RNA-seq-160k	71424-NeuN--RNA-seq-160K	400931	0.529977	0.325217	1039	Glia	BM-10	1645	Glia	BM-22
71408-NeuN--RNA-seq-160k	71424-NeuN-RNA-seq-40K	317371	0.351492	0.193924	1039	Glia	BM-10	1645	Neuron	BM-22
71408-NeuN--RNA-seq-160k	71425-NeuN--RNA-seq-160K	219562	0.476573	0.194267	1039	Glia	BM-10	1690	Glia	BM-22
71408-NeuN--RNA-seq-160k	71425-NeuN-RNA-seq-40K	163676	0.339129	0.136016	1039	Glia	BM-10	1690	Neuron	BM-22
71408-NeuN--RNA-seq-160k	71426-NeuN-RNA-seq-40K	271583	0.345526	0.195062	1039	Glia	BM-10	2010	Neuron	BM-22
71408-NeuN--RNA-seq-160k	71426-NeuN--RNA-seq-80K	331902	0.517927	0.277549	1039	Glia	BM-10	2010	Glia	BM-22
71408-NeuN--RNA-seq-160k	71427-NeuN--RNAseq	122325	0.615469	0.126381	1039	Glia	BM-10	1004	Glia	BM-36
71408-NeuN--RNA-seq-160k	71427-NeuN-RNAseq	119758	0.348871	0.107572	1039	Glia	BM-10	1004	Neuron	BM-36
71408-NeuN--RNA-seq-160k	71428-NeuN--RNA-seq-160K	452258	0.528735	0.35219	1039	Glia	BM-10	1039	Glia	BM-36
71408-NeuN--RNA-seq-160k	71428-NeuN-RNA-seq-40K	321739	0.356329	0.205591	1039	Glia	BM-10	1039	Neuron	BM-36
71408-NeuN--RNA-seq-160k	71429-NeuN-RNA-seq-40K	276988	0.307947	0.184765	1039	Glia	BM-10	1401	Neuron	BM-36
71408-NeuN--RNA-seq-160k	71429-NeuN--RNA-seq-80K-elute-16ul	461719	0.511359	0.319619	1039	Glia	BM-10	1401	Glia	BM-36
71408-NeuN--RNA-seq-160k	71430-NeuN-RNA-seq-40K	263628	0.330614	0.185613	1039	Glia	BM-10	1411	Neuron	BM-36
71408-NeuN--RNA-seq-160k	71430-NeuN--RNA-seq-80K	340897	0.507962	0.28127	1039	Glia	BM-10	1411	Glia	BM-36
71408-NeuN--RNA-seq-160k	71431-NeuN-RNA-seq-40K	301000	0.333361	0.185882	1039	Glia	BM-10	1555	Neuron	BM-36
71408-NeuN--RNA-seq-160k	71431-NeuN--RNA-seq-80K	601223	0.665861	0.279417	1039	Glia	BM-10	1555	Glia	BM-36
71408-NeuN--RNA-seq-160k	71432-NeuNminus-RNAseq	134639	0.502852	0.131548	1039	Glia	BM-10	1566	Glia	BM-36
71408-NeuN--RNA-seq-160k	71432-NeuNplus-RNAseq	162955	0.33744	0.135075	1039	Glia	BM-10	1566	Neuron	BM-36
71408-NeuN--RNA-seq-160k	71433-NeuN--RNA-seq	523127	0.579369	0.340355	1039	Glia	BM-10	1640	Glia	BM-36
71408-NeuN--RNA-seq-160k	71433-NeuN-RNA-seq	407663	0.451491	0.22108	1039	Glia	BM-10	1640	Neuron	BM-36
71408-NeuN--RNA-seq-160k	71434-NeuN--RNA-seq-160K	307128	0.517385	0.261646	1039	Glia	BM-10	1645	Glia	BM-36
71408-NeuN--RNA-seq-160k	71434-NeuN-RNA-seq-40K	535128	0.59266	0.209349	1039	Glia	BM-10	1645	Neuron	BM-36
71408-NeuN--RNA-seq-160k	71435-NeuN-RNA-seq-40K	237964	0.294496	0.163622	1039	Glia	BM-10	1690	Neuron	BM-36
71408-NeuN--RNA-seq-160k	71435-NeuN--RNA-seq-80K	236692	0.4343	0.197413	1039	Glia	BM-10	1690	Glia	BM-36
71408-NeuN--RNA-seq-160k	71436-NeuN-RNA-seq-40K	271520	0.350144	0.196497	1039	Glia	BM-10	2010	Neuron	BM-36
71408-NeuN--RNA-seq-160k	71436-NeuN--RNA-seq-80K	434926	0.494603	0.328332	1039	Glia	BM-10	2010	Glia	BM-36
71408-NeuN--RNA-seq-160k	71437-NeuN-RNA-seq-40K	304162	0.336863	0.204328	1039	Glia	BM-10	1004	Neuron	BM-44
71408-NeuN--RNA-seq-160k	71437-NeuN--RNA-seq-80K	304072	0.520632	0.260094	1039	Glia	BM-10	1004	Glia	BM-44
71408-NeuN--RNA-seq-160k	71438-NeuN--RNAseq	103730	0.64775	0.109489	1039	Glia	BM-10	1039	Glia	BM-44
71408-NeuN--RNA-seq-160k	71438-NeuN-RNAseq	242891	0.316215	0.171917	1039	Glia	BM-10	1039	Neuron	BM-44
71408-NeuN--RNA-seq-160k	71439-NeuN-RNA-seq-40K	338750	0.375169	0.19637	1039	Glia	BM-10	1401	Neuron	BM-44
71408-NeuN--RNA-seq-160k	71439-NeuN--RNA-seq-80K---2nd-time-from-7-12-17-prep	289815	0.520126	0.250247	1039	Glia	BM-10	1401	Glia	BM-44
71408-NeuN--RNA-seq-160k	71440-NeuN-RNA-seq-40K	301890	0.334346	0.202657	1039	Glia	BM-10	1411	Neuron	BM-44
71408-NeuN--RNA-seq-160k	71440-NeuN--RNA-seq	448554	0.496778	0.312234	1039	Glia	BM-10	1411	Glia	BM-44
71408-NeuN--RNA-seq-160k	71441-NeuN--RNA-seq-Elute-lib-in-12ul	266409	0.559272	0.243047	1039	Glia	BM-10	1555	Glia	BM-44
71408-NeuN--RNA-seq-160k	71441-NeuN-RNA-seq	259074	0.352924	0.190942	1039	Glia	BM-10	1555	Neuron	BM-44
71408-NeuN--RNA-seq-160k	71442-NeuN-RNA-seq-40K-Elute-lib-in-18ul	325949	0.360992	0.20821	1039	Glia	BM-10	1566	Neuron	BM-44
71408-NeuN--RNA-seq-160k	71442-NeuN-RNA-seq-40K	180836	0.321273	0.142135	1039	Glia	BM-10	1566	Neuron	BM-44
71408-NeuN--RNA-seq-160k	71442-NeuN--RNA-seq-80K	446477	0.494478	0.305901	1039	Glia	BM-10	1566	Glia	BM-44
71408-NeuN--RNA-seq-160k	71443-NeuN-RNA-seq-40K	332293	0.368018	0.214118	1039	Glia	BM-10	1640	Neuron	BM-44
71408-NeuN--RNA-seq-160k	71443-NeuN--RNA-seq-80K-elute16ul	409623	0.51341	0.322593	1039	Glia	BM-10	1640	Glia	BM-44
71408-NeuN--RNA-seq-160k	71444-NeuN--RNA-seq-80K-remake-libr-elute-16ul	40016	0.529698	0.0431456	1039	Glia	BM-10	1645	Glia	BM-44
71408-NeuN--RNA-seq-160k	71444-NeuN-RNA-seq	247982	0.379181	0.191402	1039	Glia	BM-10	1645	Neuron	BM-44
71408-NeuN--RNA-seq-160k	71445-NeuN--RNA-seq-160K-re-isolated-RNA-on-7-18-17	291414	0.43066	0.228961	1039	Glia	BM-10	1690	Glia	BM-44
71408-NeuN--RNA-seq-160k	71445-NeuN-RNA-seq-40K	200612	0.302166	0.148587	1039	Glia	BM-10	1690	Neuron	BM-44
71408-NeuN--RNA-seq-160k	71446-NeuN--RNA-seq-160K	341893	0.547594	0.293338	1039	Glia	BM-10	2010	Glia	BM-44
71408-NeuN--RNA-seq-160k	71446-NeuN-RNA-seq-40K	223509	0.358696	0.174491	1039	Glia	BM-10	2010	Neuron	BM-44
71408-NeuN--RNA-seq-160k	71447-NeuN--RNA-seq-160K	476613	0.527854	0.339421	1039	Glia	BM-10	1004	Glia	BM-17
71408-NeuN--RNA-seq-160k	71447-NeuN-RNA-seq-40K	273480	0.346548	0.196207	1039	Glia	BM-10	1004	Neuron	BM-17
71408-NeuN--RNA-seq-160k	71448-NeuN--RNA-seq-160K	484223	0.536282	0.363204	1039	Glia	BM-10	1039	Glia	BM-17
71408-NeuN--RNA-seq-160k	71448-NeuN-RNA-seq-40K	456430	0.505501	0.219557	1039	Glia	BM-10	1039	Neuron	BM-17
71408-NeuN--RNA-seq-160k	71449-NeuN--RNAseq	96875	0.584369	0.100845	1039	Glia	BM-10	1401	Glia	BM-17
71408-NeuN--RNA-seq-160k	71449-NeuN-RNAseq	166081	0.323397	0.134659	1039	Glia	BM-10	1401	Neuron	BM-17
71408-NeuN--RNA-seq-160k	71450-NeuN-RNA-seq-40K	284425	0.333591	0.195887	1039	Glia	BM-10	1411	Neuron	BM-17
71408-NeuN--RNA-seq-160k	71450-NeuN--RNA-seq-80K	446690	0.494714	0.310631	1039	Glia	BM-10	1411	Glia	BM-17
71408-NeuN--RNA-seq-160k	71451-NeuN--RNA-seq-160K-Elute-lib-in-18ul	476662	0.527908	0.331078	1039	Glia	BM-10	1555	Glia	BM-17
71408-NeuN--RNA-seq-160k	71451-NeuN-RNA-seq-40K	309826	0.343136	0.211251	1039	Glia	BM-10	1555	Neuron	BM-17
71408-NeuN--RNA-seq-160k	71451-NeuN--RNA-seq-80K	203285	0.542545	0.191367	1039	Glia	BM-10	1555	Glia	BM-17
71408-NeuN--RNA-seq-160k	71452-NeuN-RNA-seq-40K	381019	0.421983	0.216447	1039	Glia	BM-10	1566	Neuron	BM-17
71408-NeuN--RNA-seq-160k	71452-NeuN--RNA-seq-80K	402807	0.446113	0.281587	1039	Glia	BM-10	1566	Glia	BM-17
71408-NeuN--RNA-seq-160k	71453-NeuN-RNA-seq-40K	356875	0.395243	0.206147	1039	Glia	BM-10	1640	Neuron	BM-17
71408-NeuN--RNA-seq-160k	71453-NeuN--RNA-seq-80K	549033	0.60806	0.33269	1039	Glia	BM-10	1640	Glia	BM-17
71408-NeuN--RNA-seq-160k	71455-NeuN-RNA-seq-40K	162646	0.29416	0.12699	1039	Glia	BM-10	1690	Neuron	BM-17
71408-NeuN--RNA-seq-160k	71455-NeuN--RNA-seq-80K	308476	0.466008	0.248965	1039	Glia	BM-10	1690	Glia	BM-17
71408-NeuN--RNA-seq-160k	71456-NeuN-RNA-seq-40K	326287	0.361366	0.208218	1039	Glia	BM-10	2010	Neuron	BM-17
71408-NeuN--RNA-seq-160k	71456-NeuN--RNA-seq-80K	470086	0.520625	0.331007	1039	Glia	BM-10	2010	Glia	BM-17
71409-NeuN--RNA-seq-80K	71410-NeuN-RNA-seq-40K	253061	0.325584	0.194738	1401	Glia	BM-10	1411	Neuron	BM-10
71409-NeuN--RNA-seq-80K	71410-NeuN--RNA-seq	323248	0.461596	0.285046	1401	Glia	BM-10	1411	Glia	BM-10
71409-NeuN--RNA-seq-80K	71411-NeuN-RNA-seq-40K-Elute-lib-in-18ul	286999	0.369248	0.20837	1401	Glia	BM-10	1555	Neuron	BM-10
71409-NeuN--RNA-seq-80K	71411-NeuN--RNA-seq-80K	395260	0.508535	0.312272	1401	Glia	BM-10	1555	Glia	BM-10
71409-NeuN--RNA-seq-80K	71412-NeuN-RNA-seq-40K	301170	0.38748	0.201313	1401	Glia	BM-10	1566	Neuron	BM-10
71409-NeuN--RNA-seq-80K	71412-NeuN--RNA-seq-80K	340157	0.43764	0.27828	1401	Glia	BM-10	1566	Glia	BM-10
71409-NeuN--RNA-seq-80K	71413-NeuN--RNA-seq-160K	373200	0.480153	0.309615	1401	Glia	BM-10	1640	Glia	BM-10
71409-NeuN--RNA-seq-80K	71413-NeuN-RNA-seq-40K	288394	0.371043	0.207178	1401	Glia	BM-10	1640	Neuron	BM-10
71409-NeuN--RNA-seq-80K	71414-NeuN-RNA-seq-40K	283785	0.365113	0.201938	1401	Glia	BM-10	1645	Neuron	BM-10
71409-NeuN--RNA-seq-80K	71414-NeuN--RNA-seq	365937	0.470808	0.308251	1401	Glia	BM-10	1645	Glia	BM-10
71409-NeuN--RNA-seq-80K	71415-NeuN-RNA-seq-40K-Elute-lib-in-18ul	175797	0.340424	0.159975	1401	Glia	BM-10	1690	Neuron	BM-10
71409-NeuN--RNA-seq-80K	71415-NeuN--RNA-seq-80K	213663	0.478157	0.214414	1401	Glia	BM-10	1690	Glia	BM-10
71409-NeuN--RNA-seq-80K	71416-NeuN-RNA-seq-40K	252002	0.324221	0.177678	1401	Glia	BM-10	2010	Neuron	BM-10
71409-NeuN--RNA-seq-80K	71416-NeuN--RNA-seq-80K	366248	0.471208	0.269751	1401	Glia	BM-10	2010	Glia	BM-10
71409-NeuN--RNA-seq-80K	71417-NeuN--RNA-seq-160K-Elute-lib-in-15ul	264436	0.547759	0.270867	1401	Glia	BM-10	1004	Glia	BM-22
71409-NeuN--RNA-seq-80K	71417-NeuN-RNA-seq-40K	198505	0.325602	0.169907	1401	Glia	BM-10	1004	Neuron	BM-22
71409-NeuN--RNA-seq-80K	71418-NeuN--RNA-seq-160K-Elute-lib-in-18ul	431224	0.554805	0.314828	1401	Glia	BM-10	1039	Glia	BM-22
71409-NeuN--RNA-seq-80K	71418-NeuN-RNA-seq-40K	276036	0.355143	0.197637	1401	Glia	BM-10	1039	Neuron	BM-22
71409-NeuN--RNA-seq-80K	71419-NeuN-RNA-seq-40K	378578	0.487072	0.189573	1401	Glia	BM-10	1401	Neuron	BM-22
71409-NeuN--RNA-seq-80K	71419-NeuN--RNA-seq-80K	386069	0.49671	0.306026	1401	Glia	BM-10	1401	Glia	BM-22
71409-NeuN--RNA-seq-80K	71420-NeuN--RNA-seq	323586	0.490235	0.295078	1401	Glia	BM-10	1411	Glia	BM-22
71409-NeuN--RNA-seq-80K	71420-NeuN-RNA-seq	270478	0.347992	0.198007	1401	Glia	BM-10	1411	Neuron	BM-22
71409-NeuN--RNA-seq-80K	71421-NeuN--RNA-seq-160K	433601	0.557863	0.310543	1401	Glia	BM-10	1555	Glia	BM-22
71409-NeuN--RNA-seq-80K	71421-NeuN-RNA-seq-40K	323213	0.41584	0.210133	1401	Glia	BM-10	1555	Neuron	BM-22
71409-NeuN--RNA-seq-80K	71422-NeuN-RNA-seq-40K	300606	0.386754	0.203992	1401	Glia	BM-10	1566	Neuron	BM-22
71409-NeuN--RNA-seq-80K	71422-NeuN--RNA-seq	548510	0.705703	0.250809	1401	Glia	BM-10	1566	Glia	BM-22
71409-NeuN--RNA-seq-80K	71423-NeuN-RNA-seq-40K	293792	0.377988	0.203935	1401	Glia	BM-10	1640	Neuron	BM-22
71409-NeuN--RNA-seq-80K	71423-NeuN--RNA-seq-80K	403528	0.519172	0.297082	1401	Glia	BM-10	1640	Glia	BM-22
71409-NeuN--RNA-seq-80K	71424-NeuN--RNA-seq-160K	355215	0.469546	0.307729	1401	Glia	BM-10	1645	Glia	BM-22
71409-NeuN--RNA-seq-80K	71424-NeuN-RNA-seq-40K	290754	0.374079	0.188926	1401	Glia	BM-10	1645	Neuron	BM-22
71409-NeuN--RNA-seq-80K	71425-NeuN--RNA-seq-160K	211793	0.45971	0.208918	1401	Glia	BM-10	1690	Glia	BM-22
71409-NeuN--RNA-seq-80K	71425-NeuN-RNA-seq-40K	161396	0.334405	0.149244	1401	Glia	BM-10	1690	Neuron	BM-22
71409-NeuN--RNA-seq-80K	71426-NeuN-RNA-seq-40K	238456	0.306793	0.183258	1401	Glia	BM-10	2010	Neuron	BM-22
71409-NeuN--RNA-seq-80K	71426-NeuN--RNA-seq-80K	287731	0.448999	0.257872	1401	Glia	BM-10	2010	Glia	BM-22
71409-NeuN--RNA-seq-80K	71427-NeuN--RNAseq	115433	0.580792	0.13571	1401	Glia	BM-10	1004	Glia	BM-36
71409-NeuN--RNA-seq-80K	71427-NeuN-RNAseq	116707	0.339983	0.117634	1401	Glia	BM-10	1004	Neuron	BM-36
71409-NeuN--RNA-seq-80K	71428-NeuN--RNA-seq-160K	376597	0.484523	0.304794	1401	Glia	BM-10	1039	Glia	BM-36
71409-NeuN--RNA-seq-80K	71428-NeuN-RNA-seq-40K	286959	0.369196	0.194481	1401	Glia	BM-10	1039	Neuron	BM-36
71409-NeuN--RNA-seq-80K	71429-NeuN-RNA-seq-40K	268129	0.34497	0.193765	1401	Glia	BM-10	1401	Neuron	BM-36
71409-NeuN--RNA-seq-80K	71429-NeuN--RNA-seq-80K-elute-16ul	432529	0.556484	0.320494	1401	Glia	BM-10	1401	Glia	BM-36
71409-NeuN--RNA-seq-80K	71430-NeuN-RNA-seq-40K	245498	0.315853	0.1868	1401	Glia	BM-10	1411	Neuron	BM-36
71409-NeuN--RNA-seq-80K	71430-NeuN--RNA-seq-80K	310129	0.462116	0.277261	1401	Glia	BM-10	1411	Glia	BM-36
71409-NeuN--RNA-seq-80K	71431-NeuN-RNA-seq-40K	280937	0.361449	0.185418	1401	Glia	BM-10	1555	Neuron	BM-36
71409-NeuN--RNA-seq-80K	71431-NeuN--RNA-seq-80K	521657	0.671155	0.247576	1401	Glia	BM-10	1555	Glia	BM-36
71409-NeuN--RNA-seq-80K	71432-NeuNminus-RNAseq	132212	0.493787	0.146623	1401	Glia	BM-10	1566	Glia	BM-36
71409-NeuN--RNA-seq-80K	71432-NeuNplus-RNAseq	162415	0.336322	0.150005	1401	Glia	BM-10	1566	Neuron	BM-36
71409-NeuN--RNA-seq-80K	71433-NeuN--RNA-seq	455034	0.585439	0.307272	1401	Glia	BM-10	1640	Glia	BM-36
71409-NeuN--RNA-seq-80K	71433-NeuN-RNA-seq	363205	0.467293	0.205875	1401	Glia	BM-10	1640	Neuron	BM-36
71409-NeuN--RNA-seq-80K	71434-NeuN--RNA-seq-160K	277763	0.467917	0.257431	1401	Glia	BM-10	1645	Glia	BM-36
71409-NeuN--RNA-seq-80K	71434-NeuN-RNA-seq-40K	470470	0.605298	0.188445	1401	Glia	BM-10	1645	Neuron	BM-36
71409-NeuN--RNA-seq-80K	71435-NeuN-RNA-seq-40K	229391	0.29513	0.171352	1401	Glia	BM-10	1690	Neuron	BM-36
71409-NeuN--RNA-seq-80K	71435-NeuN--RNA-seq-80K	226520	0.415636	0.208788	1401	Glia	BM-10	1690	Glia	BM-36
71409-NeuN--RNA-seq-80K	71436-NeuN-RNA-seq-40K	243058	0.31344	0.188996	1401	Glia	BM-10	2010	Neuron	BM-36
71409-NeuN--RNA-seq-80K	71436-NeuN--RNA-seq-80K	374414	0.481714	0.29693	1401	Glia	BM-10	2010	Glia	BM-36
71409-NeuN--RNA-seq-80K	71437-NeuN-RNA-seq-40K	275508	0.354464	0.197775	1401	Glia	BM-10	1004	Neuron	BM-44
71409-NeuN--RNA-seq-80K	71437-NeuN--RNA-seq-80K	268393	0.459542	0.248386	1401	Glia	BM-10	1004	Glia	BM-44
71409-NeuN--RNA-seq-80K	71438-NeuN--RNAseq	93768	0.585541	0.112547	1401	Glia	BM-10	1039	Glia	BM-44
71409-NeuN--RNA-seq-80K	71438-NeuN-RNAseq	222806	0.290066	0.170249	1401	Glia	BM-10	1039	Neuron	BM-44
71409-NeuN--RNA-seq-80K	71439-NeuN-RNA-seq-40K	320154	0.411904	0.197694	1401	Glia	BM-10	1401	Neuron	BM-44
71409-NeuN--RNA-seq-80K	71439-NeuN--RNA-seq-80K---2nd-time-from-7-12-17-prep	279593	0.50178	0.267778	1401	Glia	BM-10	1401	Glia	BM-44
71409-NeuN--RNA-seq-80K	71440-NeuN-RNA-seq-40K	273987	0.352507	0.196639	1401	Glia	BM-10	1411	Neuron	BM-44
71409-NeuN--RNA-seq-80K	71440-NeuN--RNA-seq	397640	0.511597	0.291676	1401	Glia	BM-10	1411	Glia	BM-44
71409-NeuN--RNA-seq-80K	71441-NeuN--RNA-seq-Elute-lib-in-12ul	245416	0.515201	0.247171	1401	Glia	BM-10	1555	Glia	BM-44
71409-NeuN--RNA-seq-80K	71441-NeuN-RNA-seq	240997	0.328298	0.192692	1401	Glia	BM-10	1555	Neuron	BM-44
71409-NeuN--RNA-seq-80K	71442-NeuN-RNA-seq-40K-Elute-lib-in-18ul	300072	0.386067	0.204528	1401	Glia	BM-10	1566	Neuron	BM-44
71409-NeuN--RNA-seq-80K	71442-NeuN-RNA-seq-40K	175513	0.311816	0.152171	1401	Glia	BM-10	1566	Neuron	BM-44
71409-NeuN--RNA-seq-80K	71442-NeuN--RNA-seq-80K	405422	0.521609	0.294555	1401	Glia	BM-10	1566	Glia	BM-44
71409-NeuN--RNA-seq-80K	71443-NeuN-RNA-seq-40K	302840	0.389629	0.20783	1401	Glia	BM-10	1640	Neuron	BM-44
71409-NeuN--RNA-seq-80K	71443-NeuN--RNA-seq-80K-elute16ul	364996	0.469597	0.306669	1401	Glia	BM-10	1640	Glia	BM-44
71409-NeuN--RNA-seq-80K	71444-NeuN--RNA-seq-80K-remake-libr-elute-16ul	38176	0.505341	0.0474183	1401	Glia	BM-10	1645	Glia	BM-44
71409-NeuN--RNA-seq-80K	71444-NeuN-RNA-seq	227694	0.34816	0.191069	1401	Glia	BM-10	1645	Neuron	BM-44
71409-NeuN--RNA-seq-80K	71445-NeuN--RNA-seq-160K-re-isolated-RNA-on-7-18-17	275021	0.406434	0.23608	1401	Glia	BM-10	1690	Glia	BM-44
71409-NeuN--RNA-seq-80K	71445-NeuN-RNA-seq-40K	197759	0.297869	0.16094	1401	Glia	BM-10	1690	Neuron	BM-44
71409-NeuN--RNA-seq-80K	71446-NeuN--RNA-seq-160K	298809	0.478588	0.275554	1401	Glia	BM-10	2010	Glia	BM-44
71409-NeuN--RNA-seq-80K	71446-NeuN-RNA-seq-40K	199363	0.319946	0.16883	1401	Glia	BM-10	2010	Neuron	BM-44
71409-NeuN--RNA-seq-80K	71447-NeuN--RNA-seq-160K	414503	0.533292	0.308849	1401	Glia	BM-10	1004	Glia	BM-17
71409-NeuN--RNA-seq-80K	71447-NeuN-RNA-seq-40K	250084	0.321754	0.193412	1401	Glia	BM-10	1004	Neuron	BM-17
71409-NeuN--RNA-seq-80K	71448-NeuN--RNA-seq-160K	403766	0.519478	0.313133	1401	Glia	BM-10	1039	Glia	BM-17
71409-NeuN--RNA-seq-80K	71448-NeuN-RNA-seq-40K	393712	0.506543	0.195161	1401	Glia	BM-10	1039	Neuron	BM-17
71409-NeuN--RNA-seq-80K	71449-NeuN--RNAseq	98419	0.593683	0.117884	1401	Glia	BM-10	1401	Glia	BM-17
71409-NeuN--RNA-seq-80K	71449-NeuN-RNAseq	166956	0.3251	0.150647	1401	Glia	BM-10	1401	Neuron	BM-17
71409-NeuN--RNA-seq-80K	71450-NeuN-RNA-seq-40K	263114	0.338518	0.195032	1401	Glia	BM-10	1411	Neuron	BM-17
71409-NeuN--RNA-seq-80K	71450-NeuN--RNA-seq-80K	395410	0.508728	0.289662	1401	Glia	BM-10	1411	Glia	BM-17
71409-NeuN--RNA-seq-80K	71451-NeuN--RNA-seq-160K-Elute-lib-in-18ul	422937	0.544143	0.308885	1401	Glia	BM-10	1555	Glia	BM-17
71409-NeuN--RNA-seq-80K	71451-NeuN-RNA-seq-40K	284468	0.365992	0.20798	1401	Glia	BM-10	1555	Neuron	BM-17
71409-NeuN--RNA-seq-80K	71451-NeuN--RNA-seq-80K	192304	0.513238	0.202629	1401	Glia	BM-10	1555	Glia	BM-17
71409-NeuN--RNA-seq-80K	71452-NeuN-RNA-seq-40K	347267	0.446788	0.20796	1401	Glia	BM-10	1566	Neuron	BM-17
71409-NeuN--RNA-seq-80K	71452-NeuN--RNA-seq-80K	369024	0.47478	0.275379	1401	Glia	BM-10	1566	Glia	BM-17
71409-NeuN--RNA-seq-80K	71453-NeuN-RNA-seq-40K	324722	0.417782	0.198109	1401	Glia	BM-10	1640	Neuron	BM-17
71409-NeuN--RNA-seq-80K	71453-NeuN--RNA-seq-80K	475813	0.612173	0.297515	1401	Glia	BM-10	1640	Glia	BM-17
71409-NeuN--RNA-seq-80K	71455-NeuN-RNA-seq-40K	160033	0.289434	0.138058	1401	Glia	BM-10	1690	Neuron	BM-17
71409-NeuN--RNA-seq-80K	71455-NeuN--RNA-seq-80K	286151	0.432282	0.25164	1401	Glia	BM-10	1690	Glia	BM-17
71409-NeuN--RNA-seq-80K	71456-NeuN-RNA-seq-40K	287455	0.369835	0.194008	1401	Glia	BM-10	2010	Neuron	BM-17
71409-NeuN--RNA-seq-80K	71456-NeuN--RNA-seq-80K	400919	0.515815	0.293688	1401	Glia	BM-10	2010	Glia	BM-17
71410-NeuN--RNA-seq	71411-NeuN-RNA-seq-40K-Elute-lib-in-18ul	276490	0.394826	0.211157	1411	Glia	BM-10	1555	Neuron	BM-10
71410-NeuN--RNA-seq	71411-NeuN--RNA-seq-80K	369512	0.527661	0.304615	1411	Glia	BM-10	1555	Glia	BM-10
71410-NeuN--RNA-seq	71412-NeuN-RNA-seq-40K	294072	0.419933	0.206415	1411	Glia	BM-10	1566	Neuron	BM-10
71410-NeuN--RNA-seq	71412-NeuN--RNA-seq-80K	334634	0.477855	0.291132	1411	Glia	BM-10	1566	Glia	BM-10
71410-NeuN--RNA-seq	71413-NeuN--RNA-seq-160K	360849	0.51529	0.31674	1411	Glia	BM-10	1640	Glia	BM-10
71410-NeuN--RNA-seq	71413-NeuN-RNA-seq-40K	282786	0.403817	0.214368	1411	Glia	BM-10	1640	Neuron	BM-10
71410-NeuN--RNA-seq	71414-NeuN-RNA-seq-40K	275052	0.392773	0.205942	1411	Glia	BM-10	1645	Neuron	BM-10
71410-NeuN--RNA-seq	71414-NeuN--RNA-seq	343779	0.490914	0.304003	1411	Glia	BM-10	1645	Glia	BM-10
71410-NeuN--RNA-seq	71415-NeuN-RNA-seq-40K-Elute-lib-in-18ul	172358	0.333765	0.168338	1411	Glia	BM-10	1690	Neuron	BM-10
71410-NeuN--RNA-seq	71415-NeuN--RNA-seq-80K	215841	0.483031	0.23567	1411	Glia	BM-10	1690	Glia	BM-10
71410-NeuN--RNA-seq	71416-NeuN-RNA-seq-40K	255193	0.364414	0.190919	1411	Glia	BM-10	2010	Neuron	BM-10
71410-NeuN--RNA-seq	71416-NeuN--RNA-seq-80K	348191	0.497215	0.268392	1411	Glia	BM-10	2010	Glia	BM-10
71410-NeuN--RNA-seq	71417-NeuN--RNA-seq-160K-Elute-lib-in-15ul	253948	0.526034	0.27959	1411	Glia	BM-10	1004	Glia	BM-22
71410-NeuN--RNA-seq	71417-NeuN-RNA-seq-40K	199417	0.327098	0.183128	1411	Glia	BM-10	1004	Neuron	BM-22
71410-NeuN--RNA-seq	71418-NeuN--RNA-seq-160K-Elute-lib-in-18ul	393948	0.562555	0.296529	1411	Glia	BM-10	1039	Glia	BM-22
71410-NeuN--RNA-seq	71418-NeuN-RNA-seq-40K	268127	0.382884	0.202187	1411	Glia	BM-10	1039	Neuron	BM-22
71410-NeuN--RNA-seq	71419-NeuN-RNA-seq-40K	355767	0.508033	0.183256	1411	Glia	BM-10	1401	Neuron	BM-22
71410-NeuN--RNA-seq	71419-NeuN--RNA-seq-80K	348992	0.498359	0.286018	1411	Glia	BM-10	1401	Glia	BM-22
71410-NeuN--RNA-seq	71420-NeuN--RNA-seq	314537	0.476526	0.306208	1411	Glia	BM-10	1411	Glia	BM-22
71410-NeuN--RNA-seq	71420-NeuN-RNA-seq	279961	0.399783	0.219052	1411	Glia	BM-10	1411	Neuron	BM-22
71410-NeuN--RNA-seq	71421-NeuN--RNA-seq-160K	403812	0.576641	0.299654	1411	Glia	BM-10	1555	Glia	BM-22
71410-NeuN--RNA-seq	71421-NeuN-RNA-seq-40K	309383	0.441797	0.209964	1411	Glia	BM-10	1555	Neuron	BM-22
71410-NeuN--RNA-seq	71422-NeuN-RNA-seq-40K	292598	0.417828	0.208527	1411	Glia	BM-10	1566	Neuron	BM-22
71410-NeuN--RNA-seq	71422-NeuN--RNA-seq	513401	0.733134	0.239503	1411	Glia	BM-10	1566	Glia	BM-22
71410-NeuN--RNA-seq	71423-NeuN-RNA-seq-40K	285401	0.407551	0.208239	1411	Glia	BM-10	1640	Neuron	BM-22
71410-NeuN--RNA-seq	71423-NeuN--RNA-seq-80K	375490	0.536198	0.287097	1411	Glia	BM-10	1640	Glia	BM-22
71410-NeuN--RNA-seq	71424-NeuN--RNA-seq-160K	327109	0.46711	0.296305	1411	Glia	BM-10	1645	Glia	BM-22
71410-NeuN--RNA-seq	71424-NeuN-RNA-seq-40K	279061	0.398497	0.189552	1411	Glia	BM-10	1645	Neuron	BM-22
71410-NeuN--RNA-seq	71425-NeuN--RNA-seq-160K	210940	0.457859	0.225326	1411	Glia	BM-10	1690	Glia	BM-22
71410-NeuN--RNA-seq	71425-NeuN-RNA-seq-40K	158591	0.328593	0.157681	1411	Glia	BM-10	1690	Neuron	BM-22
71410-NeuN--RNA-seq	71426-NeuN-RNA-seq-40K	243485	0.347695	0.199952	1411	Glia	BM-10	2010	Neuron	BM-22
71410-NeuN--RNA-seq	71426-NeuN--RNA-seq-80K	278916	0.435243	0.266612	1411	Glia	BM-10	2010	Glia	BM-22
71410-NeuN--RNA-seq	71427-NeuN--RNAseq	107412	0.540435	0.137681	1411	Glia	BM-10	1004	Glia	BM-36
71410-NeuN--RNA-seq	71427-NeuN-RNAseq	115468	0.336374	0.126209	1411	Glia	BM-10	1004	Neuron	BM-36
71410-NeuN--RNA-seq	71428-NeuN--RNA-seq-160K	349780	0.499484	0.295438	1411	Glia	BM-10	1039	Glia	BM-36
71410-NeuN--RNA-seq	71428-NeuN-RNA-seq-40K	284423	0.406154	0.203219	1411	Glia	BM-10	1039	Neuron	BM-36
71410-NeuN--RNA-seq	71429-NeuN-RNA-seq-40K	252963	0.36123	0.191568	1411	Glia	BM-10	1401	Neuron	BM-36
71410-NeuN--RNA-seq	71429-NeuN--RNA-seq-80K-elute-16ul	387113	0.552795	0.294041	1411	Glia	BM-10	1401	Glia	BM-36
71410-NeuN--RNA-seq	71430-NeuN-RNA-seq-40K	252208	0.360152	0.205204	1411	Glia	BM-10	1411	Neuron	BM-36
71410-NeuN--RNA-seq	71430-NeuN--RNA-seq-80K	326608	0.486671	0.319076	1411	Glia	BM-10	1411	Glia	BM-36
71410-NeuN--RNA-seq	71431-NeuN-RNA-seq-40K	267824	0.382451	0.18473	1411	Glia	BM-10	1555	Neuron	BM-36
71410-NeuN--RNA-seq	71431-NeuN--RNA-seq-80K	495045	0.706921	0.240873	1411	Glia	BM-10	1555	Glia	BM-36
71410-NeuN--RNA-seq	71432-NeuNminus-RNAseq	131662	0.491733	0.159822	1411	Glia	BM-10	1566	Glia	BM-36
71410-NeuN--RNA-seq	71432-NeuNplus-RNAseq	157120	0.325357	0.155631	1411	Glia	BM-10	1566	Neuron	BM-36
71410-NeuN--RNA-seq	71433-NeuN--RNA-seq	436265	0.622984	0.30697	1411	Glia	BM-10	1640	Glia	BM-36
71410-NeuN--RNA-seq	71433-NeuN-RNA-seq	351598	0.50208	0.207145	1411	Glia	BM-10	1640	Neuron	BM-36
71410-NeuN--RNA-seq	71434-NeuN--RNA-seq-160K	262731	0.442594	0.258707	1411	Glia	BM-10	1645	Glia	BM-36
71410-NeuN--RNA-seq	71434-NeuN-RNA-seq-40K	444181	0.634288	0.181712	1411	Glia	BM-10	1645	Neuron	BM-36
71410-NeuN--RNA-seq	71435-NeuN-RNA-seq-40K	222548	0.317797	0.175636	1411	Glia	BM-10	1690	Neuron	BM-36
71410-NeuN--RNA-seq	71435-NeuN--RNA-seq-80K	229068	0.420311	0.228173	1411	Glia	BM-10	1690	Glia	BM-36
71410-NeuN--RNA-seq	71436-NeuN-RNA-seq-40K	249517	0.356309	0.207735	1411	Glia	BM-10	2010	Neuron	BM-36
71410-NeuN--RNA-seq	71436-NeuN--RNA-seq-80K	361830	0.516691	0.302767	1411	Glia	BM-10	2010	Glia	BM-36
71410-NeuN--RNA-seq	71437-NeuN-RNA-seq-40K	273136	0.390037	0.2074	1411	Glia	BM-10	1004	Neuron	BM-44
71410-NeuN--RNA-seq	71437-NeuN--RNA-seq-80K	256976	0.439994	0.253551	1411	Glia	BM-10	1004	Glia	BM-44
71410-NeuN--RNA-seq	71438-NeuN--RNAseq	88034	0.549735	0.11577	1411	Glia	BM-10	1039	Glia	BM-44
71410-NeuN--RNA-seq	71438-NeuN-RNAseq	215612	0.307893	0.17424	1411	Glia	BM-10	1039	Neuron	BM-44
71410-NeuN--RNA-seq	71439-NeuN-RNA-seq-40K	298414	0.426133	0.190957	1411	Glia	BM-10	1401	Neuron	BM-44
71410-NeuN--RNA-seq	71439-NeuN--RNA-seq-80K---2nd-time-from-7-12-17-prep	243730	0.437418	0.243358	1411	Glia	BM-10	1401	Glia	BM-44
71410-NeuN--RNA-seq	71440-NeuN-RNA-seq-40K	282279	0.403093	0.216041	1411	Glia	BM-10	1411	Neuron	BM-44
71410-NeuN--RNA-seq	71440-NeuN--RNA-seq	414948	0.592543	0.327368	1411	Glia	BM-10	1411	Glia	BM-44
71410-NeuN--RNA-seq	71441-NeuN--RNA-seq-Elute-lib-in-12ul	231692	0.48639	0.249623	1411	Glia	BM-10	1555	Glia	BM-44
71410-NeuN--RNA-seq	71441-NeuN-RNA-seq	233704	0.333728	0.198135	1411	Glia	BM-10	1555	Neuron	BM-44
71410-NeuN--RNA-seq	71442-NeuN-RNA-seq-40K-Elute-lib-in-18ul	290426	0.414727	0.207694	1411	Glia	BM-10	1566	Neuron	BM-44
71410-NeuN--RNA-seq	71442-NeuN-RNA-seq-40K	170911	0.30364	0.158319	1411	Glia	BM-10	1566	Neuron	BM-44
71410-NeuN--RNA-seq	71442-NeuN--RNA-seq-80K	387013	0.552652	0.294007	1411	Glia	BM-10	1566	Glia	BM-44
71410-NeuN--RNA-seq	71443-NeuN-RNA-seq-40K	293977	0.419797	0.211866	1411	Glia	BM-10	1640	Neuron	BM-44
71410-NeuN--RNA-seq	71443-NeuN--RNA-seq-80K-elute16ul	340096	0.485655	0.299213	1411	Glia	BM-10	1640	Glia	BM-44
71410-NeuN--RNA-seq	71444-NeuN--RNA-seq-80K-remake-libr-elute-16ul	37144	0.49168	0.0510455	1411	Glia	BM-10	1645	Glia	BM-44
71410-NeuN--RNA-seq	71444-NeuN-RNA-seq	222733	0.340574	0.199192	1411	Glia	BM-10	1645	Neuron	BM-44
71410-NeuN--RNA-seq	71445-NeuN--RNA-seq-160K-re-isolated-RNA-on-7-18-17	272283	0.402388	0.249978	1411	Glia	BM-10	1690	Glia	BM-44
71410-NeuN--RNA-seq	71445-NeuN-RNA-seq-40K	192169	0.289449	0.16625	1411	Glia	BM-10	1690	Neuron	BM-44
71410-NeuN--RNA-seq	71446-NeuN--RNA-seq-160K	284890	0.456295	0.279343	1411	Glia	BM-10	2010	Glia	BM-44
71410-NeuN--RNA-seq	71446-NeuN-RNA-seq-40K	207252	0.332606	0.189357	1411	Glia	BM-10	2010	Neuron	BM-44
71410-NeuN--RNA-seq	71447-NeuN--RNA-seq-160K	387615	0.553512	0.300355	1411	Glia	BM-10	1004	Glia	BM-17
71410-NeuN--RNA-seq	71447-NeuN-RNA-seq-40K	248024	0.354177	0.203864	1411	Glia	BM-10	1004	Neuron	BM-17
71410-NeuN--RNA-seq	71448-NeuN--RNA-seq-160K	376597	0.537778	0.304161	1411	Glia	BM-10	1039	Glia	BM-17
71410-NeuN--RNA-seq	71448-NeuN-RNA-seq-40K	380666	0.543589	0.195017	1411	Glia	BM-10	1039	Neuron	BM-17
71410-NeuN--RNA-seq	71449-NeuN--RNAseq	88562	0.534224	0.115575	1411	Glia	BM-10	1401	Glia	BM-17
71410-NeuN--RNA-seq	71449-NeuN-RNAseq	156207	0.30417	0.15012	1411	Glia	BM-10	1401	Neuron	BM-17
71410-NeuN--RNA-seq	71450-NeuN-RNA-seq-40K	270286	0.385967	0.213926	1411	Glia	BM-10	1411	Neuron	BM-17
71410-NeuN--RNA-seq	71450-NeuN--RNA-seq-80K	396127	0.565667	0.308055	1411	Glia	BM-10	1411	Glia	BM-17
71410-NeuN--RNA-seq	71451-NeuN--RNA-seq-160K-Elute-lib-in-18ul	399834	0.570961	0.304315	1411	Glia	BM-10	1555	Glia	BM-17
71410-NeuN--RNA-seq	71451-NeuN-RNA-seq-40K	276641	0.395042	0.21327	1411	Glia	BM-10	1555	Neuron	BM-17
71410-NeuN--RNA-seq	71451-NeuN--RNA-seq-80K	184098	0.491337	0.209489	1411	Glia	BM-10	1555	Glia	BM-17
71410-NeuN--RNA-seq	71452-NeuN-RNA-seq-40K	336821	0.480978	0.210269	1411	Glia	BM-10	1566	Neuron	BM-17
71410-NeuN--RNA-seq	71452-NeuN--RNA-seq-80K	356090	0.508494	0.279388	1411	Glia	BM-10	1566	Glia	BM-17
71410-NeuN--RNA-seq	71453-NeuN-RNA-seq-40K	319580	0.456358	0.204101	1411	Glia	BM-10	1640	Neuron	BM-17
71410-NeuN--RNA-seq	71453-NeuN--RNA-seq-80K	450599	0.643453	0.291452	1411	Glia	BM-10	1640	Glia	BM-17
71410-NeuN--RNA-seq	71455-NeuN-RNA-seq-40K	157600	0.285034	0.145502	1411	Glia	BM-10	1690	Neuron	BM-17
71410-NeuN--RNA-seq	71455-NeuN--RNA-seq-80K	272769	0.412066	0.254432	1411	Glia	BM-10	1690	Glia	BM-17
71410-NeuN--RNA-seq	71456-NeuN-RNA-seq-40K	295775	0.422365	0.212042	1411	Glia	BM-10	2010	Neuron	BM-17
71410-NeuN--RNA-seq	71456-NeuN--RNA-seq-80K	386957	0.552572	0.297516	1411	Glia	BM-10	2010	Glia	BM-17
71411-NeuN--RNA-seq-80K	71412-NeuN-RNA-seq-40K	342358	0.377231	0.216665	1555	Glia	BM-10	1566	Neuron	BM-10
71411-NeuN--RNA-seq-80K	71412-NeuN--RNA-seq-80K	393005	0.485118	0.303527	1555	Glia	BM-10	1566	Glia	BM-10
71411-NeuN--RNA-seq-80K	71413-NeuN--RNA-seq-160K	438153	0.530799	0.346174	1555	Glia	BM-10	1640	Glia	BM-10
71411-NeuN--RNA-seq-80K	71413-NeuN-RNA-seq-40K	325509	0.358666	0.219911	1555	Glia	BM-10	1640	Neuron	BM-10
71411-NeuN--RNA-seq-80K	71414-NeuN-RNA-seq-40K	321241	0.353963	0.215145	1555	Glia	BM-10	1645	Neuron	BM-10
71411-NeuN--RNA-seq-80K	71414-NeuN--RNA-seq	428030	0.534791	0.342333	1555	Glia	BM-10	1645	Glia	BM-10
71411-NeuN--RNA-seq-80K	71415-NeuN-RNA-seq-40K-Elute-lib-in-18ul	191944	0.371692	0.158889	1555	Glia	BM-10	1690	Neuron	BM-10
71411-NeuN--RNA-seq-80K	71415-NeuN--RNA-seq-80K	249832	0.5591	0.230129	1555	Glia	BM-10	1690	Glia	BM-10
71411-NeuN--RNA-seq-80K	71416-NeuN-RNA-seq-40K	282879	0.312232	0.187001	1555	Glia	BM-10	2010	Neuron	BM-10
71411-NeuN--RNA-seq-80K	71416-NeuN--RNA-seq-80K	414643	0.456879	0.289027	1555	Glia	BM-10	2010	Glia	BM-10
71411-NeuN--RNA-seq-80K	71417-NeuN--RNA-seq-160K-Elute-lib-in-15ul	301816	0.625188	0.283618	1555	Glia	BM-10	1004	Glia	BM-22
71411-NeuN--RNA-seq-80K	71417-NeuN-RNA-seq-40K	227890	0.373802	0.180262	1555	Glia	BM-10	1004	Neuron	BM-22
71411-NeuN--RNA-seq-80K	71418-NeuN--RNA-seq-160K-Elute-lib-in-18ul	504792	0.556211	0.35513	1555	Glia	BM-10	1039	Glia	BM-22
71411-NeuN--RNA-seq-80K	71418-NeuN-RNA-seq-40K	318148	0.350555	0.214986	1555	Glia	BM-10	1039	Neuron	BM-22
71411-NeuN--RNA-seq-80K	71419-NeuN-RNA-seq-40K	425353	0.46868	0.204938	1555	Glia	BM-10	1401	Neuron	BM-22
71411-NeuN--RNA-seq-80K	71419-NeuN--RNA-seq-80K	421740	0.475213	0.312129	1555	Glia	BM-10	1401	Glia	BM-22
71411-NeuN--RNA-seq-80K	71420-NeuN--RNA-seq	368109	0.557688	0.312653	1555	Glia	BM-10	1411	Glia	BM-22
71411-NeuN--RNA-seq-80K	71420-NeuN-RNA-seq	306792	0.348676	0.210858	1555	Glia	BM-10	1411	Neuron	BM-22
71411-NeuN--RNA-seq-80K	71421-NeuN--RNA-seq-160K	524138	0.577528	0.36627	1555	Glia	BM-10	1555	Glia	BM-22
71411-NeuN--RNA-seq-80K	71421-NeuN-RNA-seq-40K	374818	0.412998	0.232544	1555	Glia	BM-10	1555	Neuron	BM-22
71411-NeuN--RNA-seq-80K	71422-NeuN-RNA-seq-40K	339977	0.374608	0.218	1555	Glia	BM-10	1566	Neuron	BM-22
71411-NeuN--RNA-seq-80K	71422-NeuN--RNA-seq	642013	0.707409	0.289358	1555	Glia	BM-10	1566	Glia	BM-22
71411-NeuN--RNA-seq-80K	71423-NeuN-RNA-seq-40K	334079	0.368109	0.21898	1555	Glia	BM-10	1640	Neuron	BM-22
71411-NeuN--RNA-seq-80K	71423-NeuN--RNA-seq-80K	465898	0.513355	0.327815	1555	Glia	BM-10	1640	Glia	BM-22
71411-NeuN--RNA-seq-80K	71424-NeuN--RNA-seq-160K	408728	0.540283	0.333361	1555	Glia	BM-10	1645	Glia	BM-22
71411-NeuN--RNA-seq-80K	71424-NeuN-RNA-seq-40K	327538	0.360902	0.201254	1555	Glia	BM-10	1645	Neuron	BM-22
71411-NeuN--RNA-seq-80K	71425-NeuN--RNA-seq-160K	242065	0.525417	0.218318	1555	Glia	BM-10	1690	Glia	BM-22
71411-NeuN--RNA-seq-80K	71425-NeuN-RNA-seq-40K	174906	0.362397	0.146585	1555	Glia	BM-10	1690	Neuron	BM-22
71411-NeuN--RNA-seq-80K	71426-NeuN-RNA-seq-40K	269618	0.343026	0.193229	1555	Glia	BM-10	2010	Neuron	BM-22
71411-NeuN--RNA-seq-80K	71426-NeuN--RNA-seq-80K	323516	0.504841	0.268413	1555	Glia	BM-10	2010	Glia	BM-22
71411-NeuN--RNA-seq-80K	71427-NeuN--RNAseq	124249	0.625149	0.128481	1555	Glia	BM-10	1004	Glia	BM-36
71411-NeuN--RNA-seq-80K	71427-NeuN-RNAseq	126964	0.369863	0.114677	1555	Glia	BM-10	1004	Neuron	BM-36
71411-NeuN--RNA-seq-80K	71428-NeuN--RNA-seq-160K	428526	0.50099	0.327385	1555	Glia	BM-10	1039	Glia	BM-36
71411-NeuN--RNA-seq-80K	71428-NeuN-RNA-seq-40K	321389	0.354126	0.205181	1555	Glia	BM-10	1039	Neuron	BM-36
71411-NeuN--RNA-seq-80K	71429-NeuN-RNA-seq-40K	290727	0.323221	0.195582	1555	Glia	BM-10	1401	Neuron	BM-36
71411-NeuN--RNA-seq-80K	71429-NeuN--RNA-seq-80K-elute-16ul	476854	0.525427	0.333341	1555	Glia	BM-10	1401	Glia	BM-36
71411-NeuN--RNA-seq-80K	71430-NeuN-RNA-seq-40K	270167	0.338815	0.190952	1555	Glia	BM-10	1411	Neuron	BM-36
71411-NeuN--RNA-seq-80K	71430-NeuN--RNA-seq-80K	357717	0.533025	0.299034	1555	Glia	BM-10	1411	Glia	BM-36
71411-NeuN--RNA-seq-80K	71431-NeuN-RNA-seq-40K	322384	0.355223	0.201617	1555	Glia	BM-10	1555	Neuron	BM-36
71411-NeuN--RNA-seq-80K	71431-NeuN--RNA-seq-80K	634983	0.699663	0.299659	1555	Glia	BM-10	1555	Glia	BM-36
71411-NeuN--RNA-seq-80K	71432-NeuNminus-RNAseq	148501	0.554624	0.146927	1555	Glia	BM-10	1566	Glia	BM-36
71411-NeuN--RNA-seq-80K	71432-NeuNplus-RNAseq	175927	0.364302	0.14728	1555	Glia	BM-10	1566	Neuron	BM-36
71411-NeuN--RNA-seq-80K	71433-NeuN--RNA-seq	540039	0.595048	0.355016	1555	Glia	BM-10	1640	Glia	BM-36
71411-NeuN--RNA-seq-80K	71433-NeuN-RNA-seq	420162	0.46296	0.229279	1555	Glia	BM-10	1640	Neuron	BM-36
71411-NeuN--RNA-seq-80K	71434-NeuN--RNA-seq-160K	314944	0.530552	0.269855	1555	Glia	BM-10	1645	Glia	BM-36
71411-NeuN--RNA-seq-80K	71434-NeuN-RNA-seq-40K	539594	0.594558	0.211377	1555	Glia	BM-10	1645	Neuron	BM-36
71411-NeuN--RNA-seq-80K	71435-NeuN-RNA-seq-40K	252548	0.312545	0.175278	1555	Glia	BM-10	1690	Neuron	BM-36
71411-NeuN--RNA-seq-80K	71435-NeuN--RNA-seq-80K	259191	0.475583	0.220112	1555	Glia	BM-10	1690	Glia	BM-36
71411-NeuN--RNA-seq-80K	71436-NeuN-RNA-seq-40K	273676	0.352924	0.198213	1555	Glia	BM-10	2010	Neuron	BM-36
71411-NeuN--RNA-seq-80K	71436-NeuN--RNA-seq-80K	428853	0.487697	0.322011	1555	Glia	BM-10	2010	Glia	BM-36
71411-NeuN--RNA-seq-80K	71437-NeuN-RNA-seq-40K	315858	0.348032	0.21371	1555	Glia	BM-10	1004	Neuron	BM-44
71411-NeuN--RNA-seq-80K	71437-NeuN--RNA-seq-80K	300882	0.51517	0.256431	1555	Glia	BM-10	1004	Glia	BM-44
71411-NeuN--RNA-seq-80K	71438-NeuN--RNAseq	101846	0.635985	0.107166	1555	Glia	BM-10	1039	Glia	BM-44
71411-NeuN--RNA-seq-80K	71438-NeuN-RNAseq	250347	0.325921	0.177999	1555	Glia	BM-10	1039	Neuron	BM-44
71411-NeuN--RNA-seq-80K	71439-NeuN-RNA-seq-40K	355215	0.391398	0.207768	1555	Glia	BM-10	1401	Neuron	BM-44
71411-NeuN--RNA-seq-80K	71439-NeuN--RNA-seq-80K---2nd-time-from-7-12-17-prep	295462	0.53026	0.256135	1555	Glia	BM-10	1401	Glia	BM-44
71411-NeuN--RNA-seq-80K	71440-NeuN-RNA-seq-40K	310292	0.341899	0.209327	1555	Glia	BM-10	1411	Neuron	BM-44
71411-NeuN--RNA-seq-80K	71440-NeuN--RNA-seq	467308	0.514909	0.329342	1555	Glia	BM-10	1411	Glia	BM-44
71411-NeuN--RNA-seq-80K	71441-NeuN--RNA-seq-Elute-lib-in-12ul	280342	0.588521	0.258795	1555	Glia	BM-10	1555	Glia	BM-44
71411-NeuN--RNA-seq-80K	71441-NeuN-RNA-seq	274758	0.374289	0.204706	1555	Glia	BM-10	1555	Neuron	BM-44
71411-NeuN--RNA-seq-80K	71442-NeuN-RNA-seq-40K-Elute-lib-in-18ul	343385	0.378363	0.221665	1555	Glia	BM-10	1566	Neuron	BM-44
71411-NeuN--RNA-seq-80K	71442-NeuN-RNA-seq-40K	192608	0.342187	0.152672	1555	Glia	BM-10	1566	Neuron	BM-44
71411-NeuN--RNA-seq-80K	71442-NeuN--RNA-seq-80K	480970	0.529962	0.337257	1555	Glia	BM-10	1566	Glia	BM-44
71411-NeuN--RNA-seq-80K	71443-NeuN-RNA-seq-40K	344636	0.379741	0.223696	1555	Glia	BM-10	1640	Neuron	BM-44
71411-NeuN--RNA-seq-80K	71443-NeuN--RNA-seq-80K-elute16ul	421671	0.528511	0.334977	1555	Glia	BM-10	1640	Glia	BM-44
71411-NeuN--RNA-seq-80K	71444-NeuN--RNA-seq-80K-remake-libr-elute-16ul	40183	0.531908	0.0432834	1555	Glia	BM-10	1645	Glia	BM-44
71411-NeuN--RNA-seq-80K	71444-NeuN-RNA-seq	246360	0.376701	0.189756	1555	Glia	BM-10	1645	Neuron	BM-44
71411-NeuN--RNA-seq-80K	71445-NeuN--RNA-seq-160K-re-isolated-RNA-on-7-18-17	316356	0.46752	0.253308	1555	Glia	BM-10	1690	Glia	BM-44
71411-NeuN--RNA-seq-80K	71445-NeuN-RNA-seq-40K	212290	0.319756	0.158481	1555	Glia	BM-10	1690	Neuron	BM-44
71411-NeuN--RNA-seq-80K	71446-NeuN--RNA-seq-160K	336141	0.538381	0.286724	1555	Glia	BM-10	2010	Glia	BM-44
71411-NeuN--RNA-seq-80K	71446-NeuN-RNA-seq-40K	224183	0.359778	0.174963	1555	Glia	BM-10	2010	Neuron	BM-44
71411-NeuN--RNA-seq-80K	71447-NeuN--RNA-seq-160K	483859	0.533146	0.346103	1555	Glia	BM-10	1004	Glia	BM-17
71411-NeuN--RNA-seq-80K	71447-NeuN-RNA-seq-40K	283067	0.358697	0.204334	1555	Glia	BM-10	1004	Neuron	BM-17
71411-NeuN--RNA-seq-80K	71448-NeuN--RNA-seq-160K	473487	0.521717	0.352034	1555	Glia	BM-10	1039	Glia	BM-17
71411-NeuN--RNA-seq-80K	71448-NeuN-RNA-seq-40K	459156	0.505926	0.221044	1555	Glia	BM-10	1039	Neuron	BM-17
71411-NeuN--RNA-seq-80K	71449-NeuN--RNAseq	98871	0.59641	0.103022	1555	Glia	BM-10	1401	Glia	BM-17
71411-NeuN--RNA-seq-80K	71449-NeuN-RNAseq	177944	0.346497	0.145551	1555	Glia	BM-10	1401	Neuron	BM-17
71411-NeuN--RNA-seq-80K	71450-NeuN-RNA-seq-40K	293356	0.344065	0.203137	1555	Glia	BM-10	1411	Neuron	BM-17
71411-NeuN--RNA-seq-80K	71450-NeuN--RNA-seq-80K	456812	0.503344	0.319682	1555	Glia	BM-10	1411	Glia	BM-17
71411-NeuN--RNA-seq-80K	71451-NeuN--RNA-seq-160K-Elute-lib-in-18ul	506256	0.557824	0.35874	1555	Glia	BM-10	1555	Glia	BM-17
71411-NeuN--RNA-seq-80K	71451-NeuN-RNA-seq-40K	336451	0.371174	0.233473	1555	Glia	BM-10	1555	Neuron	BM-17
71411-NeuN--RNA-seq-80K	71451-NeuN--RNA-seq-80K	217101	0.579418	0.206854	1555	Glia	BM-10	1555	Glia	BM-17
71411-NeuN--RNA-seq-80K	71452-NeuN-RNA-seq-40K	398814	0.439438	0.228729	1555	Glia	BM-10	1566	Neuron	BM-17
71411-NeuN--RNA-seq-80K	71452-NeuN--RNA-seq-80K	423631	0.466783	0.30029	1555	Glia	BM-10	1566	Glia	BM-17
71411-NeuN--RNA-seq-80K	71453-NeuN-RNA-seq-40K	367447	0.404876	0.213425	1555	Glia	BM-10	1640	Neuron	BM-17
71411-NeuN--RNA-seq-80K	71453-NeuN--RNA-seq-80K	568458	0.626362	0.348334	1555	Glia	BM-10	1640	Glia	BM-17
71411-NeuN--RNA-seq-80K	71455-NeuN-RNA-seq-40K	173301	0.31343	0.13633	1555	Glia	BM-10	1690	Neuron	BM-17
71411-NeuN--RNA-seq-80K	71455-NeuN--RNA-seq-80K	329442	0.49768	0.270225	1555	Glia	BM-10	1690	Glia	BM-17
71411-NeuN--RNA-seq-80K	71456-NeuN-RNA-seq-40K	323988	0.35699	0.206307	1555	Glia	BM-10	2010	Neuron	BM-17
71411-NeuN--RNA-seq-80K	71456-NeuN--RNA-seq-80K	462803	0.509945	0.323973	1555	Glia	BM-10	2010	Glia	BM-17
71412-NeuN--RNA-seq-80K	71413-NeuN--RNA-seq-160K	377907	0.466482	0.307881	1566	Glia	BM-10	1640	Glia	BM-10
71412-NeuN--RNA-seq-80K	71413-NeuN-RNA-seq-40K	315469	0.389409	0.226675	1566	Glia	BM-10	1640	Neuron	BM-10
71412-NeuN--RNA-seq-80K	71414-NeuN-RNA-seq-40K	309799	0.38241	0.220328	1566	Glia	BM-10	1645	Neuron	BM-10
71412-NeuN--RNA-seq-80K	71414-NeuN--RNA-seq	360969	0.451003	0.296145	1566	Glia	BM-10	1645	Glia	BM-10
71412-NeuN--RNA-seq-80K	71415-NeuN-RNA-seq-40K-Elute-lib-in-18ul	200773	0.388789	0.182403	1566	Glia	BM-10	1690	Neuron	BM-10
71412-NeuN--RNA-seq-80K	71415-NeuN--RNA-seq-80K	244467	0.547093	0.246319	1566	Glia	BM-10	1690	Glia	BM-10
71412-NeuN--RNA-seq-80K	71416-NeuN-RNA-seq-40K	268808	0.331812	0.188203	1566	Glia	BM-10	2010	Neuron	BM-10
71412-NeuN--RNA-seq-80K	71416-NeuN--RNA-seq-80K	343953	0.424569	0.244492	1566	Glia	BM-10	2010	Glia	BM-10
71412-NeuN--RNA-seq-80K	71417-NeuN--RNA-seq-160K-Elute-lib-in-15ul	252795	0.523645	0.249136	1566	Glia	BM-10	1004	Glia	BM-22
71412-NeuN--RNA-seq-80K	71417-NeuN-RNA-seq-40K	214924	0.352534	0.182342	1566	Glia	BM-10	1004	Neuron	BM-22
71412-NeuN--RNA-seq-80K	71418-NeuN--RNA-seq-160K-Elute-lib-in-18ul	413424	0.510323	0.292318	1566	Glia	BM-10	1039	Glia	BM-22
71412-NeuN--RNA-seq-80K	71418-NeuN-RNA-seq-40K	297575	0.367321	0.212261	1566	Glia	BM-10	1039	Neuron	BM-22
71412-NeuN--RNA-seq-80K	71419-NeuN-RNA-seq-40K	410372	0.506556	0.20601	1566	Glia	BM-10	1401	Neuron	BM-22
71412-NeuN--RNA-seq-80K	71419-NeuN--RNA-seq-80K	373377	0.46089	0.286985	1566	Glia	BM-10	1401	Glia	BM-22
71412-NeuN--RNA-seq-80K	71420-NeuN--RNA-seq	303647	0.460027	0.26558	1566	Glia	BM-10	1411	Glia	BM-22
71412-NeuN--RNA-seq-80K	71420-NeuN-RNA-seq	299048	0.369139	0.219209	1566	Glia	BM-10	1411	Neuron	BM-22
71412-NeuN--RNA-seq-80K	71421-NeuN--RNA-seq-160K	440662	0.543945	0.311204	1566	Glia	BM-10	1555	Glia	BM-22
71412-NeuN--RNA-seq-80K	71421-NeuN-RNA-seq-40K	357091	0.440787	0.233234	1566	Glia	BM-10	1555	Neuron	BM-22
71412-NeuN--RNA-seq-80K	71422-NeuN-RNA-seq-40K	342059	0.422231	0.234456	1566	Glia	BM-10	1566	Neuron	BM-22
71412-NeuN--RNA-seq-80K	71422-NeuN--RNA-seq	603088	0.744441	0.279315	1566	Glia	BM-10	1566	Glia	BM-22
71412-NeuN--RNA-seq-80K	71423-NeuN-RNA-seq-40K	322957	0.398652	0.224551	1566	Glia	BM-10	1640	Neuron	BM-22
71412-NeuN--RNA-seq-80K	71423-NeuN--RNA-seq-80K	392017	0.483899	0.280693	1566	Glia	BM-10	1640	Glia	BM-22
71412-NeuN--RNA-seq-80K	71424-NeuN--RNA-seq-160K	346597	0.458154	0.291328	1566	Glia	BM-10	1645	Glia	BM-22
71412-NeuN--RNA-seq-80K	71424-NeuN-RNA-seq-40K	318210	0.392793	0.206857	1566	Glia	BM-10	1645	Neuron	BM-22
71412-NeuN--RNA-seq-80K	71425-NeuN--RNA-seq-160K	243060	0.527577	0.240825	1566	Glia	BM-10	1690	Glia	BM-22
71412-NeuN--RNA-seq-80K	71425-NeuN-RNA-seq-40K	185468	0.384281	0.171074	1566	Glia	BM-10	1690	Neuron	BM-22
71412-NeuN--RNA-seq-80K	71426-NeuN-RNA-seq-40K	251117	0.319488	0.190916	1566	Glia	BM-10	2010	Neuron	BM-22
71412-NeuN--RNA-seq-80K	71426-NeuN--RNA-seq-80K	270325	0.421837	0.233042	1566	Glia	BM-10	2010	Glia	BM-22
71412-NeuN--RNA-seq-80K	71427-NeuN--RNAseq	107879	0.542785	0.121907	1566	Glia	BM-10	1004	Glia	BM-36
71412-NeuN--RNA-seq-80K	71427-NeuN-RNAseq	127457	0.371299	0.126426	1566	Glia	BM-10	1004	Neuron	BM-36
71412-NeuN--RNA-seq-80K	71428-NeuN--RNA-seq-160K	359389	0.443623	0.280866	1566	Glia	BM-10	1039	Glia	BM-36
71412-NeuN--RNA-seq-80K	71428-NeuN-RNA-seq-40K	312413	0.385637	0.211541	1566	Glia	BM-10	1039	Neuron	BM-36
71412-NeuN--RNA-seq-80K	71429-NeuN-RNA-seq-40K	291123	0.359357	0.209807	1566	Glia	BM-10	1401	Neuron	BM-36
71412-NeuN--RNA-seq-80K	71429-NeuN--RNA-seq-80K-elute-16ul	420180	0.518663	0.30257	1566	Glia	BM-10	1401	Glia	BM-36
71412-NeuN--RNA-seq-80K	71430-NeuN-RNA-seq-40K	274153	0.343814	0.208901	1566	Glia	BM-10	1411	Neuron	BM-36
71412-NeuN--RNA-seq-80K	71430-NeuN--RNA-seq-80K	334908	0.499038	0.298878	1566	Glia	BM-10	1411	Glia	BM-36
71412-NeuN--RNA-seq-80K	71431-NeuN-RNA-seq-40K	309714	0.382305	0.204679	1566	Glia	BM-10	1555	Neuron	BM-36
71412-NeuN--RNA-seq-80K	71431-NeuN--RNA-seq-80K	563270	0.69529	0.26922	1566	Glia	BM-10	1555	Glia	BM-36
71412-NeuN--RNA-seq-80K	71432-NeuNminus-RNAseq	157342	0.587643	0.174172	1566	Glia	BM-10	1566	Glia	BM-36
71412-NeuN--RNA-seq-80K	71432-NeuNplus-RNAseq	183923	0.38086	0.169045	1566	Glia	BM-10	1566	Neuron	BM-36
71412-NeuN--RNA-seq-80K	71433-NeuN--RNA-seq	462537	0.570947	0.308323	1566	Glia	BM-10	1640	Glia	BM-36
71412-NeuN--RNA-seq-80K	71433-NeuN-RNA-seq	395952	0.488756	0.225197	1566	Glia	BM-10	1640	Neuron	BM-36
71412-NeuN--RNA-seq-80K	71434-NeuN--RNA-seq-160K	277117	0.466829	0.250465	1566	Glia	BM-10	1645	Glia	BM-36
71412-NeuN--RNA-seq-80K	71434-NeuN-RNA-seq-40K	508331	0.627475	0.204517	1566	Glia	BM-10	1645	Neuron	BM-36
71412-NeuN--RNA-seq-80K	71435-NeuN-RNA-seq-40K	263257	0.325798	0.197695	1566	Glia	BM-10	1690	Neuron	BM-36
71412-NeuN--RNA-seq-80K	71435-NeuN--RNA-seq-80K	262556	0.481758	0.244084	1566	Glia	BM-10	1690	Glia	BM-36
71412-NeuN--RNA-seq-80K	71436-NeuN-RNA-seq-40K	260685	0.336172	0.201269	1566	Glia	BM-10	2010	Neuron	BM-36
71412-NeuN--RNA-seq-80K	71436-NeuN--RNA-seq-80K	355604	0.438951	0.272171	1566	Glia	BM-10	2010	Glia	BM-36
71412-NeuN--RNA-seq-80K	71437-NeuN-RNA-seq-40K	301905	0.372666	0.216664	1566	Glia	BM-10	1004	Neuron	BM-44
71412-NeuN--RNA-seq-80K	71437-NeuN--RNA-seq-80K	257686	0.44121	0.23048	1566	Glia	BM-10	1004	Glia	BM-44
71412-NeuN--RNA-seq-80K	71438-NeuN--RNAseq	90460	0.564884	0.104791	1566	Glia	BM-10	1039	Glia	BM-44
71412-NeuN--RNA-seq-80K	71438-NeuN-RNAseq	240892	0.313612	0.182853	1566	Glia	BM-10	1039	Neuron	BM-44
71412-NeuN--RNA-seq-80K	71439-NeuN-RNA-seq-40K	347812	0.429333	0.214888	1566	Glia	BM-10	1401	Neuron	BM-44
71412-NeuN--RNA-seq-80K	71439-NeuN--RNA-seq-80K---2nd-time-from-7-12-17-prep	254891	0.457448	0.232647	1566	Glia	BM-10	1401	Glia	BM-44
71412-NeuN--RNA-seq-80K	71440-NeuN-RNA-seq-40K	301244	0.37185	0.216275	1566	Glia	BM-10	1411	Neuron	BM-44
71412-NeuN--RNA-seq-80K	71440-NeuN--RNA-seq	429266	0.529878	0.315996	1566	Glia	BM-10	1411	Glia	BM-44
71412-NeuN--RNA-seq-80K	71441-NeuN--RNA-seq-Elute-lib-in-12ul	240089	0.504018	0.23423	1566	Glia	BM-10	1555	Glia	BM-44
71412-NeuN--RNA-seq-80K	71441-NeuN-RNA-seq	262648	0.357793	0.209144	1566	Glia	BM-10	1555	Neuron	BM-44
71412-NeuN--RNA-seq-80K	71442-NeuN-RNA-seq-40K-Elute-lib-in-18ul	341020	0.420949	0.234703	1566	Glia	BM-10	1566	Neuron	BM-44
71412-NeuN--RNA-seq-80K	71442-NeuN-RNA-seq-40K	199573	0.354561	0.172624	1566	Glia	BM-10	1566	Neuron	BM-44
71412-NeuN--RNA-seq-80K	71442-NeuN--RNA-seq-80K	463028	0.571553	0.344114	1566	Glia	BM-10	1566	Glia	BM-44
71412-NeuN--RNA-seq-80K	71443-NeuN-RNA-seq-40K	332439	0.410357	0.228584	1566	Glia	BM-10	1640	Neuron	BM-44
71412-NeuN--RNA-seq-80K	71443-NeuN--RNA-seq-80K-elute16ul	357005	0.44746	0.291439	1566	Glia	BM-10	1640	Glia	BM-44
71412-NeuN--RNA-seq-80K	71444-NeuN--RNA-seq-80K-remake-libr-elute-16ul	37781	0.500113	0.0453951	1566	Glia	BM-10	1645	Glia	BM-44
71412-NeuN--RNA-seq-80K	71444-NeuN-RNA-seq	242077	0.370152	0.201046	1566	Glia	BM-10	1645	Neuron	BM-44
71412-NeuN--RNA-seq-80K	71445-NeuN--RNA-seq-160K-re-isolated-RNA-on-7-18-17	313221	0.462887	0.271532	1566	Glia	BM-10	1690	Glia	BM-44
71412-NeuN--RNA-seq-80K	71445-NeuN-RNA-seq-40K	227613	0.342836	0.185699	1566	Glia	BM-10	1690	Neuron	BM-44
71412-NeuN--RNA-seq-80K	71446-NeuN--RNA-seq-160K	275051	0.440536	0.242349	1566	Glia	BM-10	2010	Glia	BM-44
71412-NeuN--RNA-seq-80K	71446-NeuN-RNA-seq-40K	210901	0.338462	0.176324	1566	Glia	BM-10	2010	Neuron	BM-44
71412-NeuN--RNA-seq-80K	71447-NeuN--RNA-seq-160K	406053	0.501225	0.294812	1566	Glia	BM-10	1004	Glia	BM-17
71412-NeuN--RNA-seq-80K	71447-NeuN-RNA-seq-40K	273310	0.346333	0.210794	1566	Glia	BM-10	1004	Neuron	BM-17
71412-NeuN--RNA-seq-80K	71448-NeuN--RNA-seq-160K	402867	0.497292	0.305868	1566	Glia	BM-10	1039	Glia	BM-17
71412-NeuN--RNA-seq-80K	71448-NeuN-RNA-seq-40K	428245	0.528618	0.213097	1566	Glia	BM-10	1039	Neuron	BM-17
71412-NeuN--RNA-seq-80K	71449-NeuN--RNAseq	90740	0.547362	0.104378	1566	Glia	BM-10	1401	Glia	BM-17
71412-NeuN--RNA-seq-80K	71449-NeuN-RNAseq	179714	0.349943	0.160132	1566	Glia	BM-10	1401	Neuron	BM-17
71412-NeuN--RNA-seq-80K	71450-NeuN-RNA-seq-40K	292316	0.36083	0.217066	1566	Glia	BM-10	1411	Neuron	BM-17
71412-NeuN--RNA-seq-80K	71450-NeuN--RNA-seq-80K	401407	0.49549	0.289644	1566	Glia	BM-10	1411	Glia	BM-17
71412-NeuN--RNA-seq-80K	71451-NeuN--RNA-seq-160K-Elute-lib-in-18ul	431833	0.533047	0.311314	1566	Glia	BM-10	1555	Glia	BM-17
71412-NeuN--RNA-seq-80K	71451-NeuN-RNA-seq-40K	313520	0.387003	0.229601	1566	Glia	BM-10	1555	Neuron	BM-17
71412-NeuN--RNA-seq-80K	71451-NeuN--RNA-seq-80K	193255	0.515776	0.198234	1566	Glia	BM-10	1555	Glia	BM-17
71412-NeuN--RNA-seq-80K	71452-NeuN-RNA-seq-40K	394716	0.48723	0.239337	1566	Glia	BM-10	1566	Neuron	BM-17
71412-NeuN--RNA-seq-80K	71452-NeuN--RNA-seq-80K	418171	0.516183	0.31735	1566	Glia	BM-10	1566	Glia	BM-17
71412-NeuN--RNA-seq-80K	71453-NeuN-RNA-seq-40K	359941	0.444305	0.220731	1566	Glia	BM-10	1640	Neuron	BM-17
71412-NeuN--RNA-seq-80K	71453-NeuN--RNA-seq-80K	490086	0.604953	0.304061	1566	Glia	BM-10	1640	Glia	BM-17
71412-NeuN--RNA-seq-80K	71455-NeuN-RNA-seq-40K	184351	0.333415	0.158699	1566	Glia	BM-10	1690	Neuron	BM-17
71412-NeuN--RNA-seq-80K	71455-NeuN--RNA-seq-80K	305766	0.461914	0.267204	1566	Glia	BM-10	1690	Glia	BM-17
71412-NeuN--RNA-seq-80K	71456-NeuN-RNA-seq-40K	307002	0.378958	0.206193	1566	Glia	BM-10	2010	Neuron	BM-17
71412-NeuN--RNA-seq-80K	71456-NeuN--RNA-seq-80K	382958	0.472716	0.271627	1566	Glia	BM-10	2010	Glia	BM-17
71413-NeuN--RNA-seq-160K	71413-NeuN-RNA-seq-40K	322175	0.390298	0.229949	1640	Glia	BM-10	1640	Neuron	BM-10
71413-NeuN--RNA-seq-160K	71414-NeuN-RNA-seq-40K	311366	0.377203	0.219184	1640	Glia	BM-10	1645	Neuron	BM-10
71413-NeuN--RNA-seq-160K	71414-NeuN--RNA-seq	408820	0.510789	0.344387	1640	Glia	BM-10	1645	Glia	BM-10
71413-NeuN--RNA-seq-160K	71415-NeuN-RNA-seq-40K-Elute-lib-in-18ul	182060	0.352552	0.160338	1640	Glia	BM-10	1690	Neuron	BM-10
71413-NeuN--RNA-seq-160K	71415-NeuN--RNA-seq-80K	241420	0.540274	0.238656	1640	Glia	BM-10	1690	Glia	BM-10
71413-NeuN--RNA-seq-160K	71416-NeuN-RNA-seq-40K	282929	0.342753	0.197822	1640	Glia	BM-10	2010	Neuron	BM-10
71413-NeuN--RNA-seq-160K	71416-NeuN--RNA-seq-80K	410618	0.497441	0.302773	1640	Glia	BM-10	2010	Glia	BM-10
71413-NeuN--RNA-seq-160K	71417-NeuN--RNA-seq-160K-Elute-lib-in-15ul	292526	0.605945	0.295181	1640	Glia	BM-10	1004	Glia	BM-22
71413-NeuN--RNA-seq-160K	71417-NeuN-RNA-seq-40K	220259	0.361285	0.185185	1640	Glia	BM-10	1004	Neuron	BM-22
71413-NeuN--RNA-seq-160K	71418-NeuN--RNA-seq-160K-Elute-lib-in-18ul	470479	0.56996	0.342591	1640	Glia	BM-10	1039	Glia	BM-22
71413-NeuN--RNA-seq-160K	71418-NeuN-RNA-seq-40K	301561	0.365325	0.213269	1640	Glia	BM-10	1039	Neuron	BM-22
71413-NeuN--RNA-seq-160K	71419-NeuN-RNA-seq-40K	404761	0.490346	0.201007	1640	Glia	BM-10	1401	Neuron	BM-22
71413-NeuN--RNA-seq-160K	71419-NeuN--RNA-seq-80K	398243	0.48245	0.308185	1640	Glia	BM-10	1401	Glia	BM-22
71413-NeuN--RNA-seq-160K	71420-NeuN--RNA-seq	352713	0.534363	0.317667	1640	Glia	BM-10	1411	Glia	BM-22
71413-NeuN--RNA-seq-160K	71420-NeuN-RNA-seq	297043	0.359851	0.214895	1640	Glia	BM-10	1411	Neuron	BM-22
71413-NeuN--RNA-seq-160K	71421-NeuN--RNA-seq-160K	479654	0.581075	0.344319	1640	Glia	BM-10	1555	Glia	BM-22
71413-NeuN--RNA-seq-160K	71421-NeuN-RNA-seq-40K	349612	0.423536	0.224892	1640	Glia	BM-10	1555	Neuron	BM-22
71413-NeuN--RNA-seq-160K	71422-NeuN-RNA-seq-40K	323128	0.391452	0.216294	1640	Glia	BM-10	1566	Neuron	BM-22
71413-NeuN--RNA-seq-160K	71422-NeuN--RNA-seq	599522	0.726288	0.275163	1640	Glia	BM-10	1566	Glia	BM-22
71413-NeuN--RNA-seq-160K	71423-NeuN-RNA-seq-40K	328638	0.398127	0.226865	1640	Glia	BM-10	1640	Neuron	BM-22
71413-NeuN--RNA-seq-160K	71423-NeuN--RNA-seq-80K	455355	0.551638	0.33747	1640	Glia	BM-10	1640	Glia	BM-22
71413-NeuN--RNA-seq-160K	71424-NeuN--RNA-seq-160K	392746	0.519157	0.338685	1640	Glia	BM-10	1645	Glia	BM-22
71413-NeuN--RNA-seq-160K	71424-NeuN-RNA-seq-40K	316792	0.383776	0.203622	1640	Glia	BM-10	1645	Neuron	BM-22
71413-NeuN--RNA-seq-160K	71425-NeuN--RNA-seq-160K	234198	0.508341	0.226455	1640	Glia	BM-10	1690	Glia	BM-22
71413-NeuN--RNA-seq-160K	71425-NeuN-RNA-seq-40K	165571	0.343055	0.147819	1640	Glia	BM-10	1690	Neuron	BM-22
71413-NeuN--RNA-seq-160K	71426-NeuN-RNA-seq-40K	268664	0.341813	0.204489	1640	Glia	BM-10	2010	Neuron	BM-22
71413-NeuN--RNA-seq-160K	71426-NeuN--RNA-seq-80K	322852	0.503804	0.28736	1640	Glia	BM-10	2010	Glia	BM-22
71413-NeuN--RNA-seq-160K	71427-NeuN--RNAseq	120566	0.606618	0.135728	1640	Glia	BM-10	1004	Glia	BM-36
71413-NeuN--RNA-seq-160K	71427-NeuN-RNAseq	125081	0.364378	0.121842	1640	Glia	BM-10	1004	Neuron	BM-36
71413-NeuN--RNA-seq-160K	71428-NeuN--RNA-seq-160K	402744	0.487903	0.321611	1640	Glia	BM-10	1039	Glia	BM-36
71413-NeuN--RNA-seq-160K	71428-NeuN-RNA-seq-40K	307299	0.372276	0.205138	1640	Glia	BM-10	1039	Neuron	BM-36
71413-NeuN--RNA-seq-160K	71429-NeuN-RNA-seq-40K	279291	0.338346	0.197315	1640	Glia	BM-10	1401	Neuron	BM-36
71413-NeuN--RNA-seq-160K	71429-NeuN--RNA-seq-80K-elute-16ul	449361	0.544376	0.326671	1640	Glia	BM-10	1401	Glia	BM-36
71413-NeuN--RNA-seq-160K	71430-NeuN-RNA-seq-40K	261755	0.328266	0.195222	1640	Glia	BM-10	1411	Neuron	BM-36
71413-NeuN--RNA-seq-160K	71430-NeuN--RNA-seq-80K	350869	0.522821	0.313096	1640	Glia	BM-10	1411	Glia	BM-36
71413-NeuN--RNA-seq-160K	71431-NeuN-RNA-seq-40K	301749	0.365553	0.1963	1640	Glia	BM-10	1555	Neuron	BM-36
71413-NeuN--RNA-seq-160K	71431-NeuN--RNA-seq-80K	582002	0.705064	0.27853	1640	Glia	BM-10	1555	Glia	BM-36
71413-NeuN--RNA-seq-160K	71432-NeuNminus-RNAseq	143805	0.537085	0.154138	1640	Glia	BM-10	1566	Glia	BM-36
71413-NeuN--RNA-seq-160K	71432-NeuNplus-RNAseq	169167	0.350304	0.151201	1640	Glia	BM-10	1566	Neuron	BM-36
71413-NeuN--RNA-seq-160K	71433-NeuN--RNA-seq	530049	0.642126	0.365877	1640	Glia	BM-10	1640	Glia	BM-36
71413-NeuN--RNA-seq-160K	71433-NeuN-RNA-seq	407864	0.494105	0.231427	1640	Glia	BM-10	1640	Neuron	BM-36
71413-NeuN--RNA-seq-160K	71434-NeuN--RNA-seq-160K	303894	0.511937	0.277355	1640	Glia	BM-10	1645	Glia	BM-36
71413-NeuN--RNA-seq-160K	71434-NeuN-RNA-seq-40K	510217	0.6181	0.204113	1640	Glia	BM-10	1645	Neuron	BM-36
71413-NeuN--RNA-seq-160K	71435-NeuN-RNA-seq-40K	237808	0.294303	0.173187	1640	Glia	BM-10	1690	Neuron	BM-36
71413-NeuN--RNA-seq-160K	71435-NeuN--RNA-seq-80K	251154	0.460836	0.227673	1640	Glia	BM-10	1690	Glia	BM-36
71413-NeuN--RNA-seq-160K	71436-NeuN-RNA-seq-40K	271809	0.350517	0.209061	1640	Glia	BM-10	2010	Neuron	BM-36
71413-NeuN--RNA-seq-160K	71436-NeuN--RNA-seq-80K	424005	0.513659	0.338068	1640	Glia	BM-10	2010	Glia	BM-36
71413-NeuN--RNA-seq-160K	71437-NeuN-RNA-seq-40K	305656	0.370286	0.217436	1640	Glia	BM-10	1004	Neuron	BM-44
71413-NeuN--RNA-seq-160K	71437-NeuN--RNA-seq-80K	289434	0.495569	0.262562	1640	Glia	BM-10	1004	Glia	BM-44
71413-NeuN--RNA-seq-160K	71438-NeuN--RNAseq	98216	0.613317	0.112693	1640	Glia	BM-10	1039	Glia	BM-44
71413-NeuN--RNA-seq-160K	71438-NeuN-RNAseq	242476	0.315674	0.182056	1640	Glia	BM-10	1039	Neuron	BM-44
71413-NeuN--RNA-seq-160K	71439-NeuN-RNA-seq-40K	341208	0.413355	0.207898	1640	Glia	BM-10	1401	Neuron	BM-44
71413-NeuN--RNA-seq-160K	71439-NeuN--RNA-seq-80K---2nd-time-from-7-12-17-prep	278437	0.499706	0.255888	1640	Glia	BM-10	1401	Glia	BM-44
71413-NeuN--RNA-seq-160K	71440-NeuN-RNA-seq-40K	299970	0.363397	0.212714	1640	Glia	BM-10	1411	Neuron	BM-44
71413-NeuN--RNA-seq-160K	71440-NeuN--RNA-seq	453239	0.549074	0.3356	1640	Glia	BM-10	1411	Glia	BM-44
71413-NeuN--RNA-seq-160K	71441-NeuN--RNA-seq-Elute-lib-in-12ul	259004	0.543726	0.253391	1640	Glia	BM-10	1555	Glia	BM-44
71413-NeuN--RNA-seq-160K	71441-NeuN-RNA-seq	258114	0.351616	0.202219	1640	Glia	BM-10	1555	Neuron	BM-44
71413-NeuN--RNA-seq-160K	71442-NeuN-RNA-seq-40K-Elute-lib-in-18ul	326138	0.395098	0.219782	1640	Glia	BM-10	1566	Neuron	BM-44
71413-NeuN--RNA-seq-160K	71442-NeuN-RNA-seq-40K	185092	0.328834	0.155979	1640	Glia	BM-10	1566	Neuron	BM-44
71413-NeuN--RNA-seq-160K	71442-NeuN--RNA-seq-80K	449832	0.544947	0.327194	1640	Glia	BM-10	1566	Glia	BM-44
71413-NeuN--RNA-seq-160K	71443-NeuN-RNA-seq-40K	337542	0.408914	0.230358	1640	Glia	BM-10	1640	Neuron	BM-44
71413-NeuN--RNA-seq-160K	71443-NeuN--RNA-seq-80K-elute16ul	415912	0.521293	0.351836	1640	Glia	BM-10	1640	Glia	BM-44
71413-NeuN--RNA-seq-160K	71444-NeuN--RNA-seq-80K-remake-libr-elute-16ul	39362	0.52104	0.0464864	1640	Glia	BM-10	1645	Glia	BM-44
71413-NeuN--RNA-seq-160K	71444-NeuN-RNA-seq	236272	0.361276	0.192727	1640	Glia	BM-10	1645	Neuron	BM-44
71413-NeuN--RNA-seq-160K	71445-NeuN--RNA-seq-160K-re-isolated-RNA-on-7-18-17	303566	0.448619	0.257425	1640	Glia	BM-10	1690	Glia	BM-44
71413-NeuN--RNA-seq-160K	71445-NeuN-RNA-seq-40K	200257	0.301631	0.157793	1640	Glia	BM-10	1690	Neuron	BM-44
71413-NeuN--RNA-seq-160K	71446-NeuN--RNA-seq-160K	334122	0.535147	0.305995	1640	Glia	BM-10	2010	Glia	BM-44
71413-NeuN--RNA-seq-160K	71446-NeuN-RNA-seq-40K	224603	0.360452	0.187411	1640	Glia	BM-10	2010	Neuron	BM-44
71413-NeuN--RNA-seq-160K	71447-NeuN--RNA-seq-160K	462359	0.560123	0.345799	1640	Glia	BM-10	1004	Glia	BM-17
71413-NeuN--RNA-seq-160K	71447-NeuN-RNA-seq-40K	273793	0.346945	0.208661	1640	Glia	BM-10	1004	Neuron	BM-17
71413-NeuN--RNA-seq-160K	71448-NeuN--RNA-seq-160K	447486	0.542105	0.347276	1640	Glia	BM-10	1039	Glia	BM-17
71413-NeuN--RNA-seq-160K	71448-NeuN-RNA-seq-40K	437062	0.529477	0.216704	1640	Glia	BM-10	1039	Neuron	BM-17
71413-NeuN--RNA-seq-160K	71449-NeuN--RNAseq	93815	0.565911	0.106328	1640	Glia	BM-10	1401	Glia	BM-17
71413-NeuN--RNA-seq-160K	71449-NeuN-RNAseq	172217	0.335345	0.150298	1640	Glia	BM-10	1401	Neuron	BM-17
71413-NeuN--RNA-seq-160K	71450-NeuN-RNA-seq-40K	285184	0.345485	0.208186	1640	Glia	BM-10	1411	Neuron	BM-17
71413-NeuN--RNA-seq-160K	71450-NeuN--RNA-seq-80K	440996	0.534243	0.323708	1640	Glia	BM-10	1411	Glia	BM-17
71413-NeuN--RNA-seq-160K	71451-NeuN--RNA-seq-160K-Elute-lib-in-18ul	460511	0.557884	0.335038	1640	Glia	BM-10	1555	Glia	BM-17
71413-NeuN--RNA-seq-160K	71451-NeuN-RNA-seq-40K	310396	0.376028	0.224165	1640	Glia	BM-10	1555	Neuron	BM-17
71413-NeuN--RNA-seq-160K	71451-NeuN--RNA-seq-80K	201125	0.53678	0.20459	1640	Glia	BM-10	1555	Glia	BM-17
71413-NeuN--RNA-seq-160K	71452-NeuN-RNA-seq-40K	377550	0.457381	0.224408	1640	Glia	BM-10	1566	Neuron	BM-17
71413-NeuN--RNA-seq-160K	71452-NeuN--RNA-seq-80K	403353	0.48864	0.299097	1640	Glia	BM-10	1566	Glia	BM-17
71413-NeuN--RNA-seq-160K	71453-NeuN-RNA-seq-40K	357210	0.432741	0.216562	1640	Glia	BM-10	1640	Neuron	BM-17
71413-NeuN--RNA-seq-160K	71453-NeuN--RNA-seq-80K	551060	0.667579	0.351692	1640	Glia	BM-10	1640	Glia	BM-17
71413-NeuN--RNA-seq-160K	71455-NeuN-RNA-seq-40K	163482	0.295672	0.136398	1640	Glia	BM-10	1690	Neuron	BM-17
71413-NeuN--RNA-seq-160K	71455-NeuN--RNA-seq-80K	313264	0.473241	0.271725	1640	Glia	BM-10	1690	Glia	BM-17
71413-NeuN--RNA-seq-160K	71456-NeuN-RNA-seq-40K	321536	0.389523	0.215735	1640	Glia	BM-10	2010	Neuron	BM-17
71413-NeuN--RNA-seq-160K	71456-NeuN--RNA-seq-80K	455653	0.551999	0.336716	1640	Glia	BM-10	2010	Glia	BM-17
71414-NeuN--RNA-seq	71415-NeuN-RNA-seq-40K-Elute-lib-in-18ul	182446	0.3533	0.164425	1645	Glia	BM-10	1690	Neuron	BM-10
71414-NeuN--RNA-seq	71415-NeuN--RNA-seq-80K	235260	0.526489	0.237098	1645	Glia	BM-10	1690	Glia	BM-10
71414-NeuN--RNA-seq	71416-NeuN-RNA-seq-40K	267703	0.334474	0.188529	1645	Glia	BM-10	2010	Neuron	BM-10
71414-NeuN--RNA-seq	71416-NeuN--RNA-seq-80K	393010	0.491036	0.291483	1645	Glia	BM-10	2010	Glia	BM-10
71414-NeuN--RNA-seq	71417-NeuN--RNA-seq-160K-Elute-lib-in-15ul	286266	0.592978	0.29458	1645	Glia	BM-10	1004	Glia	BM-22
71414-NeuN--RNA-seq	71417-NeuN-RNA-seq-40K	214135	0.35124	0.183016	1645	Glia	BM-10	1004	Neuron	BM-22
71414-NeuN--RNA-seq	71418-NeuN--RNA-seq-160K-Elute-lib-in-18ul	465232	0.581272	0.343839	1645	Glia	BM-10	1039	Glia	BM-22
71414-NeuN--RNA-seq	71418-NeuN-RNA-seq-40K	296072	0.369919	0.212391	1645	Glia	BM-10	1039	Neuron	BM-22
71414-NeuN--RNA-seq	71419-NeuN-RNA-seq-40K	388565	0.485482	0.193859	1645	Glia	BM-10	1401	Neuron	BM-22
71414-NeuN--RNA-seq	71419-NeuN--RNA-seq-80K	387622	0.484304	0.303458	1645	Glia	BM-10	1401	Glia	BM-22
71414-NeuN--RNA-seq	71420-NeuN--RNA-seq	342254	0.518517	0.312478	1645	Glia	BM-10	1411	Glia	BM-22
71414-NeuN--RNA-seq	71420-NeuN-RNA-seq	286855	0.358403	0.209847	1645	Glia	BM-10	1411	Neuron	BM-22
71414-NeuN--RNA-seq	71421-NeuN--RNA-seq-160K	465082	0.581084	0.336496	1645	Glia	BM-10	1555	Glia	BM-22
71414-NeuN--RNA-seq	71421-NeuN-RNA-seq-40K	339867	0.424638	0.220861	1645	Glia	BM-10	1555	Neuron	BM-22
71414-NeuN--RNA-seq	71422-NeuN-RNA-seq-40K	312844	0.390875	0.211563	1645	Glia	BM-10	1566	Neuron	BM-22
71414-NeuN--RNA-seq	71422-NeuN--RNA-seq	580112	0.724806	0.266999	1645	Glia	BM-10	1566	Glia	BM-22
71414-NeuN--RNA-seq	71423-NeuN-RNA-seq-40K	310985	0.388552	0.215847	1645	Glia	BM-10	1640	Neuron	BM-22
71414-NeuN--RNA-seq	71423-NeuN--RNA-seq-80K	429822	0.53703	0.318537	1645	Glia	BM-10	1640	Glia	BM-22
71414-NeuN--RNA-seq	71424-NeuN--RNA-seq-160K	400050	0.528812	0.355024	1645	Glia	BM-10	1645	Glia	BM-22
71414-NeuN--RNA-seq	71424-NeuN-RNA-seq-40K	311124	0.388726	0.20256	1645	Glia	BM-10	1645	Neuron	BM-22
71414-NeuN--RNA-seq	71425-NeuN--RNA-seq-160K	226509	0.491652	0.222856	1645	Glia	BM-10	1690	Glia	BM-22
71414-NeuN--RNA-seq	71425-NeuN-RNA-seq-40K	166186	0.344329	0.151909	1645	Glia	BM-10	1690	Neuron	BM-22
71414-NeuN--RNA-seq	71426-NeuN-RNA-seq-40K	257127	0.327134	0.197808	1645	Glia	BM-10	2010	Neuron	BM-22
71414-NeuN--RNA-seq	71426-NeuN--RNA-seq-80K	307598	0.480001	0.276301	1645	Glia	BM-10	2010	Glia	BM-22
71414-NeuN--RNA-seq	71427-NeuN--RNAseq	117143	0.589396	0.135234	1645	Glia	BM-10	1004	Glia	BM-36
71414-NeuN--RNA-seq	71427-NeuN-RNAseq	119050	0.346809	0.118208	1645	Glia	BM-10	1004	Neuron	BM-36
71414-NeuN--RNA-seq	71428-NeuN--RNA-seq-160K	396757	0.495718	0.321842	1645	Glia	BM-10	1039	Glia	BM-36
71414-NeuN--RNA-seq	71428-NeuN-RNA-seq-40K	298816	0.373348	0.201766	1645	Glia	BM-10	1039	Neuron	BM-36
71414-NeuN--RNA-seq	71429-NeuN-RNA-seq-40K	268960	0.336045	0.192073	1645	Glia	BM-10	1401	Neuron	BM-36
71414-NeuN--RNA-seq	71429-NeuN--RNA-seq-80K-elute-16ul	437234	0.546291	0.320974	1645	Glia	BM-10	1401	Glia	BM-36
71414-NeuN--RNA-seq	71430-NeuN-RNA-seq-40K	251123	0.314932	0.189391	1645	Glia	BM-10	1411	Neuron	BM-36
71414-NeuN--RNA-seq	71430-NeuN--RNA-seq-80K	333914	0.497557	0.300253	1645	Glia	BM-10	1411	Glia	BM-36
71414-NeuN--RNA-seq	71431-NeuN-RNA-seq-40K	290626	0.363115	0.190848	1645	Glia	BM-10	1555	Neuron	BM-36
71414-NeuN--RNA-seq	71431-NeuN--RNA-seq-80K	564689	0.705536	0.271306	1645	Glia	BM-10	1555	Glia	BM-36
71414-NeuN--RNA-seq	71432-NeuNminus-RNAseq	135464	0.505933	0.147917	1645	Glia	BM-10	1566	Glia	BM-36
71414-NeuN--RNA-seq	71432-NeuNplus-RNAseq	163039	0.337614	0.14829	1645	Glia	BM-10	1566	Neuron	BM-36
71414-NeuN--RNA-seq	71433-NeuN--RNA-seq	497936	0.622133	0.342146	1645	Glia	BM-10	1640	Glia	BM-36
71414-NeuN--RNA-seq	71433-NeuN-RNA-seq	387074	0.483619	0.220218	1645	Glia	BM-10	1640	Neuron	BM-36
71414-NeuN--RNA-seq	71434-NeuN--RNA-seq-160K	309769	0.521834	0.291048	1645	Glia	BM-10	1645	Glia	BM-36
71414-NeuN--RNA-seq	71434-NeuN-RNA-seq-40K	500222	0.624989	0.201362	1645	Glia	BM-10	1645	Neuron	BM-36
71414-NeuN--RNA-seq	71435-NeuN-RNA-seq-40K	236778	0.295836	0.175564	1645	Glia	BM-10	1690	Neuron	BM-36
71414-NeuN--RNA-seq	71435-NeuN--RNA-seq-80K	243641	0.447051	0.224522	1645	Glia	BM-10	1690	Glia	BM-36
71414-NeuN--RNA-seq	71436-NeuN-RNA-seq-40K	259490	0.334631	0.201629	1645	Glia	BM-10	2010	Neuron	BM-36
71414-NeuN--RNA-seq	71436-NeuN--RNA-seq-80K	405967	0.507225	0.325621	1645	Glia	BM-10	2010	Glia	BM-36
71414-NeuN--RNA-seq	71437-NeuN-RNA-seq-40K	293351	0.36652	0.210658	1645	Glia	BM-10	1004	Neuron	BM-44
71414-NeuN--RNA-seq	71437-NeuN--RNA-seq-80K	281156	0.481395	0.259098	1645	Glia	BM-10	1004	Glia	BM-44
71414-NeuN--RNA-seq	71438-NeuN--RNAseq	96457	0.602333	0.113772	1645	Glia	BM-10	1039	Glia	BM-44
71414-NeuN--RNA-seq	71438-NeuN-RNAseq	231993	0.302027	0.17617	1645	Glia	BM-10	1039	Neuron	BM-44
71414-NeuN--RNA-seq	71439-NeuN-RNA-seq-40K	327392	0.409051	0.200909	1645	Glia	BM-10	1401	Neuron	BM-44
71414-NeuN--RNA-seq	71439-NeuN--RNA-seq-80K---2nd-time-from-7-12-17-prep	271542	0.487331	0.253891	1645	Glia	BM-10	1401	Glia	BM-44
71414-NeuN--RNA-seq	71440-NeuN-RNA-seq-40K	288031	0.359873	0.206229	1645	Glia	BM-10	1411	Neuron	BM-44
71414-NeuN--RNA-seq	71440-NeuN--RNA-seq	431206	0.538759	0.320105	1645	Glia	BM-10	1411	Glia	BM-44
71414-NeuN--RNA-seq	71441-NeuN--RNA-seq-Elute-lib-in-12ul	255080	0.535489	0.254931	1645	Glia	BM-10	1555	Glia	BM-44
71414-NeuN--RNA-seq	71441-NeuN-RNA-seq	252474	0.343933	0.200925	1645	Glia	BM-10	1555	Neuron	BM-44
71414-NeuN--RNA-seq	71442-NeuN-RNA-seq-40K-Elute-lib-in-18ul	319007	0.398575	0.217669	1645	Glia	BM-10	1566	Neuron	BM-44
71414-NeuN--RNA-seq	71442-NeuN-RNA-seq-40K	178761	0.317587	0.153116	1645	Glia	BM-10	1566	Neuron	BM-44
71414-NeuN--RNA-seq	71442-NeuN--RNA-seq-80K	436040	0.544799	0.319884	1645	Glia	BM-10	1566	Glia	BM-44
71414-NeuN--RNA-seq	71443-NeuN-RNA-seq-40K	319665	0.399397	0.219297	1645	Glia	BM-10	1640	Neuron	BM-44
71414-NeuN--RNA-seq	71443-NeuN--RNA-seq-80K-elute16ul	390637	0.489614	0.330515	1645	Glia	BM-10	1640	Glia	BM-44
71414-NeuN--RNA-seq	71444-NeuN--RNA-seq-80K-remake-libr-elute-16ul	39917	0.528387	0.0486379	1645	Glia	BM-10	1645	Glia	BM-44
71414-NeuN--RNA-seq	71444-NeuN-RNA-seq	236910	0.362252	0.197455	1645	Glia	BM-10	1645	Neuron	BM-44
71414-NeuN--RNA-seq	71445-NeuN--RNA-seq-160K-re-isolated-RNA-on-7-18-17	296900	0.438768	0.255857	1645	Glia	BM-10	1690	Glia	BM-44
71414-NeuN--RNA-seq	71445-NeuN-RNA-seq-40K	198678	0.299253	0.159554	1645	Glia	BM-10	1690	Neuron	BM-44
71414-NeuN--RNA-seq	71446-NeuN--RNA-seq-160K	319222	0.511283	0.295212	1645	Glia	BM-10	2010	Glia	BM-44
71414-NeuN--RNA-seq	71446-NeuN-RNA-seq-40K	215068	0.34515	0.181876	1645	Glia	BM-10	2010	Neuron	BM-44
71414-NeuN--RNA-seq	71447-NeuN--RNA-seq-160K	446959	0.558441	0.336823	1645	Glia	BM-10	1004	Glia	BM-17
71414-NeuN--RNA-seq	71447-NeuN-RNA-seq-40K	265802	0.336819	0.205309	1645	Glia	BM-10	1004	Neuron	BM-17
71414-NeuN--RNA-seq	71448-NeuN--RNA-seq-160K	436196	0.544994	0.342287	1645	Glia	BM-10	1039	Glia	BM-17
71414-NeuN--RNA-seq	71448-NeuN-RNA-seq-40K	422647	0.528065	0.210714	1645	Glia	BM-10	1039	Neuron	BM-17
71414-NeuN--RNA-seq	71449-NeuN--RNAseq	91757	0.553497	0.106832	1645	Glia	BM-10	1401	Glia	BM-17
71414-NeuN--RNA-seq	71449-NeuN-RNAseq	164914	0.321124	0.146246	1645	Glia	BM-10	1401	Neuron	BM-17
71414-NeuN--RNA-seq	71450-NeuN-RNA-seq-40K	271917	0.33974	0.200288	1645	Glia	BM-10	1411	Neuron	BM-17
71414-NeuN--RNA-seq	71450-NeuN--RNA-seq-80K	420532	0.525423	0.30983	1645	Glia	BM-10	1411	Glia	BM-17
71414-NeuN--RNA-seq	71451-NeuN--RNA-seq-160K-Elute-lib-in-18ul	449799	0.56199	0.330801	1645	Glia	BM-10	1555	Glia	BM-17
71414-NeuN--RNA-seq	71451-NeuN-RNA-seq-40K	305250	0.381387	0.223735	1645	Glia	BM-10	1555	Neuron	BM-17
71414-NeuN--RNA-seq	71451-NeuN--RNA-seq-80K	194542	0.519211	0.201774	1645	Glia	BM-10	1555	Glia	BM-17
71414-NeuN--RNA-seq	71452-NeuN-RNA-seq-40K	367252	0.458853	0.220276	1645	Glia	BM-10	1566	Neuron	BM-17
71414-NeuN--RNA-seq	71452-NeuN--RNA-seq-80K	389190	0.486263	0.291039	1645	Glia	BM-10	1566	Glia	BM-17
71414-NeuN--RNA-seq	71453-NeuN-RNA-seq-40K	340956	0.425999	0.207872	1645	Glia	BM-10	1640	Neuron	BM-17
71414-NeuN--RNA-seq	71453-NeuN--RNA-seq-80K	520901	0.650826	0.331456	1645	Glia	BM-10	1640	Glia	BM-17
71414-NeuN--RNA-seq	71455-NeuN-RNA-seq-40K	163424	0.295567	0.139306	1645	Glia	BM-10	1690	Neuron	BM-17
71414-NeuN--RNA-seq	71455-NeuN--RNA-seq-80K	309892	0.468147	0.274058	1645	Glia	BM-10	1690	Glia	BM-17
71414-NeuN--RNA-seq	71456-NeuN-RNA-seq-40K	304341	0.380251	0.20534	1645	Glia	BM-10	2010	Neuron	BM-17
71414-NeuN--RNA-seq	71456-NeuN--RNA-seq-80K	437772	0.546963	0.325332	1645	Glia	BM-10	2010	Glia	BM-17
71415-NeuN--RNA-seq-80K	71416-NeuN-RNA-seq-40K	164364	0.367831	0.139247	1690	Glia	BM-10	2010	Neuron	BM-10
71415-NeuN--RNA-seq-80K	71416-NeuN--RNA-seq-80K	216795	0.485166	0.183474	1690	Glia	BM-10	2010	Glia	BM-10
71415-NeuN--RNA-seq-80K	71417-NeuN--RNA-seq-160K-Elute-lib-in-15ul	169476	0.379271	0.227286	1690	Glia	BM-10	1004	Glia	BM-22
71415-NeuN--RNA-seq-80K	71417-NeuN-RNA-seq-40K	136654	0.305818	0.151065	1690	Glia	BM-10	1004	Neuron	BM-22
71415-NeuN--RNA-seq-80K	71418-NeuN--RNA-seq-160K-Elute-lib-in-18ul	245891	0.55028	0.199996	1690	Glia	BM-10	1039	Glia	BM-22
71415-NeuN--RNA-seq-80K	71418-NeuN-RNA-seq-40K	179525	0.401759	0.153752	1690	Glia	BM-10	1039	Neuron	BM-22
71415-NeuN--RNA-seq-80K	71419-NeuN-RNA-seq-40K	234211	0.524141	0.128984	1690	Glia	BM-10	1401	Neuron	BM-22
71415-NeuN--RNA-seq-80K	71419-NeuN--RNA-seq-80K	229749	0.514156	0.210334	1690	Glia	BM-10	1401	Glia	BM-22
71415-NeuN--RNA-seq-80K	71420-NeuN--RNA-seq	199976	0.447527	0.223524	1690	Glia	BM-10	1411	Glia	BM-22
71415-NeuN--RNA-seq-80K	71420-NeuN-RNA-seq	185130	0.414303	0.164446	1690	Glia	BM-10	1411	Neuron	BM-22
71415-NeuN--RNA-seq-80K	71421-NeuN--RNA-seq-160K	271099	0.606693	0.219834	1690	Glia	BM-10	1555	Glia	BM-22
71415-NeuN--RNA-seq-80K	71421-NeuN-RNA-seq-40K	209632	0.469136	0.158076	1690	Glia	BM-10	1555	Neuron	BM-22
71415-NeuN--RNA-seq-80K	71422-NeuN-RNA-seq-40K	203898	0.456304	0.163805	1690	Glia	BM-10	1566	Neuron	BM-22
71415-NeuN--RNA-seq-80K	71422-NeuN--RNA-seq	336374	0.752772	0.162223	1690	Glia	BM-10	1566	Glia	BM-22
71415-NeuN--RNA-seq-80K	71423-NeuN-RNA-seq-40K	192211	0.430149	0.157987	1690	Glia	BM-10	1640	Neuron	BM-22
71415-NeuN--RNA-seq-80K	71423-NeuN--RNA-seq-80K	243277	0.54443	0.203922	1690	Glia	BM-10	1640	Glia	BM-22
71415-NeuN--RNA-seq-80K	71424-NeuN--RNA-seq-160K	225470	0.50458	0.235235	1690	Glia	BM-10	1645	Glia	BM-22
71415-NeuN--RNA-seq-80K	71424-NeuN-RNA-seq-40K	189714	0.424561	0.144329	1690	Glia	BM-10	1645	Neuron	BM-22
71415-NeuN--RNA-seq-80K	71425-NeuN--RNA-seq-160K	191600	0.428782	0.270474	1690	Glia	BM-10	1690	Glia	BM-22
71415-NeuN--RNA-seq-80K	71425-NeuN-RNA-seq-40K	130647	0.292375	0.166089	1690	Glia	BM-10	1690	Neuron	BM-22
71415-NeuN--RNA-seq-80K	71426-NeuN-RNA-seq-40K	153351	0.343185	0.14457	1690	Glia	BM-10	2010	Neuron	BM-22
71415-NeuN--RNA-seq-80K	71426-NeuN--RNA-seq-80K	176038	0.393956	0.195182	1690	Glia	BM-10	2010	Glia	BM-22
71415-NeuN--RNA-seq-80K	71427-NeuN--RNAseq	76935	0.387092	0.136526	1690	Glia	BM-10	1004	Glia	BM-36
71415-NeuN--RNA-seq-80K	71427-NeuN-RNAseq	81883	0.238536	0.116747	1690	Glia	BM-10	1004	Neuron	BM-36
71415-NeuN--RNA-seq-80K	71428-NeuN--RNA-seq-160K	215821	0.482986	0.201553	1690	Glia	BM-10	1039	Glia	BM-36
71415-NeuN--RNA-seq-80K	71428-NeuN-RNA-seq-40K	181634	0.406479	0.144697	1690	Glia	BM-10	1039	Neuron	BM-36
71415-NeuN--RNA-seq-80K	71429-NeuN-RNA-seq-40K	172128	0.385206	0.14913	1690	Glia	BM-10	1401	Neuron	BM-36
71415-NeuN--RNA-seq-80K	71429-NeuN--RNA-seq-80K-elute-16ul	255181	0.57107	0.212412	1690	Glia	BM-10	1401	Glia	BM-36
71415-NeuN--RNA-seq-80K	71430-NeuN-RNA-seq-40K	168885	0.377948	0.158537	1690	Glia	BM-10	1411	Neuron	BM-36
71415-NeuN--RNA-seq-80K	71430-NeuN--RNA-seq-80K	222199	0.49726	0.252239	1690	Glia	BM-10	1411	Glia	BM-36
71415-NeuN--RNA-seq-80K	71431-NeuN-RNA-seq-40K	184613	0.413146	0.143566	1690	Glia	BM-10	1555	Neuron	BM-36
71415-NeuN--RNA-seq-80K	71431-NeuN--RNA-seq-80K	327770	0.733517	0.165928	1690	Glia	BM-10	1555	Glia	BM-36
71415-NeuN--RNA-seq-80K	71432-NeuNminus-RNAseq	103838	0.387816	0.171769	1690	Glia	BM-10	1566	Glia	BM-36
71415-NeuN--RNA-seq-80K	71432-NeuNplus-RNAseq	114901	0.257137	0.142791	1690	Glia	BM-10	1566	Neuron	BM-36
71415-NeuN--RNA-seq-80K	71433-NeuN--RNA-seq	280587	0.627926	0.211005	1690	Glia	BM-10	1640	Glia	BM-36
71415-NeuN--RNA-seq-80K	71433-NeuN-RNA-seq	228653	0.511703	0.145344	1690	Glia	BM-10	1640	Neuron	BM-36
71415-NeuN--RNA-seq-80K	71434-NeuN--RNA-seq-160K	186558	0.417499	0.220879	1690	Glia	BM-10	1645	Glia	BM-36
71415-NeuN--RNA-seq-80K	71434-NeuN-RNA-seq-40K	286366	0.640859	0.121592	1690	Glia	BM-10	1645	Neuron	BM-36
71415-NeuN--RNA-seq-80K	71435-NeuN-RNA-seq-40K	177076	0.396279	0.166197	1690	Glia	BM-10	1690	Neuron	BM-36
71415-NeuN--RNA-seq-80K	71435-NeuN--RNA-seq-80K	204030	0.456599	0.260958	1690	Glia	BM-10	1690	Glia	BM-36
71415-NeuN--RNA-seq-80K	71436-NeuN-RNA-seq-40K	159765	0.357538	0.153064	1690	Glia	BM-10	2010	Neuron	BM-36
71415-NeuN--RNA-seq-80K	71436-NeuN--RNA-seq-80K	226067	0.505916	0.208601	1690	Glia	BM-10	2010	Glia	BM-36
71415-NeuN--RNA-seq-80K	71437-NeuN-RNA-seq-40K	180763	0.40453	0.155533	1690	Glia	BM-10	1004	Neuron	BM-44
71415-NeuN--RNA-seq-80K	71437-NeuN--RNA-seq-80K	166198	0.371935	0.19389	1690	Glia	BM-10	1004	Glia	BM-44
71415-NeuN--RNA-seq-80K	71438-NeuN--RNAseq	62640	0.39116	0.116278	1690	Glia	BM-10	1039	Glia	BM-44
71415-NeuN--RNA-seq-80K	71438-NeuN-RNAseq	146038	0.326819	0.137783	1690	Glia	BM-10	1039	Neuron	BM-44
71415-NeuN--RNA-seq-80K	71439-NeuN-RNA-seq-40K	202195	0.452493	0.143214	1690	Glia	BM-10	1401	Neuron	BM-44
71415-NeuN--RNA-seq-80K	71439-NeuN--RNA-seq-80K---2nd-time-from-7-12-17-prep	163893	0.366777	0.196454	1690	Glia	BM-10	1401	Glia	BM-44
71415-NeuN--RNA-seq-80K	71440-NeuN-RNA-seq-40K	181107	0.4053	0.156038	1690	Glia	BM-10	1411	Neuron	BM-44
71415-NeuN--RNA-seq-80K	71440-NeuN--RNA-seq	263920	0.590627	0.225294	1690	Glia	BM-10	1411	Glia	BM-44
71415-NeuN--RNA-seq-80K	71441-NeuN--RNA-seq-Elute-lib-in-12ul	158908	0.355621	0.210798	1690	Glia	BM-10	1555	Glia	BM-44
71415-NeuN--RNA-seq-80K	71441-NeuN-RNA-seq	160747	0.359736	0.159889	1690	Glia	BM-10	1555	Neuron	BM-44
71415-NeuN--RNA-seq-80K	71442-NeuN-RNA-seq-40K-Elute-lib-in-18ul	202619	0.453442	0.16353	1690	Glia	BM-10	1566	Neuron	BM-44
71415-NeuN--RNA-seq-80K	71442-NeuN-RNA-seq-40K	124712	0.279093	0.14194	1690	Glia	BM-10	1566	Neuron	BM-44
71415-NeuN--RNA-seq-80K	71442-NeuN--RNA-seq-80K	275196	0.615862	0.23301	1690	Glia	BM-10	1566	Glia	BM-44
71415-NeuN--RNA-seq-80K	71443-NeuN-RNA-seq-40K	197037	0.44095	0.159236	1690	Glia	BM-10	1640	Neuron	BM-44
71415-NeuN--RNA-seq-80K	71443-NeuN--RNA-seq-80K-elute16ul	226832	0.507628	0.2262	1690	Glia	BM-10	1640	Glia	BM-44
71415-NeuN--RNA-seq-80K	71444-NeuN--RNA-seq-80K-remake-libr-elute-16ul	29065	0.384738	0.0594821	1690	Glia	BM-10	1645	Glia	BM-44
71415-NeuN--RNA-seq-80K	71444-NeuN-RNA-seq	149138	0.333756	0.157873	1690	Glia	BM-10	1645	Neuron	BM-44
71415-NeuN--RNA-seq-80K	71445-NeuN--RNA-seq-160K-re-isolated-RNA-on-7-18-17	235263	0.526496	0.267607	1690	Glia	BM-10	1690	Glia	BM-44
71415-NeuN--RNA-seq-80K	71445-NeuN-RNA-seq-40K	153028	0.342462	0.161432	1690	Glia	BM-10	1690	Neuron	BM-44
71415-NeuN--RNA-seq-80K	71446-NeuN--RNA-seq-160K	180481	0.403899	0.205757	1690	Glia	BM-10	2010	Glia	BM-44
71415-NeuN--RNA-seq-80K	71446-NeuN-RNA-seq-40K	132400	0.296298	0.143562	1690	Glia	BM-10	2010	Neuron	BM-44
71415-NeuN--RNA-seq-80K	71447-NeuN--RNA-seq-160K	250531	0.560664	0.212225	1690	Glia	BM-10	1004	Glia	BM-17
71415-NeuN--RNA-seq-80K	71447-NeuN-RNA-seq-40K	167945	0.375845	0.160011	1690	Glia	BM-10	1004	Neuron	BM-17
71415-NeuN--RNA-seq-80K	71448-NeuN--RNA-seq-160K	241599	0.540675	0.214556	1690	Glia	BM-10	1039	Glia	BM-17
71415-NeuN--RNA-seq-80K	71448-NeuN-RNA-seq-40K	245947	0.550405	0.133698	1690	Glia	BM-10	1039	Neuron	BM-17
71415-NeuN--RNA-seq-80K	71449-NeuN--RNAseq	63037	0.380252	0.11573	1690	Glia	BM-10	1401	Glia	BM-17
71415-NeuN--RNA-seq-80K	71449-NeuN-RNAseq	111164	0.248774	0.132578	1690	Glia	BM-10	1401	Neuron	BM-17
71415-NeuN--RNA-seq-80K	71450-NeuN-RNA-seq-40K	181785	0.406817	0.164534	1690	Glia	BM-10	1411	Neuron	BM-17
71415-NeuN--RNA-seq-80K	71450-NeuN--RNA-seq-80K	255473	0.571724	0.216605	1690	Glia	BM-10	1411	Glia	BM-17
71415-NeuN--RNA-seq-80K	71451-NeuN--RNA-seq-160K-Elute-lib-in-18ul	266844	0.597171	0.222414	1690	Glia	BM-10	1555	Glia	BM-17
71415-NeuN--RNA-seq-80K	71451-NeuN-RNA-seq-40K	195067	0.436541	0.172381	1690	Glia	BM-10	1555	Neuron	BM-17
71415-NeuN--RNA-seq-80K	71451-NeuN--RNA-seq-80K	132236	0.352923	0.193456	1690	Glia	BM-10	1555	Glia	BM-17
71415-NeuN--RNA-seq-80K	71452-NeuN-RNA-seq-40K	235190	0.526332	0.161489	1690	Glia	BM-10	1566	Neuron	BM-17
71415-NeuN--RNA-seq-80K	71452-NeuN--RNA-seq-80K	254878	0.570392	0.225828	1690	Glia	BM-10	1566	Glia	BM-17
71415-NeuN--RNA-seq-80K	71453-NeuN-RNA-seq-40K	217151	0.485963	0.152804	1690	Glia	BM-10	1640	Neuron	BM-17
71415-NeuN--RNA-seq-80K	71453-NeuN--RNA-seq-80K	299855	0.671046	0.206842	1690	Glia	BM-10	1640	Glia	BM-17
71415-NeuN--RNA-seq-80K	71455-NeuN-RNA-seq-40K	129401	0.289587	0.149728	1690	Glia	BM-10	1690	Neuron	BM-17
71415-NeuN--RNA-seq-80K	71455-NeuN--RNA-seq-80K	230235	0.515243	0.265402	1690	Glia	BM-10	1690	Glia	BM-17
71415-NeuN--RNA-seq-80K	71456-NeuN-RNA-seq-40K	183390	0.410409	0.145529	1690	Glia	BM-10	2010	Neuron	BM-17
71415-NeuN--RNA-seq-80K	71456-NeuN--RNA-seq-80K	239804	0.536658	0.199725	1690	Glia	BM-10	2010	Glia	BM-17
71416-NeuN--RNA-seq-80K	71417-NeuN--RNA-seq-160K-Elute-lib-in-15ul	282479	0.585133	0.246393	2010	Glia	BM-10	1004	Glia	BM-22
71416-NeuN--RNA-seq-80K	71417-NeuN-RNA-seq-40K	212713	0.348907	0.158463	2010	Glia	BM-10	1004	Neuron	BM-22
71416-NeuN--RNA-seq-80K	71418-NeuN--RNA-seq-160K-Elute-lib-in-18ul	472755	0.493113	0.311756	2010	Glia	BM-10	1039	Glia	BM-22
71416-NeuN--RNA-seq-80K	71418-NeuN-RNA-seq-40K	296998	0.320391	0.189901	2010	Glia	BM-10	1039	Neuron	BM-22
71416-NeuN--RNA-seq-80K	71419-NeuN-RNA-seq-40K	404061	0.421461	0.187085	2010	Glia	BM-10	1401	Neuron	BM-22
71416-NeuN--RNA-seq-80K	71419-NeuN--RNA-seq-80K	396399	0.446659	0.275379	2010	Glia	BM-10	1401	Glia	BM-22
71416-NeuN--RNA-seq-80K	71420-NeuN--RNA-seq	353110	0.534964	0.281289	2010	Glia	BM-10	1411	Glia	BM-22
71416-NeuN--RNA-seq-80K	71420-NeuN-RNA-seq	290610	0.330285	0.189432	2010	Glia	BM-10	1411	Neuron	BM-22
71416-NeuN--RNA-seq-80K	71421-NeuN--RNA-seq-160K	460864	0.48071	0.295948	2010	Glia	BM-10	1555	Glia	BM-22
71416-NeuN--RNA-seq-80K	71421-NeuN-RNA-seq-40K	341835	0.356555	0.200166	2010	Glia	BM-10	1555	Neuron	BM-22
71416-NeuN--RNA-seq-80K	71422-NeuN-RNA-seq-40K	312579	0.32604	0.189455	2010	Glia	BM-10	1566	Neuron	BM-22
71416-NeuN--RNA-seq-80K	71422-NeuN--RNA-seq	587217	0.612504	0.251323	2010	Glia	BM-10	1566	Glia	BM-22
71416-NeuN--RNA-seq-80K	71423-NeuN-RNA-seq-40K	317980	0.331673	0.198159	2010	Glia	BM-10	1640	Neuron	BM-22
71416-NeuN--RNA-seq-80K	71423-NeuN--RNA-seq-80K	451260	0.470693	0.301077	2010	Glia	BM-10	1640	Glia	BM-22
71416-NeuN--RNA-seq-80K	71424-NeuN--RNA-seq-160K	380456	0.502911	0.288812	2010	Glia	BM-10	1645	Glia	BM-22
71416-NeuN--RNA-seq-80K	71424-NeuN-RNA-seq-40K	317048	0.330701	0.186397	2010	Glia	BM-10	1645	Neuron	BM-22
71416-NeuN--RNA-seq-80K	71425-NeuN--RNA-seq-160K	220295	0.478164	0.184579	2010	Glia	BM-10	1690	Glia	BM-22
71416-NeuN--RNA-seq-80K	71425-NeuN-RNA-seq-40K	158257	0.327901	0.124337	2010	Glia	BM-10	1690	Neuron	BM-22
71416-NeuN--RNA-seq-80K	71426-NeuN-RNA-seq-40K	286746	0.364818	0.198969	2010	Glia	BM-10	2010	Neuron	BM-22
71416-NeuN--RNA-seq-80K	71426-NeuN--RNA-seq-80K	370288	0.577827	0.303147	2010	Glia	BM-10	2010	Glia	BM-22
71416-NeuN--RNA-seq-80K	71427-NeuN--RNAseq	125096	0.629411	0.12155	2010	Glia	BM-10	1004	Glia	BM-36
71416-NeuN--RNA-seq-80K	71427-NeuN-RNAseq	127070	0.370172	0.108607	2010	Glia	BM-10	1004	Neuron	BM-36
71416-NeuN--RNA-seq-80K	71428-NeuN--RNA-seq-160K	410204	0.47957	0.295065	2010	Glia	BM-10	1039	Glia	BM-36
71416-NeuN--RNA-seq-80K	71428-NeuN-RNA-seq-40K	311090	0.324486	0.189732	2010	Glia	BM-10	1039	Neuron	BM-36
71416-NeuN--RNA-seq-80K	71429-NeuN-RNA-seq-40K	277419	0.308426	0.177521	2010	Glia	BM-10	1401	Neuron	BM-36
71416-NeuN--RNA-seq-80K	71429-NeuN--RNA-seq-80K-elute-16ul	439119	0.458029	0.286777	2010	Glia	BM-10	1401	Glia	BM-36
71416-NeuN--RNA-seq-80K	71430-NeuN-RNA-seq-40K	265703	0.333217	0.179255	2010	Glia	BM-10	1411	Neuron	BM-36
71416-NeuN--RNA-seq-80K	71430-NeuN--RNA-seq-80K	333031	0.496241	0.259393	2010	Glia	BM-10	1411	Glia	BM-36
71416-NeuN--RNA-seq-80K	71431-NeuN-RNA-seq-40K	307318	0.320552	0.183252	2010	Glia	BM-10	1555	Neuron	BM-36
71416-NeuN--RNA-seq-80K	71431-NeuN--RNA-seq-80K	569797	0.594334	0.253563	2010	Glia	BM-10	1555	Glia	BM-36
71416-NeuN--RNA-seq-80K	71432-NeuNminus-RNAseq	136021	0.508013	0.125232	2010	Glia	BM-10	1566	Glia	BM-36
71416-NeuN--RNA-seq-80K	71432-NeuNplus-RNAseq	166743	0.345284	0.131641	2010	Glia	BM-10	1566	Neuron	BM-36
71416-NeuN--RNA-seq-80K	71433-NeuN--RNA-seq	498162	0.519614	0.306373	2010	Glia	BM-10	1640	Glia	BM-36
71416-NeuN--RNA-seq-80K	71433-NeuN-RNA-seq	391893	0.408769	0.203712	2010	Glia	BM-10	1640	Neuron	BM-36
71416-NeuN--RNA-seq-80K	71434-NeuN--RNA-seq-160K	292063	0.492007	0.233105	2010	Glia	BM-10	1645	Glia	BM-36
71416-NeuN--RNA-seq-80K	71434-NeuN-RNA-seq-40K	525950	0.548599	0.20003	2010	Glia	BM-10	1645	Neuron	BM-36
71416-NeuN--RNA-seq-80K	71435-NeuN-RNA-seq-40K	231276	0.28622	0.15165	2010	Glia	BM-10	1690	Neuron	BM-36
71416-NeuN--RNA-seq-80K	71435-NeuN--RNA-seq-80K	235164	0.431497	0.18597	2010	Glia	BM-10	1690	Glia	BM-36
71416-NeuN--RNA-seq-80K	71436-NeuN-RNA-seq-40K	285347	0.367975	0.199264	2010	Glia	BM-10	2010	Neuron	BM-36
71416-NeuN--RNA-seq-80K	71436-NeuN--RNA-seq-80K	464360	0.528075	0.34163	2010	Glia	BM-10	2010	Glia	BM-36
71416-NeuN--RNA-seq-80K	71437-NeuN-RNA-seq-40K	298854	0.324926	0.191827	2010	Glia	BM-10	1004	Neuron	BM-44
71416-NeuN--RNA-seq-80K	71437-NeuN--RNA-seq-80K	297561	0.509484	0.240041	2010	Glia	BM-10	1004	Glia	BM-44
71416-NeuN--RNA-seq-80K	71438-NeuN--RNAseq	100838	0.62969	0.0994142	2010	Glia	BM-10	1039	Glia	BM-44
71416-NeuN--RNA-seq-80K	71438-NeuN-RNAseq	251086	0.326883	0.170961	2010	Glia	BM-10	1039	Neuron	BM-44
71416-NeuN--RNA-seq-80K	71439-NeuN-RNA-seq-40K	341622	0.356333	0.191254	2010	Glia	BM-10	1401	Neuron	BM-44
71416-NeuN--RNA-seq-80K	71439-NeuN--RNA-seq-80K---2nd-time-from-7-12-17-prep	289120	0.518878	0.236433	2010	Glia	BM-10	1401	Glia	BM-44
71416-NeuN--RNA-seq-80K	71440-NeuN-RNA-seq-40K	293146	0.320874	0.187621	2010	Glia	BM-10	1411	Neuron	BM-44
71416-NeuN--RNA-seq-80K	71440-NeuN--RNA-seq	429140	0.44762	0.282322	2010	Glia	BM-10	1411	Glia	BM-44
71416-NeuN--RNA-seq-80K	71441-NeuN--RNA-seq-Elute-lib-in-12ul	250613	0.526111	0.213116	2010	Glia	BM-10	1555	Glia	BM-44
71416-NeuN--RNA-seq-80K	71441-NeuN-RNA-seq	249404	0.339751	0.174345	2010	Glia	BM-10	1555	Neuron	BM-44
71416-NeuN--RNA-seq-80K	71442-NeuN-RNA-seq-40K-Elute-lib-in-18ul	310135	0.32349	0.188494	2010	Glia	BM-10	1566	Neuron	BM-44
71416-NeuN--RNA-seq-80K	71442-NeuN-RNA-seq-40K	188255	0.334454	0.141663	2010	Glia	BM-10	1566	Neuron	BM-44
71416-NeuN--RNA-seq-80K	71442-NeuN--RNA-seq-80K	411884	0.429621	0.264338	2010	Glia	BM-10	1566	Glia	BM-44
71416-NeuN--RNA-seq-80K	71443-NeuN-RNA-seq-40K	327306	0.341401	0.201924	2010	Glia	BM-10	1640	Neuron	BM-44
71416-NeuN--RNA-seq-80K	71443-NeuN--RNA-seq-80K-elute16ul	400495	0.50197	0.298223	2010	Glia	BM-10	1640	Glia	BM-44
71416-NeuN--RNA-seq-80K	71444-NeuN--RNA-seq-80K-remake-libr-elute-16ul	41180	0.545106	0.0415821	2010	Glia	BM-10	1645	Glia	BM-44
71416-NeuN--RNA-seq-80K	71444-NeuN-RNA-seq	240076	0.367093	0.175553	2010	Glia	BM-10	1645	Neuron	BM-44
71416-NeuN--RNA-seq-80K	71445-NeuN--RNA-seq-160K-re-isolated-RNA-on-7-18-17	282335	0.417243	0.209778	2010	Glia	BM-10	1690	Glia	BM-44
71416-NeuN--RNA-seq-80K	71445-NeuN-RNA-seq-40K	198297	0.298679	0.139993	2010	Glia	BM-10	1690	Neuron	BM-44
71416-NeuN--RNA-seq-80K	71446-NeuN--RNA-seq-160K	378875	0.606826	0.317695	2010	Glia	BM-10	2010	Glia	BM-44
71416-NeuN--RNA-seq-80K	71446-NeuN-RNA-seq-40K	234887	0.376956	0.176134	2010	Glia	BM-10	2010	Neuron	BM-44
71416-NeuN--RNA-seq-80K	71447-NeuN--RNA-seq-160K	457235	0.476925	0.307364	2010	Glia	BM-10	1004	Glia	BM-17
71416-NeuN--RNA-seq-80K	71447-NeuN-RNA-seq-40K	267638	0.339145	0.18285	2010	Glia	BM-10	1004	Neuron	BM-17
71416-NeuN--RNA-seq-80K	71448-NeuN--RNA-seq-160K	441522	0.468805	0.306628	2010	Glia	BM-10	1039	Glia	BM-17
71416-NeuN--RNA-seq-80K	71448-NeuN-RNA-seq-40K	440878	0.459863	0.204257	2010	Glia	BM-10	1039	Neuron	BM-17
71416-NeuN--RNA-seq-80K	71449-NeuN--RNAseq	99497	0.600186	0.0973511	2010	Glia	BM-10	1401	Glia	BM-17
71416-NeuN--RNA-seq-80K	71449-NeuN-RNAseq	173839	0.338503	0.134799	2010	Glia	BM-10	1401	Neuron	BM-17
71416-NeuN--RNA-seq-80K	71450-NeuN-RNA-seq-40K	287864	0.337624	0.190314	2010	Glia	BM-10	1411	Neuron	BM-17
71416-NeuN--RNA-seq-80K	71450-NeuN--RNA-seq-80K	444927	0.464087	0.295868	2010	Glia	BM-10	1411	Glia	BM-17
71416-NeuN--RNA-seq-80K	71451-NeuN--RNA-seq-160K-Elute-lib-in-18ul	443360	0.462452	0.288447	2010	Glia	BM-10	1555	Glia	BM-17
71416-NeuN--RNA-seq-80K	71451-NeuN-RNA-seq-40K	295596	0.326103	0.191339	2010	Glia	BM-10	1555	Neuron	BM-17
71416-NeuN--RNA-seq-80K	71451-NeuN--RNA-seq-80K	205904	0.549535	0.183239	2010	Glia	BM-10	1555	Glia	BM-17
71416-NeuN--RNA-seq-80K	71452-NeuN-RNA-seq-40K	364469	0.380164	0.197983	2010	Glia	BM-10	1566	Neuron	BM-17
71416-NeuN--RNA-seq-80K	71452-NeuN--RNA-seq-80K	383223	0.405488	0.253102	2010	Glia	BM-10	1566	Glia	BM-17
71416-NeuN--RNA-seq-80K	71453-NeuN-RNA-seq-40K	351234	0.366359	0.195039	2010	Glia	BM-10	1640	Neuron	BM-17
71416-NeuN--RNA-seq-80K	71453-NeuN--RNA-seq-80K	526816	0.549502	0.303372	2010	Glia	BM-10	1640	Glia	BM-17
71416-NeuN--RNA-seq-80K	71455-NeuN-RNA-seq-40K	162916	0.294648	0.121169	2010	Glia	BM-10	1690	Neuron	BM-17
71416-NeuN--RNA-seq-80K	71455-NeuN--RNA-seq-80K	297952	0.450109	0.226823	2010	Glia	BM-10	1690	Glia	BM-17
71416-NeuN--RNA-seq-80K	71456-NeuN-RNA-seq-40K	345018	0.359875	0.213985	2010	Glia	BM-10	2010	Neuron	BM-17
71416-NeuN--RNA-seq-80K	71456-NeuN--RNA-seq-80K	503099	0.524764	0.346682	2010	Glia	BM-10	2010	Glia	BM-17
71407-NeuN--RNA-seq-80K	71407-NeuN--RNA-seq-80K	NA	1	1	1004	Glia	BM-10	1004	Glia	BM-10
71408-NeuN--RNA-seq-160k	71408-NeuN--RNA-seq-160k	NA	1	1	1039	Glia	BM-10	1039	Glia	BM-10
71409-NeuN--RNA-seq-80K	71409-NeuN--RNA-seq-80K	NA	1	1	1401	Glia	BM-10	1401	Glia	BM-10
71410-NeuN--RNA-seq	71410-NeuN--RNA-seq	NA	1	1	1411	Glia	BM-10	1411	Glia	BM-10
71411-NeuN--RNA-seq-80K	71411-NeuN--RNA-seq-80K	NA	1	1	1555	Glia	BM-10	1555	Glia	BM-10
71412-NeuN--RNA-seq-80K	71412-NeuN--RNA-seq-80K	NA	1	1	1566	Glia	BM-10	1566	Glia	BM-10
71413-NeuN--RNA-seq-160K	71413-NeuN--RNA-seq-160K	NA	1	1	1640	Glia	BM-10	1640	Glia	BM-10
71414-NeuN--RNA-seq	71414-NeuN--RNA-seq	NA	1	1	1645	Glia	BM-10	1645	Glia	BM-10
71415-NeuN--RNA-seq-80K	71415-NeuN--RNA-seq-80K	NA	1	1	1690	Glia	BM-10	1690	Glia	BM-10
71416-NeuN--RNA-seq-80K	71416-NeuN--RNA-seq-80K	NA	1	1	2010	Glia	BM-10	2010	Glia	BM-10
71447-NeuN--RNA-seq-160K	71447-NeuN-RNA-seq-40K	306040	0.387808	0.209915	1004	Glia	BM-17	1004	Neuron	BM-17
71447-NeuN--RNA-seq-160K	71448-NeuN--RNA-seq-160K	502841	0.533913	0.356314	1004	Glia	BM-17	1039	Glia	BM-17
71447-NeuN--RNA-seq-160K	71448-NeuN-RNA-seq-40K	492158	0.491015	0.230003	1004	Glia	BM-17	1039	Neuron	BM-17
71447-NeuN--RNA-seq-160K	71449-NeuN--RNAseq	103259	0.622879	0.0982574	1004	Glia	BM-17	1401	Glia	BM-17
71447-NeuN--RNA-seq-160K	71449-NeuN-RNAseq	183271	0.356869	0.139602	1004	Glia	BM-17	1401	Neuron	BM-17
71447-NeuN--RNA-seq-160K	71450-NeuN-RNA-seq-40K	315254	0.369749	0.207703	1004	Glia	BM-17	1411	Neuron	BM-17
71447-NeuN--RNA-seq-160K	71450-NeuN--RNA-seq-80K	497079	0.498328	0.334898	1004	Glia	BM-17	1411	Glia	BM-17
71447-NeuN--RNA-seq-160K	71451-NeuN--RNA-seq-160K-Elute-lib-in-18ul	525178	0.523958	0.352974	1004	Glia	BM-17	1555	Glia	BM-17
71447-NeuN--RNA-seq-160K	71451-NeuN-RNA-seq-40K	339180	0.374185	0.221119	1004	Glia	BM-17	1555	Neuron	BM-17
71447-NeuN--RNA-seq-160K	71451-NeuN--RNA-seq-80K	222205	0.59304	0.194915	1004	Glia	BM-17	1555	Glia	BM-17
71447-NeuN--RNA-seq-160K	71452-NeuN-RNA-seq-40K	423010	0.422028	0.233064	1004	Glia	BM-17	1566	Neuron	BM-17
71447-NeuN--RNA-seq-160K	71452-NeuN--RNA-seq-80K	446966	0.472934	0.301397	1004	Glia	BM-17	1566	Glia	BM-17
71447-NeuN--RNA-seq-160K	71453-NeuN-RNA-seq-40K	395267	0.394349	0.22089	1004	Glia	BM-17	1640	Neuron	BM-17
71447-NeuN--RNA-seq-160K	71453-NeuN--RNA-seq-80K	615769	0.614339	0.366485	1004	Glia	BM-17	1640	Glia	BM-17
71447-NeuN--RNA-seq-160K	71455-NeuN-RNA-seq-40K	185238	0.33502	0.136724	1004	Glia	BM-17	1690	Neuron	BM-17
71447-NeuN--RNA-seq-160K	71455-NeuN--RNA-seq-80K	351009	0.530261	0.271436	1004	Glia	BM-17	1690	Glia	BM-17
71447-NeuN--RNA-seq-160K	71456-NeuN-RNA-seq-40K	347968	0.34716	0.211915	1004	Glia	BM-17	2010	Neuron	BM-17
71447-NeuN--RNA-seq-160K	71456-NeuN--RNA-seq-80K	504864	0.503691	0.340654	1004	Glia	BM-17	2010	Glia	BM-17
71448-NeuN--RNA-seq-160K	71448-NeuN-RNA-seq-40K	490474	0.520782	0.236022	1039	Glia	BM-17	1039	Neuron	BM-17
71448-NeuN--RNA-seq-160K	71449-NeuN--RNAseq	100008	0.603268	0.10094	1039	Glia	BM-17	1401	Glia	BM-17
71448-NeuN--RNA-seq-160K	71449-NeuN-RNAseq	182040	0.354472	0.145556	1039	Glia	BM-17	1401	Neuron	BM-17
71448-NeuN--RNA-seq-160K	71450-NeuN-RNA-seq-40K	304566	0.357213	0.207879	1039	Glia	BM-17	1411	Neuron	BM-17
71448-NeuN--RNA-seq-160K	71450-NeuN--RNA-seq-80K	470769	0.499859	0.325298	1039	Glia	BM-17	1411	Glia	BM-17
71448-NeuN--RNA-seq-160K	71451-NeuN--RNA-seq-160K-Elute-lib-in-18ul	504879	0.536077	0.349452	1039	Glia	BM-17	1555	Glia	BM-17
71448-NeuN--RNA-seq-160K	71451-NeuN-RNA-seq-40K	334672	0.369211	0.22689	1039	Glia	BM-17	1555	Neuron	BM-17
71448-NeuN--RNA-seq-160K	71451-NeuN--RNA-seq-80K	214765	0.573184	0.198111	1039	Glia	BM-17	1555	Glia	BM-17
71448-NeuN--RNA-seq-160K	71452-NeuN-RNA-seq-40K	409691	0.435007	0.232129	1039	Glia	BM-17	1566	Neuron	BM-17
71448-NeuN--RNA-seq-160K	71452-NeuN--RNA-seq-80K	436033	0.462977	0.304806	1039	Glia	BM-17	1566	Glia	BM-17
71448-NeuN--RNA-seq-160K	71453-NeuN-RNA-seq-40K	382398	0.406028	0.219907	1039	Glia	BM-17	1640	Neuron	BM-17
71448-NeuN--RNA-seq-160K	71453-NeuN--RNA-seq-80K	586528	0.622771	0.356324	1039	Glia	BM-17	1640	Glia	BM-17
71448-NeuN--RNA-seq-160K	71455-NeuN-RNA-seq-40K	174665	0.315897	0.134149	1039	Glia	BM-17	1690	Neuron	BM-17
71448-NeuN--RNA-seq-160K	71455-NeuN--RNA-seq-80K	327966	0.495451	0.261785	1039	Glia	BM-17	1690	Glia	BM-17
71448-NeuN--RNA-seq-160K	71456-NeuN-RNA-seq-40K	343591	0.364823	0.217049	1039	Glia	BM-17	2010	Neuron	BM-17
71448-NeuN--RNA-seq-160K	71456-NeuN--RNA-seq-80K	490006	0.520285	0.341822	1039	Glia	BM-17	2010	Glia	BM-17
71449-NeuN--RNAseq	71449-NeuN-RNAseq	56614	0.341507	0.0918808	1401	Glia	BM-17	1401	Neuron	BM-17
71449-NeuN--RNAseq	71450-NeuN-RNA-seq-40K	72003	0.434336	0.0767817	1401	Glia	BM-17	1411	Neuron	BM-17
71449-NeuN--RNAseq	71450-NeuN--RNA-seq-80K	104071	0.627777	0.098741	1401	Glia	BM-17	1411	Glia	BM-17
71449-NeuN--RNAseq	71451-NeuN--RNA-seq-160K-Elute-lib-in-18ul	106160	0.640378	0.0979712	1401	Glia	BM-17	1555	Glia	BM-17
71449-NeuN--RNAseq	71451-NeuN-RNA-seq-40K	70142	0.423111	0.0715982	1401	Glia	BM-17	1555	Neuron	BM-17
71449-NeuN--RNAseq	71451-NeuN--RNA-seq-80K	79802	0.481382	0.173817	1401	Glia	BM-17	1555	Glia	BM-17
71449-NeuN--RNAseq	71452-NeuN-RNA-seq-40K	82633	0.498459	0.0620333	1401	Glia	BM-17	1566	Neuron	BM-17
71449-NeuN--RNAseq	71452-NeuN--RNA-seq-80K	100372	0.605464	0.0997457	1401	Glia	BM-17	1566	Glia	BM-17
71449-NeuN--RNAseq	71453-NeuN-RNA-seq-40K	81395	0.490991	0.0635897	1401	Glia	BM-17	1640	Neuron	BM-17
71449-NeuN--RNAseq	71453-NeuN--RNA-seq-80K	110334	0.665557	0.0809887	1401	Glia	BM-17	1640	Glia	BM-17
71449-NeuN--RNAseq	71455-NeuN-RNA-seq-40K	52550	0.316992	0.0791149	1401	Glia	BM-17	1690	Neuron	BM-17
71449-NeuN--RNAseq	71455-NeuN--RNA-seq-80K	80837	0.487625	0.109235	1401	Glia	BM-17	1690	Glia	BM-17
71449-NeuN--RNAseq	71456-NeuN-RNA-seq-40K	71922	0.433848	0.0656962	1401	Glia	BM-17	2010	Neuron	BM-17
71449-NeuN--RNAseq	71456-NeuN--RNA-seq-80K	98328	0.593134	0.0923025	1401	Glia	BM-17	2010	Glia	BM-17
71450-NeuN--RNA-seq-80K	71451-NeuN--RNA-seq-160K-Elute-lib-in-18ul	509299	0.510579	0.337814	1411	Glia	BM-17	1555	Glia	BM-17
71450-NeuN--RNA-seq-80K	71451-NeuN-RNA-seq-40K	329533	0.363542	0.212951	1411	Glia	BM-17	1555	Neuron	BM-17
71450-NeuN--RNA-seq-80K	71451-NeuN--RNA-seq-80K	225440	0.601674	0.197639	1411	Glia	BM-17	1555	Glia	BM-17
71450-NeuN--RNA-seq-80K	71452-NeuN-RNA-seq-40K	417718	0.418767	0.22899	1411	Glia	BM-17	1566	Neuron	BM-17
71450-NeuN--RNA-seq-80K	71452-NeuN--RNA-seq-80K	446509	0.472451	0.300209	1411	Glia	BM-17	1566	Glia	BM-17
71450-NeuN--RNA-seq-80K	71453-NeuN-RNA-seq-40K	397829	0.398828	0.222157	1411	Glia	BM-17	1640	Neuron	BM-17
71450-NeuN--RNA-seq-80K	71453-NeuN--RNA-seq-80K	589642	0.591123	0.344776	1411	Glia	BM-17	1640	Glia	BM-17
71450-NeuN--RNA-seq-80K	71455-NeuN-RNA-seq-40K	196405	0.355216	0.145749	1411	Glia	BM-17	1690	Neuron	BM-17
71450-NeuN--RNA-seq-80K	71455-NeuN--RNA-seq-80K	353267	0.533672	0.272838	1411	Glia	BM-17	1690	Glia	BM-17
71450-NeuN--RNA-seq-80K	71456-NeuN-RNA-seq-40K	350290	0.35117	0.213125	1411	Glia	BM-17	2010	Neuron	BM-17
71450-NeuN--RNA-seq-80K	71456-NeuN--RNA-seq-80K	486518	0.48774	0.323423	1411	Glia	BM-17	2010	Glia	BM-17
71451-NeuN--RNA-seq-160K-Elute-lib-in-18ul	71451-NeuN-RNA-seq-40K	359766	0.396895	0.232269	1555	Glia	BM-17	1555	Neuron	BM-17
71451-NeuN--RNA-seq-160K-Elute-lib-in-18ul	71451-NeuN--RNA-seq-80K	237346	0.63345	0.204529	1555	Glia	BM-17	1555	Glia	BM-17
71451-NeuN--RNA-seq-160K-Elute-lib-in-18ul	71452-NeuN-RNA-seq-40K	446098	0.428834	0.244104	1555	Glia	BM-17	1566	Neuron	BM-17
71451-NeuN--RNA-seq-160K-Elute-lib-in-18ul	71452-NeuN--RNA-seq-80K	474382	0.501943	0.318132	1555	Glia	BM-17	1566	Glia	BM-17
71451-NeuN--RNA-seq-160K-Elute-lib-in-18ul	71453-NeuN-RNA-seq-40K	417373	0.401221	0.2315	1555	Glia	BM-17	1640	Neuron	BM-17
71451-NeuN--RNA-seq-160K-Elute-lib-in-18ul	71453-NeuN--RNA-seq-80K	627156	0.602886	0.367964	1555	Glia	BM-17	1640	Glia	BM-17
71451-NeuN--RNA-seq-160K-Elute-lib-in-18ul	71455-NeuN-RNA-seq-40K	206288	0.37309	0.150645	1555	Glia	BM-17	1690	Neuron	BM-17
71451-NeuN--RNA-seq-160K-Elute-lib-in-18ul	71455-NeuN--RNA-seq-80K	371567	0.561318	0.284034	1555	Glia	BM-17	1690	Glia	BM-17
71451-NeuN--RNA-seq-160K-Elute-lib-in-18ul	71456-NeuN-RNA-seq-40K	353816	0.348336	0.211644	1555	Glia	BM-17	2010	Neuron	BM-17
71451-NeuN--RNA-seq-160K-Elute-lib-in-18ul	71456-NeuN--RNA-seq-80K	496951	0.490004	0.325755	1555	Glia	BM-17	2010	Glia	BM-17
71451-NeuN--RNA-seq-80K	71452-NeuN-RNA-seq-40K	183440	0.489581	0.127449	1555	Glia	BM-17	1566	Neuron	BM-17
71451-NeuN--RNA-seq-80K	71452-NeuN--RNA-seq-80K	215838	0.576047	0.196419	1555	Glia	BM-17	1566	Glia	BM-17
71451-NeuN--RNA-seq-80K	71453-NeuN-RNA-seq-40K	178497	0.476388	0.128327	1555	Glia	BM-17	1640	Neuron	BM-17
71451-NeuN--RNA-seq-80K	71453-NeuN--RNA-seq-80K	248274	0.662615	0.173321	1555	Glia	BM-17	1640	Glia	BM-17
71451-NeuN--RNA-seq-80K	71455-NeuN-RNA-seq-40K	104896	0.279956	0.127933	1555	Glia	BM-17	1690	Neuron	BM-17
71451-NeuN--RNA-seq-80K	71455-NeuN--RNA-seq-80K	172913	0.461485	0.202	1555	Glia	BM-17	1690	Glia	BM-17
71451-NeuN--RNA-seq-80K	71456-NeuN-RNA-seq-40K	154787	0.413109	0.126879	1555	Glia	BM-17	2010	Neuron	BM-17
71451-NeuN--RNA-seq-80K	71456-NeuN--RNA-seq-80K	208573	0.556658	0.179327	1555	Glia	BM-17	2010	Glia	BM-17
71452-NeuN--RNA-seq-80K	71453-NeuN-RNA-seq-40K	385695	0.408104	0.22021	1566	Glia	BM-17	1640	Neuron	BM-17
71452-NeuN--RNA-seq-80K	71453-NeuN--RNA-seq-80K	538232	0.569503	0.314714	1566	Glia	BM-17	1640	Glia	BM-17
71452-NeuN--RNA-seq-80K	71455-NeuN-RNA-seq-40K	203089	0.367305	0.157498	1566	Glia	BM-17	1690	Neuron	BM-17
71452-NeuN--RNA-seq-80K	71455-NeuN--RNA-seq-80K	341100	0.515292	0.271673	1566	Glia	BM-17	1690	Glia	BM-17
71452-NeuN--RNA-seq-80K	71456-NeuN-RNA-seq-40K	319476	0.338037	0.196843	1566	Glia	BM-17	2010	Neuron	BM-17
71452-NeuN--RNA-seq-80K	71456-NeuN--RNA-seq-80K	418700	0.443026	0.275335	1566	Glia	BM-17	2010	Glia	BM-17
71453-NeuN--RNA-seq-80K	71455-NeuN-RNA-seq-40K	225171	0.407242	0.137853	1640	Glia	BM-17	1690	Neuron	BM-17
71453-NeuN--RNA-seq-80K	71455-NeuN--RNA-seq-80K	421541	0.636812	0.273527	1640	Glia	BM-17	1690	Glia	BM-17
71453-NeuN--RNA-seq-80K	71456-NeuN-RNA-seq-40K	418692	0.412208	0.221553	1640	Glia	BM-17	2010	Neuron	BM-17
71453-NeuN--RNA-seq-80K	71456-NeuN--RNA-seq-80K	594437	0.586127	0.347425	1640	Glia	BM-17	2010	Glia	BM-17
71455-NeuN--RNA-seq-80K	71456-NeuN-RNA-seq-40K	234253	0.353881	0.164684	1690	Glia	BM-17	2010	Neuron	BM-17
71455-NeuN--RNA-seq-80K	71456-NeuN--RNA-seq-80K	324975	0.490932	0.244593	1690	Glia	BM-17	2010	Glia	BM-17
71447-NeuN--RNA-seq-160K	71447-NeuN--RNA-seq-160K	NA	1	1	1004	Glia	BM-17	1004	Glia	BM-17
71448-NeuN--RNA-seq-160K	71448-NeuN--RNA-seq-160K	NA	1	1	1039	Glia	BM-17	1039	Glia	BM-17
71449-NeuN--RNAseq	71449-NeuN--RNAseq	NA	1	1	1401	Glia	BM-17	1401	Glia	BM-17
71450-NeuN--RNA-seq-80K	71450-NeuN--RNA-seq-80K	NA	1	1	1411	Glia	BM-17	1411	Glia	BM-17
71451-NeuN--RNA-seq-160K-Elute-lib-in-18ul	71451-NeuN--RNA-seq-160K-Elute-lib-in-18ul	NA	1	1	1555	Glia	BM-17	1555	Glia	BM-17
71451-NeuN--RNA-seq-80K	71451-NeuN--RNA-seq-80K	NA	1	1	1555	Glia	BM-17	1555	Glia	BM-17
71452-NeuN--RNA-seq-80K	71452-NeuN--RNA-seq-80K	NA	1	1	1566	Glia	BM-17	1566	Glia	BM-17
71453-NeuN--RNA-seq-80K	71453-NeuN--RNA-seq-80K	NA	1	1	1640	Glia	BM-17	1640	Glia	BM-17
71455-NeuN--RNA-seq-80K	71455-NeuN--RNA-seq-80K	NA	1	1	1690	Glia	BM-17	1690	Glia	BM-17
71456-NeuN--RNA-seq-80K	71456-NeuN--RNA-seq-80K	NA	1	1	2010	Glia	BM-17	2010	Glia	BM-17
71417-NeuN--RNA-seq-160K-Elute-lib-in-15ul	71417-NeuN-RNA-seq-40K	162624	0.336863	0.178872	1004	Glia	BM-22	1004	Neuron	BM-22
71417-NeuN--RNA-seq-160K-Elute-lib-in-15ul	71418-NeuN--RNA-seq-160K-Elute-lib-in-18ul	322672	0.66839	0.272705	1004	Glia	BM-22	1039	Glia	BM-22
71417-NeuN--RNA-seq-160K-Elute-lib-in-15ul	71418-NeuN-RNA-seq-40K	203611	0.421764	0.173423	1004	Glia	BM-22	1039	Neuron	BM-22
71417-NeuN--RNA-seq-160K-Elute-lib-in-15ul	71419-NeuN-RNA-seq-40K	259531	0.537598	0.142519	1004	Glia	BM-22	1401	Neuron	BM-22
71417-NeuN--RNA-seq-160K-Elute-lib-in-15ul	71419-NeuN--RNA-seq-80K	277282	0.574368	0.257863	1004	Glia	BM-22	1401	Glia	BM-22
71417-NeuN--RNA-seq-160K-Elute-lib-in-15ul	71420-NeuN--RNA-seq	256701	0.531736	0.295581	1004	Glia	BM-22	1411	Glia	BM-22
71417-NeuN--RNA-seq-160K-Elute-lib-in-15ul	71420-NeuN-RNA-seq	202851	0.42019	0.17816	1004	Glia	BM-22	1411	Neuron	BM-22
71417-NeuN--RNA-seq-160K-Elute-lib-in-15ul	71421-NeuN--RNA-seq-160K	319755	0.662348	0.263156	1004	Glia	BM-22	1555	Glia	BM-22
71417-NeuN--RNA-seq-160K-Elute-lib-in-15ul	71421-NeuN-RNA-seq-40K	229941	0.476305	0.172063	1004	Glia	BM-22	1555	Neuron	BM-22
71417-NeuN--RNA-seq-160K-Elute-lib-in-15ul	71422-NeuN-RNA-seq-40K	213501	0.442251	0.168684	1004	Glia	BM-22	1566	Neuron	BM-22
71417-NeuN--RNA-seq-160K-Elute-lib-in-15ul	71422-NeuN--RNA-seq	371903	0.770368	0.17979	1004	Glia	BM-22	1566	Glia	BM-22
71417-NeuN--RNA-seq-160K-Elute-lib-in-15ul	71423-NeuN-RNA-seq-40K	215416	0.446218	0.176	1004	Glia	BM-22	1640	Neuron	BM-22
71417-NeuN--RNA-seq-160K-Elute-lib-in-15ul	71423-NeuN--RNA-seq-80K	305205	0.632209	0.262746	1004	Glia	BM-22	1640	Glia	BM-22
71417-NeuN--RNA-seq-160K-Elute-lib-in-15ul	71424-NeuN--RNA-seq-160K	277217	0.574234	0.295769	1004	Glia	BM-22	1645	Glia	BM-22
71417-NeuN--RNA-seq-160K-Elute-lib-in-15ul	71424-NeuN-RNA-seq-40K	210328	0.435678	0.158813	1004	Glia	BM-22	1645	Neuron	BM-22
71417-NeuN--RNA-seq-160K-Elute-lib-in-15ul	71425-NeuN--RNA-seq-160K	161160	0.349808	0.209473	1004	Glia	BM-22	1690	Glia	BM-22
71417-NeuN--RNA-seq-160K-Elute-lib-in-15ul	71425-NeuN-RNA-seq-40K	113182	0.234508	0.135611	1004	Glia	BM-22	1690	Neuron	BM-22
71417-NeuN--RNA-seq-160K-Elute-lib-in-15ul	71426-NeuN-RNA-seq-40K	182506	0.378047	0.171832	1004	Glia	BM-22	2010	Neuron	BM-22
71417-NeuN--RNA-seq-160K-Elute-lib-in-15ul	71426-NeuN--RNA-seq-80K	229791	0.475994	0.261513	1004	Glia	BM-22	2010	Glia	BM-22
71417-NeuN--RNA-seq-160K-Elute-lib-in-15ul	71427-NeuN--RNAseq	101543	0.510906	0.17832	1004	Glia	BM-22	1004	Glia	BM-36
71417-NeuN--RNA-seq-160K-Elute-lib-in-15ul	71427-NeuN-RNAseq	91343	0.266094	0.126436	1004	Glia	BM-22	1004	Neuron	BM-36
71417-NeuN--RNA-seq-160K-Elute-lib-in-15ul	71428-NeuN--RNA-seq-160K	284979	0.590312	0.276099	1004	Glia	BM-22	1039	Glia	BM-36
71417-NeuN--RNA-seq-160K-Elute-lib-in-15ul	71428-NeuN-RNA-seq-40K	204681	0.423981	0.162091	1004	Glia	BM-22	1039	Neuron	BM-36
71417-NeuN--RNA-seq-160K-Elute-lib-in-15ul	71429-NeuN-RNA-seq-40K	185973	0.385229	0.158829	1004	Glia	BM-22	1401	Neuron	BM-36
71417-NeuN--RNA-seq-160K-Elute-lib-in-15ul	71429-NeuN--RNA-seq-80K-elute-16ul	304212	0.630152	0.257185	1004	Glia	BM-22	1401	Glia	BM-36
71417-NeuN--RNA-seq-160K-Elute-lib-in-15ul	71430-NeuN-RNA-seq-40K	174866	0.362221	0.160453	1004	Glia	BM-22	1411	Neuron	BM-36
71417-NeuN--RNA-seq-160K-Elute-lib-in-15ul	71430-NeuN--RNA-seq-80K	243024	0.503405	0.272872	1004	Glia	BM-22	1411	Glia	BM-36
71417-NeuN--RNA-seq-160K-Elute-lib-in-15ul	71431-NeuN-RNA-seq-40K	197455	0.409013	0.151468	1004	Glia	BM-22	1555	Neuron	BM-36
71417-NeuN--RNA-seq-160K-Elute-lib-in-15ul	71431-NeuN--RNA-seq-80K	363239	0.752421	0.184344	1004	Glia	BM-22	1555	Glia	BM-36
71417-NeuN--RNA-seq-160K-Elute-lib-in-15ul	71432-NeuNminus-RNAseq	104299	0.389537	0.164356	1004	Glia	BM-22	1566	Glia	BM-36
71417-NeuN--RNA-seq-160K-Elute-lib-in-15ul	71432-NeuNplus-RNAseq	115422	0.239088	0.138281	1004	Glia	BM-22	1566	Neuron	BM-36
71417-NeuN--RNA-seq-160K-Elute-lib-in-15ul	71433-NeuN--RNA-seq	338420	0.701011	0.25983	1004	Glia	BM-22	1640	Glia	BM-36
71417-NeuN--RNA-seq-160K-Elute-lib-in-15ul	71433-NeuN-RNA-seq	258731	0.535941	0.164415	1004	Glia	BM-22	1640	Neuron	BM-36
71417-NeuN--RNA-seq-160K-Elute-lib-in-15ul	71434-NeuN--RNA-seq-160K	223700	0.463377	0.266942	1004	Glia	BM-22	1645	Glia	BM-36
71417-NeuN--RNA-seq-160K-Elute-lib-in-15ul	71434-NeuN-RNA-seq-40K	316250	0.655087	0.134244	1004	Glia	BM-22	1645	Neuron	BM-36
71417-NeuN--RNA-seq-160K-Elute-lib-in-15ul	71435-NeuN-RNA-seq-40K	156458	0.324091	0.140119	1004	Glia	BM-22	1690	Neuron	BM-36
71417-NeuN--RNA-seq-160K-Elute-lib-in-15ul	71435-NeuN--RNA-seq-80K	172956	0.358265	0.205056	1004	Glia	BM-22	1690	Glia	BM-36
71417-NeuN--RNA-seq-160K-Elute-lib-in-15ul	71436-NeuN-RNA-seq-40K	183466	0.380036	0.174628	1004	Glia	BM-22	2010	Neuron	BM-36
71417-NeuN--RNA-seq-160K-Elute-lib-in-15ul	71436-NeuN--RNA-seq-80K	290510	0.601769	0.276723	1004	Glia	BM-22	2010	Glia	BM-36
71417-NeuN--RNA-seq-160K-Elute-lib-in-15ul	71437-NeuN-RNA-seq-40K	213639	0.442537	0.184192	1004	Glia	BM-22	1004	Neuron	BM-44
71417-NeuN--RNA-seq-160K-Elute-lib-in-15ul	71437-NeuN--RNA-seq-80K	225116	0.46631	0.27162	1004	Glia	BM-22	1004	Glia	BM-44
71417-NeuN--RNA-seq-160K-Elute-lib-in-15ul	71438-NeuN--RNAseq	80768	0.504362	0.146554	1004	Glia	BM-22	1039	Glia	BM-44
71417-NeuN--RNA-seq-160K-Elute-lib-in-15ul	71438-NeuN-RNAseq	162906	0.337447	0.151742	1004	Glia	BM-22	1039	Neuron	BM-44
71417-NeuN--RNA-seq-160K-Elute-lib-in-15ul	71439-NeuN-RNA-seq-40K	222997	0.461921	0.156867	1004	Glia	BM-22	1401	Neuron	BM-44
71417-NeuN--RNA-seq-160K-Elute-lib-in-15ul	71439-NeuN--RNA-seq-80K---2nd-time-from-7-12-17-prep	205672	0.426034	0.249902	1004	Glia	BM-22	1401	Glia	BM-44
71417-NeuN--RNA-seq-160K-Elute-lib-in-15ul	71440-NeuN-RNA-seq-40K	204554	0.423718	0.17517	1004	Glia	BM-22	1411	Neuron	BM-44
71417-NeuN--RNA-seq-160K-Elute-lib-in-15ul	71440-NeuN--RNA-seq	302032	0.625636	0.259507	1004	Glia	BM-22	1411	Glia	BM-44
71417-NeuN--RNA-seq-160K-Elute-lib-in-15ul	71441-NeuN--RNA-seq-Elute-lib-in-12ul	198068	0.415804	0.265787	1004	Glia	BM-22	1555	Glia	BM-44
71417-NeuN--RNA-seq-160K-Elute-lib-in-15ul	71441-NeuN-RNA-seq	180764	0.374439	0.177937	1004	Glia	BM-22	1555	Neuron	BM-44
71417-NeuN--RNA-seq-160K-Elute-lib-in-15ul	71442-NeuN-RNA-seq-40K-Elute-lib-in-18ul	219046	0.453737	0.174798	1004	Glia	BM-22	1566	Neuron	BM-44
71417-NeuN--RNA-seq-160K-Elute-lib-in-15ul	71442-NeuN-RNA-seq-40K	128124	0.265399	0.141457	1004	Glia	BM-22	1566	Neuron	BM-44
71417-NeuN--RNA-seq-160K-Elute-lib-in-15ul	71442-NeuN--RNA-seq-80K	299231	0.619834	0.251975	1004	Glia	BM-22	1566	Glia	BM-44
71417-NeuN--RNA-seq-160K-Elute-lib-in-15ul	71443-NeuN-RNA-seq-40K	220517	0.456784	0.177201	1004	Glia	BM-22	1640	Neuron	BM-44
71417-NeuN--RNA-seq-160K-Elute-lib-in-15ul	71443-NeuN--RNA-seq-80K-elute16ul	282082	0.584311	0.288405	1004	Glia	BM-22	1640	Glia	BM-44
71417-NeuN--RNA-seq-160K-Elute-lib-in-15ul	71444-NeuN--RNA-seq-80K-remake-libr-elute-16ul	33893	0.448647	0.0658962	1004	Glia	BM-22	1645	Glia	BM-44
71417-NeuN--RNA-seq-160K-Elute-lib-in-15ul	71444-NeuN-RNA-seq	166216	0.344304	0.17348	1004	Glia	BM-22	1645	Neuron	BM-44
71417-NeuN--RNA-seq-160K-Elute-lib-in-15ul	71445-NeuN--RNA-seq-160K-re-isolated-RNA-on-7-18-17	204379	0.423355	0.217296	1004	Glia	BM-22	1690	Glia	BM-44
71417-NeuN--RNA-seq-160K-Elute-lib-in-15ul	71445-NeuN-RNA-seq-40K	131577	0.272552	0.131587	1004	Glia	BM-22	1690	Neuron	BM-44
71417-NeuN--RNA-seq-160K-Elute-lib-in-15ul	71446-NeuN--RNA-seq-160K	238480	0.493993	0.280667	1004	Glia	BM-22	2010	Glia	BM-44
71417-NeuN--RNA-seq-160K-Elute-lib-in-15ul	71446-NeuN-RNA-seq-40K	156780	0.324758	0.168871	1004	Glia	BM-22	2010	Neuron	BM-44
71417-NeuN--RNA-seq-160K-Elute-lib-in-15ul	71447-NeuN--RNA-seq-160K	325911	0.675099	0.286982	1004	Glia	BM-22	1004	Glia	BM-17
71417-NeuN--RNA-seq-160K-Elute-lib-in-15ul	71447-NeuN-RNA-seq-40K	193026	0.399838	0.182956	1004	Glia	BM-22	1004	Neuron	BM-17
71417-NeuN--RNA-seq-160K-Elute-lib-in-15ul	71448-NeuN--RNA-seq-160K	307772	0.637526	0.282256	1004	Glia	BM-22	1039	Glia	BM-17
71417-NeuN--RNA-seq-160K-Elute-lib-in-15ul	71448-NeuN-RNA-seq-40K	276801	0.573372	0.150497	1004	Glia	BM-22	1039	Neuron	BM-17
71417-NeuN--RNA-seq-160K-Elute-lib-in-15ul	71449-NeuN--RNAseq	75764	0.457024	0.134692	1004	Glia	BM-22	1401	Glia	BM-17
71417-NeuN--RNA-seq-160K-Elute-lib-in-15ul	71449-NeuN-RNAseq	118268	0.244983	0.137216	1004	Glia	BM-22	1401	Neuron	BM-17
71417-NeuN--RNA-seq-160K-Elute-lib-in-15ul	71450-NeuN-RNA-seq-40K	187435	0.388257	0.165912	1004	Glia	BM-22	1411	Neuron	BM-17
71417-NeuN--RNA-seq-160K-Elute-lib-in-15ul	71450-NeuN--RNA-seq-80K	297364	0.615967	0.254574	1004	Glia	BM-22	1411	Glia	BM-17
71417-NeuN--RNA-seq-160K-Elute-lib-in-15ul	71451-NeuN--RNA-seq-160K-Elute-lib-in-18ul	309915	0.641965	0.261041	1004	Glia	BM-22	1555	Glia	BM-17
71417-NeuN--RNA-seq-160K-Elute-lib-in-15ul	71451-NeuN-RNA-seq-40K	208346	0.431573	0.181351	1004	Glia	BM-22	1555	Neuron	BM-17
71417-NeuN--RNA-seq-160K-Elute-lib-in-15ul	71451-NeuN--RNA-seq-80K	150171	0.400789	0.215718	1004	Glia	BM-22	1555	Glia	BM-17
71417-NeuN--RNA-seq-160K-Elute-lib-in-15ul	71452-NeuN-RNA-seq-40K	243880	0.505179	0.164982	1004	Glia	BM-22	1566	Neuron	BM-17
71417-NeuN--RNA-seq-160K-Elute-lib-in-15ul	71452-NeuN--RNA-seq-80K	270198	0.559694	0.236218	1004	Glia	BM-22	1566	Glia	BM-17
71417-NeuN--RNA-seq-160K-Elute-lib-in-15ul	71453-NeuN-RNA-seq-40K	226828	0.469857	0.157305	1004	Glia	BM-22	1640	Neuron	BM-17
71417-NeuN--RNA-seq-160K-Elute-lib-in-15ul	71453-NeuN--RNA-seq-80K	348363	0.721607	0.24332	1004	Glia	BM-22	1640	Glia	BM-17
71417-NeuN--RNA-seq-160K-Elute-lib-in-15ul	71455-NeuN-RNA-seq-40K	110629	0.229159	0.121099	1004	Glia	BM-22	1690	Neuron	BM-17
71417-NeuN--RNA-seq-160K-Elute-lib-in-15ul	71455-NeuN--RNA-seq-80K	215056	0.445472	0.235495	1004	Glia	BM-22	1690	Glia	BM-17
71417-NeuN--RNA-seq-160K-Elute-lib-in-15ul	71456-NeuN-RNA-seq-40K	209880	0.43475	0.166017	1004	Glia	BM-22	2010	Neuron	BM-17
71417-NeuN--RNA-seq-160K-Elute-lib-in-15ul	71456-NeuN--RNA-seq-80K	306068	0.633996	0.262733	1004	Glia	BM-22	2010	Glia	BM-17
71418-NeuN--RNA-seq-160K-Elute-lib-in-18ul	71418-NeuN-RNA-seq-40K	354312	0.382219	0.223736	1039	Glia	BM-22	1039	Neuron	BM-22
71418-NeuN--RNA-seq-160K-Elute-lib-in-18ul	71419-NeuN-RNA-seq-40K	470341	0.446716	0.216702	1039	Glia	BM-22	1401	Neuron	BM-22
71418-NeuN--RNA-seq-160K-Elute-lib-in-18ul	71419-NeuN--RNA-seq-80K	458979	0.517173	0.315699	1039	Glia	BM-22	1401	Glia	BM-22
71418-NeuN--RNA-seq-160K-Elute-lib-in-18ul	71420-NeuN--RNA-seq	402940	0.610457	0.314192	1039	Glia	BM-22	1411	Glia	BM-22
71418-NeuN--RNA-seq-160K-Elute-lib-in-18ul	71420-NeuN-RNA-seq	332884	0.37833	0.21219	1039	Glia	BM-22	1411	Neuron	BM-22
71418-NeuN--RNA-seq-160K-Elute-lib-in-18ul	71421-NeuN--RNA-seq-160K	558691	0.530628	0.363641	1039	Glia	BM-22	1555	Glia	BM-22
71418-NeuN--RNA-seq-160K-Elute-lib-in-18ul	71421-NeuN-RNA-seq-40K	403571	0.383299	0.234228	1039	Glia	BM-22	1555	Neuron	BM-22
71418-NeuN--RNA-seq-160K-Elute-lib-in-18ul	71422-NeuN-RNA-seq-40K	365292	0.356507	0.218197	1039	Glia	BM-22	1566	Neuron	BM-22
71418-NeuN--RNA-seq-160K-Elute-lib-in-18ul	71422-NeuN--RNA-seq	719892	0.683731	0.315633	1039	Glia	BM-22	1566	Glia	BM-22
71418-NeuN--RNA-seq-160K-Elute-lib-in-18ul	71423-NeuN-RNA-seq-40K	365485	0.370944	0.223658	1039	Glia	BM-22	1640	Neuron	BM-22
71418-NeuN--RNA-seq-160K-Elute-lib-in-18ul	71423-NeuN--RNA-seq-80K	519849	0.519355	0.344912	1039	Glia	BM-22	1640	Glia	BM-22
71418-NeuN--RNA-seq-160K-Elute-lib-in-18ul	71424-NeuN--RNA-seq-160K	447172	0.591101	0.336837	1039	Glia	BM-22	1645	Glia	BM-22
71418-NeuN--RNA-seq-160K-Elute-lib-in-18ul	71424-NeuN-RNA-seq-40K	360874	0.342747	0.208108	1039	Glia	BM-22	1645	Neuron	BM-22
71418-NeuN--RNA-seq-160K-Elute-lib-in-18ul	71425-NeuN--RNA-seq-160K	242498	0.526357	0.194269	1039	Glia	BM-22	1690	Glia	BM-22
71418-NeuN--RNA-seq-160K-Elute-lib-in-18ul	71425-NeuN-RNA-seq-40K	183695	0.380607	0.138707	1039	Glia	BM-22	1690	Neuron	BM-22
71418-NeuN--RNA-seq-160K-Elute-lib-in-18ul	71426-NeuN-RNA-seq-40K	300917	0.382847	0.200085	1039	Glia	BM-22	2010	Neuron	BM-22
71418-NeuN--RNA-seq-160K-Elute-lib-in-18ul	71426-NeuN--RNA-seq-80K	363324	0.56696	0.278323	1039	Glia	BM-22	2010	Glia	BM-22
71418-NeuN--RNA-seq-160K-Elute-lib-in-18ul	71427-NeuN--RNAseq	131422	0.661239	0.119496	1039	Glia	BM-22	1004	Glia	BM-36
71418-NeuN--RNA-seq-160K-Elute-lib-in-18ul	71427-NeuN-RNAseq	133256	0.388192	0.107397	1039	Glia	BM-22	1004	Neuron	BM-36
71418-NeuN--RNA-seq-160K-Elute-lib-in-18ul	71428-NeuN--RNA-seq-160K	503085	0.588157	0.366067	1039	Glia	BM-22	1039	Glia	BM-36
71418-NeuN--RNA-seq-160K-Elute-lib-in-18ul	71428-NeuN-RNA-seq-40K	365582	0.361564	0.219952	1039	Glia	BM-22	1039	Neuron	BM-36
71418-NeuN--RNA-seq-160K-Elute-lib-in-18ul	71429-NeuN-RNA-seq-40K	315202	0.350432	0.196766	1039	Glia	BM-22	1401	Neuron	BM-36
71418-NeuN--RNA-seq-160K-Elute-lib-in-18ul	71429-NeuN--RNA-seq-80K-elute-16ul	521015	0.506883	0.341361	1039	Glia	BM-22	1401	Glia	BM-36
71418-NeuN--RNA-seq-160K-Elute-lib-in-18ul	71430-NeuN-RNA-seq-40K	294727	0.369616	0.192606	1039	Glia	BM-22	1411	Neuron	BM-36
71418-NeuN--RNA-seq-160K-Elute-lib-in-18ul	71430-NeuN--RNA-seq-80K	373643	0.556756	0.283012	1039	Glia	BM-22	1411	Glia	BM-36
71418-NeuN--RNA-seq-160K-Elute-lib-in-18ul	71431-NeuN-RNA-seq-40K	344128	0.332892	0.200404	1039	Glia	BM-22	1555	Neuron	BM-36
71418-NeuN--RNA-seq-160K-Elute-lib-in-18ul	71431-NeuN--RNA-seq-80K	690312	0.655637	0.313264	1039	Glia	BM-22	1555	Glia	BM-36
71418-NeuN--RNA-seq-160K-Elute-lib-in-18ul	71432-NeuNminus-RNAseq	148565	0.554863	0.129123	1039	Glia	BM-22	1566	Glia	BM-36
71418-NeuN--RNA-seq-160K-Elute-lib-in-18ul	71432-NeuNplus-RNAseq	184013	0.381046	0.138737	1039	Glia	BM-22	1566	Neuron	BM-36
71418-NeuN--RNA-seq-160K-Elute-lib-in-18ul	71433-NeuN--RNA-seq	594665	0.564795	0.370171	1039	Glia	BM-22	1640	Glia	BM-36
71418-NeuN--RNA-seq-160K-Elute-lib-in-18ul	71433-NeuN-RNA-seq	465793	0.442396	0.241741	1039	Glia	BM-22	1640	Neuron	BM-36
71418-NeuN--RNA-seq-160K-Elute-lib-in-18ul	71434-NeuN--RNA-seq-160K	336538	0.566929	0.261813	1039	Glia	BM-22	1645	Glia	BM-36
71418-NeuN--RNA-seq-160K-Elute-lib-in-18ul	71434-NeuN-RNA-seq-40K	614291	0.583435	0.234643	1039	Glia	BM-22	1645	Neuron	BM-36
71418-NeuN--RNA-seq-160K-Elute-lib-in-18ul	71435-NeuN-RNA-seq-40K	270309	0.334526	0.172943	1039	Glia	BM-22	1690	Neuron	BM-36
71418-NeuN--RNA-seq-160K-Elute-lib-in-18ul	71435-NeuN--RNA-seq-80K	261110	0.479104	0.19848	1039	Glia	BM-22	1690	Glia	BM-36
71418-NeuN--RNA-seq-160K-Elute-lib-in-18ul	71436-NeuN-RNA-seq-40K	301721	0.38909	0.202145	1039	Glia	BM-22	2010	Neuron	BM-36
71418-NeuN--RNA-seq-160K-Elute-lib-in-18ul	71436-NeuN--RNA-seq-80K	482756	0.548996	0.340493	1039	Glia	BM-22	2010	Glia	BM-36
71418-NeuN--RNA-seq-160K-Elute-lib-in-18ul	71437-NeuN-RNA-seq-40K	342530	0.372412	0.215262	1039	Glia	BM-22	1004	Neuron	BM-44
71418-NeuN--RNA-seq-160K-Elute-lib-in-18ul	71437-NeuN--RNA-seq-80K	330454	0.565803	0.257424	1039	Glia	BM-22	1004	Glia	BM-44
71418-NeuN--RNA-seq-160K-Elute-lib-in-18ul	71438-NeuN--RNAseq	110820	0.692024	0.102487	1039	Glia	BM-22	1039	Glia	BM-44
71418-NeuN--RNA-seq-160K-Elute-lib-in-18ul	71438-NeuN-RNAseq	276841	0.360413	0.182146	1039	Glia	BM-22	1039	Neuron	BM-44
71418-NeuN--RNA-seq-160K-Elute-lib-in-18ul	71439-NeuN-RNA-seq-40K	388459	0.368947	0.213868	1039	Glia	BM-22	1401	Neuron	BM-44
71418-NeuN--RNA-seq-160K-Elute-lib-in-18ul	71439-NeuN--RNA-seq-80K---2nd-time-from-7-12-17-prep	320523	0.575237	0.252698	1039	Glia	BM-22	1401	Glia	BM-44
71418-NeuN--RNA-seq-160K-Elute-lib-in-18ul	71440-NeuN-RNA-seq-40K	337381	0.369293	0.211503	1039	Glia	BM-22	1411	Neuron	BM-44
71418-NeuN--RNA-seq-160K-Elute-lib-in-18ul	71440-NeuN--RNA-seq	499900	0.494734	0.327537	1039	Glia	BM-22	1411	Glia	BM-44
71418-NeuN--RNA-seq-160K-Elute-lib-in-18ul	71441-NeuN--RNA-seq-Elute-lib-in-12ul	291190	0.611294	0.24019	1039	Glia	BM-22	1555	Glia	BM-44
71418-NeuN--RNA-seq-160K-Elute-lib-in-18ul	71441-NeuN-RNA-seq	290610	0.395884	0.198195	1039	Glia	BM-22	1555	Neuron	BM-44
71418-NeuN--RNA-seq-160K-Elute-lib-in-18ul	71442-NeuN-RNA-seq-40K-Elute-lib-in-18ul	370076	0.362685	0.222622	1039	Glia	BM-22	1566	Neuron	BM-44
71418-NeuN--RNA-seq-160K-Elute-lib-in-18ul	71442-NeuN-RNA-seq-40K	202757	0.360218	0.145726	1039	Glia	BM-22	1566	Neuron	BM-44
71418-NeuN--RNA-seq-160K-Elute-lib-in-18ul	71442-NeuN--RNA-seq-80K	507148	0.491923	0.329345	1039	Glia	BM-22	1566	Glia	BM-44
71418-NeuN--RNA-seq-160K-Elute-lib-in-18ul	71443-NeuN-RNA-seq-40K	376240	0.371815	0.228168	1039	Glia	BM-22	1640	Neuron	BM-44
71418-NeuN--RNA-seq-160K-Elute-lib-in-18ul	71443-NeuN--RNA-seq-80K-elute16ul	459424	0.57583	0.33757	1039	Glia	BM-22	1640	Glia	BM-44
71418-NeuN--RNA-seq-160K-Elute-lib-in-18ul	71444-NeuN--RNA-seq-80K-remake-libr-elute-16ul	41997	0.55592	0.0393792	1039	Glia	BM-22	1645	Glia	BM-44
71418-NeuN--RNA-seq-160K-Elute-lib-in-18ul	71444-NeuN-RNA-seq	270512	0.413631	0.1913	1039	Glia	BM-22	1645	Neuron	BM-44
71418-NeuN--RNA-seq-160K-Elute-lib-in-18ul	71445-NeuN--RNA-seq-160K-re-isolated-RNA-on-7-18-17	325056	0.480377	0.235528	1039	Glia	BM-22	1690	Glia	BM-44
71418-NeuN--RNA-seq-160K-Elute-lib-in-18ul	71445-NeuN-RNA-seq-40K	226753	0.34154	0.154781	1039	Glia	BM-22	1690	Neuron	BM-44
71418-NeuN--RNA-seq-160K-Elute-lib-in-18ul	71446-NeuN--RNA-seq-160K	375569	0.601531	0.295063	1039	Glia	BM-22	2010	Glia	BM-44
71418-NeuN--RNA-seq-160K-Elute-lib-in-18ul	71446-NeuN-RNA-seq-40K	245092	0.393333	0.175024	1039	Glia	BM-22	2010	Neuron	BM-44
71418-NeuN--RNA-seq-160K-Elute-lib-in-18ul	71447-NeuN--RNA-seq-160K	539735	0.538481	0.364177	1039	Glia	BM-22	1004	Glia	BM-17
71418-NeuN--RNA-seq-160K-Elute-lib-in-18ul	71447-NeuN-RNA-seq-40K	307982	0.390269	0.205277	1039	Glia	BM-22	1004	Neuron	BM-17
71418-NeuN--RNA-seq-160K-Elute-lib-in-18ul	71448-NeuN--RNA-seq-160K	548482	0.582374	0.389013	1039	Glia	BM-22	1039	Glia	BM-17
71418-NeuN--RNA-seq-160K-Elute-lib-in-18ul	71448-NeuN-RNA-seq-40K	526551	0.500102	0.244937	1039	Glia	BM-22	1039	Neuron	BM-17
71418-NeuN--RNA-seq-160K-Elute-lib-in-18ul	71449-NeuN--RNAseq	103759	0.625895	0.0947792	1039	Glia	BM-22	1401	Glia	BM-17
71418-NeuN--RNA-seq-160K-Elute-lib-in-18ul	71449-NeuN-RNAseq	187477	0.365059	0.13857	1039	Glia	BM-22	1401	Neuron	BM-17
71418-NeuN--RNA-seq-160K-Elute-lib-in-18ul	71450-NeuN-RNA-seq-40K	318991	0.374132	0.20469	1039	Glia	BM-22	1411	Neuron	BM-17
71418-NeuN--RNA-seq-160K-Elute-lib-in-18ul	71450-NeuN--RNA-seq-80K	499447	0.500702	0.32724	1039	Glia	BM-22	1411	Glia	BM-17
71418-NeuN--RNA-seq-160K-Elute-lib-in-18ul	71451-NeuN--RNA-seq-160K-Elute-lib-in-18ul	539551	0.518671	0.355475	1039	Glia	BM-22	1555	Glia	BM-17
71418-NeuN--RNA-seq-160K-Elute-lib-in-18ul	71451-NeuN-RNA-seq-40K	352312	0.388672	0.225101	1039	Glia	BM-22	1555	Neuron	BM-17
71418-NeuN--RNA-seq-160K-Elute-lib-in-18ul	71451-NeuN--RNA-seq-80K	222604	0.594105	0.188018	1039	Glia	BM-22	1555	Glia	BM-17
71418-NeuN--RNA-seq-160K-Elute-lib-in-18ul	71452-NeuN-RNA-seq-40K	435070	0.413216	0.23552	1039	Glia	BM-22	1566	Neuron	BM-17
71418-NeuN--RNA-seq-160K-Elute-lib-in-18ul	71452-NeuN--RNA-seq-80K	454046	0.480426	0.298667	1039	Glia	BM-22	1566	Glia	BM-17
71418-NeuN--RNA-seq-160K-Elute-lib-in-18ul	71453-NeuN-RNA-seq-40K	404940	0.3846	0.221995	1039	Glia	BM-22	1640	Neuron	BM-17
71418-NeuN--RNA-seq-160K-Elute-lib-in-18ul	71453-NeuN--RNA-seq-80K	630921	0.59923	0.369091	1039	Glia	BM-22	1640	Glia	BM-17
71418-NeuN--RNA-seq-160K-Elute-lib-in-18ul	71455-NeuN-RNA-seq-40K	183450	0.331786	0.130946	1039	Glia	BM-22	1690	Neuron	BM-17
71418-NeuN--RNA-seq-160K-Elute-lib-in-18ul	71455-NeuN--RNA-seq-80K	344726	0.52077	0.256535	1039	Glia	BM-22	1690	Glia	BM-17
71418-NeuN--RNA-seq-160K-Elute-lib-in-18ul	71456-NeuN-RNA-seq-40K	363157	0.357533	0.217307	1039	Glia	BM-22	2010	Neuron	BM-17
71418-NeuN--RNA-seq-160K-Elute-lib-in-18ul	71456-NeuN--RNA-seq-80K	526504	0.519144	0.349896	1039	Glia	BM-22	2010	Glia	BM-17
71419-NeuN--RNA-seq-80K	71420-NeuN--RNA-seq	341293	0.517061	0.286608	1401	Glia	BM-22	1411	Glia	BM-22
71419-NeuN--RNA-seq-80K	71420-NeuN-RNA-seq	293601	0.333684	0.201819	1401	Glia	BM-22	1411	Neuron	BM-22
71419-NeuN--RNA-seq-80K	71421-NeuN--RNA-seq-160K	471517	0.531301	0.320706	1401	Glia	BM-22	1555	Glia	BM-22
71419-NeuN--RNA-seq-80K	71421-NeuN-RNA-seq-40K	353957	0.398836	0.218588	1401	Glia	BM-22	1555	Neuron	BM-22
71419-NeuN--RNA-seq-80K	71422-NeuN-RNA-seq-40K	332244	0.37437	0.213817	1401	Glia	BM-22	1566	Neuron	BM-22
71419-NeuN--RNA-seq-80K	71422-NeuN--RNA-seq	610432	0.687829	0.272887	1401	Glia	BM-22	1566	Glia	BM-22
71419-NeuN--RNA-seq-80K	71423-NeuN-RNA-seq-40K	319815	0.360365	0.209511	1401	Glia	BM-22	1640	Neuron	BM-22
71419-NeuN--RNA-seq-80K	71423-NeuN--RNA-seq-80K	445663	0.502169	0.312074	1401	Glia	BM-22	1640	Glia	BM-22
71419-NeuN--RNA-seq-80K	71424-NeuN--RNA-seq-160K	375611	0.496507	0.301499	1401	Glia	BM-22	1645	Glia	BM-22
71419-NeuN--RNA-seq-80K	71424-NeuN-RNA-seq-40K	320465	0.361097	0.197676	1401	Glia	BM-22	1645	Neuron	BM-22
71419-NeuN--RNA-seq-80K	71425-NeuN--RNA-seq-160K	233655	0.507163	0.211684	1401	Glia	BM-22	1690	Glia	BM-22
71419-NeuN--RNA-seq-80K	71425-NeuN-RNA-seq-40K	176970	0.366673	0.150261	1401	Glia	BM-22	1690	Neuron	BM-22
71419-NeuN--RNA-seq-80K	71426-NeuN-RNA-seq-40K	254108	0.323293	0.181837	1401	Glia	BM-22	2010	Neuron	BM-22
71419-NeuN--RNA-seq-80K	71426-NeuN--RNA-seq-80K	307986	0.480606	0.255075	1401	Glia	BM-22	2010	Glia	BM-22
71419-NeuN--RNA-seq-80K	71427-NeuN--RNAseq	123018	0.618955	0.128828	1401	Glia	BM-22	1004	Glia	BM-36
71419-NeuN--RNA-seq-80K	71427-NeuN-RNAseq	126718	0.369146	0.11583	1401	Glia	BM-22	1004	Neuron	BM-36
71419-NeuN--RNA-seq-80K	71428-NeuN--RNA-seq-160K	403464	0.47169	0.305514	1401	Glia	BM-22	1039	Glia	BM-36
71419-NeuN--RNA-seq-80K	71428-NeuN-RNA-seq-40K	320583	0.36123	0.206324	1401	Glia	BM-22	1039	Neuron	BM-36
71419-NeuN--RNA-seq-80K	71429-NeuN-RNA-seq-40K	296240	0.333801	0.201858	1401	Glia	BM-22	1401	Neuron	BM-36
71419-NeuN--RNA-seq-80K	71429-NeuN--RNA-seq-80K-elute-16ul	470798	0.530491	0.330804	1401	Glia	BM-22	1401	Glia	BM-36
71419-NeuN--RNA-seq-80K	71430-NeuN-RNA-seq-40K	273191	0.342607	0.195356	1401	Glia	BM-22	1411	Neuron	BM-36
71419-NeuN--RNA-seq-80K	71430-NeuN--RNA-seq-80K	336463	0.501355	0.27943	1401	Glia	BM-22	1411	Glia	BM-36
71419-NeuN--RNA-seq-80K	71431-NeuN-RNA-seq-40K	314510	0.354387	0.197373	1401	Glia	BM-22	1555	Neuron	BM-36
71419-NeuN--RNA-seq-80K	71431-NeuN--RNA-seq-80K	581335	0.655043	0.269227	1401	Glia	BM-22	1555	Glia	BM-36
71419-NeuN--RNA-seq-80K	71432-NeuNminus-RNAseq	147166	0.549638	0.147364	1401	Glia	BM-22	1566	Glia	BM-36
71419-NeuN--RNA-seq-80K	71432-NeuNplus-RNAseq	177345	0.367239	0.150331	1401	Glia	BM-22	1566	Neuron	BM-36
71419-NeuN--RNA-seq-80K	71433-NeuN--RNA-seq	491074	0.553338	0.31545	1401	Glia	BM-22	1640	Glia	BM-36
71419-NeuN--RNA-seq-80K	71433-NeuN-RNA-seq	392023	0.441728	0.212216	1401	Glia	BM-22	1640	Neuron	BM-36
71419-NeuN--RNA-seq-80K	71434-NeuN--RNA-seq-160K	295046	0.497032	0.251404	1401	Glia	BM-22	1645	Glia	BM-36
71419-NeuN--RNA-seq-80K	71434-NeuN-RNA-seq-40K	523533	0.589912	0.204871	1401	Glia	BM-22	1645	Neuron	BM-36
71419-NeuN--RNA-seq-80K	71435-NeuN-RNA-seq-40K	254204	0.314595	0.17829	1401	Glia	BM-22	1690	Neuron	BM-36
71419-NeuN--RNA-seq-80K	71435-NeuN--RNA-seq-80K	254495	0.466967	0.217731	1401	Glia	BM-22	1690	Glia	BM-36
71419-NeuN--RNA-seq-80K	71436-NeuN-RNA-seq-40K	264304	0.340839	0.191984	1401	Glia	BM-22	2010	Neuron	BM-36
71419-NeuN--RNA-seq-80K	71436-NeuN--RNA-seq-80K	398365	0.453025	0.295327	1401	Glia	BM-22	2010	Glia	BM-36
71419-NeuN--RNA-seq-80K	71437-NeuN-RNA-seq-40K	299268	0.337212	0.202048	1401	Glia	BM-22	1004	Neuron	BM-44
71419-NeuN--RNA-seq-80K	71437-NeuN--RNA-seq-80K	303714	0.520019	0.262473	1401	Glia	BM-22	1004	Glia	BM-44
71419-NeuN--RNA-seq-80K	71438-NeuN--RNAseq	99229	0.619643	0.10561	1401	Glia	BM-22	1039	Glia	BM-44
71419-NeuN--RNA-seq-80K	71438-NeuN-RNAseq	243267	0.316704	0.173744	1401	Glia	BM-22	1039	Neuron	BM-44
71419-NeuN--RNA-seq-80K	71439-NeuN-RNA-seq-40K	351710	0.396304	0.206914	1401	Glia	BM-22	1401	Neuron	BM-44
71419-NeuN--RNA-seq-80K	71439-NeuN--RNA-seq-80K---2nd-time-from-7-12-17-prep	307959	0.552688	0.273097	1401	Glia	BM-22	1401	Glia	BM-44
71419-NeuN--RNA-seq-80K	71440-NeuN-RNA-seq-40K	298914	0.336814	0.201926	1401	Glia	BM-22	1411	Neuron	BM-44
71419-NeuN--RNA-seq-80K	71440-NeuN--RNA-seq	433028	0.487932	0.300755	1401	Glia	BM-22	1411	Glia	BM-44
71419-NeuN--RNA-seq-80K	71441-NeuN--RNA-seq-Elute-lib-in-12ul	262573	0.551219	0.241416	1401	Glia	BM-22	1555	Glia	BM-44
71419-NeuN--RNA-seq-80K	71441-NeuN-RNA-seq	263326	0.358716	0.196475	1401	Glia	BM-22	1555	Neuron	BM-44
71419-NeuN--RNA-seq-80K	71442-NeuN-RNA-seq-40K-Elute-lib-in-18ul	326753	0.368182	0.210488	1401	Glia	BM-22	1566	Neuron	BM-44
71419-NeuN--RNA-seq-80K	71442-NeuN-RNA-seq-40K	198320	0.352335	0.159616	1401	Glia	BM-22	1566	Neuron	BM-44
71419-NeuN--RNA-seq-80K	71442-NeuN--RNA-seq-80K	439803	0.495566	0.302498	1401	Glia	BM-22	1566	Glia	BM-44
71419-NeuN--RNA-seq-80K	71443-NeuN-RNA-seq-40K	330784	0.372724	0.214641	1401	Glia	BM-22	1640	Neuron	BM-44
71419-NeuN--RNA-seq-80K	71443-NeuN--RNA-seq-80K-elute16ul	389271	0.487902	0.304638	1401	Glia	BM-22	1640	Glia	BM-44
71419-NeuN--RNA-seq-80K	71444-NeuN--RNA-seq-80K-remake-libr-elute-16ul	41893	0.554544	0.0458715	1401	Glia	BM-22	1645	Glia	BM-44
71419-NeuN--RNA-seq-80K	71444-NeuN-RNA-seq	253284	0.387289	0.19819	1401	Glia	BM-22	1645	Neuron	BM-44
71419-NeuN--RNA-seq-80K	71445-NeuN--RNA-seq-160K-re-isolated-RNA-on-7-18-17	301990	0.44629	0.241617	1401	Glia	BM-22	1690	Glia	BM-44
71419-NeuN--RNA-seq-80K	71445-NeuN-RNA-seq-40K	221778	0.334047	0.168441	1401	Glia	BM-22	1690	Neuron	BM-44
71419-NeuN--RNA-seq-80K	71446-NeuN--RNA-seq-160K	315165	0.504785	0.267104	1401	Glia	BM-22	2010	Glia	BM-44
71419-NeuN--RNA-seq-80K	71446-NeuN-RNA-seq-40K	212023	0.340263	0.165632	1401	Glia	BM-22	2010	Neuron	BM-44
71419-NeuN--RNA-seq-80K	71447-NeuN--RNA-seq-160K	446552	0.503171	0.314045	1401	Glia	BM-22	1004	Glia	BM-17
71419-NeuN--RNA-seq-80K	71447-NeuN-RNA-seq-40K	270689	0.343012	0.195541	1401	Glia	BM-22	1004	Neuron	BM-17
71419-NeuN--RNA-seq-80K	71448-NeuN--RNA-seq-160K	431329	0.486018	0.313974	1401	Glia	BM-22	1039	Glia	BM-17
71419-NeuN--RNA-seq-80K	71448-NeuN-RNA-seq-40K	431826	0.486578	0.206501	1401	Glia	BM-22	1039	Neuron	BM-17
71419-NeuN--RNA-seq-80K	71449-NeuN--RNAseq	107791	0.650217	0.114989	1401	Glia	BM-22	1401	Glia	BM-17
71419-NeuN--RNA-seq-80K	71449-NeuN-RNAseq	180731	0.351923	0.149813	1401	Glia	BM-22	1401	Neuron	BM-17
71419-NeuN--RNA-seq-80K	71450-NeuN-RNA-seq-40K	289661	0.339732	0.201934	1401	Glia	BM-22	1411	Neuron	BM-17
71419-NeuN--RNA-seq-80K	71450-NeuN--RNA-seq-80K	434306	0.489372	0.302006	1401	Glia	BM-22	1411	Glia	BM-17
71419-NeuN--RNA-seq-80K	71451-NeuN--RNA-seq-160K-Elute-lib-in-18ul	464177	0.52303	0.322369	1401	Glia	BM-22	1555	Glia	BM-17
71419-NeuN--RNA-seq-80K	71451-NeuN-RNA-seq-40K	304995	0.343666	0.209024	1401	Glia	BM-22	1555	Neuron	BM-17
71419-NeuN--RNA-seq-80K	71451-NeuN--RNA-seq-80K	215761	0.575842	0.207965	1401	Glia	BM-22	1555	Glia	BM-17
71419-NeuN--RNA-seq-80K	71452-NeuN-RNA-seq-40K	380684	0.428951	0.217739	1401	Glia	BM-22	1566	Neuron	BM-17
71419-NeuN--RNA-seq-80K	71452-NeuN--RNA-seq-80K	410608	0.462669	0.291135	1401	Glia	BM-22	1566	Glia	BM-17
71419-NeuN--RNA-seq-80K	71453-NeuN-RNA-seq-40K	361279	0.407086	0.210726	1401	Glia	BM-22	1640	Neuron	BM-17
71419-NeuN--RNA-seq-80K	71453-NeuN--RNA-seq-80K	517495	0.583109	0.309969	1401	Glia	BM-22	1640	Glia	BM-17
71419-NeuN--RNA-seq-80K	71455-NeuN-RNA-seq-40K	184376	0.333461	0.147888	1401	Glia	BM-22	1690	Neuron	BM-17
71419-NeuN--RNA-seq-80K	71455-NeuN--RNA-seq-80K	311179	0.470091	0.254228	1401	Glia	BM-22	1690	Glia	BM-17
71419-NeuN--RNA-seq-80K	71456-NeuN-RNA-seq-40K	313701	0.353475	0.200152	1401	Glia	BM-22	2010	Neuron	BM-17
71419-NeuN--RNA-seq-80K	71456-NeuN--RNA-seq-80K	428223	0.482518	0.295385	1401	Glia	BM-22	2010	Glia	BM-17
71420-NeuN--RNA-seq	71420-NeuN-RNA-seq	248814	0.376955	0.195588	1411	Glia	BM-22	1411	Neuron	BM-22
71420-NeuN--RNA-seq	71421-NeuN--RNA-seq-160K	401392	0.608112	0.30572	1411	Glia	BM-22	1555	Glia	BM-22
71420-NeuN--RNA-seq	71421-NeuN-RNA-seq-40K	279194	0.422981	0.190365	1411	Glia	BM-22	1555	Neuron	BM-22
71420-NeuN--RNA-seq	71422-NeuN-RNA-seq-40K	260663	0.394906	0.186451	1411	Glia	BM-22	1566	Neuron	BM-22
71420-NeuN--RNA-seq	71422-NeuN--RNA-seq	485438	0.735442	0.227424	1411	Glia	BM-22	1566	Glia	BM-22
71420-NeuN--RNA-seq	71423-NeuN-RNA-seq-40K	256914	0.389226	0.188636	1411	Glia	BM-22	1640	Neuron	BM-22
71420-NeuN--RNA-seq	71423-NeuN--RNA-seq-80K	384284	0.582193	0.304499	1411	Glia	BM-22	1640	Glia	BM-22
71420-NeuN--RNA-seq	71424-NeuN--RNA-seq-160K	331661	0.502469	0.312201	1411	Glia	BM-22	1645	Glia	BM-22
71420-NeuN--RNA-seq	71424-NeuN-RNA-seq-40K	251158	0.380506	0.171668	1411	Glia	BM-22	1645	Neuron	BM-22
71420-NeuN--RNA-seq	71425-NeuN--RNA-seq-160K	197140	0.427905	0.215954	1411	Glia	BM-22	1690	Glia	BM-22
71420-NeuN--RNA-seq	71425-NeuN-RNA-seq-40K	141749	0.293697	0.143829	1411	Glia	BM-22	1690	Neuron	BM-22
71420-NeuN--RNA-seq	71426-NeuN-RNA-seq-40K	215432	0.326381	0.178235	1411	Glia	BM-22	2010	Neuron	BM-22
71420-NeuN--RNA-seq	71426-NeuN--RNA-seq-80K	279583	0.436284	0.277252	1411	Glia	BM-22	2010	Glia	BM-22
71420-NeuN--RNA-seq	71427-NeuN--RNAseq	111989	0.563464	0.151644	1411	Glia	BM-22	1004	Glia	BM-36
71420-NeuN--RNA-seq	71427-NeuN-RNAseq	100352	0.292339	0.112384	1411	Glia	BM-22	1004	Neuron	BM-36
71420-NeuN--RNA-seq	71428-NeuN--RNA-seq-160K	356108	0.539506	0.312229	1411	Glia	BM-22	1039	Glia	BM-36
71420-NeuN--RNA-seq	71428-NeuN-RNA-seq-40K	250793	0.379953	0.179632	1411	Glia	BM-22	1039	Neuron	BM-36
71420-NeuN--RNA-seq	71429-NeuN-RNA-seq-40K	222448	0.33701	0.1693	1411	Glia	BM-22	1401	Neuron	BM-36
71420-NeuN--RNA-seq	71429-NeuN--RNA-seq-80K-elute-16ul	377990	0.572657	0.29334	1411	Glia	BM-22	1401	Glia	BM-36
71420-NeuN--RNA-seq	71430-NeuN-RNA-seq-40K	222753	0.337472	0.182369	1411	Glia	BM-22	1411	Neuron	BM-36
71420-NeuN--RNA-seq	71430-NeuN--RNA-seq-80K	298263	0.451871	0.29389	1411	Glia	BM-22	1411	Glia	BM-36
71420-NeuN--RNA-seq	71431-NeuN-RNA-seq-40K	240187	0.363885	0.166753	1411	Glia	BM-22	1555	Neuron	BM-36
71420-NeuN--RNA-seq	71431-NeuN--RNA-seq-80K	460617	0.697838	0.22441	1411	Glia	BM-22	1555	Glia	BM-36
71420-NeuN--RNA-seq	71432-NeuNminus-RNAseq	117337	0.438232	0.146478	1411	Glia	BM-22	1566	Glia	BM-36
71420-NeuN--RNA-seq	71432-NeuNplus-RNAseq	137785	0.285319	0.13892	1411	Glia	BM-22	1566	Neuron	BM-36
71420-NeuN--RNA-seq	71433-NeuN--RNA-seq	422681	0.640365	0.302411	1411	Glia	BM-22	1640	Glia	BM-36
71420-NeuN--RNA-seq	71433-NeuN-RNA-seq	315940	0.478651	0.186292	1411	Glia	BM-22	1640	Neuron	BM-36
71420-NeuN--RNA-seq	71434-NeuN--RNA-seq-160K	258968	0.436255	0.26365	1411	Glia	BM-22	1645	Glia	BM-36
71420-NeuN--RNA-seq	71434-NeuN-RNA-seq-40K	402544	0.609857	0.164372	1411	Glia	BM-22	1645	Neuron	BM-36
71420-NeuN--RNA-seq	71435-NeuN-RNA-seq-40K	201856	0.305813	0.161393	1411	Glia	BM-22	1690	Neuron	BM-36
71420-NeuN--RNA-seq	71435-NeuN--RNA-seq-80K	211195	0.387517	0.214472	1411	Glia	BM-22	1690	Glia	BM-36
71420-NeuN--RNA-seq	71436-NeuN-RNA-seq-40K	219513	0.332564	0.183837	1411	Glia	BM-22	2010	Neuron	BM-36
71420-NeuN--RNA-seq	71436-NeuN--RNA-seq-80K	361485	0.547652	0.312069	1411	Glia	BM-22	2010	Glia	BM-36
71420-NeuN--RNA-seq	71437-NeuN-RNA-seq-40K	241972	0.366589	0.184565	1411	Glia	BM-22	1004	Neuron	BM-44
71420-NeuN--RNA-seq	71437-NeuN--RNA-seq-80K	261858	0.448353	0.269526	1411	Glia	BM-22	1004	Glia	BM-44
71420-NeuN--RNA-seq	71438-NeuN--RNAseq	89165	0.556798	0.12346	1411	Glia	BM-22	1039	Glia	BM-44
71420-NeuN--RNA-seq	71438-NeuN-RNAseq	191948	0.290803	0.156816	1411	Glia	BM-22	1039	Neuron	BM-44
71420-NeuN--RNA-seq	71439-NeuN-RNA-seq-40K	266795	0.404196	0.171322	1411	Glia	BM-22	1401	Neuron	BM-44
71420-NeuN--RNA-seq	71439-NeuN--RNA-seq-80K---2nd-time-from-7-12-17-prep	251948	0.452166	0.263479	1411	Glia	BM-22	1401	Glia	BM-44
71420-NeuN--RNA-seq	71440-NeuN-RNA-seq-40K	246767	0.373854	0.189088	1411	Glia	BM-22	1411	Neuron	BM-44
71420-NeuN--RNA-seq	71440-NeuN--RNA-seq	373512	0.565873	0.293667	1411	Glia	BM-22	1411	Glia	BM-44
71420-NeuN--RNA-seq	71441-NeuN--RNA-seq-Elute-lib-in-12ul	229982	0.4828	0.257596	1411	Glia	BM-22	1555	Glia	BM-44
71420-NeuN--RNA-seq	71441-NeuN-RNA-seq	209232	0.316988	0.179303	1411	Glia	BM-22	1555	Neuron	BM-44
71420-NeuN--RNA-seq	71442-NeuN-RNA-seq-40K-Elute-lib-in-18ul	260608	0.394823	0.187342	1411	Glia	BM-22	1566	Neuron	BM-44
71420-NeuN--RNA-seq	71442-NeuN-RNA-seq-40K	150725	0.267778	0.141839	1411	Glia	BM-22	1566	Neuron	BM-44
71420-NeuN--RNA-seq	71442-NeuN--RNA-seq-80K	362814	0.549666	0.278346	1411	Glia	BM-22	1566	Glia	BM-44
71420-NeuN--RNA-seq	71443-NeuN-RNA-seq-40K	263786	0.399638	0.191056	1411	Glia	BM-22	1640	Neuron	BM-44
71420-NeuN--RNA-seq	71443-NeuN--RNA-seq-80K-elute16ul	347331	0.526209	0.317973	1411	Glia	BM-22	1640	Glia	BM-44
71420-NeuN--RNA-seq	71444-NeuN--RNA-seq-80K-remake-libr-elute-16ul	36555	0.483884	0.0528879	1411	Glia	BM-22	1645	Glia	BM-44
71420-NeuN--RNA-seq	71444-NeuN-RNA-seq	197021	0.301259	0.178006	1411	Glia	BM-22	1645	Neuron	BM-44
71420-NeuN--RNA-seq	71445-NeuN--RNA-seq-160K-re-isolated-RNA-on-7-18-17	257928	0.390763	0.241844	1411	Glia	BM-22	1690	Glia	BM-44
71420-NeuN--RNA-seq	71445-NeuN-RNA-seq-40K	171674	0.260087	0.15068	1411	Glia	BM-22	1690	Neuron	BM-44
71420-NeuN--RNA-seq	71446-NeuN--RNA-seq-160K	291199	0.4664	0.298215	1411	Glia	BM-22	2010	Glia	BM-44
71420-NeuN--RNA-seq	71446-NeuN-RNA-seq-40K	180774	0.290113	0.16678	1411	Glia	BM-22	2010	Neuron	BM-44
71420-NeuN--RNA-seq	71447-NeuN--RNA-seq-160K	396332	0.600446	0.318408	1411	Glia	BM-22	1004	Glia	BM-17
71420-NeuN--RNA-seq	71447-NeuN-RNA-seq-40K	221357	0.335357	0.183514	1411	Glia	BM-22	1004	Neuron	BM-17
71420-NeuN--RNA-seq	71448-NeuN--RNA-seq-160K	377302	0.571615	0.314321	1411	Glia	BM-22	1039	Glia	BM-17
71420-NeuN--RNA-seq	71448-NeuN-RNA-seq-40K	345356	0.523217	0.177088	1411	Glia	BM-22	1039	Neuron	BM-17
71420-NeuN--RNA-seq	71449-NeuN--RNAseq	88952	0.536576	0.122051	1411	Glia	BM-22	1401	Glia	BM-17
71420-NeuN--RNA-seq	71449-NeuN-RNAseq	137229	0.267215	0.134215	1411	Glia	BM-22	1401	Neuron	BM-17
71420-NeuN--RNA-seq	71450-NeuN-RNA-seq-40K	239328	0.362584	0.190345	1411	Glia	BM-22	1411	Neuron	BM-17
71420-NeuN--RNA-seq	71450-NeuN--RNA-seq-80K	387801	0.587521	0.308476	1411	Glia	BM-22	1411	Glia	BM-17
71420-NeuN--RNA-seq	71451-NeuN--RNA-seq-160K-Elute-lib-in-18ul	393198	0.595698	0.306361	1411	Glia	BM-22	1555	Glia	BM-17
71420-NeuN--RNA-seq	71451-NeuN-RNA-seq-40K	248741	0.376844	0.193127	1411	Glia	BM-22	1555	Neuron	BM-17
71420-NeuN--RNA-seq	71451-NeuN--RNA-seq-80K	181311	0.483899	0.214694	1411	Glia	BM-22	1555	Glia	BM-17
71420-NeuN--RNA-seq	71452-NeuN-RNA-seq-40K	305439	0.462742	0.191358	1411	Glia	BM-22	1566	Neuron	BM-17
71420-NeuN--RNA-seq	71452-NeuN--RNA-seq-80K	336285	0.509474	0.267473	1411	Glia	BM-22	1566	Glia	BM-17
71420-NeuN--RNA-seq	71453-NeuN-RNA-seq-40K	287651	0.435793	0.184315	1411	Glia	BM-22	1640	Neuron	BM-17
71420-NeuN--RNA-seq	71453-NeuN--RNA-seq-80K	446566	0.676551	0.295152	1411	Glia	BM-22	1640	Glia	BM-17
71420-NeuN--RNA-seq	71455-NeuN-RNA-seq-40K	140613	0.254311	0.132272	1411	Glia	BM-22	1690	Neuron	BM-17
71420-NeuN--RNA-seq	71455-NeuN--RNA-seq-80K	274551	0.415947	0.265725	1411	Glia	BM-22	1690	Glia	BM-17
71420-NeuN--RNA-seq	71456-NeuN-RNA-seq-40K	259443	0.393058	0.186095	1411	Glia	BM-22	2010	Neuron	BM-17
71420-NeuN--RNA-seq	71456-NeuN--RNA-seq-80K	383601	0.581158	0.302785	1411	Glia	BM-22	2010	Glia	BM-17
71421-NeuN--RNA-seq-160K	71421-NeuN-RNA-seq-40K	421982	0.39105	0.243427	1555	Glia	BM-22	1555	Neuron	BM-22
71421-NeuN--RNA-seq-160K	71422-NeuN-RNA-seq-40K	381276	0.372107	0.225997	1555	Glia	BM-22	1566	Neuron	BM-22
71421-NeuN--RNA-seq-160K	71422-NeuN--RNA-seq	745825	0.691155	0.326574	1555	Glia	BM-22	1566	Glia	BM-22
71421-NeuN--RNA-seq-160K	71423-NeuN-RNA-seq-40K	371864	0.377418	0.224464	1555	Glia	BM-22	1640	Neuron	BM-22
71421-NeuN--RNA-seq-160K	71423-NeuN--RNA-seq-80K	521961	0.521465	0.340259	1555	Glia	BM-22	1640	Glia	BM-22
71421-NeuN--RNA-seq-160K	71424-NeuN--RNA-seq-160K	448606	0.592996	0.33106	1555	Glia	BM-22	1645	Glia	BM-22
71421-NeuN--RNA-seq-160K	71424-NeuN-RNA-seq-40K	368031	0.344777	0.209604	1555	Glia	BM-22	1645	Neuron	BM-22
71421-NeuN--RNA-seq-160K	71425-NeuN--RNA-seq-160K	270299	0.586701	0.216344	1555	Glia	BM-22	1690	Glia	BM-22
71421-NeuN--RNA-seq-160K	71425-NeuN-RNA-seq-40K	198543	0.411371	0.148342	1555	Glia	BM-22	1690	Neuron	BM-22
71421-NeuN--RNA-seq-160K	71426-NeuN-RNA-seq-40K	294279	0.374402	0.19115	1555	Glia	BM-22	2010	Neuron	BM-22
71421-NeuN--RNA-seq-160K	71426-NeuN--RNA-seq-80K	353517	0.551657	0.263005	1555	Glia	BM-22	2010	Glia	BM-22
71421-NeuN--RNA-seq-160K	71427-NeuN--RNAseq	131575	0.662009	0.116584	1555	Glia	BM-22	1004	Glia	BM-36
71421-NeuN--RNA-seq-160K	71427-NeuN-RNAseq	137409	0.400291	0.108576	1555	Glia	BM-22	1004	Neuron	BM-36
71421-NeuN--RNA-seq-160K	71428-NeuN--RNA-seq-160K	474650	0.554914	0.331537	1555	Glia	BM-22	1039	Glia	BM-36
71421-NeuN--RNA-seq-160K	71428-NeuN-RNA-seq-40K	364017	0.360016	0.215065	1555	Glia	BM-22	1039	Neuron	BM-36
71421-NeuN--RNA-seq-160K	71429-NeuN-RNA-seq-40K	325105	0.361442	0.200565	1555	Glia	BM-22	1401	Neuron	BM-36
71421-NeuN--RNA-seq-160K	71429-NeuN--RNA-seq-80K-elute-16ul	533151	0.51869	0.34551	1555	Glia	BM-22	1401	Glia	BM-36
71421-NeuN--RNA-seq-160K	71430-NeuN-RNA-seq-40K	306493	0.384371	0.198074	1555	Glia	BM-22	1411	Neuron	BM-36
71421-NeuN--RNA-seq-160K	71430-NeuN--RNA-seq-80K	393515	0.586367	0.296033	1555	Glia	BM-22	1411	Glia	BM-36
71421-NeuN--RNA-seq-160K	71431-NeuN-RNA-seq-40K	361666	0.349858	0.209229	1555	Glia	BM-22	1555	Neuron	BM-36
71421-NeuN--RNA-seq-160K	71431-NeuN--RNA-seq-80K	727836	0.674485	0.331586	1555	Glia	BM-22	1555	Glia	BM-36
71421-NeuN--RNA-seq-160K	71432-NeuNminus-RNAseq	160952	0.601126	0.137906	1555	Glia	BM-22	1566	Glia	BM-36
71421-NeuN--RNA-seq-160K	71432-NeuNplus-RNAseq	194308	0.402365	0.144469	1555	Glia	BM-22	1566	Neuron	BM-36
71421-NeuN--RNA-seq-160K	71433-NeuN--RNA-seq	602635	0.558461	0.3703	1555	Glia	BM-22	1640	Glia	BM-36
71421-NeuN--RNA-seq-160K	71433-NeuN-RNA-seq	469250	0.434854	0.240358	1555	Glia	BM-22	1640	Neuron	BM-36
71421-NeuN--RNA-seq-160K	71434-NeuN--RNA-seq-160K	341170	0.574732	0.260493	1555	Glia	BM-22	1645	Glia	BM-36
71421-NeuN--RNA-seq-160K	71434-NeuN-RNA-seq-40K	624714	0.578922	0.236949	1555	Glia	BM-22	1645	Neuron	BM-36
71421-NeuN--RNA-seq-160K	71435-NeuN-RNA-seq-40K	291850	0.361184	0.185846	1555	Glia	BM-22	1690	Neuron	BM-36
71421-NeuN--RNA-seq-160K	71435-NeuN--RNA-seq-80K	290579	0.533176	0.220971	1555	Glia	BM-22	1690	Glia	BM-36
71421-NeuN--RNA-seq-160K	71436-NeuN-RNA-seq-40K	300073	0.386965	0.197005	1555	Glia	BM-22	2010	Neuron	BM-36
71421-NeuN--RNA-seq-160K	71436-NeuN--RNA-seq-80K	472407	0.537227	0.324211	1555	Glia	BM-22	2010	Glia	BM-36
71421-NeuN--RNA-seq-160K	71437-NeuN-RNA-seq-40K	346570	0.376804	0.214446	1555	Glia	BM-22	1004	Neuron	BM-44
71421-NeuN--RNA-seq-160K	71437-NeuN--RNA-seq-80K	330377	0.565671	0.251677	1555	Glia	BM-22	1004	Glia	BM-44
71421-NeuN--RNA-seq-160K	71438-NeuN--RNAseq	107338	0.67028	0.0963783	1555	Glia	BM-22	1039	Glia	BM-44
71421-NeuN--RNA-seq-160K	71438-NeuN-RNAseq	277179	0.360853	0.179001	1555	Glia	BM-22	1039	Neuron	BM-44
71421-NeuN--RNA-seq-160K	71439-NeuN-RNA-seq-40K	398162	0.368976	0.216914	1555	Glia	BM-22	1401	Neuron	BM-44
71421-NeuN--RNA-seq-160K	71439-NeuN--RNA-seq-80K---2nd-time-from-7-12-17-prep	326071	0.585194	0.252419	1555	Glia	BM-22	1401	Glia	BM-44
71421-NeuN--RNA-seq-160K	71440-NeuN-RNA-seq-40K	342401	0.374788	0.21148	1555	Glia	BM-22	1411	Neuron	BM-44
71421-NeuN--RNA-seq-160K	71440-NeuN--RNA-seq	516234	0.5109	0.33547	1555	Glia	BM-22	1411	Glia	BM-44
71421-NeuN--RNA-seq-160K	71441-NeuN--RNA-seq-Elute-lib-in-12ul	300414	0.630658	0.243835	1555	Glia	BM-22	1555	Glia	BM-44
71421-NeuN--RNA-seq-160K	71441-NeuN-RNA-seq	302528	0.412119	0.203957	1555	Glia	BM-22	1555	Neuron	BM-44
71421-NeuN--RNA-seq-160K	71442-NeuN-RNA-seq-40K-Elute-lib-in-18ul	381246	0.373632	0.226917	1555	Glia	BM-22	1566	Neuron	BM-44
71421-NeuN--RNA-seq-160K	71442-NeuN-RNA-seq-40K	213167	0.378712	0.151196	1555	Glia	BM-22	1566	Neuron	BM-44
71421-NeuN--RNA-seq-160K	71442-NeuN--RNA-seq-80K	529579	0.51368	0.342466	1555	Glia	BM-22	1566	Glia	BM-44
71421-NeuN--RNA-seq-160K	71443-NeuN-RNA-seq-40K	383301	0.378793	0.229407	1555	Glia	BM-22	1640	Neuron	BM-44
71421-NeuN--RNA-seq-160K	71443-NeuN--RNA-seq-80K-elute16ul	464662	0.582395	0.335577	1555	Glia	BM-22	1640	Glia	BM-44
71421-NeuN--RNA-seq-160K	71444-NeuN--RNA-seq-80K-remake-libr-elute-16ul	42293	0.559839	0.0386198	1555	Glia	BM-22	1645	Glia	BM-44
71421-NeuN--RNA-seq-160K	71444-NeuN-RNA-seq	274668	0.419986	0.190895	1555	Glia	BM-22	1645	Neuron	BM-44
71421-NeuN--RNA-seq-160K	71445-NeuN--RNA-seq-160K-re-isolated-RNA-on-7-18-17	358830	0.53029	0.260915	1555	Glia	BM-22	1690	Glia	BM-44
71421-NeuN--RNA-seq-160K	71445-NeuN-RNA-seq-40K	247108	0.372199	0.167694	1555	Glia	BM-22	1690	Neuron	BM-44
71421-NeuN--RNA-seq-160K	71446-NeuN--RNA-seq-160K	364122	0.583197	0.277274	1555	Glia	BM-22	2010	Glia	BM-44
71421-NeuN--RNA-seq-160K	71446-NeuN-RNA-seq-40K	240764	0.386388	0.167945	1555	Glia	BM-22	2010	Neuron	BM-44
71421-NeuN--RNA-seq-160K	71447-NeuN--RNA-seq-160K	540948	0.539692	0.358295	1555	Glia	BM-22	1004	Glia	BM-17
71421-NeuN--RNA-seq-160K	71447-NeuN-RNA-seq-40K	312070	0.395449	0.204614	1555	Glia	BM-22	1004	Neuron	BM-17
71421-NeuN--RNA-seq-160K	71448-NeuN--RNA-seq-160K	523760	0.556125	0.357861	1555	Glia	BM-22	1039	Glia	BM-17
71421-NeuN--RNA-seq-160K	71448-NeuN-RNA-seq-40K	522640	0.48433	0.239459	1555	Glia	BM-22	1039	Neuron	BM-17
71421-NeuN--RNA-seq-160K	71449-NeuN--RNAseq	106212	0.640692	0.0947288	1555	Glia	BM-22	1401	Glia	BM-17
71421-NeuN--RNA-seq-160K	71449-NeuN-RNAseq	194937	0.379586	0.141833	1555	Glia	BM-22	1401	Neuron	BM-17
71421-NeuN--RNA-seq-160K	71450-NeuN-RNA-seq-40K	331494	0.388796	0.210494	1555	Glia	BM-22	1411	Neuron	BM-17
71421-NeuN--RNA-seq-160K	71450-NeuN--RNA-seq-80K	514807	0.5161	0.334331	1555	Glia	BM-22	1411	Glia	BM-17
71421-NeuN--RNA-seq-160K	71451-NeuN--RNA-seq-160K-Elute-lib-in-18ul	572251	0.550105	0.377957	1555	Glia	BM-22	1555	Glia	BM-17
71421-NeuN--RNA-seq-160K	71451-NeuN-RNA-seq-40K	367161	0.405053	0.232496	1555	Glia	BM-22	1555	Neuron	BM-17
71421-NeuN--RNA-seq-160K	71451-NeuN--RNA-seq-80K	237485	0.633821	0.198234	1555	Glia	BM-22	1555	Glia	BM-17
71421-NeuN--RNA-seq-160K	71452-NeuN-RNA-seq-40K	452813	0.419621	0.243649	1555	Glia	BM-22	1566	Neuron	BM-17
71421-NeuN--RNA-seq-160K	71452-NeuN--RNA-seq-80K	480874	0.508812	0.315877	1555	Glia	BM-22	1566	Glia	BM-17
71421-NeuN--RNA-seq-160K	71453-NeuN-RNA-seq-40K	418528	0.387849	0.22753	1555	Glia	BM-22	1640	Neuron	BM-17
71421-NeuN--RNA-seq-160K	71453-NeuN--RNA-seq-80K	644764	0.597502	0.373889	1555	Glia	BM-22	1640	Glia	BM-17
71421-NeuN--RNA-seq-160K	71455-NeuN-RNA-seq-40K	199363	0.360566	0.140994	1555	Glia	BM-22	1690	Neuron	BM-17
71421-NeuN--RNA-seq-160K	71455-NeuN--RNA-seq-80K	373029	0.563526	0.277468	1555	Glia	BM-22	1690	Glia	BM-17
71421-NeuN--RNA-seq-160K	71456-NeuN-RNA-seq-40K	361153	0.35556	0.21218	1555	Glia	BM-22	2010	Neuron	BM-17
71421-NeuN--RNA-seq-160K	71456-NeuN--RNA-seq-80K	513282	0.506106	0.331814	1555	Glia	BM-22	2010	Glia	BM-17
71422-NeuN--RNA-seq	71423-NeuN-RNA-seq-40K	525197	0.533042	0.218019	1566	Glia	BM-22	1640	Neuron	BM-22
71422-NeuN--RNA-seq	71423-NeuN--RNA-seq-80K	668519	0.667883	0.29154	1566	Glia	BM-22	1640	Glia	BM-22
71422-NeuN--RNA-seq	71424-NeuN--RNA-seq-160K	553656	0.731858	0.256844	1566	Glia	BM-22	1645	Glia	BM-22
71422-NeuN--RNA-seq	71424-NeuN-RNA-seq-40K	524316	0.491187	0.209294	1566	Glia	BM-22	1645	Neuron	BM-22
71422-NeuN--RNA-seq	71425-NeuN--RNA-seq-160K	342175	0.742712	0.164261	1566	Glia	BM-22	1690	Glia	BM-22
71422-NeuN--RNA-seq	71425-NeuN-RNA-seq-40K	280512	0.581207	0.129743	1566	Glia	BM-22	1690	Neuron	BM-22
71422-NeuN--RNA-seq	71426-NeuN-RNA-seq-40K	404504	0.514637	0.173243	1566	Glia	BM-22	2010	Neuron	BM-22
71422-NeuN--RNA-seq	71426-NeuN--RNA-seq-80K	431360	0.673129	0.198609	1566	Glia	BM-22	2010	Glia	BM-22
71422-NeuN--RNA-seq	71427-NeuN--RNAseq	147807	0.743679	0.0732458	1566	Glia	BM-22	1004	Glia	BM-36
71422-NeuN--RNA-seq	71427-NeuN-RNAseq	183233	0.533782	0.0862137	1566	Glia	BM-22	1004	Neuron	BM-36
71422-NeuN--RNA-seq	71428-NeuN--RNA-seq-160K	601664	0.703406	0.272214	1566	Glia	BM-22	1039	Glia	BM-36
71422-NeuN--RNA-seq	71428-NeuN-RNA-seq-40K	520813	0.515088	0.213325	1566	Glia	BM-22	1039	Neuron	BM-36
71422-NeuN--RNA-seq	71429-NeuN-RNA-seq-40K	465155	0.517145	0.194911	1566	Glia	BM-22	1401	Neuron	BM-36
71422-NeuN--RNA-seq	71429-NeuN--RNA-seq-80K-elute-16ul	706474	0.687312	0.310488	1566	Glia	BM-22	1401	Glia	BM-36
71422-NeuN--RNA-seq	71430-NeuN-RNA-seq-40K	437653	0.548858	0.188496	1566	Glia	BM-22	1411	Neuron	BM-36
71422-NeuN--RNA-seq	71430-NeuN--RNA-seq-80K	500904	0.746385	0.235441	1566	Glia	BM-22	1411	Glia	BM-36
71422-NeuN--RNA-seq	71431-NeuN-RNA-seq-40K	512279	0.495553	0.206268	1566	Glia	BM-22	1555	Neuron	BM-36
71422-NeuN--RNA-seq	71431-NeuN--RNA-seq-80K	1063514	0.568504	0.384642	1566	Glia	BM-22	1555	Glia	BM-36
71422-NeuN--RNA-seq	71432-NeuNminus-RNAseq	201055	0.750903	0.0989144	1566	Glia	BM-22	1566	Glia	BM-36
71422-NeuN--RNA-seq	71432-NeuNplus-RNAseq	270937	0.561045	0.124629	1566	Glia	BM-22	1566	Neuron	BM-36
71422-NeuN--RNA-seq	71433-NeuN--RNA-seq	800622	0.673428	0.342873	1566	Glia	BM-22	1640	Glia	BM-36
71422-NeuN--RNA-seq	71433-NeuN-RNA-seq	687113	0.494955	0.260266	1566	Glia	BM-22	1640	Neuron	BM-36
71422-NeuN--RNA-seq	71434-NeuN--RNA-seq-160K	416241	0.701196	0.194483	1566	Glia	BM-22	1645	Glia	BM-36
71422-NeuN--RNA-seq	71434-NeuN-RNA-seq-40K	983354	0.496154	0.308895	1566	Glia	BM-22	1645	Neuron	BM-36
71422-NeuN--RNA-seq	71435-NeuN-RNA-seq-40K	429505	0.531541	0.183679	1566	Glia	BM-22	1690	Neuron	BM-36
71422-NeuN--RNA-seq	71435-NeuN--RNA-seq-80K	373975	0.686198	0.174982	1566	Glia	BM-22	1690	Glia	BM-36
71422-NeuN--RNA-seq	71436-NeuN-RNA-seq-40K	414469	0.534487	0.179084	1566	Glia	BM-22	2010	Neuron	BM-36
71422-NeuN--RNA-seq	71436-NeuN--RNA-seq-80K	595272	0.67695	0.265766	1566	Glia	BM-22	2010	Glia	BM-36
71422-NeuN--RNA-seq	71437-NeuN-RNA-seq-40K	483320	0.525484	0.202652	1566	Glia	BM-22	1004	Neuron	BM-44
71422-NeuN--RNA-seq	71437-NeuN--RNA-seq-80K	405141	0.693682	0.189005	1566	Glia	BM-22	1004	Glia	BM-44
71422-NeuN--RNA-seq	71438-NeuN--RNAseq	121085	0.756124	0.0603742	1566	Glia	BM-22	1039	Glia	BM-44
71422-NeuN--RNA-seq	71438-NeuN-RNAseq	383426	0.499174	0.163311	1566	Glia	BM-22	1039	Neuron	BM-44
71422-NeuN--RNA-seq	71439-NeuN-RNA-seq-40K	579921	0.48652	0.226583	1566	Glia	BM-22	1401	Neuron	BM-44
71422-NeuN--RNA-seq	71439-NeuN--RNA-seq-80K---2nd-time-from-7-12-17-prep	397983	0.714253	0.187244	1566	Glia	BM-22	1401	Glia	BM-44
71422-NeuN--RNA-seq	71440-NeuN-RNA-seq-40K	484330	0.530142	0.203265	1566	Glia	BM-22	1411	Neuron	BM-44
71422-NeuN--RNA-seq	71440-NeuN--RNA-seq	697085	0.689882	0.307955	1566	Glia	BM-22	1411	Glia	BM-44
71422-NeuN--RNA-seq	71441-NeuN--RNA-seq-Elute-lib-in-12ul	349340	0.733368	0.167251	1566	Glia	BM-22	1555	Glia	BM-44
71422-NeuN--RNA-seq	71441-NeuN-RNA-seq	405463	0.552342	0.177371	1566	Glia	BM-22	1555	Neuron	BM-44
71422-NeuN--RNA-seq	71442-NeuN-RNA-seq-40K-Elute-lib-in-18ul	551674	0.540656	0.228409	1566	Glia	BM-22	1566	Neuron	BM-44
71422-NeuN--RNA-seq	71442-NeuN-RNA-seq-40K	301543	0.535721	0.135397	1566	Glia	BM-22	1566	Neuron	BM-44
71422-NeuN--RNA-seq	71442-NeuN--RNA-seq-80K	735692	0.713605	0.327577	1566	Glia	BM-22	1566	Glia	BM-44
71422-NeuN--RNA-seq	71443-NeuN-RNA-seq-40K	542902	0.536517	0.224633	1566	Glia	BM-22	1640	Neuron	BM-44
71422-NeuN--RNA-seq	71443-NeuN--RNA-seq-80K-elute16ul	575413	0.721207	0.264009	1566	Glia	BM-22	1640	Glia	BM-44
71422-NeuN--RNA-seq	71444-NeuN--RNA-seq-80K-remake-libr-elute-16ul	48118	0.636945	0.0241206	1566	Glia	BM-22	1645	Glia	BM-44
71422-NeuN--RNA-seq	71444-NeuN-RNA-seq	389445	0.595488	0.174664	1566	Glia	BM-22	1645	Neuron	BM-44
71422-NeuN--RNA-seq	71445-NeuN--RNA-seq-160K-re-isolated-RNA-on-7-18-17	475051	0.702044	0.219457	1566	Glia	BM-22	1690	Glia	BM-44
71422-NeuN--RNA-seq	71445-NeuN-RNA-seq-40K	364546	0.549087	0.16118	1566	Glia	BM-22	1690	Neuron	BM-44
71422-NeuN--RNA-seq	71446-NeuN--RNA-seq-160K	439013	0.703146	0.20477	1566	Glia	BM-22	2010	Glia	BM-44
71422-NeuN--RNA-seq	71446-NeuN-RNA-seq-40K	327786	0.526044	0.145542	1566	Glia	BM-22	2010	Neuron	BM-44
71422-NeuN--RNA-seq	71447-NeuN--RNA-seq-160K	689104	0.687503	0.30394	1566	Glia	BM-22	1004	Glia	BM-17
71422-NeuN--RNA-seq	71447-NeuN-RNA-seq-40K	432018	0.547444	0.186954	1566	Glia	BM-22	1004	Neuron	BM-17
71422-NeuN--RNA-seq	71448-NeuN--RNA-seq-160K	665060	0.706156	0.298516	1566	Glia	BM-22	1039	Glia	BM-17
71422-NeuN--RNA-seq	71448-NeuN-RNA-seq-40K	774724	0.46388	0.273165	1566	Glia	BM-22	1039	Neuron	BM-17
71422-NeuN--RNA-seq	71449-NeuN--RNAseq	123327	0.743933	0.0613654	1566	Glia	BM-22	1401	Glia	BM-17
71422-NeuN--RNA-seq	71449-NeuN-RNAseq	268705	0.523228	0.121792	1566	Glia	BM-22	1401	Neuron	BM-17
71422-NeuN--RNA-seq	71450-NeuN-RNA-seq-40K	471378	0.55286	0.201395	1566	Glia	BM-22	1411	Neuron	BM-17
71422-NeuN--RNA-seq	71450-NeuN--RNA-seq-80K	673753	0.675446	0.294669	1566	Glia	BM-22	1411	Glia	BM-17
71422-NeuN--RNA-seq	71451-NeuN--RNA-seq-160K-Elute-lib-in-18ul	728475	0.700284	0.321843	1566	Glia	BM-22	1555	Glia	BM-17
71422-NeuN--RNA-seq	71451-NeuN-RNA-seq-40K	503701	0.555685	0.214498	1566	Glia	BM-22	1555	Neuron	BM-17
71422-NeuN--RNA-seq	71451-NeuN--RNA-seq-80K	278329	0.742829	0.13493	1566	Glia	BM-22	1555	Glia	BM-17
71422-NeuN--RNA-seq	71452-NeuN-RNA-seq-40K	673543	0.529861	0.264826	1566	Glia	BM-22	1566	Neuron	BM-17
71422-NeuN--RNA-seq	71452-NeuN--RNA-seq-80K	656125	0.694245	0.291261	1566	Glia	BM-22	1566	Glia	BM-17
71422-NeuN--RNA-seq	71453-NeuN-RNA-seq-40K	615310	0.511277	0.241462	1566	Glia	BM-22	1640	Neuron	BM-17
71422-NeuN--RNA-seq	71453-NeuN--RNA-seq-80K	873261	0.658919	0.363618	1566	Glia	BM-22	1640	Glia	BM-17
71422-NeuN--RNA-seq	71455-NeuN-RNA-seq-40K	288223	0.521277	0.129206	1566	Glia	BM-22	1690	Neuron	BM-17
71422-NeuN--RNA-seq	71455-NeuN--RNA-seq-80K	478510	0.722874	0.22313	1566	Glia	BM-22	1690	Glia	BM-17
71422-NeuN--RNA-seq	71456-NeuN-RNA-seq-40K	516587	0.508586	0.210656	1566	Glia	BM-22	2010	Neuron	BM-17
71422-NeuN--RNA-seq	71456-NeuN--RNA-seq-80K	660410	0.651178	0.286465	1566	Glia	BM-22	2010	Glia	BM-17
71423-NeuN--RNA-seq-80K	71424-NeuN--RNA-seq-160K	418787	0.55358	0.318023	1640	Glia	BM-22	1645	Glia	BM-22
71423-NeuN--RNA-seq-80K	71424-NeuN-RNA-seq-40K	339748	0.339425	0.197978	1640	Glia	BM-22	1645	Neuron	BM-22
71423-NeuN--RNA-seq-80K	71425-NeuN--RNA-seq-160K	247658	0.537557	0.205696	1640	Glia	BM-22	1690	Glia	BM-22
71423-NeuN--RNA-seq-80K	71425-NeuN-RNA-seq-40K	180801	0.374611	0.140359	1640	Glia	BM-22	1690	Neuron	BM-22
71423-NeuN--RNA-seq-80K	71426-NeuN-RNA-seq-40K	274914	0.349764	0.184401	1640	Glia	BM-22	2010	Neuron	BM-22
71423-NeuN--RNA-seq-80K	71426-NeuN--RNA-seq-80K	345464	0.53909	0.269018	1640	Glia	BM-22	2010	Glia	BM-22
71423-NeuN--RNA-seq-80K	71427-NeuN--RNAseq	131206	0.660153	0.123672	1640	Glia	BM-22	1004	Glia	BM-36
71423-NeuN--RNA-seq-80K	71427-NeuN-RNAseq	129350	0.376814	0.107293	1640	Glia	BM-22	1004	Neuron	BM-36
71423-NeuN--RNA-seq-80K	71428-NeuN--RNA-seq-160K	449068	0.525006	0.323253	1640	Glia	BM-22	1039	Glia	BM-36
71423-NeuN--RNA-seq-80K	71428-NeuN-RNA-seq-40K	336323	0.336003	0.203554	1640	Glia	BM-22	1039	Neuron	BM-36
71423-NeuN--RNA-seq-80K	71429-NeuN-RNA-seq-40K	299719	0.333218	0.1899	1640	Glia	BM-22	1401	Neuron	BM-36
71423-NeuN--RNA-seq-80K	71429-NeuN--RNA-seq-80K-elute-16ul	491460	0.490993	0.324023	1640	Glia	BM-22	1401	Glia	BM-36
71423-NeuN--RNA-seq-80K	71430-NeuN-RNA-seq-40K	286590	0.359411	0.191157	1640	Glia	BM-22	1411	Neuron	BM-36
71423-NeuN--RNA-seq-80K	71430-NeuN--RNA-seq-80K	358059	0.533535	0.276126	1640	Glia	BM-22	1411	Glia	BM-36
71423-NeuN--RNA-seq-80K	71431-NeuN-RNA-seq-40K	329402	0.329089	0.19459	1640	Glia	BM-22	1555	Neuron	BM-36
71423-NeuN--RNA-seq-80K	71431-NeuN--RNA-seq-80K	631896	0.631295	0.284263	1640	Glia	BM-22	1555	Glia	BM-36
71423-NeuN--RNA-seq-80K	71432-NeuNminus-RNAseq	147307	0.550164	0.132384	1640	Glia	BM-22	1566	Glia	BM-36
71423-NeuN--RNA-seq-80K	71432-NeuNplus-RNAseq	179749	0.372217	0.139178	1640	Glia	BM-22	1566	Neuron	BM-36
71423-NeuN--RNA-seq-80K	71433-NeuN--RNA-seq	564412	0.563875	0.353284	1640	Glia	BM-22	1640	Glia	BM-36
71423-NeuN--RNA-seq-80K	71433-NeuN-RNA-seq	427958	0.427551	0.222251	1640	Glia	BM-22	1640	Neuron	BM-36
71423-NeuN--RNA-seq-80K	71434-NeuN--RNA-seq-160K	318921	0.537251	0.252325	1640	Glia	BM-22	1645	Glia	BM-36
71423-NeuN--RNA-seq-80K	71434-NeuN-RNA-seq-40K	566145	0.565607	0.215508	1640	Glia	BM-22	1645	Neuron	BM-36
71423-NeuN--RNA-seq-80K	71435-NeuN-RNA-seq-40K	264945	0.327887	0.17325	1640	Glia	BM-22	1690	Neuron	BM-36
71423-NeuN--RNA-seq-80K	71435-NeuN--RNA-seq-80K	267637	0.491081	0.210751	1640	Glia	BM-22	1690	Glia	BM-36
71423-NeuN--RNA-seq-80K	71436-NeuN-RNA-seq-40K	281730	0.363311	0.1912	1640	Glia	BM-22	2010	Neuron	BM-36
71423-NeuN--RNA-seq-80K	71436-NeuN--RNA-seq-80K	451865	0.513866	0.320561	1640	Glia	BM-22	2010	Glia	BM-36
71423-NeuN--RNA-seq-80K	71437-NeuN-RNA-seq-40K	316762	0.344396	0.20075	1640	Glia	BM-22	1004	Neuron	BM-44
71423-NeuN--RNA-seq-80K	71437-NeuN--RNA-seq-80K	332425	0.569178	0.267519	1640	Glia	BM-22	1004	Glia	BM-44
71423-NeuN--RNA-seq-80K	71438-NeuN--RNAseq	103674	0.6474	0.0987984	1640	Glia	BM-22	1039	Glia	BM-44
71423-NeuN--RNA-seq-80K	71438-NeuN-RNAseq	258249	0.336209	0.172238	1640	Glia	BM-22	1039	Neuron	BM-44
71423-NeuN--RNA-seq-80K	71439-NeuN-RNA-seq-40K	364942	0.364595	0.20266	1640	Glia	BM-22	1401	Neuron	BM-44
71423-NeuN--RNA-seq-80K	71439-NeuN--RNA-seq-80K---2nd-time-from-7-12-17-prep	317801	0.570352	0.257951	1640	Glia	BM-22	1401	Glia	BM-44
71423-NeuN--RNA-seq-80K	71440-NeuN-RNA-seq-40K	315301	0.345125	0.199793	1640	Glia	BM-22	1411	Neuron	BM-44
71423-NeuN--RNA-seq-80K	71440-NeuN--RNA-seq	465797	0.465354	0.306195	1640	Glia	BM-22	1411	Glia	BM-44
71423-NeuN--RNA-seq-80K	71441-NeuN--RNA-seq-Elute-lib-in-12ul	278333	0.584304	0.234664	1640	Glia	BM-22	1555	Glia	BM-44
71423-NeuN--RNA-seq-80K	71441-NeuN-RNA-seq	272354	0.371015	0.188423	1640	Glia	BM-22	1555	Neuron	BM-44
71423-NeuN--RNA-seq-80K	71442-NeuN-RNA-seq-40K-Elute-lib-in-18ul	343334	0.343007	0.208082	1640	Glia	BM-22	1566	Neuron	BM-44
71423-NeuN--RNA-seq-80K	71442-NeuN-RNA-seq-40K	201340	0.357701	0.148736	1640	Glia	BM-22	1566	Neuron	BM-44
71423-NeuN--RNA-seq-80K	71442-NeuN--RNA-seq-80K	466873	0.466429	0.302959	1640	Glia	BM-22	1566	Glia	BM-44
71423-NeuN--RNA-seq-80K	71443-NeuN-RNA-seq-40K	356480	0.356141	0.21875	1640	Glia	BM-22	1640	Neuron	BM-44
71423-NeuN--RNA-seq-80K	71443-NeuN--RNA-seq-80K-elute16ul	452472	0.567116	0.340505	1640	Glia	BM-22	1640	Glia	BM-44
71423-NeuN--RNA-seq-80K	71444-NeuN--RNA-seq-80K-remake-libr-elute-16ul	42920	0.568138	0.0418139	1640	Glia	BM-22	1645	Glia	BM-44
71423-NeuN--RNA-seq-80K	71444-NeuN-RNA-seq	256217	0.391773	0.184426	1640	Glia	BM-22	1645	Neuron	BM-44
71423-NeuN--RNA-seq-80K	71445-NeuN--RNA-seq-160K-re-isolated-RNA-on-7-18-17	325813	0.481496	0.243097	1640	Glia	BM-22	1690	Glia	BM-44
71423-NeuN--RNA-seq-80K	71445-NeuN-RNA-seq-40K	227697	0.342962	0.159794	1640	Glia	BM-22	1690	Neuron	BM-44
71423-NeuN--RNA-seq-80K	71446-NeuN--RNA-seq-160K	355236	0.568965	0.283265	1640	Glia	BM-22	2010	Glia	BM-44
71423-NeuN--RNA-seq-80K	71446-NeuN-RNA-seq-40K	226435	0.363392	0.164097	1640	Glia	BM-22	2010	Neuron	BM-44
71423-NeuN--RNA-seq-80K	71447-NeuN--RNA-seq-160K	509415	0.50893	0.345768	1640	Glia	BM-22	1004	Glia	BM-17
71423-NeuN--RNA-seq-80K	71447-NeuN-RNA-seq-40K	286538	0.363095	0.193258	1640	Glia	BM-22	1004	Neuron	BM-17
71423-NeuN--RNA-seq-80K	71448-NeuN--RNA-seq-160K	481877	0.511654	0.335234	1640	Glia	BM-22	1039	Glia	BM-17
71423-NeuN--RNA-seq-80K	71448-NeuN-RNA-seq-40K	473018	0.472568	0.218567	1640	Glia	BM-22	1039	Neuron	BM-17
71423-NeuN--RNA-seq-80K	71449-NeuN--RNAseq	106043	0.639673	0.100671	1640	Glia	BM-22	1401	Glia	BM-17
71423-NeuN--RNA-seq-80K	71449-NeuN-RNAseq	181133	0.352706	0.137202	1640	Glia	BM-22	1401	Neuron	BM-17
71423-NeuN--RNA-seq-80K	71450-NeuN-RNA-seq-40K	307607	0.36078	0.200959	1640	Glia	BM-22	1411	Neuron	BM-17
71423-NeuN--RNA-seq-80K	71450-NeuN--RNA-seq-80K	486260	0.487482	0.324102	1640	Glia	BM-22	1411	Glia	BM-17
71423-NeuN--RNA-seq-80K	71451-NeuN--RNA-seq-160K-Elute-lib-in-18ul	509432	0.508947	0.337629	1640	Glia	BM-22	1555	Glia	BM-17
71423-NeuN--RNA-seq-80K	71451-NeuN-RNA-seq-40K	321071	0.354207	0.206175	1640	Glia	BM-22	1555	Neuron	BM-17
71423-NeuN--RNA-seq-80K	71451-NeuN--RNA-seq-80K	225706	0.602384	0.197684	1640	Glia	BM-22	1555	Glia	BM-17
71423-NeuN--RNA-seq-80K	71452-NeuN-RNA-seq-40K	406941	0.406554	0.221609	1640	Glia	BM-22	1566	Neuron	BM-17
71423-NeuN--RNA-seq-80K	71452-NeuN--RNA-seq-80K	437137	0.462534	0.291803	1640	Glia	BM-22	1566	Glia	BM-17
71423-NeuN--RNA-seq-80K	71453-NeuN-RNA-seq-40K	391417	0.391045	0.217633	1640	Glia	BM-22	1640	Neuron	BM-17
71423-NeuN--RNA-seq-80K	71453-NeuN--RNA-seq-80K	607543	0.606965	0.358714	1640	Glia	BM-22	1640	Glia	BM-17
71423-NeuN--RNA-seq-80K	71455-NeuN-RNA-seq-40K	187208	0.338582	0.137845	1640	Glia	BM-22	1690	Neuron	BM-17
71423-NeuN--RNA-seq-80K	71455-NeuN--RNA-seq-80K	344977	0.521149	0.264466	1640	Glia	BM-22	1690	Glia	BM-17
71423-NeuN--RNA-seq-80K	71456-NeuN-RNA-seq-40K	339141	0.338818	0.204785	1640	Glia	BM-22	2010	Neuron	BM-17
71423-NeuN--RNA-seq-80K	71456-NeuN--RNA-seq-80K	487170	0.486707	0.323706	1640	Glia	BM-22	2010	Glia	BM-17
71424-NeuN--RNA-seq-160K	71424-NeuN-RNA-seq-40K	298064	0.394	0.197988	1645	Glia	BM-22	1645	Neuron	BM-22
71424-NeuN--RNA-seq-160K	71425-NeuN--RNA-seq-160K	221427	0.480621	0.226426	1645	Glia	BM-22	1690	Glia	BM-22
71424-NeuN--RNA-seq-160K	71425-NeuN-RNA-seq-40K	157294	0.325905	0.148485	1645	Glia	BM-22	1690	Neuron	BM-22
71424-NeuN--RNA-seq-160K	71426-NeuN-RNA-seq-40K	242421	0.320448	0.190727	1645	Glia	BM-22	2010	Neuron	BM-22
71424-NeuN--RNA-seq-160K	71426-NeuN--RNA-seq-80K	298730	0.466163	0.276963	1645	Glia	BM-22	2010	Glia	BM-22
71424-NeuN--RNA-seq-160K	71427-NeuN--RNAseq	116910	0.588223	0.142069	1645	Glia	BM-22	1004	Glia	BM-36
71424-NeuN--RNA-seq-160K	71427-NeuN-RNAseq	114785	0.334384	0.1186	1645	Glia	BM-22	1004	Neuron	BM-36
71424-NeuN--RNA-seq-160K	71428-NeuN--RNA-seq-160K	384530	0.508297	0.320057	1645	Glia	BM-22	1039	Glia	BM-36
71424-NeuN--RNA-seq-160K	71428-NeuN-RNA-seq-40K	282122	0.372927	0.194012	1645	Glia	BM-22	1039	Neuron	BM-36
71424-NeuN--RNA-seq-160K	71429-NeuN-RNA-seq-40K	257169	0.339943	0.187915	1645	Glia	BM-22	1401	Neuron	BM-36
71424-NeuN--RNA-seq-160K	71429-NeuN--RNA-seq-80K-elute-16ul	423008	0.559159	0.317362	1645	Glia	BM-22	1401	Glia	BM-36
71424-NeuN--RNA-seq-160K	71430-NeuN-RNA-seq-40K	238555	0.315337	0.184217	1645	Glia	BM-22	1411	Neuron	BM-36
71424-NeuN--RNA-seq-160K	71430-NeuN--RNA-seq-80K	320370	0.477375	0.296063	1645	Glia	BM-22	1411	Glia	BM-36
71424-NeuN--RNA-seq-160K	71431-NeuN-RNA-seq-40K	277352	0.366622	0.185826	1645	Glia	BM-22	1555	Neuron	BM-36
71424-NeuN--RNA-seq-160K	71431-NeuN--RNA-seq-80K	537872	0.710994	0.260516	1645	Glia	BM-22	1555	Glia	BM-36
71424-NeuN--RNA-seq-160K	71432-NeuNminus-RNAseq	132818	0.49605	0.151808	1645	Glia	BM-22	1566	Glia	BM-36
71424-NeuN--RNA-seq-160K	71432-NeuNplus-RNAseq	156871	0.324842	0.147703	1645	Glia	BM-22	1566	Neuron	BM-36
71424-NeuN--RNA-seq-160K	71433-NeuN--RNA-seq	473643	0.626092	0.329818	1645	Glia	BM-22	1640	Glia	BM-36
71424-NeuN--RNA-seq-160K	71433-NeuN-RNA-seq	364055	0.481232	0.20957	1645	Glia	BM-22	1640	Neuron	BM-36
71424-NeuN--RNA-seq-160K	71434-NeuN--RNA-seq-160K	301310	0.507584	0.292753	1645	Glia	BM-22	1645	Glia	BM-36
71424-NeuN--RNA-seq-160K	71434-NeuN-RNA-seq-40K	476733	0.630177	0.193469	1645	Glia	BM-22	1645	Neuron	BM-36
71424-NeuN--RNA-seq-160K	71435-NeuN-RNA-seq-40K	224970	0.29738	0.170829	1645	Glia	BM-22	1690	Neuron	BM-36
71424-NeuN--RNA-seq-160K	71435-NeuN--RNA-seq-80K	236176	0.433354	0.225129	1645	Glia	BM-22	1690	Glia	BM-36
71424-NeuN--RNA-seq-160K	71436-NeuN-RNA-seq-40K	244426	0.323098	0.194223	1645	Glia	BM-22	2010	Neuron	BM-36
71424-NeuN--RNA-seq-160K	71436-NeuN--RNA-seq-80K	389338	0.514652	0.319175	1645	Glia	BM-22	2010	Glia	BM-36
71424-NeuN--RNA-seq-160K	71437-NeuN-RNA-seq-40K	278186	0.367724	0.203925	1645	Glia	BM-22	1004	Neuron	BM-44
71424-NeuN--RNA-seq-160K	71437-NeuN--RNA-seq-80K	274185	0.469459	0.261489	1645	Glia	BM-22	1004	Glia	BM-44
71424-NeuN--RNA-seq-160K	71438-NeuN--RNAseq	95557	0.596713	0.118681	1645	Glia	BM-22	1039	Glia	BM-44
71424-NeuN--RNA-seq-160K	71438-NeuN-RNAseq	223461	0.295385	0.174327	1645	Glia	BM-22	1039	Neuron	BM-44
71424-NeuN--RNA-seq-160K	71439-NeuN-RNA-seq-40K	313637	0.414586	0.196053	1645	Glia	BM-22	1401	Neuron	BM-44
71424-NeuN--RNA-seq-160K	71439-NeuN--RNA-seq-80K---2nd-time-from-7-12-17-prep	268734	0.482292	0.261216	1645	Glia	BM-22	1401	Glia	BM-44
71424-NeuN--RNA-seq-160K	71440-NeuN-RNA-seq-40K	271239	0.358541	0.198	1645	Glia	BM-22	1411	Neuron	BM-44
71424-NeuN--RNA-seq-160K	71440-NeuN--RNA-seq	408161	0.539534	0.307681	1645	Glia	BM-22	1411	Glia	BM-44
71424-NeuN--RNA-seq-160K	71441-NeuN--RNA-seq-Elute-lib-in-12ul	247706	0.520008	0.256848	1645	Glia	BM-22	1555	Glia	BM-44
71424-NeuN--RNA-seq-160K	71441-NeuN-RNA-seq	240137	0.327127	0.195975	1645	Glia	BM-22	1555	Neuron	BM-44
71424-NeuN--RNA-seq-160K	71442-NeuN-RNA-seq-40K-Elute-lib-in-18ul	301817	0.398961	0.209712	1645	Glia	BM-22	1566	Neuron	BM-44
71424-NeuN--RNA-seq-160K	71442-NeuN-RNA-seq-40K	172142	0.305827	0.152263	1645	Glia	BM-22	1566	Neuron	BM-44
71424-NeuN--RNA-seq-160K	71442-NeuN--RNA-seq-80K	414020	0.547278	0.308605	1645	Glia	BM-22	1566	Glia	BM-44
71424-NeuN--RNA-seq-160K	71443-NeuN-RNA-seq-40K	303492	0.401175	0.212188	1645	Glia	BM-22	1640	Neuron	BM-44
71424-NeuN--RNA-seq-160K	71443-NeuN--RNA-seq-80K-elute16ul	381396	0.504154	0.332344	1645	Glia	BM-22	1640	Glia	BM-44
71424-NeuN--RNA-seq-160K	71444-NeuN--RNA-seq-80K-remake-libr-elute-16ul	39405	0.52161	0.0506713	1645	Glia	BM-22	1645	Glia	BM-44
71424-NeuN--RNA-seq-160K	71444-NeuN-RNA-seq	228802	0.349854	0.196502	1645	Glia	BM-22	1645	Neuron	BM-44
71424-NeuN--RNA-seq-160K	71445-NeuN--RNA-seq-160K-re-isolated-RNA-on-7-18-17	287324	0.424616	0.255072	1645	Glia	BM-22	1690	Glia	BM-44
71424-NeuN--RNA-seq-160K	71445-NeuN-RNA-seq-40K	189175	0.284939	0.156194	1645	Glia	BM-22	1690	Neuron	BM-44
71424-NeuN--RNA-seq-160K	71446-NeuN--RNA-seq-160K	309686	0.496009	0.295695	1645	Glia	BM-22	2010	Glia	BM-44
71424-NeuN--RNA-seq-160K	71446-NeuN-RNA-seq-40K	201864	0.323959	0.175207	1645	Glia	BM-22	2010	Neuron	BM-44
71424-NeuN--RNA-seq-160K	71447-NeuN--RNA-seq-160K	432138	0.571228	0.332861	1645	Glia	BM-22	1004	Glia	BM-17
71424-NeuN--RNA-seq-160K	71447-NeuN-RNA-seq-40K	251865	0.332931	0.199098	1645	Glia	BM-22	1004	Neuron	BM-17
71424-NeuN--RNA-seq-160K	71448-NeuN--RNA-seq-160K	418810	0.55361	0.335533	1645	Glia	BM-22	1039	Glia	BM-17
71424-NeuN--RNA-seq-160K	71448-NeuN-RNA-seq-40K	399387	0.527936	0.201152	1645	Glia	BM-22	1039	Neuron	BM-17
71424-NeuN--RNA-seq-160K	71449-NeuN--RNAseq	91074	0.549377	0.111608	1645	Glia	BM-22	1401	Glia	BM-17
71424-NeuN--RNA-seq-160K	71449-NeuN-RNAseq	159619	0.310814	0.146521	1645	Glia	BM-22	1401	Neuron	BM-17
71424-NeuN--RNA-seq-160K	71450-NeuN-RNA-seq-40K	258930	0.34227	0.195115	1645	Glia	BM-22	1411	Neuron	BM-17
71424-NeuN--RNA-seq-160K	71450-NeuN--RNA-seq-80K	404089	0.534151	0.303782	1645	Glia	BM-22	1411	Glia	BM-17
71424-NeuN--RNA-seq-160K	71451-NeuN--RNA-seq-160K-Elute-lib-in-18ul	430124	0.568566	0.321985	1645	Glia	BM-22	1555	Glia	BM-17
71424-NeuN--RNA-seq-160K	71451-NeuN-RNA-seq-40K	286984	0.379354	0.214319	1645	Glia	BM-22	1555	Neuron	BM-17
71424-NeuN--RNA-seq-160K	71451-NeuN--RNA-seq-80K	190384	0.508113	0.205873	1645	Glia	BM-22	1555	Glia	BM-17
71424-NeuN--RNA-seq-160K	71452-NeuN-RNA-seq-40K	348731	0.460975	0.212355	1645	Glia	BM-22	1566	Neuron	BM-17
71424-NeuN--RNA-seq-160K	71452-NeuN--RNA-seq-80K	375201	0.495965	0.286921	1645	Glia	BM-22	1566	Glia	BM-17
71424-NeuN--RNA-seq-160K	71453-NeuN-RNA-seq-40K	321761	0.425325	0.199126	1645	Glia	BM-22	1640	Neuron	BM-17
71424-NeuN--RNA-seq-160K	71453-NeuN--RNA-seq-80K	497133	0.657143	0.320365	1645	Glia	BM-22	1640	Glia	BM-17
71424-NeuN--RNA-seq-160K	71455-NeuN-RNA-seq-40K	155585	0.281389	0.136788	1645	Glia	BM-22	1690	Neuron	BM-17
71424-NeuN--RNA-seq-160K	71455-NeuN--RNA-seq-80K	301083	0.454839	0.274708	1645	Glia	BM-22	1690	Glia	BM-17
71424-NeuN--RNA-seq-160K	71456-NeuN-RNA-seq-40K	286399	0.378581	0.196632	1645	Glia	BM-22	2010	Neuron	BM-17
71424-NeuN--RNA-seq-160K	71456-NeuN--RNA-seq-80K	416081	0.550003	0.314318	1645	Glia	BM-22	2010	Glia	BM-17
71425-NeuN--RNA-seq-160K	71425-NeuN-RNA-seq-40K	135429	0.293957	0.169877	1690	Glia	BM-22	1690	Neuron	BM-22
71425-NeuN--RNA-seq-160K	71426-NeuN-RNA-seq-40K	147836	0.320887	0.136677	1690	Glia	BM-22	2010	Neuron	BM-22
71425-NeuN--RNA-seq-160K	71426-NeuN--RNA-seq-80K	177434	0.385132	0.193724	1690	Glia	BM-22	2010	Glia	BM-22
71425-NeuN--RNA-seq-160K	71427-NeuN--RNAseq	81326	0.409185	0.141555	1690	Glia	BM-22	1004	Glia	BM-36
71425-NeuN--RNA-seq-160K	71427-NeuN-RNAseq	85443	0.248907	0.119801	1690	Glia	BM-22	1004	Neuron	BM-36
71425-NeuN--RNA-seq-160K	71428-NeuN--RNA-seq-160K	216817	0.470615	0.199797	1690	Glia	BM-22	1039	Glia	BM-36
71425-NeuN--RNA-seq-160K	71428-NeuN-RNA-seq-40K	184269	0.399967	0.145319	1690	Glia	BM-22	1039	Neuron	BM-36
71425-NeuN--RNA-seq-160K	71429-NeuN-RNA-seq-40K	175828	0.381646	0.150808	1690	Glia	BM-22	1401	Neuron	BM-36
71425-NeuN--RNA-seq-160K	71429-NeuN--RNA-seq-80K-elute-16ul	255712	0.555039	0.210253	1690	Glia	BM-22	1401	Glia	BM-36
71425-NeuN--RNA-seq-160K	71430-NeuN-RNA-seq-40K	177051	0.3843	0.165083	1690	Glia	BM-22	1411	Neuron	BM-36
71425-NeuN--RNA-seq-160K	71430-NeuN--RNA-seq-80K	217798	0.472744	0.24181	1690	Glia	BM-22	1411	Glia	BM-36
71425-NeuN--RNA-seq-160K	71431-NeuN-RNA-seq-40K	193658	0.420347	0.14986	1690	Glia	BM-22	1555	Neuron	BM-36
71425-NeuN--RNA-seq-160K	71431-NeuN--RNA-seq-80K	327766	0.711437	0.164643	1690	Glia	BM-22	1555	Glia	BM-36
71425-NeuN--RNA-seq-160K	71432-NeuNminus-RNAseq	109533	0.409085	0.178329	1690	Glia	BM-22	1566	Glia	BM-36
71425-NeuN--RNA-seq-160K	71432-NeuNplus-RNAseq	121251	0.263183	0.149008	1690	Glia	BM-22	1566	Neuron	BM-36
71425-NeuN--RNA-seq-160K	71433-NeuN--RNA-seq	274233	0.59524	0.202908	1690	Glia	BM-22	1640	Glia	BM-36
71425-NeuN--RNA-seq-160K	71433-NeuN-RNA-seq	222965	0.48396	0.139854	1690	Glia	BM-22	1640	Neuron	BM-36
71425-NeuN--RNA-seq-160K	71434-NeuN--RNA-seq-160K	181203	0.393312	0.209395	1690	Glia	BM-22	1645	Glia	BM-36
71425-NeuN--RNA-seq-160K	71434-NeuN-RNA-seq-40K	294387	0.638985	0.124608	1690	Glia	BM-22	1645	Neuron	BM-36
71425-NeuN--RNA-seq-160K	71435-NeuN-RNA-seq-40K	186462	0.404727	0.174025	1690	Glia	BM-22	1690	Neuron	BM-36
71425-NeuN--RNA-seq-160K	71435-NeuN--RNA-seq-80K	213069	0.46248	0.270322	1690	Glia	BM-22	1690	Glia	BM-36
71425-NeuN--RNA-seq-160K	71436-NeuN-RNA-seq-40K	156413	0.339504	0.147209	1690	Glia	BM-22	2010	Neuron	BM-36
71425-NeuN--RNA-seq-160K	71436-NeuN--RNA-seq-80K	222813	0.48363	0.202121	1690	Glia	BM-22	2010	Glia	BM-36
71425-NeuN--RNA-seq-160K	71437-NeuN-RNA-seq-40K	177064	0.384329	0.149888	1690	Glia	BM-22	1004	Neuron	BM-44
71425-NeuN--RNA-seq-160K	71437-NeuN--RNA-seq-80K	171093	0.371368	0.197186	1690	Glia	BM-22	1004	Glia	BM-44
71425-NeuN--RNA-seq-160K	71438-NeuN--RNAseq	64877	0.405129	0.11756	1690	Glia	BM-22	1039	Glia	BM-44
71425-NeuN--RNA-seq-160K	71438-NeuN-RNAseq	152476	0.330959	0.142652	1690	Glia	BM-22	1039	Neuron	BM-44
71425-NeuN--RNA-seq-160K	71439-NeuN-RNA-seq-40K	205703	0.446491	0.144483	1690	Glia	BM-22	1401	Neuron	BM-44
71425-NeuN--RNA-seq-160K	71439-NeuN--RNA-seq-80K---2nd-time-from-7-12-17-prep	173611	0.376834	0.206697	1690	Glia	BM-22	1401	Glia	BM-44
71425-NeuN--RNA-seq-160K	71440-NeuN-RNA-seq-40K	177850	0.386035	0.150809	1690	Glia	BM-22	1411	Neuron	BM-44
71425-NeuN--RNA-seq-160K	71440-NeuN--RNA-seq	255910	0.555469	0.214178	1690	Glia	BM-22	1411	Glia	BM-44
71425-NeuN--RNA-seq-160K	71441-NeuN--RNA-seq-Elute-lib-in-12ul	156705	0.340138	0.203134	1690	Glia	BM-22	1555	Glia	BM-44
71425-NeuN--RNA-seq-160K	71441-NeuN-RNA-seq	158317	0.343637	0.154729	1690	Glia	BM-22	1555	Neuron	BM-44
71425-NeuN--RNA-seq-160K	71442-NeuN-RNA-seq-40K-Elute-lib-in-18ul	198545	0.430954	0.157763	1690	Glia	BM-22	1566	Neuron	BM-44
71425-NeuN--RNA-seq-160K	71442-NeuN-RNA-seq-40K	132799	0.288249	0.149898	1690	Glia	BM-22	1566	Neuron	BM-44
71425-NeuN--RNA-seq-160K	71442-NeuN--RNA-seq-80K	267511	0.580649	0.222163	1690	Glia	BM-22	1566	Glia	BM-44
71425-NeuN--RNA-seq-160K	71443-NeuN-RNA-seq-40K	196578	0.426685	0.156856	1690	Glia	BM-22	1640	Neuron	BM-44
71425-NeuN--RNA-seq-160K	71443-NeuN--RNA-seq-80K-elute16ul	228616	0.496225	0.224927	1690	Glia	BM-22	1640	Glia	BM-44
71425-NeuN--RNA-seq-160K	71444-NeuN--RNA-seq-80K-remake-libr-elute-16ul	30317	0.40131	0.0602995	1690	Glia	BM-22	1645	Glia	BM-44
71425-NeuN--RNA-seq-160K	71444-NeuN-RNA-seq	153095	0.332302	0.160123	1690	Glia	BM-22	1645	Neuron	BM-44
71425-NeuN--RNA-seq-160K	71445-NeuN--RNA-seq-160K-re-isolated-RNA-on-7-18-17	243466	0.528458	0.274691	1690	Glia	BM-22	1690	Glia	BM-44
71425-NeuN--RNA-seq-160K	71445-NeuN-RNA-seq-40K	166611	0.36164	0.175427	1690	Glia	BM-22	1690	Neuron	BM-44
71425-NeuN--RNA-seq-160K	71446-NeuN--RNA-seq-160K	180004	0.39071	0.201567	1690	Glia	BM-22	2010	Glia	BM-44
71425-NeuN--RNA-seq-160K	71446-NeuN-RNA-seq-40K	125881	0.273233	0.133326	1690	Glia	BM-22	2010	Neuron	BM-44
71425-NeuN--RNA-seq-160K	71447-NeuN--RNA-seq-160K	249917	0.542461	0.208873	1690	Glia	BM-22	1004	Glia	BM-17
71425-NeuN--RNA-seq-160K	71447-NeuN-RNA-seq-40K	164959	0.358054	0.154461	1690	Glia	BM-22	1004	Neuron	BM-17
71425-NeuN--RNA-seq-160K	71448-NeuN--RNA-seq-160K	237340	0.515161	0.207159	1690	Glia	BM-22	1039	Glia	BM-17
71425-NeuN--RNA-seq-160K	71448-NeuN-RNA-seq-40K	245327	0.532498	0.13221	1690	Glia	BM-22	1039	Neuron	BM-17
71425-NeuN--RNA-seq-160K	71449-NeuN--RNAseq	69361	0.418399	0.125255	1690	Glia	BM-22	1401	Glia	BM-17
71425-NeuN--RNA-seq-160K	71449-NeuN-RNAseq	116266	0.252363	0.136981	1690	Glia	BM-22	1401	Neuron	BM-17
71425-NeuN--RNA-seq-160K	71450-NeuN-RNA-seq-40K	188152	0.408396	0.168917	1690	Glia	BM-22	1411	Neuron	BM-17
71425-NeuN--RNA-seq-160K	71450-NeuN--RNA-seq-80K	260670	0.565801	0.219117	1690	Glia	BM-22	1411	Glia	BM-17
71425-NeuN--RNA-seq-160K	71451-NeuN--RNA-seq-160K-Elute-lib-in-18ul	267390	0.580387	0.220145	1690	Glia	BM-22	1555	Glia	BM-17
71425-NeuN--RNA-seq-160K	71451-NeuN-RNA-seq-40K	188472	0.40909	0.163379	1690	Glia	BM-22	1555	Neuron	BM-17
71425-NeuN--RNA-seq-160K	71451-NeuN--RNA-seq-80K	143373	0.382646	0.208451	1690	Glia	BM-22	1555	Glia	BM-17
71425-NeuN--RNA-seq-160K	71452-NeuN-RNA-seq-40K	236402	0.513125	0.160756	1690	Glia	BM-22	1566	Neuron	BM-17
71425-NeuN--RNA-seq-160K	71452-NeuN--RNA-seq-80K	260824	0.566135	0.229178	1690	Glia	BM-22	1566	Glia	BM-17
71425-NeuN--RNA-seq-160K	71453-NeuN-RNA-seq-40K	220339	0.47826	0.153727	1690	Glia	BM-22	1640	Neuron	BM-17
71425-NeuN--RNA-seq-160K	71453-NeuN--RNA-seq-80K	299039	0.649083	0.203998	1690	Glia	BM-22	1640	Glia	BM-17
71425-NeuN--RNA-seq-160K	71455-NeuN-RNA-seq-40K	139667	0.303156	0.160654	1690	Glia	BM-22	1690	Neuron	BM-17
71425-NeuN--RNA-seq-160K	71455-NeuN--RNA-seq-80K	240289	0.521562	0.275298	1690	Glia	BM-22	1690	Glia	BM-17
71425-NeuN--RNA-seq-160K	71456-NeuN-RNA-seq-40K	182661	0.396477	0.143119	1690	Glia	BM-22	2010	Neuron	BM-17
71425-NeuN--RNA-seq-160K	71456-NeuN--RNA-seq-80K	234974	0.510026	0.192461	1690	Glia	BM-22	2010	Glia	BM-17
71426-NeuN--RNA-seq-80K	71427-NeuN--RNAseq	107039	0.538558	0.147279	2010	Glia	BM-22	1004	Glia	BM-36
71426-NeuN--RNA-seq-80K	71427-NeuN-RNAseq	102837	0.299578	0.117692	2010	Glia	BM-22	1004	Neuron	BM-36
71426-NeuN--RNA-seq-80K	71428-NeuN--RNA-seq-160K	321554	0.501779	0.277581	2010	Glia	BM-22	1039	Glia	BM-36
71426-NeuN--RNA-seq-80K	71428-NeuN-RNA-seq-40K	239603	0.373896	0.172294	2010	Glia	BM-22	1039	Neuron	BM-36
71426-NeuN--RNA-seq-80K	71429-NeuN-RNA-seq-40K	214834	0.335244	0.16464	2010	Glia	BM-22	1401	Neuron	BM-36
71426-NeuN--RNA-seq-80K	71429-NeuN--RNA-seq-80K-elute-16ul	338714	0.528557	0.258328	2010	Glia	BM-22	1401	Glia	BM-36
71426-NeuN--RNA-seq-80K	71430-NeuN-RNA-seq-40K	207118	0.323204	0.169713	2010	Glia	BM-22	1411	Neuron	BM-36
71426-NeuN--RNA-seq-80K	71430-NeuN--RNA-seq-80K	266204	0.415406	0.258385	2010	Glia	BM-22	1411	Glia	BM-36
71426-NeuN--RNA-seq-80K	71431-NeuN-RNA-seq-40K	235386	0.367315	0.164778	2010	Glia	BM-22	1555	Neuron	BM-36
71426-NeuN--RNA-seq-80K	71431-NeuN--RNA-seq-80K	423781	0.661302	0.204456	2010	Glia	BM-22	1555	Glia	BM-36
71426-NeuN--RNA-seq-80K	71432-NeuNminus-RNAseq	113490	0.423864	0.143981	2010	Glia	BM-22	1566	Glia	BM-36
71426-NeuN--RNA-seq-80K	71432-NeuNplus-RNAseq	132051	0.273446	0.134624	2010	Glia	BM-22	1566	Neuron	BM-36
71426-NeuN--RNA-seq-80K	71433-NeuN--RNA-seq	381066	0.594646	0.267857	2010	Glia	BM-22	1640	Glia	BM-36
71426-NeuN--RNA-seq-80K	71433-NeuN-RNA-seq	298143	0.465247	0.175682	2010	Glia	BM-22	1640	Neuron	BM-36
71426-NeuN--RNA-seq-80K	71434-NeuN--RNA-seq-160K	235386	0.396529	0.237968	2010	Glia	BM-22	1645	Glia	BM-36
71426-NeuN--RNA-seq-80K	71434-NeuN-RNA-seq-40K	386460	0.603064	0.157842	2010	Glia	BM-22	1645	Neuron	BM-36
71426-NeuN--RNA-seq-80K	71435-NeuN-RNA-seq-40K	175831	0.274381	0.139541	2010	Glia	BM-22	1690	Neuron	BM-36
71426-NeuN--RNA-seq-80K	71435-NeuN--RNA-seq-80K	187003	0.343127	0.188466	2010	Glia	BM-22	1690	Glia	BM-36
71426-NeuN--RNA-seq-80K	71436-NeuN-RNA-seq-40K	226240	0.353043	0.193258	2010	Glia	BM-22	2010	Neuron	BM-36
71426-NeuN--RNA-seq-80K	71436-NeuN--RNA-seq-80K	366095	0.571284	0.321965	2010	Glia	BM-22	2010	Glia	BM-36
71426-NeuN--RNA-seq-80K	71437-NeuN-RNA-seq-40K	231462	0.361192	0.177382	2010	Glia	BM-22	1004	Neuron	BM-44
71426-NeuN--RNA-seq-80K	71437-NeuN--RNA-seq-80K	237198	0.40613	0.242153	2010	Glia	BM-22	1004	Glia	BM-44
71426-NeuN--RNA-seq-80K	71438-NeuN--RNAseq	87544	0.546675	0.123796	2010	Glia	BM-22	1039	Glia	BM-44
71426-NeuN--RNA-seq-80K	71438-NeuN-RNAseq	197060	0.307508	0.163909	2010	Glia	BM-22	1039	Neuron	BM-44
71426-NeuN--RNA-seq-80K	71439-NeuN-RNA-seq-40K	260541	0.406569	0.168433	2010	Glia	BM-22	1401	Neuron	BM-44
71426-NeuN--RNA-seq-80K	71439-NeuN--RNA-seq-80K---2nd-time-from-7-12-17-prep	230360	0.413423	0.239671	2010	Glia	BM-22	1401	Glia	BM-44
71426-NeuN--RNA-seq-80K	71440-NeuN-RNA-seq-40K	228144	0.356014	0.174557	2010	Glia	BM-22	1411	Neuron	BM-44
71426-NeuN--RNA-seq-80K	71440-NeuN--RNA-seq	333812	0.520907	0.257787	2010	Glia	BM-22	1411	Glia	BM-44
71426-NeuN--RNA-seq-80K	71441-NeuN--RNA-seq-Elute-lib-in-12ul	204357	0.429006	0.226622	2010	Glia	BM-22	1555	Glia	BM-44
71426-NeuN--RNA-seq-80K	71441-NeuN-RNA-seq	195475	0.305035	0.167934	2010	Glia	BM-22	1555	Neuron	BM-44
71426-NeuN--RNA-seq-80K	71442-NeuN-RNA-seq-40K-Elute-lib-in-18ul	237144	0.370059	0.169647	2010	Glia	BM-22	1566	Neuron	BM-44
71426-NeuN--RNA-seq-80K	71442-NeuN-RNA-seq-40K	146970	0.261107	0.140008	2010	Glia	BM-22	1566	Neuron	BM-44
71426-NeuN--RNA-seq-80K	71442-NeuN--RNA-seq-80K	318208	0.496558	0.239003	2010	Glia	BM-22	1566	Glia	BM-44
71426-NeuN--RNA-seq-80K	71443-NeuN-RNA-seq-40K	252064	0.393341	0.183223	2010	Glia	BM-22	1640	Neuron	BM-44
71426-NeuN--RNA-seq-80K	71443-NeuN--RNA-seq-80K-elute16ul	313696	0.489517	0.28279	2010	Glia	BM-22	1640	Glia	BM-44
71426-NeuN--RNA-seq-80K	71444-NeuN--RNA-seq-80K-remake-libr-elute-16ul	35976	0.476219	0.0532911	2010	Glia	BM-22	1645	Glia	BM-44
71426-NeuN--RNA-seq-80K	71444-NeuN-RNA-seq	186454	0.290958	0.169393	2010	Glia	BM-22	1645	Neuron	BM-44
71426-NeuN--RNA-seq-80K	71445-NeuN--RNA-seq-160K-re-isolated-RNA-on-7-18-17	220860	0.344648	0.203202	2010	Glia	BM-22	1690	Glia	BM-44
71426-NeuN--RNA-seq-80K	71445-NeuN-RNA-seq-40K	152041	0.237257	0.133102	2010	Glia	BM-22	1690	Neuron	BM-44
71426-NeuN--RNA-seq-80K	71446-NeuN--RNA-seq-160K	309645	0.495944	0.328936	2010	Glia	BM-22	2010	Glia	BM-44
71426-NeuN--RNA-seq-80K	71446-NeuN-RNA-seq-40K	189664	0.30438	0.179208	2010	Glia	BM-22	2010	Neuron	BM-44
71426-NeuN--RNA-seq-80K	71447-NeuN--RNA-seq-160K	350836	0.547473	0.275478	2010	Glia	BM-22	1004	Glia	BM-17
71426-NeuN--RNA-seq-80K	71447-NeuN-RNA-seq-40K	208445	0.325274	0.173351	2010	Glia	BM-22	1004	Neuron	BM-17
71426-NeuN--RNA-seq-80K	71448-NeuN--RNA-seq-160K	344106	0.536971	0.282774	2010	Glia	BM-22	1039	Glia	BM-17
71426-NeuN--RNA-seq-80K	71448-NeuN-RNA-seq-40K	331518	0.517328	0.17024	2010	Glia	BM-22	1039	Neuron	BM-17
71426-NeuN--RNA-seq-80K	71449-NeuN--RNAseq	83912	0.506174	0.117003	2010	Glia	BM-22	1401	Glia	BM-17
71426-NeuN--RNA-seq-80K	71449-NeuN-RNAseq	137669	0.268072	0.136938	2010	Glia	BM-22	1401	Neuron	BM-17
71426-NeuN--RNA-seq-80K	71450-NeuN-RNA-seq-40K	223631	0.348972	0.177999	2010	Glia	BM-22	1411	Neuron	BM-17
71426-NeuN--RNA-seq-80K	71450-NeuN--RNA-seq-80K	343093	0.53539	0.26696	2010	Glia	BM-22	1411	Glia	BM-17
71426-NeuN--RNA-seq-80K	71451-NeuN--RNA-seq-160K-Elute-lib-in-18ul	340605	0.531508	0.258158	2010	Glia	BM-22	1555	Glia	BM-17
71426-NeuN--RNA-seq-80K	71451-NeuN-RNA-seq-40K	228374	0.356373	0.176807	2010	Glia	BM-22	1555	Neuron	BM-17
71426-NeuN--RNA-seq-80K	71451-NeuN--RNA-seq-80K	168526	0.449777	0.200479	2010	Glia	BM-22	1555	Glia	BM-17
71426-NeuN--RNA-seq-80K	71452-NeuN-RNA-seq-40K	275778	0.430346	0.171381	2010	Glia	BM-22	1566	Neuron	BM-17
71426-NeuN--RNA-seq-80K	71452-NeuN--RNA-seq-80K	296757	0.463084	0.23182	2010	Glia	BM-22	1566	Glia	BM-17
71426-NeuN--RNA-seq-80K	71453-NeuN-RNA-seq-40K	266953	0.416575	0.170613	2010	Glia	BM-22	1640	Neuron	BM-17
71426-NeuN--RNA-seq-80K	71453-NeuN--RNA-seq-80K	396597	0.618882	0.256481	2010	Glia	BM-22	1640	Glia	BM-17
71426-NeuN--RNA-seq-80K	71455-NeuN-RNA-seq-40K	124439	0.225059	0.117112	2010	Glia	BM-22	1690	Neuron	BM-17
71426-NeuN--RNA-seq-80K	71455-NeuN--RNA-seq-80K	232282	0.362472	0.21938	2010	Glia	BM-22	1690	Glia	BM-17
71426-NeuN--RNA-seq-80K	71456-NeuN-RNA-seq-40K	270130	0.421533	0.197639	2010	Glia	BM-22	2010	Neuron	BM-17
71426-NeuN--RNA-seq-80K	71456-NeuN--RNA-seq-80K	392111	0.611882	0.31578	2010	Glia	BM-22	2010	Glia	BM-17
71417-NeuN--RNA-seq-160K-Elute-lib-in-15ul	71417-NeuN--RNA-seq-160K-Elute-lib-in-15ul	NA	1	1	1004	Glia	BM-22	1004	Glia	BM-22
71418-NeuN--RNA-seq-160K-Elute-lib-in-18ul	71418-NeuN--RNA-seq-160K-Elute-lib-in-18ul	NA	1	1	1039	Glia	BM-22	1039	Glia	BM-22
71419-NeuN--RNA-seq-80K	71419-NeuN--RNA-seq-80K	NA	1	1	1401	Glia	BM-22	1401	Glia	BM-22
71420-NeuN--RNA-seq	71420-NeuN--RNA-seq	NA	1	1	1411	Glia	BM-22	1411	Glia	BM-22
71421-NeuN--RNA-seq-160K	71421-NeuN--RNA-seq-160K	NA	1	1	1555	Glia	BM-22	1555	Glia	BM-22
71422-NeuN--RNA-seq	71422-NeuN--RNA-seq	NA	1	1	1566	Glia	BM-22	1566	Glia	BM-22
71423-NeuN--RNA-seq-80K	71423-NeuN--RNA-seq-80K	NA	1	1	1640	Glia	BM-22	1640	Glia	BM-22
71424-NeuN--RNA-seq-160K	71424-NeuN--RNA-seq-160K	NA	1	1	1645	Glia	BM-22	1645	Glia	BM-22
71425-NeuN--RNA-seq-160K	71425-NeuN--RNA-seq-160K	NA	1	1	1690	Glia	BM-22	1690	Glia	BM-22
71426-NeuN--RNA-seq-80K	71426-NeuN--RNA-seq-80K	NA	1	1	2010	Glia	BM-22	2010	Glia	BM-22
71427-NeuN--RNAseq	71427-NeuN-RNAseq	54188	0.272643	0.111744	1004	Glia	BM-36	1004	Neuron	BM-36
71427-NeuN--RNAseq	71428-NeuN--RNA-seq-160K	123672	0.622246	0.134602	1004	Glia	BM-36	1039	Glia	BM-36
71427-NeuN--RNAseq	71428-NeuN-RNA-seq-40K	87709	0.441301	0.0793706	1004	Glia	BM-36	1039	Neuron	BM-36
71427-NeuN--RNAseq	71429-NeuN-RNA-seq-40K	85175	0.428551	0.0854289	1004	Glia	BM-36	1401	Neuron	BM-36
71427-NeuN--RNAseq	71429-NeuN--RNA-seq-80K-elute-16ul	128421	0.64614	0.118473	1004	Glia	BM-36	1401	Glia	BM-36
71427-NeuN--RNAseq	71430-NeuN-RNA-seq-40K	81798	0.41156	0.0900641	1004	Glia	BM-36	1411	Neuron	BM-36
71427-NeuN--RNAseq	71430-NeuN--RNA-seq-80K	103822	0.522372	0.137486	1004	Glia	BM-36	1411	Glia	BM-36
71427-NeuN--RNAseq	71431-NeuN-RNA-seq-40K	96254	0.484294	0.0851705	1004	Glia	BM-36	1555	Neuron	BM-36
71427-NeuN--RNAseq	71431-NeuN--RNA-seq-80K	143610	0.722562	0.0749766	1004	Glia	BM-36	1555	Glia	BM-36
71427-NeuN--RNAseq	71432-NeuNminus-RNAseq	64354	0.323792	0.160939	1004	Glia	BM-36	1566	Glia	BM-36
71427-NeuN--RNAseq	71432-NeuNplus-RNAseq	64678	0.325422	0.105897	1004	Glia	BM-36	1566	Neuron	BM-36
71427-NeuN--RNAseq	71433-NeuN--RNA-seq	133469	0.671539	0.10827	1004	Glia	BM-36	1640	Glia	BM-36
71427-NeuN--RNAseq	71433-NeuN-RNA-seq	101857	0.512485	0.0699641	1004	Glia	BM-36	1640	Neuron	BM-36
71427-NeuN--RNAseq	71434-NeuN--RNA-seq-160K	98301	0.494594	0.142727	1004	Glia	BM-36	1645	Glia	BM-36
71427-NeuN--RNAseq	71434-NeuN-RNA-seq-40K	128874	0.648419	0.0568107	1004	Glia	BM-36	1645	Neuron	BM-36
71427-NeuN--RNAseq	71435-NeuN-RNA-seq-40K	71111	0.357789	0.0766875	1004	Glia	BM-36	1690	Neuron	BM-36
71427-NeuN--RNAseq	71435-NeuN--RNA-seq-80K	82340	0.414287	0.124871	1004	Glia	BM-36	1690	Glia	BM-36
71427-NeuN--RNAseq	71436-NeuN-RNA-seq-40K	78189	0.393402	0.0887288	1004	Glia	BM-36	2010	Neuron	BM-36
71427-NeuN--RNAseq	71436-NeuN--RNA-seq-80K	121292	0.610271	0.128437	1004	Glia	BM-36	2010	Glia	BM-36
71427-NeuN--RNAseq	71437-NeuN-RNA-seq-40K	89322	0.449417	0.0884798	1004	Glia	BM-36	1004	Neuron	BM-44
71427-NeuN--RNAseq	71437-NeuN--RNA-seq-80K	109072	0.548787	0.162755	1004	Glia	BM-36	1004	Glia	BM-44
71427-NeuN--RNAseq	71438-NeuN--RNAseq	54740	0.341828	0.180977	1004	Glia	BM-36	1039	Glia	BM-44
71427-NeuN--RNAseq	71438-NeuN-RNAseq	82541	0.415299	0.0938748	1004	Glia	BM-36	1039	Neuron	BM-44
71427-NeuN--RNAseq	71439-NeuN-RNA-seq-40K	97945	0.492803	0.077004	1004	Glia	BM-36	1401	Neuron	BM-44
71427-NeuN--RNAseq	71439-NeuN--RNA-seq-80K---2nd-time-from-7-12-17-prep	109691	0.551902	0.170243	1004	Glia	BM-36	1401	Glia	BM-44
71427-NeuN--RNAseq	71440-NeuN-RNA-seq-40K	84951	0.427424	0.0838876	1004	Glia	BM-36	1411	Neuron	BM-44
71427-NeuN--RNAseq	71440-NeuN--RNA-seq	120324	0.605401	0.112358	1004	Glia	BM-36	1411	Glia	BM-44
71427-NeuN--RNAseq	71441-NeuN--RNA-seq-Elute-lib-in-12ul	93933	0.472616	0.163454	1004	Glia	BM-36	1555	Glia	BM-44
71427-NeuN--RNAseq	71441-NeuN-RNA-seq	79682	0.400914	0.0946012	1004	Glia	BM-36	1555	Neuron	BM-44
71427-NeuN--RNAseq	71442-NeuN-RNA-seq-40K-Elute-lib-in-18ul	89551	0.450569	0.0808251	1004	Glia	BM-36	1566	Neuron	BM-44
71427-NeuN--RNAseq	71442-NeuN-RNA-seq-40K	69951	0.351953	0.101489	1004	Glia	BM-36	1566	Neuron	BM-44
71427-NeuN--RNAseq	71442-NeuN--RNA-seq-80K	122693	0.61732	0.112623	1004	Glia	BM-36	1566	Glia	BM-44
71427-NeuN--RNAseq	71443-NeuN-RNA-seq-40K	93579	0.470835	0.0853271	1004	Glia	BM-36	1640	Neuron	BM-44
71427-NeuN--RNAseq	71443-NeuN--RNA-seq-80K-elute16ul	124770	0.62777	0.144961	1004	Glia	BM-36	1640	Glia	BM-44
71427-NeuN--RNAseq	71444-NeuN--RNA-seq-80K-remake-libr-elute-16ul	25142	0.332808	0.101209	1004	Glia	BM-36	1645	Glia	BM-44
71427-NeuN--RNAseq	71444-NeuN-RNA-seq	76927	0.387052	0.0995507	1004	Glia	BM-36	1645	Neuron	BM-44
71427-NeuN--RNAseq	71445-NeuN--RNA-seq-160K-re-isolated-RNA-on-7-18-17	92257	0.464184	0.118582	1004	Glia	BM-36	1690	Glia	BM-44
71427-NeuN--RNAseq	71445-NeuN-RNA-seq-40K	64781	0.32594	0.0817894	1004	Glia	BM-36	1690	Neuron	BM-44
71427-NeuN--RNAseq	71446-NeuN--RNA-seq-160K	110661	0.556782	0.157449	1004	Glia	BM-36	2010	Glia	BM-44
71427-NeuN--RNAseq	71446-NeuN-RNA-seq-40K	65256	0.32833	0.0875623	1004	Glia	BM-36	2010	Neuron	BM-44
71427-NeuN--RNAseq	71447-NeuN--RNA-seq-160K	134117	0.674799	0.127394	1004	Glia	BM-36	1004	Glia	BM-17
71427-NeuN--RNAseq	71447-NeuN-RNA-seq-40K	81774	0.411439	0.0917142	1004	Glia	BM-36	1004	Neuron	BM-17
71427-NeuN--RNAseq	71448-NeuN--RNA-seq-160K	126891	0.638442	0.127323	1004	Glia	BM-36	1039	Glia	BM-17
71427-NeuN--RNAseq	71448-NeuN-RNA-seq-40K	110828	0.557622	0.064042	1004	Glia	BM-36	1039	Neuron	BM-17
71427-NeuN--RNAseq	71449-NeuN--RNAseq	57377	0.34611	0.187377	1004	Glia	BM-36	1401	Glia	BM-17
71427-NeuN--RNAseq	71449-NeuN-RNAseq	64717	0.325618	0.100996	1004	Glia	BM-36	1401	Neuron	BM-17
71427-NeuN--RNAseq	71450-NeuN-RNA-seq-40K	86000	0.432702	0.0899121	1004	Glia	BM-36	1411	Neuron	BM-17
71427-NeuN--RNAseq	71450-NeuN--RNA-seq-80K	127771	0.64287	0.120198	1004	Glia	BM-36	1411	Glia	BM-17
71427-NeuN--RNAseq	71451-NeuN--RNA-seq-160K-Elute-lib-in-18ul	128493	0.646502	0.117455	1004	Glia	BM-36	1555	Glia	BM-17
71427-NeuN--RNAseq	71451-NeuN-RNA-seq-40K	87007	0.437769	0.0873984	1004	Glia	BM-36	1555	Neuron	BM-17
71427-NeuN--RNAseq	71451-NeuN--RNA-seq-80K	91532	0.460536	0.190648	1004	Glia	BM-36	1555	Glia	BM-17
71427-NeuN--RNAseq	71452-NeuN-RNA-seq-40K	100030	0.503293	0.0742392	1004	Glia	BM-36	1566	Neuron	BM-17
71427-NeuN--RNAseq	71452-NeuN--RNA-seq-80K	119481	0.601159	0.11715	1004	Glia	BM-36	1566	Glia	BM-17
71427-NeuN--RNAseq	71453-NeuN-RNA-seq-40K	96600	0.486035	0.0744496	1004	Glia	BM-36	1640	Neuron	BM-17
71427-NeuN--RNAseq	71453-NeuN--RNA-seq-80K	139022	0.699478	0.101745	1004	Glia	BM-36	1640	Glia	BM-17
71427-NeuN--RNAseq	71455-NeuN-RNA-seq-40K	55973	0.281624	0.0807079	1004	Glia	BM-36	1690	Neuron	BM-17
71427-NeuN--RNAseq	71455-NeuN--RNA-seq-80K	98211	0.494141	0.130016	1004	Glia	BM-36	1690	Glia	BM-17
71427-NeuN--RNAseq	71456-NeuN-RNA-seq-40K	87810	0.441809	0.078994	1004	Glia	BM-36	2010	Neuron	BM-17
71427-NeuN--RNAseq	71456-NeuN--RNA-seq-80K	124794	0.627891	0.116462	1004	Glia	BM-36	2010	Glia	BM-17
71428-NeuN--RNA-seq-160K	71428-NeuN-RNA-seq-40K	314318	0.36747	0.206164	1039	Glia	BM-36	1039	Neuron	BM-36
71428-NeuN--RNA-seq-160K	71429-NeuN-RNA-seq-40K	271236	0.317102	0.186145	1039	Glia	BM-36	1401	Neuron	BM-36
71428-NeuN--RNA-seq-160K	71429-NeuN--RNA-seq-80K-elute-16ul	449224	0.525188	0.318752	1039	Glia	BM-36	1401	Glia	BM-36
71428-NeuN--RNA-seq-160K	71430-NeuN-RNA-seq-40K	259591	0.325552	0.188576	1039	Glia	BM-36	1411	Neuron	BM-36
71428-NeuN--RNA-seq-160K	71430-NeuN--RNA-seq-80K	328644	0.489704	0.279346	1039	Glia	BM-36	1411	Glia	BM-36
71428-NeuN--RNA-seq-160K	71431-NeuN-RNA-seq-40K	294878	0.344742	0.186908	1039	Glia	BM-36	1555	Neuron	BM-36
71428-NeuN--RNA-seq-160K	71431-NeuN--RNA-seq-80K	571475	0.668112	0.267835	1039	Glia	BM-36	1555	Glia	BM-36
71428-NeuN--RNA-seq-160K	71432-NeuNminus-RNAseq	135825	0.507281	0.139372	1039	Glia	BM-36	1566	Glia	BM-36
71428-NeuN--RNA-seq-160K	71432-NeuNplus-RNAseq	162414	0.33632	0.140111	1039	Glia	BM-36	1566	Neuron	BM-36
71428-NeuN--RNA-seq-160K	71433-NeuN--RNA-seq	498083	0.582309	0.328923	1039	Glia	BM-36	1640	Glia	BM-36
71428-NeuN--RNA-seq-160K	71433-NeuN-RNA-seq	384944	0.450038	0.211634	1039	Glia	BM-36	1640	Neuron	BM-36
71428-NeuN--RNA-seq-160K	71434-NeuN--RNA-seq-160K	295739	0.498199	0.260001	1039	Glia	BM-36	1645	Glia	BM-36
71428-NeuN--RNA-seq-160K	71434-NeuN-RNA-seq-40K	510142	0.596408	0.201369	1039	Glia	BM-36	1645	Neuron	BM-36
71428-NeuN--RNA-seq-160K	71435-NeuN-RNA-seq-40K	234936	0.290749	0.166667	1039	Glia	BM-36	1690	Neuron	BM-36
71428-NeuN--RNA-seq-160K	71435-NeuN--RNA-seq-80K	232692	0.426961	0.201429	1039	Glia	BM-36	1690	Glia	BM-36
71428-NeuN--RNA-seq-160K	71436-NeuN-RNA-seq-40K	257354	0.331876	0.190887	1039	Glia	BM-36	2010	Neuron	BM-36
71428-NeuN--RNA-seq-160K	71436-NeuN--RNA-seq-80K	415907	0.486237	0.320939	1039	Glia	BM-36	2010	Glia	BM-36
71428-NeuN--RNA-seq-160K	71437-NeuN-RNA-seq-40K	288054	0.336764	0.197712	1039	Glia	BM-36	1004	Neuron	BM-44
71428-NeuN--RNA-seq-160K	71437-NeuN--RNA-seq-80K	299225	0.512333	0.265703	1039	Glia	BM-36	1004	Glia	BM-44
71428-NeuN--RNA-seq-160K	71438-NeuN--RNAseq	103257	0.644796	0.114716	1039	Glia	BM-36	1039	Glia	BM-44
71428-NeuN--RNA-seq-160K	71438-NeuN-RNAseq	238068	0.309936	0.173786	1039	Glia	BM-36	1039	Neuron	BM-44
71428-NeuN--RNA-seq-160K	71439-NeuN-RNA-seq-40K	327473	0.382849	0.193935	1039	Glia	BM-36	1401	Neuron	BM-44
71428-NeuN--RNA-seq-160K	71439-NeuN--RNA-seq-80K---2nd-time-from-7-12-17-prep	292422	0.524804	0.26398	1039	Glia	BM-36	1401	Glia	BM-44
71428-NeuN--RNA-seq-160K	71440-NeuN-RNA-seq-40K	287586	0.336217	0.197491	1039	Glia	BM-36	1411	Neuron	BM-44
71428-NeuN--RNA-seq-160K	71440-NeuN--RNA-seq	426683	0.498836	0.302462	1039	Glia	BM-36	1411	Glia	BM-44
71428-NeuN--RNA-seq-160K	71441-NeuN--RNA-seq-Elute-lib-in-12ul	260499	0.546865	0.247091	1039	Glia	BM-36	1555	Glia	BM-44
71428-NeuN--RNA-seq-160K	71441-NeuN-RNA-seq	248790	0.338914	0.188571	1039	Glia	BM-36	1555	Neuron	BM-44
71428-NeuN--RNA-seq-160K	71442-NeuN-RNA-seq-40K-Elute-lib-in-18ul	309811	0.3622	0.201982	1039	Glia	BM-36	1566	Neuron	BM-44
71428-NeuN--RNA-seq-160K	71442-NeuN-RNA-seq-40K	177775	0.315835	0.144818	1039	Glia	BM-36	1566	Neuron	BM-44
71428-NeuN--RNA-seq-160K	71442-NeuN--RNA-seq-80K	428095	0.500486	0.299333	1039	Glia	BM-36	1566	Glia	BM-44
71428-NeuN--RNA-seq-160K	71443-NeuN-RNA-seq-40K	317294	0.370949	0.208863	1039	Glia	BM-36	1640	Neuron	BM-44
71428-NeuN--RNA-seq-160K	71443-NeuN--RNA-seq-80K-elute16ul	398817	0.499867	0.323499	1039	Glia	BM-36	1640	Glia	BM-44
71428-NeuN--RNA-seq-160K	71444-NeuN--RNA-seq-80K-remake-libr-elute-16ul	39707	0.525607	0.0451212	1039	Glia	BM-36	1645	Glia	BM-44
71428-NeuN--RNA-seq-160K	71444-NeuN-RNA-seq	239254	0.365836	0.190402	1039	Glia	BM-36	1645	Neuron	BM-44
71428-NeuN--RNA-seq-160K	71445-NeuN--RNA-seq-160K-re-isolated-RNA-on-7-18-17	285518	0.421947	0.231959	1039	Glia	BM-36	1690	Glia	BM-44
71428-NeuN--RNA-seq-160K	71445-NeuN-RNA-seq-40K	201764	0.303901	0.155058	1039	Glia	BM-36	1690	Neuron	BM-44
71428-NeuN--RNA-seq-160K	71446-NeuN--RNA-seq-160K	330422	0.529221	0.292608	1039	Glia	BM-36	2010	Glia	BM-44
71428-NeuN--RNA-seq-160K	71446-NeuN-RNA-seq-40K	209070	0.335524	0.167579	1039	Glia	BM-36	2010	Neuron	BM-44
71428-NeuN--RNA-seq-160K	71447-NeuN--RNA-seq-160K	460403	0.538258	0.335414	1039	Glia	BM-36	1004	Glia	BM-17
71428-NeuN--RNA-seq-160K	71447-NeuN-RNA-seq-40K	260344	0.329903	0.191542	1039	Glia	BM-36	1004	Neuron	BM-17
71428-NeuN--RNA-seq-160K	71448-NeuN--RNA-seq-160K	465526	0.544247	0.356963	1039	Glia	BM-36	1039	Glia	BM-17
71428-NeuN--RNA-seq-160K	71448-NeuN-RNA-seq-40K	433522	0.506831	0.211061	1039	Glia	BM-36	1039	Neuron	BM-17
71428-NeuN--RNA-seq-160K	71449-NeuN--RNAseq	100523	0.606375	0.110559	1039	Glia	BM-36	1401	Glia	BM-17
71428-NeuN--RNA-seq-160K	71449-NeuN-RNAseq	164051	0.319444	0.138135	1039	Glia	BM-36	1401	Neuron	BM-17
71428-NeuN--RNA-seq-160K	71450-NeuN-RNA-seq-40K	277946	0.325992	0.197027	1039	Glia	BM-36	1411	Neuron	BM-17
71428-NeuN--RNA-seq-160K	71450-NeuN--RNA-seq-80K	435204	0.508797	0.310477	1039	Glia	BM-36	1411	Glia	BM-17
71428-NeuN--RNA-seq-160K	71451-NeuN--RNA-seq-160K-Elute-lib-in-18ul	463501	0.54188	0.329865	1039	Glia	BM-36	1555	Glia	BM-17
71428-NeuN--RNA-seq-160K	71451-NeuN-RNA-seq-40K	295259	0.345188	0.205981	1039	Glia	BM-36	1555	Neuron	BM-17
71428-NeuN--RNA-seq-160K	71451-NeuN--RNA-seq-80K	206328	0.550666	0.203988	1039	Glia	BM-36	1555	Glia	BM-17
71428-NeuN--RNA-seq-160K	71452-NeuN-RNA-seq-40K	365290	0.427061	0.211358	1039	Glia	BM-36	1566	Neuron	BM-17
71428-NeuN--RNA-seq-160K	71452-NeuN--RNA-seq-80K	395908	0.462856	0.284903	1039	Glia	BM-36	1566	Glia	BM-17
71428-NeuN--RNA-seq-160K	71453-NeuN-RNA-seq-40K	345468	0.403887	0.203839	1039	Glia	BM-36	1640	Neuron	BM-17
71428-NeuN--RNA-seq-160K	71453-NeuN--RNA-seq-80K	526608	0.615658	0.324078	1039	Glia	BM-36	1640	Glia	BM-17
71428-NeuN--RNA-seq-160K	71455-NeuN-RNA-seq-40K	162090	0.293154	0.1314	1039	Glia	BM-36	1690	Neuron	BM-17
71428-NeuN--RNA-seq-160K	71455-NeuN--RNA-seq-80K	301759	0.45586	0.251889	1039	Glia	BM-36	1690	Glia	BM-17
71428-NeuN--RNA-seq-160K	71456-NeuN-RNA-seq-40K	311127	0.363739	0.202762	1039	Glia	BM-36	2010	Neuron	BM-17
71428-NeuN--RNA-seq-160K	71456-NeuN--RNA-seq-80K	447090	0.522693	0.320403	1039	Glia	BM-36	2010	Glia	BM-17
71429-NeuN--RNA-seq-80K-elute-16ul	71430-NeuN-RNA-seq-40K	298391	0.374211	0.197911	1401	Glia	BM-36	1411	Neuron	BM-36
71429-NeuN--RNA-seq-80K-elute-16ul	71430-NeuN--RNA-seq-80K	375677	0.559787	0.289124	1401	Glia	BM-36	1411	Glia	BM-36
71429-NeuN--RNA-seq-80K-elute-16ul	71431-NeuN-RNA-seq-40K	346769	0.337363	0.2045	1401	Glia	BM-36	1555	Neuron	BM-36
71429-NeuN--RNA-seq-80K-elute-16ul	71431-NeuN--RNA-seq-80K	670969	0.65277	0.304417	1401	Glia	BM-36	1555	Glia	BM-36
71429-NeuN--RNA-seq-80K-elute-16ul	71432-NeuNminus-RNAseq	157074	0.586642	0.139842	1401	Glia	BM-36	1566	Glia	BM-36
71429-NeuN--RNA-seq-80K-elute-16ul	71432-NeuNplus-RNAseq	192856	0.399358	0.148504	1401	Glia	BM-36	1566	Neuron	BM-36
71429-NeuN--RNA-seq-80K-elute-16ul	71433-NeuN--RNA-seq	563015	0.547744	0.347696	1401	Glia	BM-36	1640	Glia	BM-36
71429-NeuN--RNA-seq-80K-elute-16ul	71433-NeuN-RNA-seq	449653	0.437457	0.233692	1401	Glia	BM-36	1640	Neuron	BM-36
71429-NeuN--RNA-seq-80K-elute-16ul	71434-NeuN--RNA-seq-160K	325555	0.548427	0.254826	1401	Glia	BM-36	1645	Glia	BM-36
71429-NeuN--RNA-seq-80K-elute-16ul	71434-NeuN-RNA-seq-40K	599600	0.583337	0.229395	1401	Glia	BM-36	1645	Neuron	BM-36
71429-NeuN--RNA-seq-80K-elute-16ul	71435-NeuN-RNA-seq-40K	280698	0.347383	0.183012	1401	Glia	BM-36	1690	Neuron	BM-36
71429-NeuN--RNA-seq-80K-elute-16ul	71435-NeuN--RNA-seq-80K	275614	0.505717	0.214953	1401	Glia	BM-36	1690	Glia	BM-36
71429-NeuN--RNA-seq-80K-elute-16ul	71436-NeuN-RNA-seq-40K	292413	0.377087	0.197168	1401	Glia	BM-36	2010	Neuron	BM-36
71429-NeuN--RNA-seq-80K-elute-16ul	71436-NeuN--RNA-seq-80K	447876	0.50933	0.312357	1401	Glia	BM-36	2010	Glia	BM-36
71429-NeuN--RNA-seq-80K-elute-16ul	71437-NeuN-RNA-seq-40K	334072	0.363216	0.211325	1401	Glia	BM-36	1004	Neuron	BM-44
71429-NeuN--RNA-seq-80K-elute-16ul	71437-NeuN--RNA-seq-80K	317251	0.543197	0.248229	1401	Glia	BM-36	1004	Glia	BM-44
71429-NeuN--RNA-seq-80K-elute-16ul	71438-NeuN--RNAseq	104464	0.652333	0.0977376	1401	Glia	BM-36	1039	Glia	BM-44
71429-NeuN--RNA-seq-80K-elute-16ul	71438-NeuN-RNAseq	268719	0.349839	0.178058	1401	Glia	BM-36	1039	Neuron	BM-44
71429-NeuN--RNA-seq-80K-elute-16ul	71439-NeuN-RNA-seq-40K	394269	0.383575	0.220053	1401	Glia	BM-36	1401	Neuron	BM-44
71429-NeuN--RNA-seq-80K-elute-16ul	71439-NeuN--RNA-seq-80K---2nd-time-from-7-12-17-prep	326235	0.585488	0.262278	1401	Glia	BM-36	1401	Glia	BM-44
71429-NeuN--RNA-seq-80K-elute-16ul	71440-NeuN-RNA-seq-40K	332206	0.363629	0.210058	1401	Glia	BM-36	1411	Neuron	BM-44
71429-NeuN--RNA-seq-80K-elute-16ul	71440-NeuN--RNA-seq	493347	0.488249	0.325866	1401	Glia	BM-36	1411	Glia	BM-44
71429-NeuN--RNA-seq-80K-elute-16ul	71441-NeuN--RNA-seq-Elute-lib-in-12ul	283146	0.594407	0.235653	1401	Glia	BM-36	1555	Glia	BM-44
71429-NeuN--RNA-seq-80K-elute-16ul	71441-NeuN-RNA-seq	289468	0.394328	0.199828	1401	Glia	BM-36	1555	Neuron	BM-44
71429-NeuN--RNA-seq-80K-elute-16ul	71442-NeuN-RNA-seq-40K-Elute-lib-in-18ul	367530	0.36019	0.223279	1401	Glia	BM-36	1566	Neuron	BM-44
71429-NeuN--RNA-seq-80K-elute-16ul	71442-NeuN-RNA-seq-40K	211487	0.375728	0.155074	1401	Glia	BM-36	1566	Neuron	BM-44
71429-NeuN--RNA-seq-80K-elute-16ul	71442-NeuN--RNA-seq-80K	502329	0.488704	0.329213	1401	Glia	BM-36	1566	Glia	BM-44
71429-NeuN--RNA-seq-80K-elute-16ul	71443-NeuN-RNA-seq-40K	370302	0.365947	0.226337	1401	Glia	BM-36	1640	Neuron	BM-44
71429-NeuN--RNA-seq-80K-elute-16ul	71443-NeuN--RNA-seq-80K-elute16ul	435763	0.546174	0.319054	1401	Glia	BM-36	1640	Glia	BM-44
71429-NeuN--RNA-seq-80K-elute-16ul	71444-NeuN--RNA-seq-80K-remake-libr-elute-16ul	41996	0.555907	0.0400863	1401	Glia	BM-36	1645	Glia	BM-44
71429-NeuN--RNA-seq-80K-elute-16ul	71444-NeuN-RNA-seq	275579	0.421379	0.198235	1401	Glia	BM-36	1645	Neuron	BM-44
71429-NeuN--RNA-seq-80K-elute-16ul	71445-NeuN--RNA-seq-160K-re-isolated-RNA-on-7-18-17	336473	0.49725	0.249265	1401	Glia	BM-36	1690	Glia	BM-44
71429-NeuN--RNA-seq-80K-elute-16ul	71445-NeuN-RNA-seq-40K	241219	0.363329	0.168486	1401	Glia	BM-36	1690	Neuron	BM-44
71429-NeuN--RNA-seq-80K-elute-16ul	71446-NeuN--RNA-seq-160K	349375	0.559577	0.272907	1401	Glia	BM-36	2010	Glia	BM-44
71429-NeuN--RNA-seq-80K-elute-16ul	71446-NeuN-RNA-seq-40K	235683	0.378234	0.169446	1401	Glia	BM-36	2010	Neuron	BM-44
71429-NeuN--RNA-seq-80K-elute-16ul	71447-NeuN--RNA-seq-160K	502864	0.501696	0.335221	1401	Glia	BM-36	1004	Glia	BM-17
71429-NeuN--RNA-seq-80K-elute-16ul	71447-NeuN-RNA-seq-40K	301776	0.382404	0.202848	1401	Glia	BM-36	1004	Neuron	BM-17
71429-NeuN--RNA-seq-80K-elute-16ul	71448-NeuN--RNA-seq-160K	486892	0.516979	0.335167	1401	Glia	BM-36	1039	Glia	BM-17
71429-NeuN--RNA-seq-80K-elute-16ul	71448-NeuN-RNA-seq-40K	493345	0.479964	0.227967	1401	Glia	BM-36	1039	Neuron	BM-17
71429-NeuN--RNA-seq-80K-elute-16ul	71449-NeuN--RNAseq	109692	0.661684	0.102518	1401	Glia	BM-36	1401	Glia	BM-17
71429-NeuN--RNA-seq-80K-elute-16ul	71449-NeuN-RNAseq	197716	0.384997	0.149347	1401	Glia	BM-36	1401	Neuron	BM-17
71429-NeuN--RNA-seq-80K-elute-16ul	71450-NeuN-RNA-seq-40K	320019	0.375337	0.208001	1401	Glia	BM-36	1411	Neuron	BM-17
71429-NeuN--RNA-seq-80K-elute-16ul	71450-NeuN--RNA-seq-80K	484444	0.485661	0.318209	1401	Glia	BM-36	1411	Glia	BM-17
71429-NeuN--RNA-seq-80K-elute-16ul	71451-NeuN--RNA-seq-160K-Elute-lib-in-18ul	520637	0.506515	0.342996	1401	Glia	BM-36	1555	Glia	BM-17
71429-NeuN--RNA-seq-80K-elute-16ul	71451-NeuN-RNA-seq-40K	344551	0.38011	0.221711	1401	Glia	BM-36	1555	Neuron	BM-17
71429-NeuN--RNA-seq-80K-elute-16ul	71451-NeuN--RNA-seq-80K	225412	0.601599	0.193935	1401	Glia	BM-36	1555	Glia	BM-17
71429-NeuN--RNA-seq-80K-elute-16ul	71452-NeuN-RNA-seq-40K	430786	0.419101	0.235053	1401	Glia	BM-36	1566	Neuron	BM-17
71429-NeuN--RNA-seq-80K-elute-16ul	71452-NeuN--RNA-seq-80K	454997	0.481432	0.303239	1401	Glia	BM-36	1566	Glia	BM-17
71429-NeuN--RNA-seq-80K-elute-16ul	71453-NeuN-RNA-seq-40K	402390	0.391476	0.222584	1401	Glia	BM-36	1640	Neuron	BM-17
71429-NeuN--RNA-seq-80K-elute-16ul	71453-NeuN--RNA-seq-80K	593544	0.577445	0.3435	1401	Glia	BM-36	1640	Glia	BM-17
71429-NeuN--RNA-seq-80K-elute-16ul	71455-NeuN-RNA-seq-40K	193941	0.35076	0.141394	1401	Glia	BM-36	1690	Neuron	BM-17
71429-NeuN--RNA-seq-80K-elute-16ul	71455-NeuN--RNA-seq-80K	344650	0.520655	0.26011	1401	Glia	BM-36	1690	Glia	BM-17
71429-NeuN--RNA-seq-80K-elute-16ul	71456-NeuN-RNA-seq-40K	350844	0.34541	0.210762	1401	Glia	BM-36	2010	Neuron	BM-17
71429-NeuN--RNA-seq-80K-elute-16ul	71456-NeuN--RNA-seq-80K	485497	0.47871	0.31796	1401	Glia	BM-36	2010	Glia	BM-17
71430-NeuN--RNA-seq-80K	71431-NeuN-RNA-seq-40K	261725	0.38999	0.183369	1411	Glia	BM-36	1555	Neuron	BM-36
71430-NeuN--RNA-seq-80K	71431-NeuN--RNA-seq-80K	490963	0.731572	0.241771	1411	Glia	BM-36	1555	Glia	BM-36
71430-NeuN--RNA-seq-80K	71432-NeuNminus-RNAseq	133906	0.500114	0.168867	1411	Glia	BM-36	1566	Glia	BM-36
71430-NeuN--RNA-seq-80K	71432-NeuNplus-RNAseq	153397	0.317648	0.155781	1411	Glia	BM-36	1566	Neuron	BM-36
71430-NeuN--RNA-seq-80K	71433-NeuN--RNA-seq	420559	0.626665	0.298628	1411	Glia	BM-36	1640	Glia	BM-36
71430-NeuN--RNA-seq-80K	71433-NeuN-RNA-seq	337594	0.50304	0.200619	1411	Glia	BM-36	1640	Neuron	BM-36
71430-NeuN--RNA-seq-80K	71434-NeuN--RNA-seq-160K	257712	0.434139	0.259797	1411	Glia	BM-36	1645	Glia	BM-36
71430-NeuN--RNA-seq-80K	71434-NeuN-RNA-seq-40K	432252	0.644088	0.178046	1411	Glia	BM-36	1645	Neuron	BM-36
71430-NeuN--RNA-seq-80K	71435-NeuN-RNA-seq-40K	218435	0.325485	0.175787	1411	Glia	BM-36	1690	Neuron	BM-36
71430-NeuN--RNA-seq-80K	71435-NeuN--RNA-seq-80K	235106	0.43139	0.242556	1411	Glia	BM-36	1690	Glia	BM-36
71430-NeuN--RNA-seq-80K	71436-NeuN-RNA-seq-40K	238639	0.35559	0.201653	1411	Glia	BM-36	2010	Neuron	BM-36
71430-NeuN--RNA-seq-80K	71436-NeuN--RNA-seq-80K	344935	0.513979	0.291484	1411	Glia	BM-36	2010	Glia	BM-36
71430-NeuN--RNA-seq-80K	71437-NeuN-RNA-seq-40K	264791	0.394559	0.204204	1411	Glia	BM-36	1004	Neuron	BM-44
71430-NeuN--RNA-seq-80K	71437-NeuN--RNA-seq-80K	242929	0.415943	0.243183	1411	Glia	BM-36	1004	Glia	BM-44
71430-NeuN--RNA-seq-80K	71438-NeuN--RNAseq	85832	0.535984	0.116933	1411	Glia	BM-36	1039	Glia	BM-44
71430-NeuN--RNA-seq-80K	71438-NeuN-RNAseq	210326	0.313402	0.173231	1411	Glia	BM-36	1039	Neuron	BM-44
71430-NeuN--RNA-seq-80K	71439-NeuN-RNA-seq-40K	290251	0.432496	0.188194	1411	Glia	BM-36	1401	Neuron	BM-44
71430-NeuN--RNA-seq-80K	71439-NeuN--RNA-seq-80K---2nd-time-from-7-12-17-prep	232487	0.41724	0.236225	1411	Glia	BM-36	1401	Glia	BM-44
71430-NeuN--RNA-seq-80K	71440-NeuN-RNA-seq-40K	270240	0.402678	0.209482	1411	Glia	BM-36	1411	Neuron	BM-44
71430-NeuN--RNA-seq-80K	71440-NeuN--RNA-seq	408111	0.608116	0.327598	1411	Glia	BM-36	1411	Glia	BM-44
71430-NeuN--RNA-seq-80K	71441-NeuN--RNA-seq-Elute-lib-in-12ul	221665	0.465341	0.243696	1411	Glia	BM-36	1555	Glia	BM-44
71430-NeuN--RNA-seq-80K	71441-NeuN-RNA-seq	226128	0.336948	0.19519	1411	Glia	BM-36	1555	Neuron	BM-44
71430-NeuN--RNA-seq-80K	71442-NeuN-RNA-seq-40K-Elute-lib-in-18ul	282087	0.420331	0.204696	1411	Glia	BM-36	1566	Neuron	BM-44
71430-NeuN--RNA-seq-80K	71442-NeuN-RNA-seq-40K	167738	0.298003	0.159128	1411	Glia	BM-36	1566	Neuron	BM-44
71430-NeuN--RNA-seq-80K	71442-NeuN--RNA-seq-80K	383178	0.570964	0.296675	1411	Glia	BM-36	1566	Glia	BM-44
71430-NeuN--RNA-seq-80K	71443-NeuN-RNA-seq-40K	285447	0.425338	0.208737	1411	Glia	BM-36	1640	Neuron	BM-44
71430-NeuN--RNA-seq-80K	71443-NeuN--RNA-seq-80K-elute16ul	329348	0.490753	0.294379	1411	Glia	BM-36	1640	Glia	BM-44
71430-NeuN--RNA-seq-80K	71444-NeuN--RNA-seq-80K-remake-libr-elute-16ul	36241	0.479727	0.0517751	1411	Glia	BM-36	1645	Glia	BM-44
71430-NeuN--RNA-seq-80K	71444-NeuN-RNA-seq	219246	0.335242	0.200577	1411	Glia	BM-36	1645	Neuron	BM-44
71430-NeuN--RNA-seq-80K	71445-NeuN--RNA-seq-160K-re-isolated-RNA-on-7-18-17	276987	0.412732	0.262317	1411	Glia	BM-36	1690	Glia	BM-44
71430-NeuN--RNA-seq-80K	71445-NeuN-RNA-seq-40K	187481	0.282388	0.16562	1411	Glia	BM-36	1690	Neuron	BM-44
71430-NeuN--RNA-seq-80K	71446-NeuN--RNA-seq-160K	271230	0.434416	0.269902	1411	Glia	BM-36	2010	Glia	BM-44
71430-NeuN--RNA-seq-80K	71446-NeuN-RNA-seq-40K	196842	0.3159	0.182885	1411	Glia	BM-36	2010	Neuron	BM-44
71430-NeuN--RNA-seq-80K	71447-NeuN--RNA-seq-160K	372273	0.554715	0.291461	1411	Glia	BM-36	1004	Glia	BM-17
71430-NeuN--RNA-seq-80K	71447-NeuN-RNA-seq-40K	240186	0.357895	0.200848	1411	Glia	BM-36	1004	Neuron	BM-17
71430-NeuN--RNA-seq-80K	71448-NeuN--RNA-seq-160K	361519	0.538691	0.295206	1411	Glia	BM-36	1039	Glia	BM-17
71430-NeuN--RNA-seq-80K	71448-NeuN-RNA-seq-40K	365502	0.544626	0.188546	1411	Glia	BM-36	1039	Neuron	BM-17
71430-NeuN--RNA-seq-80K	71449-NeuN--RNAseq	84787	0.511452	0.114352	1411	Glia	BM-36	1401	Glia	BM-17
71430-NeuN--RNA-seq-80K	71449-NeuN-RNAseq	152531	0.297012	0.150184	1411	Glia	BM-36	1401	Neuron	BM-17
71430-NeuN--RNA-seq-80K	71450-NeuN-RNA-seq-40K	261470	0.38961	0.21024	1411	Glia	BM-36	1411	Neuron	BM-17
71430-NeuN--RNA-seq-80K	71450-NeuN--RNA-seq-80K	382610	0.570118	0.301074	1411	Glia	BM-36	1411	Glia	BM-17
71430-NeuN--RNA-seq-80K	71451-NeuN--RNA-seq-160K-Elute-lib-in-18ul	385567	0.574524	0.296692	1411	Glia	BM-36	1555	Glia	BM-17
71430-NeuN--RNA-seq-80K	71451-NeuN-RNA-seq-40K	269169	0.401082	0.210946	1411	Glia	BM-36	1555	Neuron	BM-17
71430-NeuN--RNA-seq-80K	71451-NeuN--RNA-seq-80K	178551	0.476532	0.20865	1411	Glia	BM-36	1555	Glia	BM-17
71430-NeuN--RNA-seq-80K	71452-NeuN-RNA-seq-40K	327424	0.487886	0.206882	1411	Glia	BM-36	1566	Neuron	BM-17
71430-NeuN--RNA-seq-80K	71452-NeuN--RNA-seq-80K	352556	0.525335	0.282164	1411	Glia	BM-36	1566	Glia	BM-17
71430-NeuN--RNA-seq-80K	71453-NeuN-RNA-seq-40K	307966	0.458893	0.198841	1411	Glia	BM-36	1640	Neuron	BM-17
71430-NeuN--RNA-seq-80K	71453-NeuN--RNA-seq-80K	437029	0.651206	0.28545	1411	Glia	BM-36	1640	Glia	BM-17
71430-NeuN--RNA-seq-80K	71455-NeuN-RNA-seq-40K	153324	0.2773	0.144806	1411	Glia	BM-36	1690	Neuron	BM-17
71430-NeuN--RNA-seq-80K	71455-NeuN--RNA-seq-80K	271382	0.40997	0.25973	1411	Glia	BM-36	1690	Glia	BM-17
71430-NeuN--RNA-seq-80K	71456-NeuN-RNA-seq-40K	278724	0.41532	0.201486	1411	Glia	BM-36	2010	Neuron	BM-17
71430-NeuN--RNA-seq-80K	71456-NeuN--RNA-seq-80K	368342	0.548857	0.285394	1411	Glia	BM-36	2010	Glia	BM-17
71431-NeuN--RNA-seq-80K	71432-NeuNminus-RNAseq	193143	0.721353	0.099879	1555	Glia	BM-36	1566	Glia	BM-36
71431-NeuN--RNA-seq-80K	71432-NeuNplus-RNAseq	252818	0.523525	0.121237	1555	Glia	BM-36	1566	Neuron	BM-36
71431-NeuN--RNA-seq-80K	71433-NeuN--RNA-seq	769862	0.647554	0.340791	1555	Glia	BM-36	1640	Glia	BM-36
71431-NeuN--RNA-seq-80K	71433-NeuN-RNA-seq	655973	0.472523	0.255798	1555	Glia	BM-36	1640	Neuron	BM-36
71431-NeuN--RNA-seq-80K	71434-NeuN--RNA-seq-160K	406214	0.684304	0.198782	1555	Glia	BM-36	1645	Glia	BM-36
71431-NeuN--RNA-seq-80K	71434-NeuN-RNA-seq-40K	935676	0.500168	0.299477	1555	Glia	BM-36	1645	Neuron	BM-36
71431-NeuN--RNA-seq-80K	71435-NeuN-RNA-seq-40K	387765	0.479885	0.170572	1555	Glia	BM-36	1690	Neuron	BM-36
71431-NeuN--RNA-seq-80K	71435-NeuN--RNA-seq-80K	356967	0.65499	0.174346	1555	Glia	BM-36	1690	Glia	BM-36
71431-NeuN--RNA-seq-80K	71436-NeuN-RNA-seq-40K	401091	0.517235	0.18059	1555	Glia	BM-36	2010	Neuron	BM-36
71431-NeuN--RNA-seq-80K	71436-NeuN--RNA-seq-80K	577845	0.657132	0.268702	1555	Glia	BM-36	2010	Glia	BM-36
71431-NeuN--RNA-seq-80K	71437-NeuN-RNA-seq-40K	466561	0.507263	0.203297	1555	Glia	BM-36	1004	Neuron	BM-44
71431-NeuN--RNA-seq-80K	71437-NeuN--RNA-seq-80K	385302	0.659714	0.187347	1555	Glia	BM-36	1004	Glia	BM-44
71431-NeuN--RNA-seq-80K	71438-NeuN--RNAseq	119264	0.744753	0.0627495	1555	Glia	BM-36	1039	Glia	BM-44
71431-NeuN--RNA-seq-80K	71438-NeuN-RNAseq	372751	0.485276	0.165538	1555	Glia	BM-36	1039	Neuron	BM-44
71431-NeuN--RNA-seq-80K	71439-NeuN-RNA-seq-40K	553074	0.463997	0.223058	1555	Glia	BM-36	1401	Neuron	BM-44
71431-NeuN--RNA-seq-80K	71439-NeuN--RNA-seq-80K---2nd-time-from-7-12-17-prep	375592	0.674068	0.184014	1555	Glia	BM-36	1401	Glia	BM-44
71431-NeuN--RNA-seq-80K	71440-NeuN-RNA-seq-40K	459879	0.503378	0.199909	1555	Glia	BM-36	1411	Neuron	BM-44
71431-NeuN--RNA-seq-80K	71440-NeuN--RNA-seq	682585	0.675532	0.314362	1555	Glia	BM-36	1411	Glia	BM-44
71431-NeuN--RNA-seq-80K	71441-NeuN--RNA-seq-Elute-lib-in-12ul	342635	0.719293	0.172294	1555	Glia	BM-36	1555	Glia	BM-44
71431-NeuN--RNA-seq-80K	71441-NeuN-RNA-seq	394633	0.537589	0.180195	1555	Glia	BM-36	1555	Neuron	BM-44
71431-NeuN--RNA-seq-80K	71442-NeuN-RNA-seq-40K-Elute-lib-in-18ul	516829	0.506507	0.220549	1555	Glia	BM-36	1566	Neuron	BM-44
71431-NeuN--RNA-seq-80K	71442-NeuN-RNA-seq-40K	283442	0.503563	0.132546	1555	Glia	BM-36	1566	Neuron	BM-44
71431-NeuN--RNA-seq-80K	71442-NeuN--RNA-seq-80K	689931	0.669218	0.315778	1555	Glia	BM-36	1566	Glia	BM-44
71431-NeuN--RNA-seq-80K	71443-NeuN-RNA-seq-40K	519154	0.513048	0.222448	1555	Glia	BM-36	1640	Neuron	BM-44
71431-NeuN--RNA-seq-80K	71443-NeuN--RNA-seq-80K-elute16ul	549643	0.688908	0.261918	1555	Glia	BM-36	1640	Glia	BM-44
71431-NeuN--RNA-seq-80K	71444-NeuN--RNA-seq-80K-remake-libr-elute-16ul	47146	0.624078	0.0249568	1555	Glia	BM-36	1645	Glia	BM-44
71431-NeuN--RNA-seq-80K	71444-NeuN-RNA-seq	377587	0.577356	0.176874	1555	Glia	BM-36	1645	Neuron	BM-44
71431-NeuN--RNA-seq-80K	71445-NeuN--RNA-seq-160K-re-isolated-RNA-on-7-18-17	443900	0.656009	0.212489	1555	Glia	BM-36	1690	Glia	BM-44
71431-NeuN--RNA-seq-80K	71445-NeuN-RNA-seq-40K	326391	0.491617	0.148824	1555	Glia	BM-36	1690	Neuron	BM-44
71431-NeuN--RNA-seq-80K	71446-NeuN--RNA-seq-160K	428764	0.686731	0.209416	1555	Glia	BM-36	2010	Glia	BM-44
71431-NeuN--RNA-seq-80K	71446-NeuN-RNA-seq-40K	320701	0.514674	0.14899	1555	Glia	BM-36	2010	Neuron	BM-44
71431-NeuN--RNA-seq-80K	71447-NeuN--RNA-seq-160K	652451	0.650936	0.296956	1555	Glia	BM-36	1004	Glia	BM-17
71431-NeuN--RNA-seq-80K	71447-NeuN-RNA-seq-40K	414077	0.52471	0.186353	1555	Glia	BM-36	1004	Neuron	BM-17
71431-NeuN--RNA-seq-80K	71448-NeuN--RNA-seq-160K	640238	0.6798	0.298347	1555	Glia	BM-36	1039	Glia	BM-17
71431-NeuN--RNA-seq-80K	71448-NeuN-RNA-seq-40K	742043	0.444312	0.268659	1555	Glia	BM-36	1039	Neuron	BM-17
71431-NeuN--RNA-seq-80K	71449-NeuN--RNAseq	117853	0.710913	0.0617539	1555	Glia	BM-36	1401	Glia	BM-17
71431-NeuN--RNA-seq-80K	71449-NeuN-RNAseq	257107	0.500645	0.121789	1555	Glia	BM-36	1401	Neuron	BM-17
71431-NeuN--RNA-seq-80K	71450-NeuN-RNA-seq-40K	440547	0.5167	0.194533	1555	Glia	BM-36	1411	Neuron	BM-17
71431-NeuN--RNA-seq-80K	71450-NeuN--RNA-seq-80K	634291	0.635885	0.285822	1555	Glia	BM-36	1411	Glia	BM-17
71431-NeuN--RNA-seq-80K	71451-NeuN--RNA-seq-160K-Elute-lib-in-18ul	702402	0.67522	0.321795	1555	Glia	BM-36	1555	Glia	BM-17
71431-NeuN--RNA-seq-80K	71451-NeuN-RNA-seq-40K	492164	0.542957	0.218443	1555	Glia	BM-36	1555	Neuron	BM-17
71431-NeuN--RNA-seq-80K	71451-NeuN--RNA-seq-80K	271873	0.725598	0.138537	1555	Glia	BM-36	1555	Glia	BM-17
71431-NeuN--RNA-seq-80K	71452-NeuN-RNA-seq-40K	621811	0.489164	0.249892	1555	Glia	BM-36	1566	Neuron	BM-17
71431-NeuN--RNA-seq-80K	71452-NeuN--RNA-seq-80K	608595	0.643954	0.277457	1555	Glia	BM-36	1566	Glia	BM-17
71431-NeuN--RNA-seq-80K	71453-NeuN-RNA-seq-40K	573703	0.476705	0.231042	1555	Glia	BM-36	1640	Neuron	BM-17
71431-NeuN--RNA-seq-80K	71453-NeuN--RNA-seq-80K	825332	0.622754	0.352291	1555	Glia	BM-36	1640	Glia	BM-17
71431-NeuN--RNA-seq-80K	71455-NeuN-RNA-seq-40K	261150	0.472313	0.121406	1555	Glia	BM-36	1690	Neuron	BM-17
71431-NeuN--RNA-seq-80K	71455-NeuN--RNA-seq-80K	442799	0.668926	0.213553	1555	Glia	BM-36	1690	Glia	BM-17
71431-NeuN--RNA-seq-80K	71456-NeuN-RNA-seq-40K	495382	0.48771	0.209311	1555	Glia	BM-36	2010	Neuron	BM-17
71431-NeuN--RNA-seq-80K	71456-NeuN--RNA-seq-80K	641187	0.632223	0.289104	1555	Glia	BM-36	2010	Glia	BM-17
71432-NeuNminus-RNAseq	71432-NeuNplus-RNAseq	93088	0.347666	0.143156	1566	Glia	BM-36	1566	Neuron	BM-36
71432-NeuNminus-RNAseq	71433-NeuN--RNA-seq	163603	0.611027	0.128769	1566	Glia	BM-36	1640	Glia	BM-36
71432-NeuNminus-RNAseq	71433-NeuN-RNA-seq	142002	0.530351	0.0957141	1566	Glia	BM-36	1640	Neuron	BM-36
71432-NeuNminus-RNAseq	71434-NeuN--RNA-seq-160K	112601	0.420544	0.151684	1566	Glia	BM-36	1645	Glia	BM-36
71432-NeuNminus-RNAseq	71434-NeuN-RNA-seq-40K	179530	0.670511	0.0785438	1566	Glia	BM-36	1645	Neuron	BM-36
71432-NeuNminus-RNAseq	71435-NeuN-RNA-seq-40K	101742	0.379987	0.105481	1566	Glia	BM-36	1690	Neuron	BM-36
71432-NeuNminus-RNAseq	71435-NeuN--RNA-seq-80K	112612	0.420585	0.161559	1566	Glia	BM-36	1690	Glia	BM-36
71432-NeuNminus-RNAseq	71436-NeuN-RNA-seq-40K	104708	0.391065	0.113492	1566	Glia	BM-36	2010	Neuron	BM-36
71432-NeuNminus-RNAseq	71436-NeuN--RNA-seq-80K	134466	0.502205	0.134588	1566	Glia	BM-36	2010	Glia	BM-36
71432-NeuNminus-RNAseq	71437-NeuN-RNA-seq-40K	119603	0.446695	0.114219	1566	Glia	BM-36	1004	Neuron	BM-44
71432-NeuNminus-RNAseq	71437-NeuN--RNA-seq-80K	108998	0.407087	0.147666	1566	Glia	BM-36	1004	Glia	BM-44
71432-NeuNminus-RNAseq	71438-NeuN--RNAseq	54868	0.342627	0.148193	1566	Glia	BM-36	1039	Glia	BM-44
71432-NeuNminus-RNAseq	71438-NeuN-RNAseq	111449	0.416241	0.121369	1566	Glia	BM-36	1039	Neuron	BM-44
71432-NeuNminus-RNAseq	71439-NeuN-RNA-seq-40K	138504	0.517287	0.1066	1566	Glia	BM-36	1401	Neuron	BM-44
71432-NeuNminus-RNAseq	71439-NeuN--RNA-seq-80K---2nd-time-from-7-12-17-prep	115872	0.43276	0.164115	1566	Glia	BM-36	1401	Glia	BM-44
71432-NeuNminus-RNAseq	71440-NeuN-RNA-seq-40K	117660	0.439438	0.112285	1566	Glia	BM-36	1411	Neuron	BM-44
71432-NeuNminus-RNAseq	71440-NeuN--RNA-seq	157322	0.587568	0.142785	1566	Glia	BM-36	1411	Glia	BM-44
71432-NeuNminus-RNAseq	71441-NeuN--RNA-seq-Elute-lib-in-12ul	104072	0.388689	0.164556	1566	Glia	BM-36	1555	Glia	BM-44
71432-NeuNminus-RNAseq	71441-NeuN-RNA-seq	107910	0.403024	0.122351	1566	Glia	BM-36	1555	Neuron	BM-44
71432-NeuNminus-RNAseq	71442-NeuN-RNA-seq-40K-Elute-lib-in-18ul	128345	0.479345	0.112873	1566	Glia	BM-36	1566	Neuron	BM-44
[truncated: 3,051 more rows]

## Sheet: FANS DE sites
Site	Delta	P.Value	adj.P.Val	Neuronal	NonNeuronal	sd.all	Gene	Strand	Sub	Novelty	Region	Repeat	Category
chr22_16651218	-0.884686	8.22705e-113	2.42426e-107	0.9578	0.0736	0.445324	TPTEP1(dist=2388),ANKRD62P1-PARP4P3(dist=2491)	+	AG	Known	intergenic	-	Neuron
chr22_16651236	-0.872992	3.38416e-108	4.98604e-103	0.9538	0.082	0.439357	TPTEP1(dist=2406),ANKRD62P1-PARP4P3(dist=2473)	+	AG	Known	intergenic	-	Neuron
chr7_146174576	-0.608415	2.44951e-92	2.40598e-87	0.9408	0.33	0.309008	TPK1;CNTNAP2	+	AG	Novel	intergenic	AluSx1:SINE:Alu	Neuron
chr22_16651294	-0.851856	5.56962e-89	4.10298e-84	0.9626	0.1114	0.430974	TPTEP1(dist=2464),ANKRD62P1-PARP4P3(dist=2415)	+	AG	Known	intergenic	ERVK-LTR	Neuron
chr7_146174637	-0.405145	1.03424e-82	6.09516e-78	0.9462	0.54	0.206004	TPK1;CNTNAP2	+	AG	Known	intergenic	AluSx1:SINE:Alu	Neuron
chr7_78956641	-0.765225	9.45091e-70	4.64149e-65	0.868	0.1022	0.393204	MAGI2	-	AG	Known	intronic	-	Neuron
chr5_62820191	-0.65221	1.98272e-68	8.34638e-64	0.7878	0.139	0.334218	IPO11(dist=191602),HTR1A(dist=1139857)	+	AG	Known	intergenic	L1-LINE	Neuron
chr3_179371480	-0.619761	3.85271e-68	1.41909e-63	0.7012	0.0798	0.31984	MFN1	+	AG	Known	intronic	Alu-SINE	Neuron
chr10_22668076	-0.234088	1.6675e-67	4.9136e-63	0.289	0.0544	0.120194	PIP4K2A	-	AG	Known	intronic	SINE/AluSg	Neuron
chrX_74207901	-0.588653	1.55778e-67	4.9136e-63	0.8004	0.2072	0.306036	FTX	-	AG	Known	ncRNA_intronic	-/-	Neuron
chr14_36080427	0.551829	2.56024e-67	6.8584e-63	0.33	0.8842	0.285138	LINC00609	+	AG	Known	ncRNA_intronic	Alu-SINE	Glia
chr14_32506614	-0.737922	1.67308e-66	4.10836e-62	0.874	0.1352	0.379799	AKAP6	+	AG	Known	intronic	Alu-SINE	Neuron
chr5_10993561	-0.701311	2.70676e-65	6.13538e-61	0.9102	0.2092	0.361846	CTNND2	-	AG	Known	intronic	L1-LINE	Neuron
chr13_110900008	-0.663285	5.35392e-65	1.12688e-60	0.7458	0.0804	0.34311	ANKRD10	-	AG	Known	intronic	SINE/AluJr	Neuron
chr9_89375942	-0.639108	7.00399e-65	1.37591e-60	0.8966	0.2528	0.332403	SEMA4D	-	AG	Known	intronic	Alu-SINE	Neuron
chr10_22668063	-0.260762	9.0079e-62	1.65897e-57	0.3008	0.0406	0.134309	PIP4K2A	-	AG	Known	intronic	SINE/AluSg	Neuron
chrX_74133046	-0.54277	1.08513e-61	1.8809e-57	0.8258	0.2796	0.284125	FTX	-	AG	Known	ncRNA_intronic	-	Neuron
chr7_75732468	-0.267947	2.17433e-61	3.55948e-57	0.38	0.1096	0.139924	HIP1	-	AG	Known	intronic	Alu-SINE	Neuron
chr3_129378781	-0.522965	4.39734e-60	6.81979e-56	0.6344	0.1116	0.27118	H1FX-AS1(dist=54212),RPL32P3(dist=4053)	-	AG	Known	intergenic	ERV1-LTR	Neuron
chr2_96628421	-0.532211	1.39987e-59	2.06249e-55	0.6826	0.1494	0.278466	KANSL3	-	AG	Known	intronic	SINE/AluJb	Neuron
chr2_97252677	-0.353955	2.66503e-59	3.62192e-55	0.4298	0.0732	0.185654	ANKRD36	+	AG	Known	intronic	SINE/AluYf1	Neuron
chr4_158245673	-0.400561	2.94996e-59	3.62192e-55	0.5244	0.1246	0.207731	TMEM144	+	AG	Known	intronic	SINE/AluJr	Neuron
chr13_21519149	-0.488604	2.83253e-59	3.62192e-55	0.6014	0.1128	0.254595	MICU2	-	AG	Known	intronic	Alu-SINE	Neuron
chr22_37976986	-0.68564	2.75939e-59	3.62192e-55	0.8674	0.188	0.355343	POLR2F;SOX10	+	AG	Known	intronic	SINE/AluSx	Neuron
chr12_121331888	-0.497102	3.4375e-59	4.0517e-55	0.7474	0.2424	0.268127	ANAPC5	-	AG	Known	intronic	SINE/AluJr	Neuron
chr4_113020732	-0.459433	4.40357e-59	4.99075e-55	0.8168	0.3568	0.240781	ANK2	+	AG	Known	intronic	Alu-SINE	Neuron
chr14_20271723	-0.532216	4.67555e-59	5.10274e-55	0.8828	0.3522	0.276177	OR11H4(dist=27957),TTC5(dist=14504)	-	AG	Known	intergenic	ERVL-MaLR-LTR	Neuron
chr11_108286263	-0.581909	8.78373e-59	9.2439e-55	0.8528	0.2652	0.307455	ATM	+	AG	Known	intronic	SINE/AluSx	Neuron
chr1_20775406	-0.537404	1.16308e-58	1.1818e-54	0.8144	0.2738	0.282357	HP1BP3	-	AG	Known	intronic	DNA/Tigger3b	Neuron
chr4_157336985	-0.672288	1.29688e-58	1.27383e-54	0.8806	0.2056	0.354252	GRIA2	+	AG	Known	intronic	-/-	Neuron
chr2_148041049	-0.702856	4.61801e-58	4.38962e-54	0.8388	0.1316	0.369872	MBD5	+	AG	Known	intronic	SINE/AluJb	Neuron
chr17_82389581	-0.565737	8.27166e-58	7.61688e-54	0.7396	0.168	0.298226	OGFOD3(NM_024648:c.*2817A>G,NM_175902:c.*2994A>G)	-	AG	Known	UTR3	Alu-SINE	Neuron
chr7_146174636	-0.34157	1.13411e-57	1.01269e-53	0.8846	0.54	0.179454	TPK1;CNTNAP2	+	AG	Known	intergenic	AluSx1:SINE:Alu	Neuron
chr4_466064	-0.516765	1.41126e-57	1.2231e-53	0.7054	0.187	0.270942	ZNF721	-	AG	Known	intronic	SINE/AluSx3	Neuron
chr17_34039833	0.755358	1.6999e-57	1.43116e-53	0.0526	0.8086	0.393864	AC004147.4;AC024610.2	-	AG	Known	ncRNA_intronic	-/-	Glia
chr6_101889827	-0.530723	1.80356e-57	1.47629e-53	0.7462	0.2148	0.276925	GRIK2	+	AG	Known	exonic	-	Neuron
chr1_113898387	-0.608459	2.56284e-57	2.09775e-53	0.8818	0.2748	0.316987	AP4B1-AS1	-	AG	Known	ncRNA_intronic	DNA/MER96	Neuron
chr4_21425791	0.321757	2.6445e-57	2.10609e-53	0.1026	0.4238	0.167023	KCNIP4	-	AG	Novel	intronic	AluJo:SINE:Alu	Glia
chr10_66985760	-0.66365	4.79646e-57	3.71939e-53	0.6872	0.024	0.346531	CTNNA3;LRRTM3	+	AG	Known	intronic	SINE/AluSc	Neuron
chr8_40776992	0.698173	4.99163e-57	3.77148e-53	0.269	0.964	0.363116	ZMAT4	-	AG	Known	intronic	-/-	Glia
chr3_98751145	-0.587534	6.47506e-57	4.77e-53	0.7442	0.1578	0.306484	ST3GAL6	+	AG	Known	intronic	Alu-SINE	Neuron
chr15_85096379	-0.509057	6.85049e-57	4.92348e-53	0.663	0.1502	0.268893	PDE8A	+	AG	Known	intronic	SINE/AluJb	Neuron
chr11_119007761	-0.333011	1.06819e-56	7.49434e-53	0.4678	0.1324	0.176134	CCDC84	+	AG	Known	intronic	Alu-SINE	Neuron
chr11_94468634	-0.660265	1.52582e-56	1.04561e-52	0.8706	0.2048	0.349886	MRE11	-	AG	Known	intronic	-	Neuron
chr3_40391582	-0.565797	6.40772e-56	4.29127e-52	0.832	0.2698	0.294615	ENTPD3-AS1	+	AG	Known	ncRNA_exonic	SINE/AluSx1	Neuron
chr3_8228954	-0.404799	6.91866e-56	4.53048e-52	0.4956	0.0914	0.211495	LMCD1-AS1	-	AG	Known	ncRNA_intronic	LINE/L1MD2	Neuron
chr1_113898288	-0.609673	7.22257e-56	4.62667e-52	0.8964	0.284	0.320908	AP4B1-AS1	-	AG	Known	ncRNA_intronic	hAT-DNA	Neuron
chr3_69295902	-0.311676	9.82546e-56	6.16013e-52	0.4278	0.1184	0.162099	FRMD4B	-	AG	Known	intronic	SINE/AluSg	Neuron
chr22_50709079	-0.421232	1.14291e-55	7.01623e-52	0.5478	0.1222	0.22629	SHANK3	+	AG	Known	intronic	SINE/AluJb	Neuron
chr19_36232686	0.5407	1.28912e-55	7.62565e-52	0.38	0.9252	0.286076	ZNF146,ZNF565	+	AG	Known	intronic	Alu-SINE	Glia
chr9_38558646	-0.582288	1.29393e-55	7.62565e-52	0.628	0.0424	0.30623	AL390726.2	-	AG	Known	ncRNA_intronic	LTR/THE1D-int	Neuron
chrX_68208187	-0.297895	1.46514e-55	8.4653e-52	0.45	0.15	0.156908	OPHN1	-	AG	Known	intronic	Alu-SINE	Neuron
chr10_67047147	-0.743292	1.98066e-55	1.12239e-51	0.9412	0.199	0.389253	CTNNA3;LRRTM3	+	AG	Known	intronic	-/-	Neuron
chr9_19547541	-0.489962	3.28594e-55	1.82692e-51	0.5684	0.0808	0.256895	SLC24A2	-	AG	Known	intronic	-	Neuron
chr3_182894395	-0.660389	4.10384e-55	2.2394e-51	0.8458	0.1794	0.349902	ATP11B	+	AG	Known	intronic	SINE/AluSp	Neuron
chr14_102220880	-0.614266	4.30294e-55	2.30535e-51	0.7544	0.1322	0.326141	WDR20	-	AG	Known	intronic	SINE/AluJb	Neuron
chrX_154351582	-0.56305	5.30124e-55	2.77262e-51	0.7518	0.1898	0.294943	FLNA	-	AG	Known	exonic	-/-	Neuron
chr2_55375127	-0.575695	5.36329e-55	2.77262e-51	0.688	0.1076	0.304195	CCDC88A	-	AG	Known	intronic	Alu-SINE	Neuron
chrX_74133032	-0.28167	6.16658e-55	3.13293e-51	0.3402	0.0534	0.151617	FTX	-	AG	Known	ncRNA_intronic	-	Neuron
chrX_74277085	-0.539039	6.8448e-55	3.41856e-51	0.6588	0.1196	0.282999	FTX	-	AG	Known	ncRNA_intronic	Alu-SINE	Neuron
chr14_67563963	-0.163952	7.70223e-55	3.72067e-51	0.2032	0.0392	0.0851058	PLEKHH1	+	AG	Known	intronic	SINE/AluY	Neuron
chr10_67047163	-0.605312	7.60042e-55	3.72067e-51	0.7916	0.1844	0.320151	CTNNA3;LRRTM3	+	AG	Known	intronic	-/-	Neuron
chr17_3491628	-0.315667	1.50048e-54	7.13136e-51	1	0.6802	0.168232	ASPA,SPATA22	+	AG	Known	intronic	Alu-SINE	Neuron
chrX_74276434	-0.398707	1.66987e-54	7.81047e-51	0.767	0.3668	0.210946	FTX	-	AG	Known	ncRNA_intronic	Alu-SINE	Neuron
chr15_25358102	-0.495872	2.05255e-54	9.45038e-51	0.7904	0.2944	0.262017	SNHG14	+	AG	Known	ncRNA_intronic	SINE/AluJb	Neuron
chr9_128228738	0.258685	2.26437e-54	1.02652e-50	0.1292	0.3854	0.13531	DNM1	+	AG	Known	intronic	AluSx4:SINE:Alu	Glia
chr4_466065	-0.442704	2.55073e-54	1.13882e-50	0.8044	0.3618	0.233803	ZNF721	-	AG	Known	intronic	SINE/AluSx3	Neuron
chr11_65441385	-0.495128	3.53311e-54	1.55388e-50	0.5558	0.0632	0.25854	NEAT1	+	AG	Known	ncRNA_exonic	SINE/AluJo	Neuron
chr11_130872057	-0.586376	5.58613e-54	2.42068e-50	0.7768	0.1916	0.307664	LOC103611081(dist=1810),SNX19(dist=3814)	-	AG	Known	intergenic	-	Neuron
chr14_78809374	-0.608018	2.44047e-53	1.04222e-49	0.8008	0.1922	0.321642	NRXN3	+	AG	Known	intronic	-	Neuron
chr10_66985765	-0.669748	2.60343e-53	1.09593e-49	0.6944	0.0248	0.352881	CTNNA3;LRRTM3	+	AG	Known	intronic	SINE/AluSc	Neuron
chr14_50992375	-0.413381	3.06051e-53	1.2702e-49	0.755	0.3398	0.221549	TRIM9	-	AG	Known	intronic	SINE/AluJr4	Neuron
chr12_123625380	-0.479614	3.43206e-53	1.40461e-49	0.5516	0.069	0.25506	EIF2B1	-	AG	Known	intronic	Alu-SINE	Neuron
chr14_50990110	-0.215967	3.62179e-53	1.46196e-49	0.2506	0.0342	0.114337	TRIM9	-	AG	Known	intronic	Alu-SINE	Neuron
chr22_37988540	-0.219761	4.46791e-53	1.77913e-49	0.2882	0.0682	0.115079	POLR2F	+	AG	Known	intronic	SINE/AluSx	Neuron
chr3_9965340	0.524982	4.63581e-53	1.78085e-49	0.2744	0.8014	0.277475	EMC3	+	AG	Known	intronic	Alu-SINE	Glia
chr16_78472613	-0.608475	4.65354e-53	1.78085e-49	0.8026	0.1948	0.319683	WWOX	+	AG	Known	intronic	SINE/AluSq2	Neuron
chr12_62518171	-0.623974	4.53538e-53	1.78085e-49	0.8098	0.1884	0.327399	MON2	+	AG	Known	intronic	ERVL-MaLR-LTR	Neuron
chr5_157309800	-0.550732	5.15288e-53	1.94666e-49	0.7554	0.2044	0.293707	CYFIP2	+	AG	Known	exonic	-	Neuron
chr1_66280921	-0.384892	7.11435e-53	2.65364e-49	0.5024	0.116	0.203577	PDE4B	+	AG	Known	intronic	-/-	Neuron
chr16_2101391	-0.582512	7.22437e-53	2.661e-49	0.8596	0.2762	0.308117	PKD1	-	AG	Known	intronic	Alu-SINE	Neuron
chr5_146937173	-0.465636	7.33736e-53	2.66925e-49	0.6566	0.1864	0.248528	PPP2R2B	-	AG	Known	intronic	Alu-SINE	Neuron
chr22_37976103	-0.591625	1.28635e-52	4.62253e-49	0.7736	0.1798	0.312846	POLR2F;SOX10	+	AG	Known	intronic	SINE/AluSx	Neuron
chr18_80039113	-0.411174	1.39639e-52	4.95751e-49	0.4894	0.0744	0.218972	RBFA	+	AG	Known	intronic	Alu-SINE	Neuron
chr12_56476288	0.621555	1.6607e-52	5.76957e-49	0.0602	0.6718	0.325238	SPRYD4(NM_207344:c.*6711A>G)	+	AG	Known	UTR3	Alu-SINE	Glia
chr13_101376454	-0.572142	1.66428e-52	5.76957e-49	0.8988	0.3278	0.302398	NALCN	-	AG	Known	intronic	Alu-SINE	Neuron
chr14_32993100	-0.496168	2.10655e-52	7.21785e-49	0.6298	0.1382	0.260574	NPAS3	+	AG	Known	intronic	Alu-SINE	Neuron
chr15_25561430	-0.555939	2.70446e-52	9.16e-49	0.782	0.2238	0.295578	LINC02250	+	AG	Known	ncRNA_intronic	SINE/AluSg	Neuron
chr13_98837889	-0.542093	3.05248e-52	1.02213e-48	0.8978	0.3584	0.285935	DOCK9	-	AG	Known	intronic	MIR-SINE	Neuron
chr12_70228603	-0.526115	3.48383e-52	1.15003e-48	0.6298	0.1048	0.277714	LINC01481	-	AG	Known	ncRNA_intronic	-	Neuron
chr8_51838029	-0.528552	3.51251e-52	1.15003e-48	0.8404	0.3098	0.280434	PCMTD1	-	AG	Known	intronic	SINE/AluSx3	Neuron
chr5_160018052	-0.62247	4.31392e-52	1.3969e-48	0.8406	0.2076	0.335111	TTC1	+	AG	Known	intronic	LTR/MLT1A1	Neuron
chr13_32500921	-0.323618	5.2358e-52	1.67699e-48	0.3624	0.0348	0.173747	N4BP2L2	-	AG	Known	intronic	SINE/AluSz	Neuron
chr2_95825413	-0.228372	5.46044e-52	1.73013e-48	0.2608	0.0304	0.122213	LINC00342;ANKRD36C	-	AG	Known	intergenic	LINE/L1PA10	Neuron
chr16_19870013	-0.167562	7.28403e-52	2.28338e-48	0.2482	0.0802	0.0881365	GPRC5B	-	AG	Known	intronic	SINE/AluJb	Neuron
chr22_20572804	-0.524999	1.13433e-51	3.51845e-48	0.8508	0.328	0.276799	MED15	+	AG	Known	intronic	Alu-SINE	Neuron
chr14_79216934	-0.46756	1.18429e-51	3.63514e-48	0.5876	0.1122	0.252545	NRXN3	+	AG	Known	intronic	Alu-SINE	Neuron
chr3_192705460	-0.534674	1.29834e-51	3.94414e-48	0.831	0.2876	0.290472	FGF12	-	AG	Known	intronic	TcMar-Tigger-DNA	Neuron
chr8_22529613	-0.458911	1.32607e-51	3.98726e-48	0.6128	0.1524	0.244345	AC087854.1	+	AG	Known	ncRNA_intronic	SINE/AluSz	Neuron
chr7_65732260	0.622985	1.39941e-51	4.16527e-48	0.3374	0.9574	0.329909	AC114501.3;SNORA22	-	AG	Known	intergenic	SINE/AluJb	Glia
chr15_25357482	-0.461934	1.86831e-51	5.50533e-48	0.7368	0.2694	0.247222	SNHG14	+	AG	Known	ncRNA_intronic	SINE/AluSc	Neuron
chr22_20573108	-0.547836	2.13704e-51	6.23484e-48	0.9286	0.3782	0.292164	MED15	+	AG	Known	intronic	Alu-SINE	Neuron
chrX_74266317	-0.314631	2.27858e-51	6.5826e-48	0.5902	0.2794	0.16605	FTX	-	AG	Known	ncRNA_intronic	Alu-SINE	Neuron
chr14_67563860	-0.137743	2.54239e-51	7.27344e-48	0.1878	0.0512	0.0713559	PLEKHH1	+	AG	Known	intronic	SINE/AluSz	Neuron
chr9_38554945	-0.549263	3.52671e-51	9.99241e-48	0.6916	0.1404	0.292254	FAM95C(dist=9573),ANKRD18A(dist=16419)	-	AG	Known	intergenic	ERVL-MaLR-LTR	Neuron
chr13_21519181	-0.488422	3.99772e-51	1.12191e-47	0.6562	0.1698	0.25992	MICU2	-	AG	Known	intronic	Alu-SINE	Neuron
chr2_101845514	-0.540522	4.15992e-51	1.15641e-47	0.62	0.0802	0.287864	MAP4K4	+	AG	Known	intronic	TcMar-Tigger-DNA	Neuron
chr4_158245830	-0.210486	4.29275e-51	1.18219e-47	0.2884	0.0778	0.110789	TMEM144	+	AG	Known	intronic	SINE/AluJr	Neuron
chr9_113151854	-0.133772	4.43296e-51	1.2095e-47	0.161	0.0268	0.0699046	SLC31A2	+	AG	Known	intronic	SINE/AluJo	Neuron
chr10_67047285	0.60099	4.58046e-51	1.23827e-47	0.0214	0.6162	0.316841	CTNNA3;LRRTM3	-	AG	Known	intronic	-/-	Glia
chr2_48494504	-0.610055	5.07153e-51	1.35857e-47	0.8036	0.1926	0.323231	PPP1R21	+	AG	Known	intronic	SINE/AluSx1	Neuron
chr15_101706201	-0.602019	5.94162e-51	1.57731e-47	0.6996	0.0944	0.319904	TARSL2	-	AG	Known	intronic	Alu-SINE	Neuron
chr14_100296727	-0.441301	7.27621e-51	1.91435e-47	0.5498	0.1078	0.235669	SLC25A29	-	AG	Known	intronic	SINE/AluY	Neuron
chr15_89105984	-0.564363	9.32509e-51	2.43169e-47	0.8942	0.3316	0.298874	ABHD2	+	AG	Known	intronic	SINE/FLAM_C	Neuron
chr2_96628458	-0.3575	1.05283e-50	2.72137e-47	0.4178	0.0592	0.191007	KANSL3	-	AG	Known	intronic	Alu-SINE	Neuron
chr14_50461111	-0.526115	1.24618e-50	3.19314e-47	0.8272	0.3016	0.281092	MAP4K5	-	AG	Known	intronic	Alu-SINE	Neuron
chr14_50993471	-0.30514	1.78819e-50	4.54246e-47	0.376	0.0732	0.160941	TRIM9	-	AG	Known	intronic	Alu-SINE	Neuron
chr10_67047237	-0.61861	2.0592e-50	5.18618e-47	0.7352	0.1168	0.32771	CTNNA3;LRRTM3	+	AG	Known	intronic	-/-	Neuron
chrX_154351370	-0.528893	2.18445e-50	5.455e-47	0.863	0.3334	0.281315	FLNA	-	AG	Known	intronic	-/-	Neuron
chr11_93800508	-0.530213	2.2109e-50	5.47466e-47	0.8288	0.3002	0.28029	AP001273.2;MED17	+	AG	Known	intronic	SINE/AluSz	Neuron
chr16_19869980	-0.221654	2.83333e-50	6.95745e-47	0.2832	0.0606	0.117531	GPRC5B	-	AG	Known	intronic	SINE/AluJb	Neuron
chr5_36968683	-0.558848	3.22571e-50	7.79113e-47	0.86	0.2934	0.300898	NIPBL	+	AG	Known	intronic	SINE/FLAM_A	Neuron
chr11_67415006	-0.590384	3.22001e-50	7.79113e-47	0.9218	0.3328	0.313081	CARNS1	-	AG	Known	upstream	SINE/AluJo	Neuron
chr3_129380256	-0.382388	4.04656e-50	9.69428e-47	0.4692	0.0852	0.204194	H1FX-AS1(dist=55687),RPL32P3(dist=2578)	-	AG	Known	intergenic	ERV1-LTR	Neuron
chr10_22661642	-0.356821	7.41961e-50	1.76317e-46	0.4912	0.1352	0.18854	PIP4K2A	-	AG	Known	intronic	Alu-SINE	Neuron
chr21_20770604	-0.417317	9.69954e-50	2.27233e-46	0.5494	0.1356	0.2198	LINC00320	-	AG	Known	ncRNA_intronic	SINE/AluSz	Neuron
chr10_67046669	-0.561657	9.71647e-50	2.27233e-46	0.654	0.0926	0.2997	CTNNA3;LRRTM3	+	AG	Known	intronic	-/-	Neuron
chr11_63570883	-0.285257	1.69105e-49	3.92363e-46	0.2986	0.0116	0.152557	PLAAT2(dist=7504),PLAAT3(dist=3586)	-	AG	Known	intergenic	Alu-SINE	Neuron
chr8_140673313	0.405152	1.72481e-49	3.97069e-46	0.3404	0.7442	0.215598	PTK2	-	AG	Known	intronic	Alu-SINE	Glia
chr13_83660907	-0.403972	1.86652e-49	4.2636e-46	0.5152	0.1116	0.217164	NONE(dist=NONE),SLITRK1(dist=216298)	-	AG	Known	intergenic	ERVL-MaLR-LTR	Neuron
chr6_111488071	-0.532452	1.8867e-49	4.27654e-46	0.6816	0.1496	0.282494	TRAF3IP2-AS1	+	AG	Known	ncRNA_intronic	hAT-Tip100-DNA	Neuron
chr2_212344387	-0.572716	1.91714e-49	4.31238e-46	0.6512	0.0714	0.311311	ERBB4	-	AG	Known	intronic	hAT-Charlie-DNA	Neuron
chr7_97969267	-0.2423	2.06377e-49	4.60703e-46	0.2808	0.04	0.127872	CCZ1P-OR7E38P,CZ1P-ASNS	-	AG	Known	ncRNA_intronic	Alu-SINE	Neuron
chr9_41060111	-0.398039	2.30826e-49	5.11408e-46	0.5544	0.1568	0.210523	AL353763.2;AL353763.1	+	AG	Known	intergenic	LTR/MLT1C	Neuron
chr4_21618722	0.16152	2.68523e-49	5.90488e-46	0.0552	0.2166	0.0851866	KCNIP4	-	AG	Known	intronic	SINE/AluY	Glia
chr9_127331399	-0.475363	2.7667e-49	6.03897e-46	0.6142	0.1404	0.253747	GARNL3	+	AG	Known	intronic	Alu-SINE	Neuron
chr10_37816116	-0.544629	3.16058e-49	6.84797e-46	0.743	0.192	0.2944	ZNF248	-	AG	Known	intronic	LINE/L1M4c	Neuron
chr14_41632482	0.299854	3.46971e-49	7.4629e-46	0.1588	0.4612	0.160674	LRFN5	+	AG	Known	intronic	AluSq2:SINE:Alu	Glia
chr16_5012816	-0.34184	3.89668e-49	8.28783e-46	0.4084	0.0668	0.183425	SEC14L5	+	AG	Known	intronic	SINE/AluSx	Neuron
chr12_131779168	-0.638344	3.9095e-49	8.28783e-46	0.9116	0.2648	0.344704	SFSWAP	+	AG	Known	intronic	-/-	Neuron
chr21_20798559	-0.412787	4.04451e-49	8.5128e-46	0.5078	0.0954	0.219	LINC00320	-	AG	Known	ncRNA_intronic	Alu-SINE	Neuron
chr9_38549419	-0.508762	5.00881e-49	1.04677e-45	0.6126	0.0942	0.277522	AL390726.2	-	AG	Known	ncRNA_intronic	LTR/THE1D-int	Neuron
chr9_38555580	-0.643191	5.19936e-49	1.07894e-45	0.8412	0.1966	0.347629	FAM95C(dist=10208),ANKRD18A(dist=15784)	-	AG	Known	intergenic	ERVL-MaLR-LTR	Neuron
chrX_74173605	-0.52011	5.53631e-49	1.14082e-45	0.6538	0.1262	0.282031	FTX	-	AG	Known	ncRNA_intronic	Alu-SINE	Neuron
chr10_60045209	-0.376199	6.31673e-49	1.2926e-45	0.6022	0.2224	0.203052	ANK3	-	AG	Known	intronic	-/-	Neuron
chr3_183026230	-0.599634	7.07693e-49	1.43817e-45	0.7204	0.117	0.321737	MCCC1	-	AG	Known	intronic	SINE/AluJb	Neuron
chr17_35044213	-0.409809	7.30511e-49	1.47438e-45	0.5536	0.1428	0.218343	AC004223.3;RFFL	-	AG	Known	intronic	SINE/AluJr	Neuron
chr11_6492170	-0.469596	1.22948e-48	2.46455e-45	0.7176	0.24	0.2568	TIMM10B(dist=7489),DNHD1(dist=5110)	+	AG	Known	intergenic	ERVL-LTR	Neuron
chr12_62492928	-0.504931	2.20645e-48	4.39306e-45	0.7166	0.2026	0.279733	MON2	+	AG	Known	intronic	Alu-SINE	Neuron
chrX_68208126	-0.277966	2.60884e-48	5.15937e-45	0.4066	0.1268	0.151791	OPHN1	-	AG	Known	intronic	Alu-SINE	Neuron
chr19_21287028	-0.21725	2.69634e-48	5.29684e-45	0.3334	0.1158	0.115841	ZNF431(dist=90974),ZNF708(dist=4132)	-	AG	Known	intergenic	Alu-SINE	Neuron
chr6_143454725	-0.574792	2.887e-48	5.63384e-45	0.8322	0.2562	0.310273	PEX3	+	AG	Known	intronic	L2-LINE	Neuron
chr4_157336783	-0.512154	2.94946e-48	5.71785e-45	0.7438	0.2276	0.276143	GRIA2	+	AG	Known	intronic	-	Neuron
chr1_28473220	0.497735	3.15872e-48	6.08351e-45	0.348	0.8484	0.267077	PHACTR4	+	AG	Known	intronic	SINE/AluSz	Glia
chr12_11200209	-0.476957	3.51268e-48	6.72128e-45	0.7536	0.2728	0.256459	TAS2R42(dist=13578),PRB3(dist=65726)	+	AG	Known	intergenic	Alu-SINE	Neuron
chr1_8592625	-0.549035	4.40564e-48	8.37552e-45	0.9642	0.4168	0.294616	RERE	-	AG	Known	intronic	SINE/FLAM_C	Neuron
chr3_101691355	-0.217268	4.61657e-48	8.72025e-45	0.2674	0.0482	0.117582	RPL24(dist=4637),PDCL3P4(dist=21079)	+	AG	Known	intergenic	Alu-SINE	Neuron
chr3_42606878	-0.625954	4.85753e-48	9.11697e-45	0.9422	0.3228	0.333816	AC006059.1	+	AG	Known	ncRNA_intronic	SINE/FAM	Neuron
chr6_124425166	-0.447953	5.17876e-48	9.65836e-45	0.5878	0.1376	0.23994	NKAIN2	+	AG	Known	intronic	-	Neuron
chr3_159446570	-0.346609	5.43126e-48	1.00656e-44	0.762	0.413	0.186885	IQCJ-SCHIP1,SCHIP1	+	AG	Known	intronic	Simple_repeat-Simple_repeat	Neuron
chr12_70214234	-0.313504	5.90002e-48	1.0866e-44	0.392	0.0758	0.169568	MYRFL(dist=255137),LINC01481(dist=7956)	-	AG	Known	intergenic	Alu-SINE	Neuron
chr2_101704716	-0.451967	7.1232e-48	1.30167e-44	0.5374	0.083	0.24336	MAP4K4	+	AG	Known	intronic	Alu-SINE	Neuron
chr22_45155534	-0.51204	7.15618e-48	1.30167e-44	0.7438	0.2298	0.274097	NUP50-DT	-	AG	Known	ncRNA_intronic	ERVL-MaLR-LTR	Neuron
chr1_8808049	-0.478235	7.8592e-48	1.42077e-44	0.598	0.1116	0.261254	RERE	-	AG	Known	intronic	SINE/AluJb	Neuron
chr18_79157141	-0.405191	8.61672e-48	1.54822e-44	0.4866	0.0802	0.217215	ATP9B	+	AG	Known	intronic	Alu-SINE	Neuron
chr14_102220895	-0.561623	1.02039e-47	1.82229e-44	0.7838	0.2188	0.301674	WDR20	-	AG	Known	intronic	SINE/AluJb	Neuron
chr11_67415004	-0.551476	1.05567e-47	1.87393e-44	0.6792	0.1336	0.292659	CARNS1	-	AG	Known	upstream	SINE/AluJo	Neuron
chr4_41029906	-0.599394	1.24774e-47	2.20162e-44	0.8596	0.2594	0.319663	APBB2	-	AG	Known	intronic	SINE/AluSc8	Neuron
chr3_129380268	-0.416655	1.32111e-47	2.3172e-44	0.5014	0.0786	0.227454	H1FX-AS1(dist=55699),RPL32P3(dist=2566)	-	AG	Known	intergenic	ERV1-LTR	Neuron
chr11_105643738	-0.563482	1.35121e-47	2.35597e-44	0.8278	0.2664	0.300586	GRIA4	+	AG	Known	intronic	SINE/AluSx	Neuron
chr10_14177295	0.200129	1.64142e-47	2.84515e-44	0.0826	0.2822	0.106203	FRMD4A	-	AG	Known	intronic	Alu-SINE	Glia
chr14_67565466	-0.0787475	1.93111e-47	3.32492e-44	0.0874	0.0084	0.0405591	PLEKHH1	+	AG	Known	intronic	SINE/AluJr	Neuron
chr7_79129084	-0.543272	1.94078e-47	3.32492e-44	0.6732	0.1248	0.293562	MAGI2	-	AG	Known	intronic	Alu-SINE	Neuron
chr11_28130052	-0.508342	1.95899e-47	3.33673e-44	0.659	0.149	0.273119	METTL15	+	AG	Known	intronic	Alu-SINE	Neuron
chr2_15519545	-0.520328	2.10384e-47	3.56286e-44	0.945	0.421	0.281717	NBAS	-	AG	Known	intronic	Alu-SINE	Neuron
chr1_150993371	-0.194951	2.1415e-47	3.60591e-44	0.2864	0.0914	0.10365	ANXA9	-	AG	Known	intronic	SINE/AluSx1	Neuron
chrX_74275463	-0.343152	2.2363e-47	3.74415e-44	0.6386	0.296	0.183275	FTX	-	AG	Known	ncRNA_intronic	Alu-SINE	Neuron
chr14_79114199	-0.460318	2.67999e-47	4.43657e-44	0.5572	0.0916	0.25081	NRXN3	+	AG	Known	intronic	hAT-Charlie-DNA	Neuron
chr11_28129549	-0.514395	2.67778e-47	4.43657e-44	0.738	0.226	0.276332	METTL15	+	AG	Known	intronic	Alu-SINE	Neuron
chr3_35747771	-0.20301	2.74571e-47	4.51998e-44	0.2732	0.0702	0.108712	ARPP21	+	AG	Known	intronic	-	Neuron
chr1_111439464	-0.396418	2.97823e-47	4.87551e-44	0.4678	0.068	0.214143	WDR77(dist=426)	-	AG	Known	downstream	Alu-SINE	Neuron
chr7_79130209	-0.583146	3.11068e-47	5.06421e-44	0.7876	0.197	0.317455	MAGI2	-	AG	Known	intronic	SINE/AluJr	Neuron
chr14_38010770	-0.418877	3.32928e-47	5.383e-44	0.599	0.1838	0.222606	LINC00517(dist=108646),SSTR1(dist=197134)	-	AG	Known	intergenic	ERVL-MaLR-LTR	Neuron
chr9_41060159	-0.484614	3.34304e-47	5.383e-44	0.7126	0.2278	0.259187	AL353763.2;AL353763.1	+	AG	Known	intergenic	LTR/MLT1C	Neuron
chr9_8510180	-0.555027	3.78062e-47	6.05451e-44	0.7738	0.2216	0.295949	PTPRD	-	AG	Known	intronic	Alu-SINE	Neuron
chr7_100212816	-0.463911	4.23868e-47	6.7514e-44	0.5342	0.0642	0.252517	CASTOR3,STAG3	-	AG	Known	intronic	Alu-SINE	Neuron
chr14_74914789	-0.434702	4.66535e-47	7.39105e-44	0.5164	0.0784	0.234075	RPS6KL1	-	AG	Known	intronic	Alu-SINE	Neuron
chr1_14713676	-0.420883	4.76307e-47	7.50551e-44	0.5476	0.1294	0.226913	KAZN	+	AG	Known	intronic	Alu-SINE	Neuron
chr10_66965303	-0.60272	5.57436e-47	8.73719e-44	0.6632	0.0618	0.322554	CTNNA3;LRRTM3	+	AG	Known	intronic	SINE/AluSc	Neuron
chr8_66681074	-0.392484	5.69805e-47	8.83705e-44	0.4964	0.1012	0.211571	C8orf44	+	AG	Known	ncRNA_exonic	Alu-SINE	Neuron
chr5_181240779	-0.614346	5.68059e-47	8.83705e-44	0.8358	0.2096	0.338039	RACK1	-	AG	Known	intronic	SINE/AluJr	Neuron
chr7_105103890	-0.338154	5.79498e-47	8.94032e-44	0.4122	0.073	0.18159	AC005070.3	-	AG	Known	ncRNA_exonic	SINE/AluSx3	Neuron
chr9_38604222	-0.422842	6.26199e-47	9.61048e-44	0.5648	0.1416	0.230151	ANKRD18A	-	AG	Known	exonic	Alu-SINE	Neuron
chr7_122074889	-0.165322	6.31693e-47	9.64458e-44	0.1804	0.0148	0.0877798	AASS	-	AG	Known	UTR3	SINE/AluJr	Neuron
chr16_74310387	-0.342738	6.68786e-47	1.01583e-43	0.4376	0.0946	0.184478	PSMD7(dist=4099),LOC283922(dist=22019)	-	AG	Known	intergenic	Alu-SINE	Neuron
chr14_20451372	-0.398976	7.39964e-47	1.11658e-43	0.4634	0.0666	0.214497	OSGEP	-	AG	Known	intronic	Alu-SINE	Neuron
chr1_43994623	-0.588677	7.42694e-47	1.11658e-43	0.8762	0.2862	0.317993	CCDC24;SLC6A9	+	AG	Known	intronic	SINE/AluYh3	Neuron
chr5_146937179	-0.33374	8.35314e-47	1.24945e-43	0.4344	0.0972	0.179833	PPP2R2B	-	AG	Known	intronic	Alu-SINE	Neuron
chr1_66280944	-0.375452	8.62746e-47	1.28396e-43	0.547	0.1706	0.202086	PDE4B	+	AG	Known	intronic	-	Neuron
chr2_238358493	-0.458319	9.46886e-47	1.4021e-43	0.6038	0.1384	0.252234	TRAF3IP1	+	AG	Known	intronic	Alu-SINE	Neuron
chr7_120577859	-0.456383	9.91746e-47	1.46118e-43	0.907	0.4514	0.244593	KCND2	+	AG	Known	intronic	Alu-SINE	Neuron
chr9_105402941	-0.203671	1.09874e-46	1.61077e-43	0.2716	0.0662	0.110077	SLC44A1	+	AG	Known	intronic	SINE/AluJr	Neuron
chr16_19874604	-0.350738	1.35538e-46	1.96743e-43	0.4696	0.1164	0.189867	GPRC5B	-	AG	Known	intronic	hAT-Charlie-DNA	Neuron
chr11_67414998	-0.48965	1.3527e-46	1.96743e-43	0.599	0.1154	0.261066	CARNS1	-	AG	Known	upstream	SINE/AluJo	Neuron
chr8_22529553	0.454556	1.42787e-46	2.06249e-43	0.252	0.7074	0.244509	PPP3CC	-	AG	Known	intronic	Alu-SINE	Glia
chr17_37212755	-0.560296	1.49278e-46	2.14574e-43	0.699	0.1278	0.309993	ACACA	-	AG	Known	intronic	Alu-SINE	Neuron
chr3_129380257	-0.423443	1.53697e-46	2.19853e-43	0.611	0.1852	0.229372	H1FX-AS1(dist=55688),RPL32P3(dist=2577)	-	AG	Known	intergenic	ERV1-LTR	Neuron
chr6_157004107	-0.528419	1.76039e-46	2.50596e-43	0.8862	0.3524	0.287424	ARID1B	+	AG	Known	intronic	Alu-SINE	Neuron
chr14_67563995	-0.137856	1.83591e-46	2.6009e-43	0.1706	0.0328	0.0728365	PLEKHH1	+	AG	Known	intronic	SINE/AluY	Neuron
chr14_50993454	-0.301093	1.90424e-46	2.68479e-43	0.3674	0.066	0.161383	TRIM9	-	AG	Known	intronic	Alu-SINE	Neuron
chr1_227027896	-0.472496	1.94665e-46	2.73151e-43	0.6382	0.1678	0.254259	CDC42BPA	-	AG	Known	intronic	Alu-SINE	Neuron
chr18_9198820	-0.42438	1.97796e-46	2.7623e-43	0.5098	0.0848	0.2283	ANKRD12	+	AG	Known	intronic	Alu-SINE	Neuron
chr15_32831310	-0.479563	2.22567e-46	3.09357e-43	0.8042	0.3236	0.257191	FMN1	-	AG	Known	intronic	Alu-SINE	Neuron
chr2_73015578	-0.41299	2.23828e-46	3.09648e-43	0.4644	0.0434	0.228583	SFXN5	-	AG	Known	intronic	Alu-SINE	Neuron
chr8_140692977	-0.540659	2.32792e-46	3.20545e-43	0.8656	0.3176	0.29575	PTK2	-	AG	Known	intronic	-	Neuron
chr16_22514434	-0.545538	2.37373e-46	3.25332e-43	0.8914	0.3438	0.293602	NPIPB5	+	AG	Known	intronic	SINE/AluSz6	Neuron
chrX_111703937	-0.517377	2.4585e-46	3.3539e-43	0.724	0.2076	0.277675	ALG13	+	AG	Known	intronic	LINE/L1ME1	Neuron
chr19_30321513	-0.47566	2.73735e-46	3.7171e-43	0.6158	0.143	0.254582	URI1(dist=304901),ZNF536(dist=50871)	+	AG	Known	intergenic	Alu-SINE	Neuron
chr16_19863296	-0.21693	3.51139e-46	4.74632e-43	0.2762	0.0594	0.116312	GPRC5B	-	AG	Known	intronic	SINE/AluJo	Neuron
chr4_173430696	-0.458225	3.54216e-46	4.76605e-43	0.629	0.1688	0.248567	AC093849.4;AC093849.3	+	AG	Known	intergenic	SINE/AluJb	Neuron
chr10_68285762	-0.579803	3.62567e-46	4.85624e-43	0.7272	0.1424	0.314949	PBLD	-	AG	Known	intronic	SINE/AluJb	Neuron
chr1_243159856	-0.18963	4.24267e-46	5.65694e-43	0.221	0.0294	0.102961	CEP170	-	AG	Known	intronic	Alu-SINE	Neuron
chr6_42201938	-0.488313	4.81969e-46	6.39736e-43	0.6092	0.124	0.261071	GUCA1B(dist=6982),MRPS10(dist=4869)	-	AG	Known	intergenic	Alu-SINE	Neuron
chr1_150993446	-0.222984	4.84916e-46	6.40761e-43	0.322	0.0994	0.119352	ANXA9	-	AG	Known	intronic	SINE/AluSx1	Neuron
chr3_171684685	-0.356184	4.89351e-46	6.43735e-43	0.4922	0.1332	0.193651	PLD1	-	AG	Known	intronic	Alu-SINE	Neuron
chr3_35747735	-0.304867	4.91856e-46	6.44154e-43	0.3968	0.0878	0.166817	ARPP21	+	AG	Known	intronic	-	Neuron
chr11_113055936	-0.470087	5.0295e-46	6.55769e-43	0.5416	0.0704	0.254245	NCAM1	+	AG	Known	intronic	L1-LINE	Neuron
chr11_119010086	-0.320748	5.27562e-46	6.84829e-43	0.4912	0.1692	0.174199	CCDC84	+	AG	Known	intronic	Alu-SINE	Neuron
chr12_70215978	-0.567556	5.31013e-46	6.86286e-43	0.6346	0.0626	0.308905	PRANCR	-	AG	Known	ncRNA_intronic	LTR/MLT1A1	Neuron
chr2_8722799	-0.490506	5.48096e-46	7.0527e-43	0.7864	0.2896	0.267646	KIDINS220(NM_001348738:c.*2807A>G,NM_001348741:c.*2807A>G,NM_001348739:c.*2807A>G,NM_001348743:c.*2875A>G,NM_001348742:c.*620A>G,NM_001348740:c.*620A>G)	-	AG	Known	UTR3	Alu-SINE	Neuron
chr9_35780996	-0.520312	5.5527e-46	7.11395e-43	0.7598	0.2288	0.288207	RGP1(dist=22419),NPR2(dist=11413)	+	AG	Known	intergenic	-	Neuron
chr3_114544596	-0.229565	5.78507e-46	7.37957e-43	0.2894	0.0586	0.123901	ZBTB20	-	AG	Known	intronic	SINE/AluJb	Neuron
chr9_77348001	-0.557924	6.02775e-46	7.656e-43	0.786	0.221	0.30622	VPS13A	+	AG	Known	intronic	L1-LINE	Neuron
chr15_65113552	-0.227849	6.05869e-46	7.66227e-43	0.2964	0.0682	0.122622	UBAP1L(dist=7193),PDCD7(dist=3827)	-	AG	Known	intergenic	Alu-SINE	Neuron
chr7_76607901	-0.294168	6.58938e-46	8.29781e-43	0.4452	0.1512	0.157656	SPDYE16;POMZP3	+	AG	Known	intergenic	SINE/AluJo	Neuron
chr11_35761709	-0.516101	6.62461e-46	8.30666e-43	0.859	0.3414	0.280721	TRIM44	+	AG	Known	intronic	SINE/MIR	Neuron
chr10_22661485	-0.234963	6.79126e-46	8.47956e-43	0.301	0.0652	0.126465	PIP4K2A	-	AG	Known	intronic	SINE/AluJr	Neuron
chr4_466044	-0.449529	6.9187e-46	8.60223e-43	0.5098	0.0526	0.248402	ZNF721	-	AG	Known	intronic	SINE/AluSx3	Neuron
chr15_44162073	-0.325657	6.96927e-46	8.61245e-43	0.3502	0.0218	0.176406	FRMD5	-	AG	Known	intronic	Alu-SINE	Neuron
chr2_224822686	-0.431021	6.98539e-46	8.61245e-43	0.6134	0.1764	0.235159	DOCK10	-	AG	Known	intronic	Alu-SINE	Neuron
chr9_64452663	-0.467604	8.07215e-46	9.91088e-43	0.6862	0.213	0.255192	ANKRD20A4P;RNU6-1293P	+	AG	Known	intergenic	LTR/THE1D-int	Neuron
chr19_58459885	-0.449021	8.30142e-46	1.01501e-42	0.8312	0.3756	0.246725	ZNF324B(dist=2052),ZNF324(dist=7195)	+	AG	Known	intergenic	ERVL-MaLR-LTR	Neuron
chr2_224822644	-0.40303	8.39832e-46	1.02137e-42	0.5102	0.105	0.219099	DOCK10	-	AG	Known	intronic	SINE/AluJb	Neuron
chr14_79181819	-0.475851	8.42275e-46	1.02137e-42	0.809	0.3236	0.264566	NRXN3	+	AG	Known	intronic	-/-	Neuron
chr6_128485777	-0.571736	9.26763e-46	1.11921e-42	0.7388	0.162	0.310669	PTPRK	-	AG	Known	intronic	-/-	Neuron
chr15_85096720	-0.364791	9.4577e-46	1.13751e-42	0.4852	0.1188	0.198123	PDE8A	+	AG	Known	intronic	-/-	Neuron
chr11_83499704	-0.252175	1.0713e-45	1.28325e-42	0.3368	0.0838	0.137323	DLG2	-	AG	Known	intronic	ERVL-LTR	Neuron
chr11_108286210	-0.477514	1.09571e-45	1.30717e-42	0.738	0.2572	0.259464	ATM	+	AG	Known	intronic	SINE/AluSx	Neuron
chr13_21519153	-0.326959	1.13406e-45	1.34747e-42	0.409	0.0818	0.177988	MICU2	-	AG	Known	intronic	Alu-SINE	Neuron
chrX_77827534	-0.251875	1.18237e-45	1.39923e-42	0.3202	0.0672	0.135495	MAGT1	-	AG	Known	UTR3	SINE/AluSg	Neuron
chr1_83886357	-0.423095	1.27824e-45	1.50663e-42	0.5432	0.1146	0.231263	TTLL7	-	AG	Known	intronic	-/-	Neuron
chr2_185897474	-0.508301	1.30182e-45	1.52832e-42	0.7042	0.1956	0.273239	FSIP2;AC097500.1	-	AG	Known	intergenic	SINE/AluJb	Neuron
chr13_36035641	0.25475	1.31913e-45	1.54249e-42	0.1252	0.3786	0.136113	DCLK1	-	AG	Novel	intronic	AluJo:SINE:Alu	Glia
chr4_153208207	-0.22765	1.33584e-45	1.55585e-42	0.3226	0.095	0.122146	TRIM2	+	AG	Known	intronic	Alu-SINE	Neuron
chr3_85259683	-0.507187	1.39038e-45	1.613e-42	0.7138	0.198	0.281483	CADM2	+	AG	Known	intronic	-	Neuron
chrX_74260662	-0.226065	1.46012e-45	1.68727e-42	0.2956	0.0702	0.121882	FTX	-	AG	Known	ncRNA_intronic	SINE/AluJb	Neuron
chr13_45370774	-0.536084	1.49606e-45	1.72204e-42	0.7906	0.2518	0.292168	TPT1-AS1	+	AG	Known	ncRNA_intronic	SINE/AluSx1	Neuron
chr6_148420962	-0.255376	1.52141e-45	1.74441e-42	0.3824	0.1268	0.138012	SASH1	+	AG	Known	intronic	SINE/AluSz6	Neuron
chr16_19869993	-0.180745	1.78408e-45	2.03765e-42	0.2872	0.1074	0.096115	GPRC5B	-	AG	Known	intronic	Alu-SINE	Neuron
chr2_198031307	-0.612412	1.88685e-45	2.1467e-42	0.8112	0.2012	0.328667	PLCL1	+	AG	Known	intronic	SINE/AluJo	Neuron
chr4_21630137	0.198316	2.10015e-45	2.38018e-42	0.131	0.329	0.106392	KCNIP4	-	AG	Known	intronic	AluJo:SINE:Alu	Glia
chr3_20050047	-0.248286	2.20791e-45	2.49273e-42	0.371	0.1222	0.134008	KAT2B	+	AG	Known	intronic	SINE/AluJb	Neuron
chrX_74261742	-0.401392	2.23125e-45	2.50947e-42	0.463	0.0566	0.219706	FTX	-	AG	Known	ncRNA_intronic	Alu-SINE	Neuron
chr5_130014327	-0.468433	2.4321e-45	2.72496e-42	0.764	0.293	0.254457	CHSY3	+	AG	Known	intronic	ERVL-MaLR-LTR	Neuron
chr3_8399703	-0.246427	2.4615e-45	2.74746e-42	0.4226	0.1764	0.132065	LMCD1-AS1	-	AG	Known	ncRNA_intronic	-	Neuron
chr22_38002512	-0.250878	2.57103e-45	2.85888e-42	0.38	0.1284	0.134871	POLR2F	+	AG	Known	intronic	SINE/AluSx1	Neuron
chr3_8228953	-0.430425	2.83506e-45	3.14061e-42	0.5374	0.1058	0.232942	LMCD1-AS1	-	AG	Known	ncRNA_intronic	LINE/L1MD2	Neuron
chr14_102220589	0.529729	3.00435e-45	3.29954e-42	0.3364	0.867	0.285304	WDR20	+	AG	Known	intronic	SINE/AluSc8	Glia
chr1_155883428	0.152159	3.01211e-45	3.29954e-42	0.0364	0.1882	0.0813256	SYT11(NM_152280:c.*1920A>G)	+	AG	Known	UTR3	Alu-SINE	Glia
chr21_20770640	-0.3173	3.00987e-45	3.29954e-42	0.4258	0.109	0.16984	LINC00320	-	AG	Known	ncRNA_intronic	Alu-SINE	Neuron
chrX_74275046	-0.484245	3.03537e-45	3.3127e-42	0.7014	0.2046	0.275694	FTX	-	AG	Known	ncRNA_intronic	hAT-Charlie-DNA	Neuron
chr2_85856662	-0.452162	3.48753e-45	3.79213e-42	0.775	0.3204	0.246961	ST3GAL5	-	AG	Known	intronic	Alu-SINE	Neuron
chr10_22570999	-0.417783	3.60044e-45	3.90051e-42	0.4988	0.077	0.227327	PIP4K2A	-	AG	Known	intronic	DNA/Charlie1a	Neuron
chr18_62849751	-0.279445	3.75755e-45	4.0558e-42	0.4002	0.126	0.149968	PHLPP1	+	AG	Known	intronic	SINE/FLAM_C	Neuron
chr4_153208233	-0.267607	3.77795e-45	4.06294e-42	0.3202	0.0524	0.144814	TRIM2	+	AG	Known	intronic	SINE/AluJr	Neuron
chr22_38008799	-0.187145	4.00477e-45	4.2912e-42	0.2272	0.038	0.101151	POLR2F	+	AG	Known	intronic	SINE/AluSx	Neuron
chr6_109076953	-0.428517	4.26764e-45	4.55631e-42	0.5434	0.1144	0.233034	SESN1	-	AG	Known	intronic	TcMar-Tigger-DNA	Neuron
chr18_77002494	-0.576907	5.02562e-45	5.34619e-42	0.7494	0.1666	0.316049	MBP	-	AG	Known	intronic	hAT-Charlie-DNA	Neuron
chr17_5227207	-0.372535	5.16643e-45	5.47621e-42	0.7002	0.3264	0.205446	LOC100130950	+	AG	Known	ncRNA_intronic	Alu-SINE	Neuron
chr2_48494180	-0.55349	5.38898e-45	5.69163e-42	0.7528	0.1938	0.302304	PPP1R21	+	AG	Known	intronic	SINE/AluJb	Neuron
chr15_73184878	-0.530266	5.55889e-45	5.85012e-42	0.6772	0.1402	0.292242	NEO1	+	AG	Known	intronic	Alu-SINE	Neuron
chr8_15119934	-0.432632	5.78264e-45	6.06394e-42	0.7694	0.338	0.233833	SGCZ	-	AG	Known	intronic	AluJr4:SINE:Alu	Neuron
chr11_126700533	-0.484451	6.12913e-45	6.385e-42	0.8816	0.393	0.264361	KIRREL3	-	AG	Known	intronic	TcMar-Mariner-DNA	Neuron
chr11_72901162	-0.524525	6.13215e-45	6.385e-42	0.8418	0.315	0.287032	FCHSD2	-	AG	Known	intronic	Alu-SINE	Neuron
chr1_155881829	0.165517	6.20003e-45	6.38796e-42	0.0698	0.2364	0.0900359	SYT11(NM_152280:c.*321A>G)	+	AG	Known	UTR3	Alu-SINE	Glia
chr4_158245873	-0.25931	6.19826e-45	6.38796e-42	0.3098	0.0484	0.140864	TMEM144	+	AG	Known	intronic	SINE/AluJr	Neuron
chr16_47288702	-0.535238	6.1957e-45	6.38796e-42	0.7274	0.1916	0.291885	ITFG1	-	AG	Known	intronic	Alu-SINE	Neuron
chrX_71565834	-0.461363	6.31401e-45	6.48272e-42	0.7916	0.3314	0.248691	OGT	+	AG	Known	intronic	hAT-Charlie-DNA	Neuron
chr15_44132825	-0.534122	6.55532e-45	6.70712e-42	0.7666	0.227	0.292187	FRMD5	-	AG	Known	intronic	SINE/AluSg	Neuron
chr4_84714361	-0.416477	6.91151e-45	7.04708e-42	0.5492	0.129	0.227841	WDFY3	-	AG	Known	intronic	Alu-SINE	Neuron
chr2_148041040	-0.523724	7.24759e-45	7.36428e-42	0.821	0.2902	0.290518	MBD5	+	AG	Known	intronic	SINE/AluJb	Neuron
chr7_35847403	-0.482864	7.58514e-45	7.68078e-42	0.697	0.21	0.262768	SEPTIN7	+	AG	Known	intronic	-/-	Neuron
chr6_87497964	-0.360079	7.75461e-45	7.82549e-42	0.5124	0.1492	0.196256	SLC35A1	+	AG	Known	intronic	SINE/AluJr	Neuron
chr14_67566673	-0.081897	8.19528e-45	8.24196e-42	0.1	0.0182	0.0424525	PLEKHH1	+	AG	Known	intronic	SINE/AluJb	Neuron
chr16_22037182	-0.472916	9.04164e-45	9.06221e-42	0.5968	0.12	0.256809	MOSMO	+	AG	Known	intronic	Alu-SINE	Neuron
chr10_35319091	-0.518945	9.53284e-45	9.52214e-42	0.5798	0.0566	0.28243	CCNY	-	AG	Known	intronic	Alu-SINE	Neuron
chr3_141490409	-0.55524	1.00324e-44	9.98733e-42	0.7502	0.1882	0.304162	RASA2	+	AG	Known	intronic	-/-	Neuron
chr14_50994202	-0.227782	1.0128e-44	1.00485e-41	0.2858	0.0568	0.123866	TRIM9	-	AG	Known	intronic	Alu-SINE	Neuron
chrX_74276474	-0.325826	1.17762e-44	1.16446e-41	0.567	0.2362	0.181474	FTX	-	AG	Known	ncRNA_intronic	Alu-SINE	Neuron
chrX_74261938	-0.26505	1.20241e-44	1.18499e-41	0.3156	0.0484	0.14467	FTX	-	AG	Known	ncRNA_intronic	SINE/AluJo	Neuron
chrX_74276427	-0.210376	1.22373e-44	1.20198e-41	0.247	0.0344	0.11521	FTX	-	AG	Known	ncRNA_intronic	Alu-SINE	Neuron
chr4_21878367	0.383386	1.2478e-44	1.22155e-41	0.2818	0.6606	0.205963	KCNIP4	-	AG	Known	intronic	AluSz:SINE:Alu	Glia
chr22_37977047	-0.509548	1.34703e-44	1.31433e-41	0.6546	0.1516	0.271917	POLR2F;SOX10	+	AG	Known	intronic	SINE/AluSx	Neuron
chr5_10993558	-0.549036	1.56639e-44	1.52333e-41	0.9312	0.3822	0.299178	CTNND2	-	AG	Known	intronic	L1-LINE	Neuron
chr16_27713022	-0.524683	1.72182e-44	1.66897e-41	0.5986	0.0702	0.2858	AC016597.2	+	AG	Known	ncRNA_intronic	SINE/AluJr	Neuron
chr4_21618729	0.148868	1.84147e-44	1.7791e-41	0.0682	0.2164	0.0796058	KCNIP4	-	AG	Known	intronic	SINE/AluY	Glia
chr2_48494194	-0.564738	1.90909e-44	1.83839e-41	0.7364	0.1674	0.309048	PPP1R21	+	AG	Known	intronic	SINE/AluJb	Neuron
chr17_28609106	-0.368939	1.92989e-44	1.85237e-41	0.479	0.1078	0.202256	SPAG5-AS1	-	AG	Known	ncRNA_intronic	Alu-SINE	Neuron
chr14_35277247	-0.516258	1.94996e-44	1.86556e-41	0.6816	0.1638	0.279646	PRORP	+	AG	Known	UTR3	SINE/AluSx	Neuron
chr1_155883270	0.198144	1.96046e-44	1.86954e-41	0.0476	0.2454	0.107152	SYT11(NM_152280:c.*1762A>G)	+	AG	Known	UTR3	Alu-SINE	Glia
chr3_69245378	-0.171248	2.00915e-44	1.90978e-41	0.2254	0.0524	0.0930178	FRMD4B	-	AG	Known	intronic	SINE/AluSz6	Neuron
chr1_84108148	-0.46488	2.03564e-44	1.92875e-41	0.6086	0.1408	0.253988	PRKACB	+	AG	Known	intronic	L1-LINE	Neuron
chr15_49649679	-0.274222	2.12858e-44	2.01034e-41	0.4044	0.1266	0.152775	DTWD1(NM_001144955:c.*6101A>G,NM_020234:c.*6101A>G)	+	AG	Known	UTR3	Alu-SINE	Neuron
chr12_70228536	-0.486278	2.1366e-44	2.01147e-41	0.6142	0.1324	0.259891	PRANCR	-	AG	Known	ncRNA_intronic	-/-	Neuron
chr9_128229184	0.174761	2.14571e-44	2.01361e-41	0.084	0.2588	0.0936145	DNM1	+	AG	Known	intronic	SINE/AluJr4	Glia
chr21_33550969	-0.204308	2.43372e-44	2.27664e-41	0.2536	0.0462	0.113311	SON	+	AG	Known	exonic	-	Neuron
chr1_155883460	0.136378	2.44385e-44	2.27888e-41	0.0354	0.1716	0.0730625	SYT11	+	AG	Known	UTR3	SINE/AluJb	Glia
chr15_75353348	-0.36495	2.55601e-44	2.37595e-41	0.428	0.0542	0.204257	NEIL1	+	AG	Known	intronic	Alu-SINE	Neuron
chr1_155883278	0.100954	2.57474e-44	2.38584e-41	0.0222	0.123	0.0533072	SYT11(NM_152280:c.*1770A>G)	+	AG	Known	UTR3	Alu-SINE	Glia
chrX_74208259	-0.365576	2.59333e-44	2.39553e-41	0.6094	0.24	0.202721	FTX	-	AG	Known	ncRNA_intronic	Alu-SINE	Neuron
chr19_35137664	-0.301279	2.60618e-44	2.39988e-41	0.424	0.126	0.162322	LGI4(dist=2605),FXYD1(dist=1160)	-	AG	Known	intergenic	Alu-SINE	Neuron
chr7_32520035	-0.473586	2.78441e-44	2.55601e-41	0.6446	0.161	0.265813	AVL9	+	AG	Known	intronic	ERVL-MaLR-LTR	Neuron
chr2_36899952	-0.394832	2.8803e-44	2.63582e-41	0.6406	0.2434	0.216562	STRN	-	AG	Known	intronic	Alu-SINE	Neuron
chr3_197280470	-0.368578	2.90781e-44	2.65276e-41	0.4776	0.103	0.201822	DLG1	-	AG	Known	intronic	L1-LINE	Neuron
chr12_110070903	-0.238885	3.11079e-44	2.82918e-41	0.3272	0.0894	0.128284	C12orf76(dist=3208),NONE(dist=NONE)	-	AG	Known	intergenic	Alu-SINE	Neuron
chr5_15787007	-0.218436	3.44256e-44	3.12128e-41	0.3016	0.0824	0.117757	FBXL7	+	AG	Known	intronic	LTR/MLT1D	Neuron
chr8_65763115	-0.510535	3.50426e-44	3.16747e-41	0.9328	0.4178	0.279781	PDE7A	-	AG	Known	intronic	-	Neuron
chr2_96011862	-0.249854	3.54537e-44	3.19483e-41	0.3054	0.0522	0.138515	RN7SL210P;GPAT2	+	AG	Known	intergenic	SINE/AluYj4	Neuron
chr18_3714749	0.175901	3.65393e-44	3.28262e-41	0.0754	0.2496	0.0940167	DLGAP1	-	AG	Known	intronic	SINE/AluSz	Glia
chr18_57779218	0.491408	4.1548e-44	3.72125e-41	0.3424	0.839	0.268103	ATP8B1	+	AG	Novel	intronic	AluJb:SINE:Alu	Glia
chr13_21519145	-0.251393	4.27366e-44	3.81611e-41	0.351	0.0978	0.137196	MICU2	-	AG	Known	intronic	Alu-SINE	Neuron
chr9_120927399	-0.477042	4.3442e-44	3.86737e-41	0.567	0.0884	0.259529	TRAF1	-	AG	Known	intronic	SINE/MIRb	Neuron
chr12_76076821	-0.477492	4.47053e-44	3.96785e-41	0.6198	0.1336	0.264167	NAP1L1	-	AG	Known	intronic	TcMar-Tigger-DNA	Neuron
chr22_37992083	-0.19721	4.55007e-44	4.02632e-41	0.2596	0.0596	0.107974	POLR2F	+	AG	Known	intronic	SINE/AluJr	Neuron
chr19_40837084	-0.484165	4.61459e-44	4.07119e-41	0.682	0.2008	0.262309	CYP2T1P(dist=25984),CYP2A6(dist=6457)	+	AG	Known	intergenic	Alu-SINE	Neuron
chrX_74260684	-0.200152	4.79884e-44	4.2211e-41	0.2508	0.0494	0.109217	FTX	-	AG	Known	ncRNA_intronic	Alu-SINE	Neuron
chr9_96918001	-0.375866	5.74448e-44	5.03786e-41	0.752	0.3694	0.211241	PTMAP11(dist=7546),NUTM2G(dist=11003)	-	AG	Known	intergenic	Alu-SINE	Neuron
chr10_70013855	-0.453814	5.88723e-44	5.14772e-41	0.7456	0.2912	0.245319	COL13A1(dist=54711),H2AFY2(dist=38991)	-	AG	Known	intergenic	Alu-SINE	Neuron
chr4_158214123	-0.377139	6.17285e-44	5.3815e-41	0.4716	0.0918	0.205427	TMEM144	+	AG	Known	intronic	SINE/AluSx	Neuron
chr15_44088372	-0.335948	6.56013e-44	5.68549e-41	0.4418	0.1044	0.184521	FRMD5	-	AG	Known	intronic	LINE/L1MB8	Neuron
chr9_96512117	-0.33992	6.55881e-44	5.68549e-41	0.4768	0.135	0.184539	CDC14B	-	AG	Known	intronic	SINE/AluJb	Neuron
chr19_14483875	-0.34652	6.70366e-44	5.79284e-41	0.6024	0.253	0.193479	GIPC1	-	AG	Known	intronic	Alu-SINE	Neuron
chr6_163450292	-0.122246	6.86559e-44	5.90765e-41	0.157	0.0334	0.0660652	QKI	+	AG	Known	intronic	SINE/AluSx1	Neuron
chr2_171697747	-0.372581	6.87662e-44	5.90765e-41	0.5	0.1294	0.202122	DYNC1I2	+	AG	Known	intronic	Alu-SINE	Neuron
chr9_98340511	0.168943	7.17987e-44	6.15024e-41	0.134	0.3018	0.0903114	GABBR2	-	AG	Known	intronic	Alu-SINE	Glia
chr10_14177255	0.14709	7.46644e-44	6.37719e-41	0.105	0.251	0.0782382	FRMD4A	-	AG	Known	intronic	Alu-SINE	Glia
chr8_122801708	-0.357312	8.06815e-44	6.8712e-41	0.451	0.0944	0.19218	ZHX2	+	AG	Known	intronic	SINE/AluJb	Neuron
chr7_69985146	-0.459107	8.45521e-44	7.18008e-41	0.5408	0.0772	0.251711	AUTS2	+	AG	Known	intronic	Alu-SINE	Neuron
chr2_77435760	-0.36033	8.49218e-44	7.19075e-41	0.5672	0.2012	0.199227	LRRTM4	-	AG	Known	intronic	hAT-Charlie-DNA	Neuron
chr13_46099940	-0.166837	8.9941e-44	7.59394e-41	0.2216	0.0548	0.0896951	CPB2-AS1	+	AG	Known	ncRNA_intronic	SINE/AluSx	Neuron
chrX_129309780	-0.424287	9.68818e-44	8.15659e-41	0.7932	0.3698	0.230258	ACTRT1;SMARCA1	-	AG	Novel	intergenic	AluSg:SINE:Alu	Neuron
chr10_67070617	0.49892	1.03703e-43	8.70597e-41	0.0906	0.5864	0.271942	CTNNA3,LRRTM3	-	AG	Known	intronic	Alu-SINE	Glia
chr6_163423194	-0.259175	1.07342e-43	8.96043e-41	0.317	0.0566	0.140726	QKI	+	AG	Known	intronic	SINE/AluSx4	Neuron
chr1_8807300	-0.557607	1.07312e-43	8.96043e-41	0.6942	0.1362	0.302316	RERE	-	AG	Known	intronic	SINE/AluJr	Neuron
chr9_120900793	-0.307644	1.08651e-43	9.04413e-41	0.4912	0.1826	0.166847	PHF19;TRAF1	-	AG	Known	intergenic	SINE/AluJr	Neuron
chr6_163423197	-0.299002	1.17185e-43	9.72702e-41	0.3522	0.0536	0.161285	QKI	+	AG	Known	intronic	SINE/AluSx4	Neuron
chr7_70139214	-0.550547	1.23238e-43	1.02007e-40	0.7506	0.2004	0.297733	AUTS2	+	AG	Known	intronic	SINE/AluJb	Neuron
chr7_117790230	-0.489085	1.33488e-43	1.10182e-40	0.5754	0.0814	0.268384	CTTNBP2	-	AG	Known	intronic	MIR-SINE	Neuron
chr10_73542373	-0.302862	1.4085e-43	1.15933e-40	0.4954	0.1932	0.164852	USP54	-	AG	Known	intronic	Alu-SINE	Neuron
chrX_118082064	-0.531819	1.45844e-43	1.1971e-40	0.7266	0.2018	0.28558	KLHL13	-	AG	Known	intronic	L1-LINE	Neuron
chr14_67564603	-0.235194	1.52036e-43	1.24445e-40	0.2874	0.0512	0.127202	PLEKHH1	+	AG	Known	intronic	SINE/AluSx	Neuron
chr4_40859447	-0.292336	1.69383e-43	1.3826e-40	0.425	0.1322	0.159152	APBB2	-	AG	Known	intronic	SINE/AluSz6	Neuron
chr12_82735948	-0.465546	1.71301e-43	1.39055e-40	0.7836	0.3062	0.265727	TMTC2	+	AG	Known	intronic	Alu-SINE	Neuron
chr17_47023792	-0.490779	1.71073e-43	1.39055e-40	0.8016	0.3096	0.266611	AC005670.3	+	AG	Known	ncRNA_intronic	SINE/AluSq2	Neuron
chr20_31556259	-0.353811	1.77097e-43	1.43365e-40	0.4624	0.1052	0.193651	HM13	+	AG	Known	intronic	Alu-SINE	Neuron
chr1_155881822	0.101557	1.79845e-43	1.45191e-40	0.0246	0.1264	0.0542232	SYT11	+	AG	Known	UTR3	SINE/AluSq2	Glia
chr4_47189559	-0.458594	1.82956e-43	1.47299e-40	0.6842	0.2142	0.257743	GABRB1	+	AG	Known	intronic	-	Neuron
chr7_100277960	-0.382108	1.84308e-43	1.47983e-40	0.54	0.1548	0.208882	CASTOR3(dist=5728),SPDYE3(dist=29742)	-	AG	Known	intergenic	Alu-SINE	Neuron
chr7_75566865	-0.281256	1.91726e-43	1.53521e-40	0.3938	0.1102	0.153248	HIP1	-	AG	Known	intronic	SINE/AluSx1	Neuron
chr5_181240894	-0.514132	1.92827e-43	1.53984e-40	0.8558	0.3362	0.282493	RACK1	-	AG	Known	intronic	SINE/AluSp	Neuron
chr19_35137694	-0.265622	2.04428e-43	1.62807e-40	0.4214	0.1588	0.143994	AC020907.5	-	AG	Known	ncRNA_exonic	SINE/AluSz6	Neuron
chr17_36529268	-0.420413	2.17941e-43	1.73101e-40	0.582	0.1564	0.232234	MYO19	-	AG	Known	intronic	Alu-SINE	Neuron
chr9_128228713	0.186719	2.2073e-43	1.74845e-40	0.142	0.328	0.100529	DNM1	+	AG	Known	intronic	Alu-SINE	Glia
chr3_42606775	-0.469796	2.23419e-43	1.765e-40	0.6032	0.1332	0.25502	AC006059.1	+	AG	Known	ncRNA_intronic	SINE/FLAM_C	Neuron
chr12_110070842	-0.185238	2.4421e-43	1.9241e-40	0.2138	0.028	0.100816	C12orf76;IFT81	-	AG	Known	intergenic	SINE/AluSx	Neuron
chr10_67047160	-0.56244	2.61713e-43	2.0565e-40	0.7524	0.1898	0.305104	CTNNA3;LRRTM3	+	AG	Known	intronic	-/-	Neuron
chr1_51458493	-0.236906	2.67009e-43	2.09253e-40	0.339	0.1046	0.126925	EPS15	-	AG	Known	intronic	SINE/AluSx	Neuron
chr3_73054247	-0.421326	2.6967e-43	2.10778e-40	0.493	0.0688	0.231194	PPP4R2	+	AG	Known	intronic	-	Neuron
chr5_53979918	-0.426755	2.83483e-43	2.20989e-40	0.6054	0.1736	0.234134	ARL15	-	AG	Known	intronic	Alu-SINE	Neuron
chr16_46915158	-0.310052	3.18251e-43	2.47437e-40	0.4428	0.1268	0.174712	GPT2	+	AG	Known	intronic	Alu-SINE	Neuron
chr6_110799674	-0.317621	3.21735e-43	2.49488e-40	0.4974	0.1848	0.170732	CDK19	-	AG	Known	intronic	SINE/AluJb	Neuron
chr7_129254059	-0.518148	3.22841e-43	2.49688e-40	0.7716	0.2472	0.28737	AHCYL2	+	AG	Known	intronic	-	Neuron
chr2_172069052	0.597639	3.28973e-43	2.53765e-40	0.0948	0.6934	0.325099	METAP1D	+	AG	Known	intronic	SINE/AluJr4	Glia
chr10_60410929	-0.357417	3.34348e-43	2.57237e-40	0.5492	0.187	0.198539	ANK3	-	AG	Known	intronic	SINE/AluJr	Neuron
chr11_94468621	-0.326513	3.37822e-43	2.5856e-40	0.3954	0.0678	0.177785	MRE11	-	AG	Known	intronic	-	Neuron
chr1_77705247	-0.534139	3.37409e-43	2.5856e-40	0.7816	0.243	0.294614	USP33	-	AG	Known	intronic	Alu-SINE	Neuron
chr15_44166534	-0.333215	3.42535e-43	2.61488e-40	0.7588	0.425	0.185454	FRMD5	-	AG	Known	intronic	Alu-SINE	Neuron
chr19_40318127	-0.453862	3.46766e-43	2.64034e-40	0.646	0.192	0.246017	AKT2(dist=32782),C19orf47(dist=1426)	-	AG	Known	intergenic	Alu-SINE	Neuron
chr12_70228608	-0.464772	3.57797e-43	2.71731e-40	0.6124	0.1496	0.252152	LINC01481	-	AG	Known	ncRNA_intronic	-	Neuron
chr20_4867517	-0.450272	3.79182e-43	2.87232e-40	0.5546	0.102	0.24661	SLC23A2	-	AG	Known	intronic	L2-LINE	Neuron
chr8_17240318	-0.504278	3.87615e-43	2.92867e-40	0.8146	0.3068	0.279376	CNOT7	-	AG	Known	intronic	hAT-Charlie-DNA	Neuron
chr14_50995119	-0.144654	3.99283e-43	3.00912e-40	0.227	0.0804	0.0794381	TRIM9	-	AG	Known	intronic	SINE/FLAM_A	Neuron
chr22_38004824	-0.30458	4.49117e-43	3.36874e-40	0.4976	0.194	0.164791	POLR2F	+	AG	Known	intronic	Alu-SINE	Neuron
chr2_71387592	-0.34681	4.49289e-43	3.36874e-40	0.4816	0.1312	0.192483	ZNF638	+	AG	Known	intronic	Alu-SINE	Neuron
chr9_105409586	-0.135936	4.70247e-43	3.51693e-40	0.2036	0.0672	0.0728832	SLC44A1	+	AG	Known	intronic	SINE/AluJr4	Neuron
chr3_42616790	-0.257376	4.72039e-43	3.5214e-40	0.292	0.036	0.139566	AC006059.1	+	AG	Known	ncRNA_intronic	SINE/AluJr	Neuron
chr10_66985752	-0.406747	4.73772e-43	3.5254e-40	0.4276	0.021	0.220446	CTNNA3;LRRTM3	+	AG	Known	intronic	SINE/AluSc	Neuron
chr20_35273315	-0.486886	4.8172e-43	3.57551e-40	0.8246	0.3372	0.264407	AL121753.1;MMP24	+	AG	Known	intronic	SINE/AluJr	Neuron
chr8_22035890	0.149547	4.89057e-43	3.62085e-40	0.0656	0.217	0.0812112	NPM2	+	AG	Known	intronic	SINE/AluSz	Glia
chr17_44454669	-0.332018	5.34156e-43	3.94484e-40	0.5754	0.2432	0.182077	GPATCH8	-	AG	Known	intronic	Alu-SINE	Neuron
chr4_21618838	0.248614	5.39694e-43	3.97578e-40	0.1326	0.3786	0.133472	KCNIP4	-	AG	Known	intronic	SINE/AluY	Glia
chr8_140692978	-0.53166	5.52729e-43	4.06165e-40	0.8158	0.2774	0.294862	PTK2	-	AG	Known	intronic	-	Neuron
chr22_38019922	-0.232172	5.86266e-43	4.29737e-40	0.3226	0.091	0.125818	POLR2F	+	AG	Known	intronic	SINE/AluSp	Neuron
chr12_109247004	-0.339639	5.96916e-43	4.36458e-40	0.4938	0.1524	0.185928	ACACB	+	AG	Known	intronic	SINE/AluJr	Neuron
chr3_20044275	-0.300731	6.06689e-43	4.42101e-40	0.403	0.1034	0.164088	KAT2B	+	AG	Known	intronic	SINE/AluJo	Neuron
chr12_70215903	-0.525048	6.07634e-43	4.42101e-40	0.6612	0.1354	0.287599	PRANCR	-	AG	Known	ncRNA_intronic	LTR/MLT1A1	Neuron
chr12_70396435	-0.440359	6.20994e-43	4.50709e-40	0.5506	0.109	0.239642	KCNMB4	+	AG	Known	intronic	Alu-SINE	Neuron
chr6_163450305	-0.17651	6.2898e-43	4.55383e-40	0.195	0.0196	0.0946749	QKI	+	AG	Known	intronic	SINE/AluSx1	Neuron
chr17_78423008	-0.580213	6.35875e-43	4.59247e-40	0.7888	0.2074	0.316227	PGS1	+	AG	Known	intronic	SINE/AluSq2	Neuron
chr11_121577650	-0.528496	6.54057e-43	4.71224e-40	0.9156	0.3734	0.296165	SORL1	+	AG	Known	intronic	hAT-Charlie-DNA	Neuron
chr12_51138191	-0.317769	6.59328e-43	4.73862e-40	0.461	0.1364	0.180385	TFCP2	-	AG	Known	intronic	Alu-SINE	Neuron
chr17_38501575	-0.566375	6.78193e-43	4.86235e-40	0.749	0.1798	0.310136	ARHGAP23	+	AG	Known	intronic	Alu-SINE	Neuron
chr6_101924714	-0.480636	6.90445e-43	4.93817e-40	0.8922	0.4134	0.260734	GRIK2	+	AG	Known	exonic	-	Neuron
chr9_41060112	-0.480868	7.17937e-43	5.12237e-40	0.6826	0.2022	0.260641	AL353763.2;AL353763.1	+	AG	Known	intergenic	LTR/MLT1C	Neuron
chr9_109136665	0.220317	7.31986e-43	5.20999e-40	0.107	0.3266	0.119103	FRRS1L(NM_014334:c.*790A>G)	-	AG	Known	UTR3	Alu-SINE	Glia
chr10_66971172	-0.541462	7.93421e-43	5.63366e-40	0.675	0.1292	0.297006	CTNNA3;LRRTM3	+	AG	Known	intronic	SINE/AluSg	Neuron
chr4_68335954	-0.55649	8.48274e-43	6.00865e-40	0.7204	0.1524	0.315468	YTHDC1	-	AG	Known	intronic	-	Neuron
chr15_49649561	-0.383372	9.51271e-43	6.72206e-40	0.5412	0.1554	0.211264	DTWD1(NM_001144955:c.*5983A>G,NM_020234:c.*5983A>G)	+	AG	Known	UTR3	Alu-SINE	Neuron
chr9_111540028	-0.241014	9.78319e-43	6.89666e-40	0.302	0.0604	0.131474	ZNF483	+	AG	Known	intronic	Alu-SINE	Neuron
chr2_182443584	-0.391794	9.92026e-43	6.9766e-40	0.4614	0.0726	0.213534	PDE1A	-	AG	Known	intronic	ERVL-MaLR-LTR	Neuron
chr2_197281143	-0.358115	9.9971e-43	7.01389e-40	0.5064	0.1438	0.196507	ANKRD44-IT1	-	AG	Known	ncRNA_intronic	-/-	Neuron
chr7_37082655	-0.203933	1.06352e-42	7.44383e-40	0.3342	0.1286	0.111808	ELMO1	-	AG	Known	intronic	Alu-SINE	Neuron
chr11_35333209	-0.292726	1.09186e-42	7.62412e-40	0.4024	0.1092	0.159381	SLC1A2	-	AG	Known	intronic	SINE/AluSx	Neuron
chr2_135476751	-0.496336	1.1077e-42	7.71643e-40	0.6814	0.181	0.271692	ZRANB3	-	AG	Known	intronic	SINE/AluJb	Neuron
chr6_99421716	-0.436018	1.17791e-42	8.1862e-40	0.533	0.0948	0.238814	PNISR	-	AG	Known	intronic	ERVL-MaLR-LTR	Neuron
chrX_74133039	-0.31647	1.23036e-42	8.53055e-40	0.4552	0.1344	0.175784	FTX	-	AG	Known	ncRNA_intronic	-/-	Neuron
chr3_197280250	-0.254085	1.27852e-42	8.84369e-40	0.331	0.0784	0.137315	DLG1	-	AG	Known	intronic	LINE/L1MA4	Neuron
chr9_128228436	0.193212	1.28211e-42	8.8477e-40	0.0914	0.2842	0.104239	DNM1	+	AG	Known	intronic	SINE/AluJr	Glia
chr13_110899021	-0.487737	1.3841e-42	9.52924e-40	0.6236	0.1262	0.271228	ANKRD10-IT1	-	AG	Known	ncRNA_intronic	SINE/AluSq2	Neuron
chr18_9198689	-0.501876	1.4366e-42	9.86765e-40	0.7406	0.2348	0.276843	ANKRD12	+	AG	Known	intronic	Alu-SINE	Neuron
chr14_50993480	-0.259703	1.45622e-42	9.97917e-40	0.3642	0.1032	0.14164	TRIM9	-	AG	Known	intronic	Alu-SINE	Neuron
chr11_513803	-0.331102	1.5108e-42	1.03292e-39	0.4316	0.096	0.184236	AC137894.3	+	AG	Known	ncRNA_intronic	SINE/AluSq2	Neuron
chr4_38600383	-0.46235	1.52992e-42	1.04356e-39	0.879	0.414	0.252556	LINC02278(dist=26423),KLF3-AS1(dist=12318)	-	AG	Known	intergenic	-	Neuron
chr18_80039119	-0.224457	1.5714e-42	1.06938e-39	0.2692	0.042	0.123119	RBFA	+	AG	Known	intronic	Alu-SINE	Neuron
chrX_32977610	-0.506288	1.61018e-42	1.09325e-39	0.8568	0.3538	0.276524	DMD	-	AG	Known	intronic	-	Neuron
chr1_66659668	-0.396012	1.63268e-42	1.10598e-39	0.4988	0.1036	0.219284	SGIP1	+	AG	Known	intronic	Alu-SINE	Neuron
chr8_122827912	-0.356626	1.82504e-42	1.23345e-39	0.633	0.2818	0.193352	ZHX2	+	AG	Known	intronic	Alu-SINE	Neuron
chr22_38005359	-0.211926	1.8388e-42	1.2399e-39	0.2742	0.0594	0.116826	POLR2F	+	AG	Known	intronic	SINE/AluSz	Neuron
chr1_92130476	-0.350072	1.8481e-42	1.24333e-39	0.9874	0.6306	0.195957	BTBD8	+	AG	Known	intronic	SINE/AluJo	Neuron
chrX_129816199	-0.376087	1.87414e-42	1.25797e-39	0.4974	0.1242	0.204053	ZDHHC9	-	AG	Known	intronic	DNA/MER8	Neuron
chr2_172069137	0.534388	1.93842e-42	1.29687e-39	0.1744	0.7146	0.294338	METAP1D	+	AG	Known	intronic	SINE/AluJr4	Glia
chr1_62838558	-0.321541	1.94089e-42	1.29687e-39	0.4904	0.1696	0.176275	ATG4C	+	AG	Known	intronic	SINE/AluSq2	Neuron
chr5_58833231	-0.428834	1.99448e-42	1.32967e-39	0.8606	0.43	0.23594	RAB3C	+	AG	Known	intronic	-	Neuron
chr6_148420976	-0.212697	2.06927e-42	1.37641e-39	0.2874	0.0746	0.115553	SASH1	+	AG	Known	intronic	SINE/AluSz6	Neuron
chr11_134102009	-0.491662	2.21446e-42	1.46967e-39	0.6544	0.1584	0.271135	JAM3	+	AG	Known	intronic	Alu-SINE	Neuron
chr15_65105858	-0.438522	2.27103e-42	1.50382e-39	0.6564	0.2098	0.244886	UBAP1L	-	AG	Known	intronic	Alu-SINE	Neuron
chr4_17500080	-0.300672	2.28289e-42	1.50829e-39	0.496	0.1962	0.16333	QDPR	-	AG	Known	intronic	SINE/AluY	Neuron
chr1_43994188	-0.55558	2.36932e-42	1.56189e-39	0.8398	0.287	0.30493	CCDC24;SLC6A9	+	AG	Known	intronic	SINE/AluJb	Neuron
chr3_179371415	-0.39982	2.40731e-42	1.58339e-39	0.7272	0.3334	0.216424	MFN1	+	AG	Known	intronic	Alu-SINE	Neuron
chr3_160822834	-0.405929	2.44726e-42	1.60608e-39	0.4962	0.087	0.225002	PPM1L	+	AG	Known	intronic	L2-LINE	Neuron
chr6_44919990	-0.381839	2.55827e-42	1.67295e-39	0.5786	0.1904	0.2121	SUPT3H	-	AG	Known	intronic	Alu-SINE	Neuron
chrX_77577230	-0.483437	2.5605e-42	1.67295e-39	0.7348	0.2478	0.265842	ATRX	-	AG	Known	intronic	L1-LINE	Neuron
chr12_121331910	-0.307917	2.6743e-42	1.74344e-39	0.4992	0.1842	0.178598	ANAPC5	-	AG	Known	intronic	Alu-SINE	Neuron
chr5_143312455	-0.527078	2.71452e-42	1.76575e-39	0.7492	0.2178	0.289686	NR3C1	-	AG	Known	intronic	-	Neuron
chr13_41012579	-0.2282	2.74126e-42	1.77922e-39	0.3242	0.097	0.124542	ELF1	-	AG	Known	intronic	SINE/AluJr	Neuron
chr1_213090392	-0.442294	3.00713e-42	1.94749e-39	0.6642	0.2192	0.241858	RPS6KC1	+	AG	Known	intronic	L2-LINE	Neuron
chr22_25725828	-0.43608	3.08436e-42	1.99312e-39	0.8456	0.4042	0.243088	GRK3(NM_005160:c.*3378A>G,NM_001362778:c.*3378A>G)	+	AG	Known	UTR3	Alu-SINE	Neuron
chr22_38010134	-0.271008	3.18626e-42	2.05447e-39	0.3218	0.0502	0.147477	POLR2F	+	AG	Known	intronic	SINE/AluJr	Neuron
chr4_113020715	-0.247706	3.19777e-42	2.05739e-39	0.3464	0.0992	0.135409	ANK2	+	AG	Known	intronic	Alu-SINE	Neuron
chr5_15773532	-0.433043	3.27099e-42	2.09991e-39	0.751	0.3194	0.236205	FBXL7	+	AG	Known	intronic	SINE/AluJr	Neuron
chr3_42610123	-0.418495	3.37485e-42	2.16188e-39	0.4814	0.0626	0.228261	AC006059.1	+	AG	Known	ncRNA_intronic	SINE/AluSp	Neuron
chr1_234012862	-0.449733	3.47128e-42	2.21882e-39	0.7974	0.3426	0.248055	SLC35F3	+	AG	Known	intronic	L1-LINE	Neuron
chr18_685139	-0.31255	3.5477e-42	2.26277e-39	0.5136	0.1998	0.170744	ENOSF1	-	AG	Known	intronic	SINE/AluJr	Neuron
chr19_40827889	-0.318632	3.63669e-42	2.31451e-39	0.7428	0.4264	0.175686	CYP2T1P(dist=16789),CYP2A6(dist=15652)	+	AG	Known	intergenic	Alu-SINE	Neuron
chr2_144197997	-0.464694	3.92503e-42	2.49264e-39	0.7054	0.2396	0.25555	GTDC1	-	AG	Known	intronic	Alu-SINE	Neuron
chr7_111485343	-0.50025	4.01834e-42	2.54641e-39	0.7154	0.2118	0.274313	IMMP2L	-	AG	Known	intronic	Alu-SINE	Neuron
chr15_67752488	-0.558391	4.07804e-42	2.5787e-39	0.8536	0.2944	0.304216	MAP2K5	+	AG	Known	intronic	SINE/AluSg4	Neuron
chr6_57871431	-0.326164	4.15013e-42	2.61866e-39	0.4544	0.1272	0.178431	AL021368.3;AL021368.5	-	AG	Known	intergenic	-/-	Neuron
chr1_155881854	0.124563	4.31469e-42	2.71668e-39	0.0412	0.1662	0.0675645	SYT11(NM_152280:c.*346A>G)	+	AG	Known	UTR3	Alu-SINE	Glia
chr3_107243802	-0.38326	4.32607e-42	2.71803e-39	0.6256	0.2402	0.21632	DUBR	+	AG	Known	ncRNA_intronic	Alu-SINE	Neuron
chr8_13011054	-0.303679	4.34722e-42	2.72551e-39	0.9102	0.6068	0.16473	TRMT9B	+	AG	Known	intronic	AluSx1:SINE:Alu	Neuron
chr15_101425559	-0.218014	4.38344e-42	2.74238e-39	0.2816	0.0634	0.118	PCSK6	-	AG	Known	intronic	L1-LINE	Neuron
chr18_9199174	-0.326622	4.39667e-42	2.74484e-39	0.4024	0.0758	0.178637	ANKRD12	+	AG	Known	intronic	SINE/AluJb	Neuron
chr12_9061399	-0.465795	4.72578e-42	2.94406e-39	0.6258	0.1564	0.255923	LINC00612	+	AG	Known	ncRNA_intronic	SINE/AluJr	Neuron
chr17_30783523	-0.295012	5.09301e-42	3.15948e-39	0.4962	0.199	0.16589	SUZ12P1	+	AG	Known	ncRNA_intronic	Alu-SINE	Neuron
chr12_57405582	-0.466506	5.13066e-42	3.17615e-39	0.7314	0.2584	0.259644	R3HDM2	-	AG	Known	intronic	Alu-SINE	Neuron
chr10_38049680	-0.471208	5.17483e-42	3.19677e-39	0.6198	0.1436	0.262448	ZNF33A	+	AG	Known	intronic	L1-LINE	Neuron
chr10_117008994	-0.24769	5.52611e-42	3.40664e-39	0.3298	0.0834	0.134677	SHTN1	+	AG	Known	intronic	SINE/AluSp	Neuron
chr17_38539336	-0.361995	5.95769e-42	3.66503e-39	0.6542	0.2858	0.203728	SRCIN1	-	AG	Known	intronic	Alu-SINE	Neuron
chr5_34196384	-0.235042	6.06799e-42	3.7251e-39	0.3274	0.0944	0.127336	AC139792.1;AC138409.3	-	AG	Known	intergenic	SINE/AluSz6	Neuron
chrX_74265972	-0.226262	6.30014e-42	3.85958e-39	0.508	0.2826	0.124499	FTX	-	AG	Known	ncRNA_intronic	SINE/AluJb	Neuron
chr6_10884428	-0.461601	6.34822e-42	3.88096e-39	0.8406	0.3828	0.250479	AL024498.2	+	AG	Known	intronic	SINE/AluJb	Neuron
chr2_77353307	-0.44347	6.58987e-42	4.01205e-39	0.8036	0.3524	0.249233	LRRTM4	-	AG	Known	intronic	ERV1-LTR	Neuron
chr9_116903521	-0.506948	6.5791e-42	4.01205e-39	0.818	0.3048	0.283267	ASTN2	-	AG	Known	intronic	-	Neuron
chr2_141355936	-0.418424	6.82986e-42	4.14958e-39	0.6106	0.192	0.229838	LRP1B	-	AG	Known	intronic	ERVL-MaLR-LTR	Neuron
chr8_66803804	-0.324063	6.97184e-42	4.22713e-39	0.4158	0.093	0.175731	C8orf44-SGK3;SGK3	+	AG	Known	intronic	SINE/AluJb	Neuron
chr12_100957114	-0.460455	7.99212e-42	4.83579e-39	0.5698	0.1022	0.257878	ANO4	+	AG	Known	intronic	ERVL-MaLR-LTR	Neuron
chr7_111485454	-0.424042	8.26178e-42	4.98871e-39	0.7568	0.3288	0.236929	IMMP2L	-	AG	Known	intronic	SINE/AluY	Neuron
chr2_94740731	-0.532881	9.13839e-42	5.50675e-39	0.8628	0.34	0.293175	NONE(dist=NONE),FAM95A(dist=14595)	+	AG	Known	intergenic	-	Neuron
chr20_41112647	-0.297912	9.33702e-42	5.61496e-39	0.4524	0.1538	0.162417	PLCG1-AS1	+	AG	Known	ncRNA_intronic	SINE/AluSz6	Neuron
chr4_21632311	0.228946	9.36725e-42	5.62166e-39	0.1396	0.3672	0.124294	KCNIP4	-	AG	Known	intronic	Alu-SINE	Glia
chr9_109645170	-0.182238	1.03729e-41	6.21256e-39	0.2544	0.0736	0.0988316	PALM2-AKAP2	+	AG	Known	intronic	ERVL-MaLR-LTR	Neuron
chr22_38021731	-0.413494	1.07761e-41	6.44092e-39	0.671	0.2566	0.22696	POLR2F	+	AG	Known	intronic	Alu-SINE	Neuron
chr6_75622131	-0.500647	1.12637e-41	6.71877e-39	0.7266	0.2256	0.27327	SENP6	+	AG	Known	intronic	-	Neuron
chr10_22570060	-0.464675	1.13509e-41	6.75707e-39	0.7116	0.2382	0.260836	PIP4K2A	-	AG	Known	intronic	L2-LINE	Neuron
chr18_9199232	-0.41195	1.18696e-41	7.05161e-39	0.6094	0.193	0.231239	ANKRD12	+	AG	Known	intronic	Alu-SINE	Neuron
chr17_28608422	-0.490243	1.20425e-41	7.13993e-39	0.7382	0.2454	0.269074	SPAG5-AS1	-	AG	Known	ncRNA_intronic	Alu-SINE	Neuron
chr15_25358116	-0.364052	1.24271e-41	7.35318e-39	0.6112	0.246	0.201745	SNHG14	+	AG	Known	ncRNA_intronic	SINE/AluJb	Neuron
chr2_24596164	-0.485239	1.28465e-41	7.58612e-39	0.6962	0.2138	0.264917	NCOA1	+	AG	Known	intronic	-/-	Neuron
chr11_6492809	-0.408486	1.38875e-41	8.18443e-39	0.6622	0.2534	0.227945	TIMM10B(dist=8128),DNHD1(dist=4471)	+	AG	Known	intergenic	Alu-SINE	Neuron
chr4_157336984	-0.490815	1.4683e-41	8.63599e-39	0.9474	0.4612	0.269685	GRIA2	+	AG	Known	intronic	-	Neuron
chr6_163502238	-0.244075	1.55434e-41	9.12382e-39	0.3194	0.0768	0.131738	QKI	+	AG	Known	intronic	SINE/AluJb	Neuron
chr22_38020091	-0.366618	1.61405e-41	9.45547e-39	0.6196	0.2486	0.206877	POLR2F	+	AG	Known	intronic	Alu-SINE	Neuron
chr3_117397493	-0.467221	1.7906e-41	1.04689e-38	0.7362	0.265	0.259649	LINC00901(dist=465255),LINC02024(dist=281200)	-	AG	Known	intergenic	-	Neuron
chr5_66031757	-0.352599	1.82816e-41	1.06674e-38	0.4722	0.1154	0.199883	ERBIN	+	AG	Known	intronic	SINE/AluJr4	Neuron
chr21_33360309	-0.371139	1.95339e-41	1.13756e-38	0.503	0.1284	0.206614	IFNAR1(dist=445)	+	AG	Known	downstream	Alu-SINE	Neuron
chr4_21176748	-0.313467	1.98656e-41	1.15459e-38	0.5622	0.2464	0.173329	KCNIP4	-	AG	Known	intronic	Alu-SINE	Neuron
chr21_42911184	-0.386585	2.0563e-41	1.19277e-38	0.487	0.0984	0.212683	NDUFV3	+	AG	Known	UTR3	SINE/AluSz	Neuron
chr12_110060114	-0.346336	2.06165e-41	1.19352e-38	0.481	0.1388	0.18721	C12orf76	-	AG	Known	intronic	Alu-SINE	Neuron
chr7_30566478	-0.319071	2.07758e-41	1.20039e-38	0.8616	0.5366	0.178824	GARS1-DT	-	AG	Known	ncRNA_exonic	SINE/AluSx1	Neuron
chr16_5012788	-0.312532	2.11788e-41	1.22128e-38	0.4092	0.1	0.173598	SEC14L5	+	AG	Known	intronic	Alu-SINE	Neuron
chr17_35045032	-0.200129	2.15539e-41	1.24048e-38	0.3196	0.1186	0.109776	AC004223.3;RFFL	-	AG	Known	intronic	SINE/AluJb	Neuron
chr1_51452403	-0.32125	2.17918e-41	1.25173e-38	0.5636	0.241	0.177564	EPS15	-	AG	Known	intronic	Alu-SINE	Neuron
chr16_22285585	-0.227056	2.25292e-41	1.29157e-38	0.298	0.071	0.123831	EEF2K(NM_013302:c.*1589A>G)	+	AG	Known	UTR3	Alu-SINE	Neuron
chr10_96136579	-0.357727	2.27464e-41	1.30149e-38	0.4374	0.0726	0.200114	ZNF518A	+	AG	Known	intronic	Alu-SINE	Neuron
chr8_104104755	0.158815	2.32402e-41	1.32716e-38	0.078	0.2378	0.08674	RIMS2	+	AG	Known	intronic	SINE/AluJb	Glia
chr12_121331899	-0.278005	2.35363e-41	1.34147e-38	0.4166	0.1334	0.159681	ANAPC5	-	AG	Known	intronic	Alu-SINE	Neuron
chr3_56661252	-0.38945	2.3836e-41	1.35593e-38	0.5076	0.1164	0.214707	TASOR	-	AG	Known	intronic	Alu-SINE	Neuron
chr16_8852367	-0.431988	2.41526e-41	1.3713e-38	0.7108	0.278	0.237165	AC022167.2	+	AG	Known	ncRNA_intronic	SINE/AluJo	Neuron
chr7_86917078	-0.462796	2.42169e-41	1.3723e-38	0.5774	0.12	0.251503	KIAA1324L	-	AG	Known	intronic	SINE/AluJo	Neuron
chr8_74405044	-0.295079	2.45458e-41	1.38827e-38	0.4872	0.1874	0.166642	GDAP1	+	AG	Known	intronic	ERVL-MaLR-LTR	Neuron
chr1_66280896	-0.469296	2.54579e-41	1.4371e-38	0.5632	0.091	0.257385	PDE4B	+	AG	Known	intronic	-	Neuron
chr5_95901666	-0.554273	2.69232e-41	1.51691e-38	0.6812	0.1212	0.308814	ELL2	-	AG	Known	intronic	TcMar-Tigger-DNA	Neuron
chrX_129303760	0.228411	2.78718e-41	1.56736e-38	0.136	0.3624	0.123899	ACTRT1(dist=1251355),SMARCA1(dist=142746)	-	AG	Known	intergenic	ERVL-MaLR-LTR	Glia
chr19_17177617	-0.446989	2.79331e-41	1.56782e-38	0.6586	0.2062	0.249177	MYO9B	+	AG	Known	intronic	Alu-SINE	Neuron
chr12_121332372	-0.348386	2.86299e-41	1.60387e-38	0.4744	0.1198	0.197009	ANAPC5	-	AG	Known	intronic	-/-	Neuron
chr4_38600372	-0.401405	3.02644e-41	1.69221e-38	0.624	0.22	0.222229	LINC02278(dist=26412),KLF3-AS1(dist=12329)	-	AG	Known	intergenic	-	Neuron
chrX_74237171	-0.397612	3.19017e-41	1.78039e-38	0.4876	0.0906	0.218725	FTX	-	AG	Known	ncRNA_intronic	Alu-SINE	Neuron
chr15_69174530	-0.500908	3.498e-41	1.94849e-38	0.6706	0.158	0.284897	GLCE	+	AG	Known	intronic	Alu-SINE	Neuron
chr1_32841960	-0.293526	3.54944e-41	1.97342e-38	0.4148	0.1212	0.161302	S100PBP	+	AG	Known	intronic	SINE/AluJb	Neuron
chr20_45895824	-0.454086	3.57033e-41	1.98129e-38	0.641	0.1824	0.252727	CTSA	+	AG	Known	intronic	SINE/AluJr	Neuron
chr19_17178369	-0.332519	3.69451e-41	2.04635e-38	0.5452	0.2116	0.184636	MYO9B	+	AG	Known	intronic	Alu-SINE	Neuron
chr1_66280910	-0.357678	3.8104e-41	2.10658e-38	0.4478	0.0882	0.196721	PDE4B	+	AG	Known	intronic	-/-	Neuron
chr19_30581855	-0.45013	4.02145e-41	2.2191e-38	0.5326	0.0786	0.248089	ZNF536	+	AG	Known	intronic	Alu-SINE	Neuron
chr19_11460895	-0.307167	4.04034e-41	2.22535e-38	0.3552	0.0466	0.16951	ELAVL3	-	AG	Known	intronic	Alu-SINE	Neuron
chr2_201164118	-0.23912	4.32171e-41	2.37589e-38	0.3262	0.0858	0.130863	CFLAR	+	AG	Known	UTR3	SINE/AluSx1	Neuron
chr1_92144700	-0.283601	4.40143e-41	2.4152e-38	0.3642	0.08	0.156058	BTBD8	+	AG	Known	intronic	Alu-SINE	Neuron
chr12_112248623	-0.395689	4.41629e-41	2.41885e-38	0.4764	0.0746	0.222267	HECTD4	-	AG	Known	intronic	Alu-SINE	Neuron
chr8_130167533	-0.480487	4.4257e-41	2.41951e-38	0.6312	0.1472	0.265808	ASAP1	-	AG	Known	intronic	-	Neuron
chr15_25357418	-0.432196	4.53445e-41	2.47438e-38	0.7666	0.3342	0.235933	SNHG14	+	AG	Known	ncRNA_intronic	SINE/AluSc	Neuron
chr2_87026253	-0.219475	4.60305e-41	2.50717e-38	0.319	0.0956	0.123672	PLGLB1;AC125232.1	-	AG	Known	intergenic	SINE/AluJb	Neuron
chr10_35282168	-0.286217	4.71912e-41	2.56564e-38	0.3804	0.0938	0.157386	CCNY	-	AG	Known	intronic	SINE/AluJr	Neuron
chr19_13080592	-0.48345	4.74027e-41	2.57239e-38	0.8116	0.3316	0.263626	NFIX	+	AG	Known	intronic	SINE/AluJo	Neuron
chr8_138448436	-0.392366	4.95198e-41	2.68234e-38	0.9036	0.5112	0.2154	FAM135B	-	AG	Known	intronic	ERVL-LTR	Neuron
chr6_75638959	-0.168906	5.20877e-41	2.81626e-38	0.2064	0.0364	0.0938408	SENP6	+	AG	Known	intronic	Alu-SINE	Neuron
chr9_33308321	-0.39385	5.33637e-41	2.87997e-38	0.6766	0.2766	0.219072	NFX1	+	AG	Known	intronic	Alu-SINE	Neuron
chr7_66383546	-0.554312	5.43812e-41	2.92952e-38	0.8898	0.343	0.30455	LINC00174	+	AG	Known	ncRNA_intronic	SINE/AluJr4	Neuron
chr8_129957122	-0.267688	5.50899e-41	2.96228e-38	0.3546	0.0828	0.150485	FAM49B	-	AG	Known	intronic	Alu-SINE	Neuron
chr9_124677531	0.370102	5.54952e-41	2.97863e-38	0.3408	0.7104	0.203278	MIR181A2HG	+	AG	Known	ncRNA_intronic	Alu-SINE	Glia
chr15_67752590	-0.421703	5.73327e-41	3.06609e-38	0.668	0.2396	0.235993	MAP2K5	+	AG	Known	intronic	SINE/AluSg4	Neuron
chr15_25561414	-0.456222	5.72945e-41	3.06609e-38	0.6654	0.2086	0.250218	LINC02250	+	AG	Known	ncRNA_intronic	SINE/AluSg	Neuron
chr22_38012221	-0.205398	5.79386e-41	3.09288e-38	0.328	0.1202	0.113049	POLR2F	+	AG	Known	intronic	SINE/AluSz6	Neuron
chr10_73512268	-0.125636	5.81311e-41	3.09755e-38	0.1602	0.034	0.0684355	USP54	-	AG	Known	intronic	SINE/AluJb	Neuron
chr3_85347112	-0.28091	6.52476e-41	3.47048e-38	0.4044	0.1222	0.155265	CADM2	+	AG	Known	intronic	SINE/AluSz	Neuron
chr10_22668048	-0.187649	6.81879e-41	3.62033e-38	0.2368	0.0512	0.102069	PIP4K2A	-	AG	Known	intronic	SINE/AluSg	Neuron
chr5_146978841	-0.184308	7.18283e-41	3.80676e-38	0.246	0.0608	0.101357	PPP2R2B	-	AG	Known	intronic	LINE/L1PA7	Neuron
chr14_73286135	-0.596737	7.27504e-41	3.84871e-38	0.7544	0.159	0.327596	NUMB	-	AG	Known	intronic	SINE/AluJr4	Neuron
chr1_21749695	-0.442613	7.34427e-41	3.87837e-38	0.5958	0.152	0.246797	USP48	-	AG	Known	intronic	Alu-SINE	Neuron
chr10_22668092	-0.189037	7.3958e-41	3.89859e-38	0.2958	0.1072	0.103038	PIP4K2A	-	AG	Known	intronic	Alu-SINE	Neuron
chr7_79196906	-0.410018	7.49654e-41	3.94464e-38	0.7244	0.3124	0.228162	MAGI2	-	AG	Known	intronic	SINE/AluJb	Neuron
chr8_141143680	-0.278833	7.60792e-41	3.97486e-38	0.3172	0.0342	0.156394	DENND3	+	AG	Known	intronic	Alu-SINE	Neuron
chr12_110051538	-0.329636	7.60031e-41	3.97486e-38	0.468	0.1356	0.182477	C12orf76	-	AG	Known	intronic	SINE/AluSg	Neuron
chr19_17178348	-0.376496	7.59014e-41	3.97486e-38	0.5324	0.1528	0.20877	MYO9B	+	AG	Known	intronic	Alu-SINE	Neuron
chr3_42606779	-0.529553	7.57644e-41	3.97486e-38	0.7308	0.2078	0.289186	AC006059.1	+	AG	Known	ncRNA_intronic	SINE/FLAM_C	Neuron
chr21_29579766	-0.478645	7.70599e-41	4.01897e-38	0.8356	0.3488	0.266911	GRIK1	-	AG	Known	intronic	-	Neuron
chr17_82628482	-0.513661	7.87444e-41	4.09957e-38	0.7424	0.2338	0.279522	WDR45B	-	AG	Known	intronic	Alu-SINE	Neuron
chr1_155882003	0.107436	8.09656e-41	4.20777e-38	0.0194	0.128	0.0588725	SYT11	+	AG	Known	UTR3	SINE/AluSq2	Glia
chr2_113709950	-0.334046	8.21293e-41	4.26073e-38	0.4614	0.1238	0.186302	SLC35F5	-	AG	Known	UTR3	SINE/AluJo	Neuron
chr14_33031672	-0.195916	8.23929e-41	4.26689e-38	0.2734	0.0786	0.106126	NPAS3	+	AG	Known	intronic	SINE/AluJb	Neuron
chr1_150632095	-0.296909	9.13258e-41	4.72121e-38	0.4142	0.1132	0.167064	ENSA;GOLPH3L	+	AG	Known	intergenic	SINE/FRAM	Neuron
chr1_211433760	-0.324353	9.27963e-41	4.78882e-38	0.4534	0.1292	0.178	LINC00467	+	AG	Known	ncRNA_exonic	SINE/AluJb	Neuron
chr5_15713196	-0.228483	9.38788e-41	4.83622e-38	0.3756	0.1474	0.124311	FBXL7	+	AG	Known	intronic	ERVL-MaLR-LTR	Neuron
chr6_134221813	-0.277479	9.77211e-41	5.02537e-38	0.432	0.1524	0.153021	SGK1	-	AG	Known	intronic	SINE/AluSz	Neuron
chr15_43722561	-0.418359	9.83653e-41	5.04969e-38	0.7538	0.3346	0.231875	RNU6-353P;RNU6-354P	-	AG	Known	intergenic	SINE/AluSc5	Neuron
chr2_37100932	-0.450997	1.03955e-40	5.32734e-38	0.858	0.4012	0.252994	EIF2AK2	-	AG	Known	UTR3	-/-	Neuron
chr16_78873723	-0.441493	1.04272e-40	5.33434e-38	0.5542	0.1136	0.240928	WWOX	+	AG	Known	intronic	Alu-SINE	Neuron
chr11_93734920	-0.35912	1.04837e-40	5.35393e-38	0.6896	0.3192	0.209301	SNORA40,TAF1D(dist=190)	-	AG	Known	downstream	Alu-SINE	Neuron
chr4_92760171	-0.514928	1.05036e-40	5.35483e-38	0.828	0.3094	0.283512	GRID2	+	AG	Known	intronic	SINE/AluSg	Neuron
chr8_140771918	-0.419423	1.08668e-40	5.53044e-38	0.5778	0.1504	0.237636	PTK2	-	AG	Known	intronic	SINE/AluSq2	Neuron
chr1_111436576	-0.369742	1.1365e-40	5.77398e-38	0.5156	0.1444	0.205657	OVGP1(dist=8841),WDR77(dist=3314)	-	AG	Known	intergenic	Alu-SINE	Neuron
chr14_102220908	-0.450901	1.13994e-40	5.7815e-38	0.6112	0.1552	0.252118	WDR20	-	AG	Known	intronic	SINE/AluJb	Neuron
chr2_77455008	-0.299074	1.15836e-40	5.86482e-38	0.5142	0.2124	0.166467	LRRTM4	-	AG	Known	intronic	AluSz:SINE:Alu	Neuron
chr16_24742802	-0.309821	1.16816e-40	5.90429e-38	0.4742	0.1596	0.175013	TNRC6A	+	AG	Known	intronic	Alu-SINE	Neuron
chr7_88188904	-0.502874	1.20714e-40	6.09088e-38	0.8058	0.302	0.275406	ADAM22	+	AG	Known	intronic	Alu-SINE	Neuron
chr12_8228437	-0.489685	1.21625e-40	6.12634e-38	0.5906	0.0908	0.277238	FAM90A1(dist=819)	+	AG	Known	upstream	Alu-SINE	Neuron
chr2_197936030	-0.442878	1.24555e-40	6.26321e-38	0.7314	0.286	0.244758	PLCL1	+	AG	Known	intronic	L1-LINE	Neuron
chrX_74208955	-0.38077	1.26677e-40	6.35905e-38	0.7176	0.3318	0.212396	FTX	-	AG	Known	ncRNA_intronic	SINE/AluSx	Neuron
chrX_129819765	-0.390335	1.33852e-40	6.70351e-38	0.454	0.0684	0.211671	ZDHHC9	-	AG	Known	intronic	SINE/AluSz6	Neuron
chr16_88528828	-0.510875	1.33993e-40	6.70351e-38	0.647	0.128	0.289843	LOC100128882	-	AG	Known	ncRNA_intronic	Alu-SINE	Neuron
chr8_140775538	-0.478335	1.37428e-40	6.8637e-38	0.6354	0.1456	0.273009	PTK2	-	AG	Known	intronic	Alu-SINE	Neuron
chr12_62517573	-0.442075	1.4357e-40	7.15832e-38	0.5728	0.1332	0.244092	MON2	+	AG	Known	intronic	ERVL-MaLR-LTR	Neuron
chr3_133747023	-0.261579	1.45365e-40	7.23558e-38	0.3892	0.1242	0.145949	TF	+	AG	Known	intronic	-/-	Neuron
chr13_36846037	-0.47162	1.45719e-40	7.24096e-38	0.7036	0.2348	0.259201	SMAD9(NM_001127217:c.*2639T>C,NM_005905:c.*2639T>C)	+	AG	Known	UTR3	Alu-SINE	Neuron
chr9_109716440	-0.295351	1.47308e-40	7.29908e-38	0.4904	0.194	0.163717	PALM2-AKAP2	+	AG	Known	intronic	hAT-DNA	Neuron
chr2_53996084	-0.381577	1.47384e-40	7.29908e-38	0.5016	0.117	0.211279	ACYP2	+	AG	Known	intronic	SINE/AluSq	Neuron
chr1_234012848	-0.438866	1.50131e-40	7.42266e-38	0.841	0.3962	0.246011	SLC35F3	+	AG	Known	intronic	L1-LINE	Neuron
chr4_21691765	0.224403	1.51729e-40	7.48907e-38	0.1118	0.3336	0.121455	KCNIP4	-	AG	Known	intronic	SINE/AluSx3	Glia
chr3_125353817	-0.506257	1.55148e-40	7.64506e-38	0.7948	0.2848	0.279212	ZNF148	-	AG	Known	intronic	SINE/FLAM_C	Neuron
chr14_79175254	-0.378447	1.60146e-40	7.87814e-38	0.4622	0.0822	0.210888	NRXN3	+	AG	Known	intronic	Alu-SINE	Neuron
chr4_55411041	-0.453387	1.65454e-40	8.12571e-38	0.5394	0.0842	0.250802	TMEM165	+	AG	Known	intronic	SINE/AluSz	Neuron
chr11_13703331	-0.39889	1.69314e-40	8.30144e-38	0.5914	0.1872	0.226708	FAR1	+	AG	Known	intronic	Alu-SINE	Neuron
chr11_3812412	-0.324741	1.7134e-40	8.38682e-38	0.5182	0.194	0.178076	PGAP2	+	AG	Known	intronic	Alu-SINE	Neuron
chr1_155881991	0.095266	1.76564e-40	8.62818e-38	0.014	0.1094	0.05111	SYT11	+	AG	Known	UTR3	SINE/AluSq2	Glia
chr15_85096348	-0.435958	1.87919e-40	9.16789e-38	0.5732	0.1388	0.240366	PDE8A	+	AG	Known	intronic	SINE/AluJb	Neuron
chr2_63179564	-0.487623	1.88746e-40	9.193e-38	0.6954	0.2028	0.273212	AC009501.3	-	AG	Known	ncRNA_intronic	LTR/MSTA	Neuron
chr19_44237569	-0.329794	1.922e-40	9.34578e-38	0.4122	0.0812	0.183066	ZNF227(dist=301)	+	AG	Known	downstream	Alu-SINE	Neuron
chr14_50995079	-0.136762	2.02624e-40	9.83639e-38	0.2608	0.1236	0.0751508	TRIM9	-	AG	Known	intronic	Alu-SINE	Neuron
chr16_48354456	-0.189025	2.03335e-40	9.85467e-38	0.2252	0.0368	0.102568	LONP2	+	AG	Known	UTR3	SINE/AluSz	Neuron
chr3_183292311	-0.431985	2.05048e-40	9.92139e-38	0.7004	0.2664	0.238688	MCF2L2	-	AG	Known	intronic	Alu-SINE	Neuron
chr14_49584074	-0.487009	2.07503e-40	1.00237e-37	0.6714	0.1808	0.270323	RPS29	-	AG	Known	intronic	Alu-SINE	Neuron
chr1_32367939	-0.459053	2.15459e-40	1.0391e-37	0.5902	0.1254	0.258908	BSDC1(NM_001300958:c.*394A>G)	-	AG	Known	UTR3	-	Neuron
chr10_15231399	-0.489561	2.15849e-40	1.03928e-37	0.6838	0.1966	0.269136	FAM171A1	-	AG	Known	intronic	Alu-SINE	Neuron
chr22_50709013	-0.223064	2.32821e-40	1.11917e-37	0.3148	0.0944	0.121034	SHANK3	+	AG	Known	intronic	Alu-SINE	Neuron
chr4_153240108	-0.35338	2.34702e-40	1.12454e-37	0.4882	0.1364	0.194624	TRIM2	+	AG	Known	intronic	Alu-SINE	Neuron
chr10_73378019	-0.353734	2.34474e-40	1.12454e-37	0.7408	0.3828	0.200032	ANXA7	-	AG	Known	intronic	Alu-SINE	Neuron
chr13_77714383	-0.40969	2.35675e-40	1.12737e-37	0.5398	0.124	0.229363	SLAIN1	+	AG	Known	intronic	SINE/AluJr	Neuron
chr12_12504364	-0.310122	2.51049e-40	1.19897e-37	0.4102	0.1014	0.169564	DUSP16	-	AG	Known	intronic	SINE/AluJb	Neuron
chr11_73054887	-0.504401	2.64146e-40	1.25948e-37	0.67	0.1684	0.276046	FCHSD2	-	AG	Known	intronic	SINE/AluJr	Neuron
chr6_36888412	-0.420253	2.85589e-40	1.35952e-37	0.6044	0.184	0.231609	C6orf89	+	AG	Known	intronic	Alu-SINE	Neuron
chr9_64452674	-0.447268	2.86581e-40	1.36204e-37	0.8114	0.3616	0.249267	ANKRD20A4P;RNU6-1293P	+	AG	Known	intergenic	LTR/THE1D-int	Neuron
chr13_19678878	-0.38345	2.89545e-40	1.37391e-37	0.928	0.5418	0.212961	PSPC1	-	AG	Known	intronic	Alu-SINE	Neuron
chr17_78203335	-0.304731	2.94688e-40	1.39607e-37	0.4276	0.122	0.168837	AFMID	+	AG	Known	intronic	SINE/AluSz	Neuron
chr3_170286920	-0.476297	3.32461e-40	1.57249e-37	0.6854	0.2036	0.266107	PRKCI	+	AG	Known	intronic	-	Neuron
chr7_14367525	0.25193	3.38844e-40	1.60011e-37	0.245	0.4934	0.137044	DGKB	-	AG	Known	intronic	ERVL-MaLR-LTR	Glia
chr6_163423149	-0.234967	3.4067e-40	1.60616e-37	0.3222	0.0882	0.128931	QKI	+	AG	Known	intronic	SINE/AluSx4	Neuron
chrX_53150626	-0.415856	3.48579e-40	1.64082e-37	0.5442	0.1204	0.233977	KANTR(dist=2618),KDM5C(dist=25651)	+	AG	Known	intergenic	Alu-SINE	Neuron
chr7_91802273	-0.465353	3.54997e-40	1.66837e-37	0.5764	0.1048	0.260887	FZD1(dist=530946),MTERF1(dist=68670)	-	AG	Known	intergenic	L1-LINE	Neuron
chr21_21192173	-0.206726	3.61552e-40	1.69647e-37	0.3102	0.103	0.115909	NCAM2	+	AG	Known	intronic	Alu-SINE	Neuron
chr11_119007734	-0.268635	3.70112e-40	1.73387e-37	0.5318	0.2566	0.157379	CCDC84	+	AG	Known	intronic	Alu-SINE	Neuron
chr12_68843276	-0.222628	3.76289e-40	1.76001e-37	0.308	0.0834	0.12491	MDM2	+	AG	Known	UTR3	-/-	Neuron
chrX_129303761	0.208873	3.81305e-40	1.78064e-37	0.1244	0.3306	0.113693	ACTRT1(dist=1251356),SMARCA1(dist=142745)	-	AG	Known	intergenic	ERVL-MaLR-LTR	Glia
chr2_85047845	-0.543967	3.91348e-40	1.82465e-37	0.6624	0.1144	0.304842	KCMF1	+	AG	Known	intronic	hAT-Charlie-DNA	Neuron
chr17_3823057	-0.439822	4.21063e-40	1.9601e-37	0.5462	0.109	0.242496	NCBP3	-	AG	Known	intronic	SINE/AluSc	Neuron
chr4_21199176	-0.352435	4.2356e-40	1.96861e-37	0.5904	0.24	0.196764	KCNIP4	-	AG	Known	intronic	L1-LINE	Neuron
chr9_77348037	-0.375324	4.32831e-40	2.00853e-37	0.6202	0.2462	0.209139	VPS13A	+	AG	Known	intronic	L1-LINE	Neuron
chr2_171699239	-0.452367	4.3357e-40	2.0088e-37	0.711	0.2508	0.253931	DYNC1I2	+	AG	Known	intronic	Alu-SINE	Neuron
chr8_140750993	-0.468328	4.49726e-40	2.08038e-37	0.738	0.2646	0.265899	PTK2	-	AG	Known	intronic	Alu-SINE	Neuron
chr19_21407441	-0.553519	4.61038e-40	2.12937e-37	0.7134	0.1584	0.307854	ZNF493	+	AG	Known	intronic	Alu-SINE	Neuron
chr9_38549400	-0.366233	4.77188e-40	2.19707e-37	0.6744	0.2924	0.222426	FAM95C(dist=4028),ANKRD18A(dist=21964)	-	AG	Known	intergenic	ERVL-MaLR-LTR	Neuron
chr1_204994704	-0.52441	4.77122e-40	2.19707e-37	0.7574	0.2188	0.305904	NFASC	+	AG	Known	intronic	Alu-SINE	Neuron
chr1_23299057	-0.47282	4.8268e-40	2.21889e-37	0.7252	0.25	0.262556	AL109936.8	-	AG	Known	ncRNA_intronic	SINE/AluJb	Neuron
chr17_19863591	-0.442736	4.92119e-40	2.25876e-37	0.5628	0.1118	0.25076	ULK2	-	AG	Known	intronic	Alu-SINE	Neuron
chr6_37891514	-0.450836	4.96746e-40	2.27645e-37	0.8872	0.435	0.250264	ZFAND3	+	AG	Known	intronic	Alu-SINE	Neuron
chr15_45141010	-0.499209	5.10409e-40	2.33543e-37	0.9002	0.4002	0.275747	DUOX1	-	AG	Known	exonic	-/-	Neuron
chr12_82703135	-0.157627	5.24531e-40	2.39632e-37	0.212	0.0564	0.0857195	TMTC2	+	AG	Known	intronic	SINE/AluJr4	Neuron
chr19_46313376	-0.162577	5.89943e-40	2.69099e-37	0.2504	0.0874	0.0890794	HIF3A	+	AG	Known	intronic	SINE/FLAM_C	Neuron
chr2_101845542	-0.360195	6.2763e-40	2.85847e-37	0.8524	0.4924	0.201229	MAP4K4	+	AG	Known	intronic	TcMar-Tigger-DNA	Neuron
chr9_113151832	-0.129286	6.30517e-40	2.86719e-37	0.1698	0.04	0.0707463	SLC31A2	+	AG	Known	intronic	SINE/AluJo	Neuron
chr17_36529973	-0.467514	6.32769e-40	2.87299e-37	0.743	0.2744	0.258323	MYO19	-	AG	Known	intronic	Alu-SINE	Neuron
chr14_79323748	-0.378431	6.53632e-40	2.96316e-37	0.6794	0.2964	0.21231	NRXN3	+	AG	Known	intronic	Alu-SINE	Neuron
chr6_136454385	-0.416035	6.57812e-40	2.97752e-37	0.5966	0.176	0.235276	MAP7	-	AG	Known	intronic	Alu-SINE	Neuron
chr8_125039507	-0.308992	6.59754e-40	2.98173e-37	0.4272	0.1186	0.17084	WASHC5	-	AG	Known	intronic	-/-	Neuron
chr2_95849162	-0.449472	6.64199e-40	2.99723e-37	0.7342	0.2822	0.249603	ANKRD36C(NM_001310154:c.*1411A>G)	-	AG	Known	UTR3	Alu-SINE	Neuron
chr11_16740489	-0.412274	6.68342e-40	3.01131e-37	0.8968	0.4864	0.229724	C11orf58	+	AG	Known	intronic	Alu-SINE	Neuron
chr12_50931652	-0.185555	7.02956e-40	3.16243e-37	0.2506	0.0638	0.102662	METTL7A	+	AG	Known	UTR3	SINE/AluSq2	Neuron
chrX_74266463	-0.363198	7.06234e-40	3.17234e-37	0.6136	0.2494	0.201411	FTX	-	AG	Known	ncRNA_intronic	Alu-SINE	Neuron
chr12_56476256	0.494595	7.08642e-40	3.17831e-37	0.0422	0.531	0.272713	SPRYD4	+	AG	Known	UTR3	SINE/AluJb	Glia
chr13_100624226	-0.206167	7.46741e-40	3.34409e-37	0.3274	0.1214	0.112657	TMTC4	-	AG	Known	intronic	SINE/AluY	Neuron
chr11_67413922	-0.378108	7.50832e-40	3.35731e-37	0.4574	0.0784	0.208381	TBC1D10C;CARNS1	-	AG	Known	intergenic	SINE/AluSc5	Neuron
chr7_139624115	-0.238724	7.54789e-40	3.36989e-37	0.3332	0.0966	0.129728	HIPK2	-	AG	Known	intronic	SINE/AluSx	Neuron
chrX_74261955	-0.319692	7.64007e-40	3.40589e-37	0.425	0.1018	0.179338	FTX	-	AG	Known	ncRNA_intronic	Alu-SINE	Neuron
chr4_153208218	-0.196585	7.73991e-40	3.44518e-37	0.3324	0.1344	0.108555	TRIM2	+	AG	Known	intronic	Alu-SINE	Neuron
chr9_128230137	0.185414	7.77539e-40	3.45576e-37	0.097	0.282	0.102626	DNM1	+	AG	Known	intronic	SINE/AluSg7	Glia
chr5_142955050	-0.217162	7.96985e-40	3.53685e-37	0.2666	0.0484	0.119353	ARHGAP26	+	AG	Known	intronic	Alu-SINE	Neuron
chr12_109851674	-0.0973541	8.23106e-40	3.64728e-37	0.139	0.0424	0.0520151	GLTP	-	AG	Known	UTR3	SINE/AluSq	Neuron
chr3_129379254	-0.523603	8.35024e-40	3.69453e-37	0.7714	0.2416	0.293035	H1FX-AS1;SNORA7B	-	AG	Known	intergenic	LTR/MER51C	Neuron
chr11_65439427	-0.124103	8.37374e-40	3.69937e-37	0.1378	0.0132	0.0678289	NEAT1	+	AG	Known	ncRNA_exonic	Alu-SINE	Neuron
chr17_38535063	-0.410122	8.39539e-40	3.70338e-37	0.587	0.1688	0.232037	SRCIN1	-	AG	Known	intronic	Alu-SINE	Neuron
chr9_128427685	-0.204304	9.23992e-40	4.06983e-37	0.3056	0.1022	0.112348	CERCAM	+	AG	Known	intronic	SINE/AluSz	Neuron
chr10_32587495	-0.527867	9.28357e-40	4.08295e-37	0.8454	0.3186	0.293481	CCDC7	+	AG	Known	intronic	LTR/MSTD	Neuron
chr9_92843414	0.525041	9.3169e-40	4.09151e-37	0.1564	0.6786	0.291039	AL136981.4	-	AG	Known	ncRNA_intronic	SINE/AluY	Glia
chr1_43994648	-0.559182	9.51439e-40	4.17202e-37	0.9248	0.3662	0.312033	CCDC24;SLC6A9	+	AG	Known	intronic	SINE/AluYh3	Neuron
chr10_22594544	-0.207897	9.98589e-40	4.37226e-37	0.3316	0.1236	0.114196	PIP4K2A	-	AG	Known	intronic	SINE/AluSz6	Neuron
chr12_68762073	-0.546674	1.05008e-39	4.59088e-37	0.6942	0.1442	0.304371	SLC35E3	+	AG	Known	intronic	Alu-SINE	Neuron
chr2_182473838	0.43219	1.0591e-39	4.61664e-37	0.2404	0.6666	0.239749	PDE1A	-	AG	Known	intronic	L1-LINE	Glia
chr2_95940061	-0.364351	1.05811e-39	4.61664e-37	0.712	0.3488	0.207676	ANKRD36C	-	AG	Known	intronic	Alu-SINE	Neuron
chr11_120394417	-0.177491	1.0642e-39	4.63202e-37	0.2532	0.0742	0.0987155	ARHGEF12	+	AG	Known	intronic	Alu-SINE	Neuron
chr12_50665646	-0.470626	1.09762e-39	4.77041e-37	0.6532	0.181	0.259772	DIP2B	+	AG	Known	intronic	SINE/AluJr	Neuron
chr2_172069116	-0.430671	1.15614e-39	5.01737e-37	0.643	0.212	0.23705	METAP1D	-	AG	Novel	intronic	AluJr4:SINE:Alu	Neuron
chr13_32515789	-0.239782	1.16292e-39	5.03938e-37	0.299	0.0552	0.135044	N4BP2L2(NM_014887:c.*2013A>G)	-	AG	Known	UTR3	Alu-SINE	Neuron
chr9_105402939	-0.183156	1.1653e-39	5.04227e-37	0.2712	0.087	0.100986	SLC44A1	+	AG	Known	intronic	Alu-SINE	Neuron
chr15_101425541	-0.198095	1.21908e-39	5.26723e-37	0.3258	0.1288	0.109007	PCSK6	-	AG	Known	intronic	L1-LINE	Neuron
chr11_73119507	-0.373594	1.23799e-39	5.34112e-37	0.4634	0.0858	0.208169	FCHSD2	-	AG	Known	intronic	SINE/AluJr4	Neuron
chr11_117745866	-0.448822	1.26326e-39	5.44214e-37	0.5586	0.1068	0.251251	DSCAML1	-	AG	Known	intronic	SINE/MIR	Neuron
chr3_37114553	-0.455914	1.26685e-39	5.44966e-37	0.7106	0.2504	0.255289	LRRFIP2	-	AG	Known	intronic	Alu-SINE	Neuron
chr9_41452281	-0.278479	1.28557e-39	5.52214e-37	0.3934	0.116	0.15327	AL354718.2;AL591926.2	+	AG	Known	intergenic	LINE/L1PA17	Neuron
chr10_14177290	0.138121	1.31183e-39	5.62674e-37	0.109	0.2476	0.0753585	FRMD4A	-	AG	Known	intronic	Alu-SINE	Glia
chr9_2765506	-0.42323	1.32024e-39	5.65456e-37	0.6746	0.2446	0.23809	KCNV2(dist=35469),PUM3(dist=38649)	-	AG	Known	intergenic	ERV1-LTR	Neuron
chr1_243311686	-0.449803	1.35535e-39	5.7965e-37	0.8084	0.3548	0.252001	SDCCAG8	+	AG	Known	intronic	Alu-SINE	Neuron
chr11_13703329	-0.362134	1.38848e-39	5.92958e-37	0.4368	0.0756	0.200322	FAR1	+	AG	Known	intronic	SINE/AluJb	Neuron
chrX_149952436	-0.442742	1.41049e-39	6.01486e-37	0.5486	0.1056	0.245292	LINC00894	+	AG	Known	ncRNA_exonic	SINE/AluJr	Neuron
chr4_184436088	-0.465197	1.46007e-39	6.21732e-37	0.6274	0.1626	0.259812	IRF2	-	AG	Known	intronic	SINE/AluSc	Neuron
chr10_133329416	0.231646	1.49765e-39	6.36812e-37	0.0614	0.2918	0.12709	CALY;ZNF511-PRAP1	-	AG	Known	intronic	SINE/AluJr	Glia
chr7_86917061	-0.54931	1.56346e-39	6.63836e-37	0.6862	0.1376	0.304607	KIAA1324L	-	AG	Known	intronic	SINE/AluJo	Neuron
chr13_66457101	-0.321392	1.60773e-39	6.8165e-37	0.4722	0.1434	0.184553	PCDH9	-	AG	Known	intronic	-/-	Neuron
chr17_29829577	-0.255529	1.68262e-39	7.1238e-37	0.3182	0.0606	0.142275	SSH2	-	AG	Known	intronic	-	Neuron
chr21_40557723	-0.266757	1.71074e-39	7.23247e-37	0.3536	0.0838	0.14988	DSCAM	-	AG	Known	intronic	ERVL-MaLR-LTR	Neuron
chr12_98889816	-0.302728	1.71893e-39	7.25667e-37	0.376	0.0698	0.169642	ANKS1B	-	AG	Known	intronic	-/-	Neuron
chr22_38019966	-0.142256	1.84557e-39	7.78016e-37	0.1864	0.0442	0.0778817	POLR2F	+	AG	Known	intronic	SINE/AluSp	Neuron
chr11_65746931	-0.425066	1.89743e-39	7.98043e-37	0.8256	0.394	0.241192	RNASEH2C(dist=25993),AP5B1(dist=26967)	-	AG	Known	intergenic	Alu-SINE	Neuron
chr1_202563356	-0.46864	1.8985e-39	7.98043e-37	0.6896	0.2208	0.258259	PPP1R12B	+	AG	Known	intronic	SINE/AluJr	Neuron
chrX_33238607	-0.410783	1.96319e-39	8.24061e-37	0.7216	0.3032	0.233645	DMD	-	AG	Known	intronic	MIR-SINE	Neuron
chr13_77715113	-0.504508	1.98428e-39	8.31729e-37	0.6632	0.155	0.280505	SLAIN1	+	AG	Known	intronic	Alu-SINE	Neuron
chr10_67072038	0.412377	2.03356e-39	8.51173e-37	0.2608	0.6712	0.227472	CTNNA3,LRRTM3	-	AG	Known	intronic	Alu-SINE	Glia
chr12_100957086	-0.37663	2.33482e-39	9.75885e-37	0.4312	0.0498	0.211356	ANO4	+	AG	Known	intronic	ERVL-MaLR-LTR	Neuron
chr7_75735687	-0.122689	2.38639e-39	9.95492e-37	0.2194	0.0978	0.0665912	HIP1	-	AG	Known	intronic	SINE/AluJr	Neuron
chr12_75384929	-0.45992	2.38849e-39	9.95492e-37	0.6698	0.209	0.254462	GLIPR1L1;GLIPR1L2	-	AG	Known	intergenic	LTR/MSTC	Neuron
chr7_66711630	-0.454749	2.3951e-39	9.96838e-37	0.6538	0.1962	0.25202	AC027644.4	+	AG	Known	intronic	SINE/AluY	Neuron
chr18_62865053	-0.308829	2.48774e-39	1.03393e-36	0.5124	0.2004	0.172741	PHLPP1	+	AG	Known	intronic	Alu-SINE	Neuron
chr6_52381559	-0.165002	2.52249e-39	1.0469e-36	0.2462	0.08	0.0911952	PAQR8	+	AG	Known	intronic	Alu-SINE	Neuron
chr17_35070298	-0.279241	2.62438e-39	1.08766e-36	0.389	0.1074	0.15485	AC004223.3;RFFL	-	AG	Known	intronic	SINE/AluJb	Neuron
chr10_100374954	-0.177869	2.62861e-39	1.08788e-36	0.2422	0.0644	0.0974426	OLMALINC	+	AG	Known	ncRNA_intronic	SINE/AluJb	Neuron
chr5_66067905	-0.308773	2.6791e-39	1.10722e-36	0.3616	0.0572	0.168756	ERBIN	+	AG	Known	intronic	Alu-SINE	Neuron
chr7_128659601	-0.345529	2.72595e-39	1.125e-36	0.6804	0.3256	0.205773	LINC01000	+	AG	Known	ncRNA_exonic	Alu-SINE	Neuron
chr10_67047301	-0.439612	2.81449e-39	1.15992e-36	0.6004	0.1574	0.247521	CTNNA3;LRRTM3	+	AG	Known	intronic	-/-	Neuron
chr10_66973824	-0.529631	2.85826e-39	1.17631e-36	0.8024	0.2718	0.292731	CTNNA3;LRRTM3	+	AG	Known	intronic	SINE/AluSx3	Neuron
chr1_43994570	-0.50112	2.97307e-39	1.22186e-36	0.6536	0.151	0.279082	CCDC24;SLC6A9	+	AG	Known	intronic	SINE/AluYh3	Neuron
chr17_17859200	0.326307	3.01108e-39	1.23575e-36	0.5088	0.8344	0.179329	TOM1L2	-	AG	Known	intronic	Alu-SINE	Glia
chr10_119163490	-0.418165	3.01706e-39	1.23649e-36	0.715	0.3006	0.232238	SFXN4	-	AG	Known	intronic	Alu-SINE	Neuron
chr6_134305709	-0.328968	3.04041e-39	1.24433e-36	0.49	0.1578	0.182706	SGK1	-	AG	Known	intronic	SINE/FRAM	Neuron
chr16_74310336	-0.113265	3.07704e-39	1.25757e-36	0.1446	0.0306	0.0617934	PSMD7(dist=4048),LOC283922(dist=22070)	-	AG	Known	intergenic	Alu-SINE	Neuron
chr7_105498869	-0.22162	3.23343e-39	1.31783e-36	0.2842	0.062	0.122867	PUS7	-	AG	Known	intronic	Alu-SINE	Neuron
chr17_30774053	-0.332794	3.2308e-39	1.31783e-36	0.4634	0.1276	0.186235	SUZ12P1	+	AG	Known	ncRNA_intronic	Alu-SINE	Neuron
chr9_96885958	-0.275182	3.24105e-39	1.31911e-36	0.348	0.0712	0.154906	LOC100132781(dist=13730),PTMAP11(dist=23117)	-	AG	Known	intergenic	Alu-SINE	Neuron
chr8_98031217	0.431264	3.29032e-39	1.33732e-36	0.388	0.815	0.236995	MATN2	+	AG	Known	intronic	SINE/AluJb	Glia
chr4_21101193	0.318894	3.30326e-39	1.34073e-36	0.164	0.4826	0.177115	KCNIP4	-	AG	Known	intronic	LINE/L1PB4	Glia
chr17_16686679	-0.331427	3.33021e-39	1.34981e-36	0.57	0.236	0.187274	ZNF624(dist=32829),CCDC144A(dist=3562)	+	AG	Known	intergenic	Alu-SINE	Neuron
chrX_68208138	-0.127024	3.34946e-39	1.35574e-36	0.1592	0.03	0.0711155	OPHN1	-	AG	Known	intronic	Alu-SINE	Neuron
chr3_179375226	-0.235572	3.36823e-39	1.36147e-36	0.26	0.0204	0.1346	MFN1	+	AG	Known	exonic	-	Neuron
chr12_98889829	-0.469291	3.41681e-39	1.37922e-36	0.7098	0.2398	0.266122	ANKS1B	-	AG	Known	intronic	-	Neuron
chr7_100340801	-0.388532	3.46052e-39	1.39495e-36	0.4914	0.0968	0.221355	STAG3L5P-PVRIG2P-PILRB	+	AG	Known	ncRNA_intronic	SINE/AluSz	Neuron
chr19_57805710	-0.28727	3.47722e-39	1.39977e-36	0.4708	0.1836	0.160001	ZNF586(dist=25094),ZNF552(dist=1372)	+	AG	Known	intergenic	Alu-SINE	Neuron
chr8_38301321	-0.516338	3.7153e-39	1.49357e-36	0.8718	0.3492	0.288617	NSD3	-	AG	Known	intronic	SINE/AluSp	Neuron
chr3_101691387	-0.251821	3.82776e-39	1.53668e-36	0.4666	0.2098	0.143972	AC084198.4	+	AG	Known	ncRNA_intronic	SINE/AluSc5	Neuron
chr2_197935480	-0.502871	3.87073e-39	1.55182e-36	0.7278	0.2204	0.28795	PLCL1	+	AG	Known	intronic	L1-LINE	Neuron
chr10_22594651	-0.170727	4.10161e-39	1.64214e-36	0.2536	0.0818	0.0950157	PIP4K2A	-	AG	Known	intronic	Alu-SINE	Neuron
chr6_163484415	-0.128984	4.16697e-39	1.66605e-36	0.197	0.0688	0.0708148	QKI	+	AG	Known	intronic	SINE/AluSz6	Neuron
chr2_54979164	-0.299813	4.43334e-39	1.77015e-36	0.3316	0.0306	0.16686	RTN4	-	AG	Known	intronic	SINE/AluJr	Neuron
chr5_130015301	-0.465461	4.45202e-39	1.7752e-36	0.705	0.2384	0.256881	CHSY3	+	AG	Known	intronic	ERVL-MaLR-LTR	Neuron
chr20_36841784	-0.399687	4.49794e-39	1.79109e-36	0.6036	0.1978	0.226186	SOGA1	-	AG	Known	intronic	Alu-SINE	Neuron
chrX_74265998	-0.224813	4.58749e-39	1.82428e-36	0.4948	0.269	0.126193	FTX	-	AG	Known	ncRNA_intronic	SINE/AluJb	Neuron
chr3_197280488	-0.290619	4.75347e-39	1.88774e-36	0.4044	0.1136	0.160174	DLG1	-	AG	Known	intronic	L1-LINE	Neuron
chr1_243159894	-0.280083	5.11229e-39	2.0275e-36	0.3098	0.0222	0.161852	CEP170	-	AG	Known	intronic	Alu-SINE	Neuron
chr13_43841803	-0.272486	5.18199e-39	2.05238e-36	0.3776	0.1058	0.152435	CCDC122	-	AG	Known	intronic	SINE/AluJo	Neuron
chr14_26448324	-0.339616	5.26358e-39	2.0819e-36	0.424	0.0816	0.192302	NOVA1	-	AG	Known	exonic	-	Neuron
chr9_4885721	-0.496089	5.40769e-39	2.13603e-36	0.7416	0.2498	0.274124	RCL1;JAK2	+	AG	Known	intergenic	SINE/AluJb	Neuron
chr14_102220809	0.526027	5.52624e-39	2.17993e-36	0.1926	0.7202	0.293762	WDR20	+	AG	Known	intronic	SINE/AluJb	Glia
chr13_97351877	-0.197716	5.74871e-39	2.26466e-36	0.2292	0.0306	0.109494	MBNL2	+	AG	Known	intronic	SINE/AluSz	Neuron
chr15_44166550	-0.281785	5.81862e-39	2.28914e-36	0.7318	0.445	0.163242	FRMD5	-	AG	Known	intronic	Alu-SINE	Neuron
chrX_74260905	-0.21727	5.87432e-39	2.30797e-36	0.2738	0.0536	0.121262	FTX	-	AG	Known	ncRNA_intronic	Alu-SINE	Neuron
chr13_45371786	-0.341931	6.05445e-39	2.37558e-36	0.6104	0.2684	0.189512	TPT1-AS1	+	AG	Known	ncRNA_intronic	SINE/AluSx	Neuron
chr2_8722776	-0.357342	6.08207e-39	2.38324e-36	0.5484	0.1888	0.199626	KIDINS220(NM_001348738:c.*2830A>G,NM_001348741:c.*2830A>G,NM_001348739:c.*2830A>G,NM_001348743:c.*2898A>G,NM_001348742:c.*643A>G,NM_001348740:c.*643A>G)	-	AG	Known	UTR3	Alu-SINE	Neuron
chr8_141143640	-0.353123	6.10371e-39	2.38855e-36	0.4746	0.1192	0.198442	DENND3	+	AG	Known	intronic	Alu-SINE	Neuron
chr13_110898665	-0.242188	6.42711e-39	2.51176e-36	0.326	0.0852	0.134647	ANKRD10-IT1	-	AG	Known	ncRNA_intronic	SINE/AluJb	Neuron
chr2_197935159	-0.339875	6.44221e-39	2.51433e-36	0.5316	0.1868	0.190304	PLCL1	+	AG	Known	intronic	L1-LINE	Neuron
chr9_19612777	-0.361415	6.62075e-39	2.58059e-36	0.4262	0.061	0.202831	SLC24A2	-	AG	Known	intronic	Alu-SINE	Neuron
chr3_58342388	-0.35735	6.74325e-39	2.62487e-36	0.465	0.1046	0.198548	PXK	+	AG	Known	intronic	SINE/AluSz6	Neuron
chr22_37627040	-0.355702	6.76923e-39	2.63151e-36	0.7494	0.3914	0.201329	GGA1	+	AG	Known	intronic	Alu-SINE	Neuron
chr11_94468622	-0.325085	6.95767e-39	2.7012e-36	0.3762	0.0532	0.178266	MRE11	-	AG	Known	intronic	-	Neuron
chr7_133661784	-0.487799	7.32263e-39	2.83915e-36	0.8182	0.3206	0.275867	EXOC4	+	AG	Known	intronic	-/-	Neuron
chr20_48926588	-0.367412	7.36947e-39	2.85355e-36	0.5412	0.1712	0.206176	ARFGEF2	+	AG	Known	intronic	Alu-SINE	Neuron
chr6_87497974	0.403888	8.00299e-39	3.09479e-36	0.128	0.5282	0.222559	SLC35A1	-	AG	Known	intronic	SINE/AluJr	Glia
chr1_204926996	-0.522628	8.03707e-39	3.1039e-36	0.7214	0.1928	0.296959	NFASC	+	AG	Known	intronic	Alu-SINE	Neuron
chr19_21400336	-0.372025	8.07003e-39	3.11255e-36	0.5368	0.167	0.205287	ZNF493	+	AG	Known	intronic	Alu-SINE	Neuron
chr17_5230101	-0.476331	8.30677e-39	3.19967e-36	0.6426	0.1674	0.26408	LOC100130950	+	AG	Known	ncRNA_intronic	Alu-SINE	Neuron
chr11_130870656	-0.523364	8.38589e-39	3.22593e-36	0.8472	0.323	0.29147	AP003486.1	-	AG	Known	upstream	-/-	Neuron
chr7_79130049	-0.450364	8.40936e-39	3.23074e-36	0.5954	0.1406	0.252391	MAGI2	-	AG	Known	intronic	Alu-SINE	Neuron
chr12_100957144	-0.355449	8.44321e-39	3.23952e-36	0.4348	0.0764	0.200723	ANO4	+	AG	Known	intronic	LTR/MSTB2	Neuron
chr2_152343924	-0.289969	8.58709e-39	3.29044e-36	0.4646	0.1736	0.161958	FMNL2	+	AG	Known	intronic	Alu-SINE	Neuron
chr5_146893585	-0.216019	8.63797e-39	3.30564e-36	0.3388	0.1212	0.120135	PPP2R2B	-	AG	Known	intronic	Alu-SINE	Neuron
chr9_121290916	-0.18886	8.66563e-39	3.31192e-36	0.2584	0.0692	0.104435	GSN	+	AG	Known	intronic	SINE/AluJb	Neuron
chrX_74276465	-0.232076	8.72955e-39	3.33203e-36	0.3566	0.1234	0.128833	FTX	-	AG	Known	ncRNA_intronic	SINE/AluSg	Neuron
chr15_25341643	-0.395452	8.75493e-39	3.33739e-36	0.7776	0.381	0.221388	SNHG14	+	AG	Known	ncRNA_intronic	Alu-SINE	Neuron
chr17_78235054	-0.408396	9.00498e-39	3.42828e-36	0.83	0.4138	0.235799	TMEM235	+	AG	Known	intronic	Alu-SINE	Neuron
chr2_7155757	-0.40876	9.38704e-39	3.56912e-36	0.8632	0.4506	0.228887	LOC101929452(dist=77877),LOC100506274(dist=265504)	+	AG	Known	intergenic	ERVL-MaLR-LTR	Neuron
chr13_21519304	-0.414504	9.64769e-39	3.6635e-36	0.5936	0.1818	0.229368	MICU2	-	AG	Known	intronic	Alu-SINE	Neuron
chr22_38005968	-0.22562	9.7687e-39	3.70468e-36	0.3448	0.121	0.123961	POLR2F	+	AG	Known	intronic	SINE/AluJr	Neuron
chr10_66973833	-0.424568	1.00256e-38	3.7972e-36	0.6704	0.2436	0.237391	CTNNA3;LRRTM3	+	AG	Known	intronic	SINE/AluSx3	Neuron
chr13_110897219	-0.248973	1.00743e-38	3.81077e-36	0.3192	0.0712	0.139866	ANKRD10-IT1	-	AG	Known	ncRNA_intronic	SINE/AluJr	Neuron
chr20_25287711	0.325244	1.01907e-38	3.84985e-36	0.109	0.4328	0.180471	PYGB	+	AG	Known	intronic	SINE/AluJo	Glia
chr8_144102177	-0.539826	1.02437e-38	3.86491e-36	0.6328	0.0958	0.298709	SHARPIN	-	AG	Known	intronic	SINE/AluJo	Neuron
chr10_89331208	-0.108351	1.02873e-38	3.87642e-36	0.1582	0.0496	0.0589795	IFIT3;LIPA	-	AG	Known	intronic	SINE/AluSz6	Neuron
chr7_78957871	-0.389824	1.03432e-38	3.8925e-36	0.5456	0.152	0.21849	MAGI2	-	AG	Known	intronic	-	Neuron
chr15_51370005	-0.317036	1.04087e-38	3.91213e-36	0.4642	0.1486	0.174648	GLDN	+	AG	Known	intronic	SINE/AluJb	Neuron
chr4_21630299	0.213027	1.04425e-38	3.91983e-36	0.1678	0.3792	0.117528	KCNIP4	-	AG	Known	intronic	AluSc:SINE:Alu	Glia
chr22_38010120	-0.235831	1.04615e-38	3.92198e-36	0.3082	0.0706	0.131394	POLR2F	+	AG	Known	intronic	SINE/AluJr	Neuron
chr11_130872036	-0.40359	1.06441e-38	3.98536e-36	0.8002	0.402	0.22352	LOC103611081(dist=1789),SNX19(dist=3835)	-	AG	Known	intergenic	-	Neuron
chr1_13910885	0.220113	1.08379e-38	4.0528e-36	0.121	0.3406	0.122075	PRDM2;KAZN-AS1	+	AG	Known	intergenic	MSTA:LTR:ERVL-MaLR	Glia
chr12_62517570	-0.328724	1.09662e-38	4.09555e-36	0.381	0.0516	0.185661	MON2	+	AG	Known	intronic	ERVL-MaLR-LTR	Neuron
chr17_33899076	-0.471505	1.1104e-38	4.14178e-36	0.7862	0.31	0.267501	ASIC2	-	AG	Novel	intronic	AluYc:SINE:Alu	Neuron
chr10_92001884	-0.334749	1.12653e-38	4.19665e-36	0.4694	0.1248	0.196403	BTAF1	+	AG	Known	intronic	SINE/FLAM_C	Neuron
chr2_201165533	-0.174452	1.13325e-38	4.21632e-36	0.2546	0.0806	0.0970277	CFLAR	+	AG	Known	UTR3	SINE/AluSx1	Neuron
chr12_68761319	-0.449851	1.16382e-38	4.32462e-36	0.627	0.174	0.252272	SLC35E3	+	AG	Known	intronic	SINE/AluJo	Neuron
chr19_20815396	-0.413948	1.1786e-38	4.37403e-36	0.5932	0.1732	0.233246	ZNF66(dist=5401),ZNF85(dist=107855)	+	AG	Known	intergenic	Alu-SINE	Neuron
chr2_171697724	-0.363707	1.19141e-38	4.41601e-36	0.6668	0.307	0.205139	DYNC1I2	+	AG	Known	intronic	Alu-SINE	Neuron
chr2_95822441	-0.282495	1.23751e-38	4.58112e-36	0.3606	0.0768	0.159821	LINC00342	-	AG	Known	ncRNA_intronic	L1-LINE	Neuron
chr12_100957091	-0.444871	1.28923e-38	4.76658e-36	0.6164	0.1658	0.251195	ANO4	+	AG	Known	intronic	ERVL-MaLR-LTR	Neuron
chr17_38535305	-0.245179	1.32194e-38	4.88137e-36	0.3612	0.1138	0.138894	SRCIN1	-	AG	Known	intronic	SINE/AluSp	Neuron
chr15_34148550	-0.401555	1.32418e-38	4.88353e-36	0.5444	0.1412	0.222783	KATNBL1	-	AG	Known	intronic	Alu-SINE	Neuron
chr15_75353500	-0.333675	1.33808e-38	4.92865e-36	0.4578	0.12	0.189422	NEIL1	+	AG	Known	intronic	Alu-SINE	Neuron
chr3_107243769	-0.431183	1.34824e-38	4.95984e-36	0.6952	0.2646	0.246841	DUBR	+	AG	Known	ncRNA_intronic	Alu-SINE	Neuron
chr14_53029221	-0.47312	1.35821e-38	4.98732e-36	0.7776	0.2992	0.264742	AL352979.4;DDHD1	-	AG	Known	intergenic	SINE/AluSx	Neuron
chr13_110899024	-0.5097	1.35909e-38	4.98732e-36	0.7558	0.2384	0.288063	ANKRD10-IT1	-	AG	Known	ncRNA_intronic	SINE/AluSq2	Neuron
chr9_121950082	-0.370686	1.38823e-38	5.08793e-36	0.6132	0.246	0.205146	TTLL11	-	AG	Known	intronic	-	Neuron
chr1_86378516	-0.28492	1.43096e-38	5.23802e-36	0.3786	0.0944	0.157713	ODF2L	-	AG	Known	intronic	ERVL-MaLR-LTR	Neuron
chr10_116898165	-0.371073	1.44037e-38	5.26592e-36	0.4408	0.0684	0.207498	SHTN1	-	AG	Known	intronic	SINE/AluSx1	Neuron
chr15_68605020	-0.42498	1.46929e-38	5.36498e-36	0.5162	0.0886	0.237895	CORO2B	+	AG	Known	intronic	SINE/AluSg	Neuron
chr11_67414977	-0.434688	1.48719e-38	5.42364e-36	0.5768	0.146	0.240395	CARNS1	-	AG	Known	upstream	SINE/AluJo	Neuron
chr7_22158754	-0.318802	1.53617e-38	5.59531e-36	0.4236	0.0992	0.181587	RAPGEF5	-	AG	Known	intronic	Alu-SINE	Neuron
chr7_78957896	-0.168326	1.58659e-38	5.77182e-36	0.1892	0.02	0.0933271	MAGI2	-	AG	Known	intronic	-	Neuron
chr5_80627492	-0.470482	1.60388e-38	5.82753e-36	0.8612	0.389	0.261103	DHFR	-	AG	Known	UTR3	SINE/AluJb	Neuron
chr4_105420065	-0.332601	1.63172e-38	5.9214e-36	0.4834	0.1498	0.188	PPA2	-	AG	Known	intronic	Alu-SINE	Neuron
chr13_107759337	-0.397687	1.64043e-38	5.94568e-36	0.6646	0.2656	0.225418	FAM155A	-	AG	Known	intronic	Alu-SINE	Neuron
chr2_130158385	-0.303752	1.67355e-38	6.05826e-36	0.3496	0.0432	0.170178	SMPD4	-	AG	Known	intronic	SINE/AluSx	Neuron
chr5_71563833	-0.534713	1.67833e-38	6.06811e-36	0.7244	0.1884	0.298171	BDP1	+	AG	Known	intronic	SINE/AluSz6	Neuron
chr22_29826384	-0.499961	1.87246e-38	6.76173e-36	0.684	0.18	0.278937	ASCC2	-	AG	Known	intronic	SINE/AluJb	Neuron
chr1_89880329	-0.465819	1.8908e-38	6.8196e-36	0.6174	0.1496	0.258712	LRRC8D	+	AG	Known	intronic	-	Neuron
chr1_111436458	-0.286314	1.90532e-38	6.86354e-36	0.371	0.0822	0.161002	OVGP1(dist=8723),WDR77(dist=3432)	-	AG	Known	intergenic	Alu-SINE	Neuron
chr9_129923516	-0.334181	1.93632e-38	6.9667e-36	0.4482	0.1142	0.185626	FNBP1	-	AG	Known	intronic	SINE/AluSc	Neuron
chr21_40642645	-0.315983	2.01129e-38	7.22763e-36	0.435	0.1136	0.179659	DSCAM	-	AG	Known	intronic	Alu-SINE	Neuron
chr1_65033438	-0.480425	2.03012e-38	7.28642e-36	0.6888	0.2018	0.273372	JAK1	-	AG	Known	intronic	Alu-SINE	Neuron
chr2_170068431	-0.384041	2.03424e-38	7.2923e-36	0.7366	0.342	0.223793	UBR3	+	AG	Known	intronic	Alu-SINE	Neuron
chr16_76554730	-0.431432	2.08345e-38	7.45964e-36	0.6638	0.2248	0.245164	CNTNAP4	+	AG	Known	intronic	-	Neuron
chr17_15529987	-0.284173	2.15733e-38	7.71479e-36	0.3618	0.0774	0.158203	TVP23C,TVP23C-CDRT4	-	AG	Known	intronic	Alu-SINE	Neuron
chr6_79597151	-0.25945	2.23624e-38	7.98727e-36	0.511	0.2462	0.152369	LCA5(dist=59721),SH3BGRL2(dist=34178)	+	AG	Known	intergenic	Alu-SINE	Neuron
chr7_158313101	0.165731	2.24509e-38	8.00919e-36	0.0904	0.2548	0.0910724	PTPRN2	-	AG	Known	intronic	Simple_repeat-Simple_repeat	Glia
chr1_32367940	-0.490232	2.25967e-38	8.05144e-36	0.6884	0.1934	0.27893	BSDC1(NM_001300958:c.*393A>G)	-	AG	Known	UTR3	-	Neuron
chr16_25749384	-0.358701	2.31123e-38	8.22522e-36	0.6332	0.2758	0.198745	HS3ST4	+	AG	Known	intronic	Alu-SINE	Neuron
chr11_48023715	-0.451342	2.38576e-38	8.4802e-36	0.6088	0.157	0.252935	PTPRJ	+	AG	Known	intronic	Alu-SINE	Neuron
chrX_74223425	-0.154408	2.4177e-38	8.58337e-36	0.2602	0.105	0.0860305	FTX	-	AG	Known	ncRNA_intronic	SINE/AluSz	Neuron
chr12_121333059	-0.349166	2.44959e-38	8.68615e-36	0.4694	0.1202	0.19417	ANAPC5	-	AG	Known	intronic	Alu-SINE	Neuron
chr13_66580634	-0.518779	2.51625e-38	8.9118e-36	0.6924	0.1732	0.286959	PCDH9	-	AG	Known	intronic	LINE/L1MB7	Neuron
chr7_30566448	-0.270314	2.52739e-38	8.94051e-36	0.4318	0.156	0.156708	GARS1-DT	-	AG	Known	ncRNA_exonic	SINE/AluSx1	Neuron
chr13_20490936	-0.464014	2.69254e-38	9.51327e-36	0.7642	0.2952	0.260312	CRYL1	-	AG	Known	intronic	SINE/AluJb	Neuron
chr11_10832736	-0.381922	2.82012e-38	9.95213e-36	0.89	0.5074	0.213119	LOC101928053(dist=9805),ZBED5(dist=19970)	-	AG	Known	intergenic	Alu-SINE	Neuron
chr10_67070554	0.431336	2.83502e-38	9.99272e-36	0.174	0.6074	0.241026	CTNNA3,LRRTM3	-	AG	Known	intronic	Alu-SINE	Glia
chr5_167503718	0.295656	2.84587e-38	1.0019e-35	0.2062	0.4998	0.163543	TENM2	+	AG	Known	intronic	AluJb:SINE:Alu	Glia
chr3_173840568	-0.38869	2.90214e-38	1.02049e-35	0.6978	0.3114	0.215122	NLGN1	+	AG	Known	intronic	-/-	Neuron
chr11_67413848	-0.31597	2.95069e-38	1.03632e-35	0.4646	0.1486	0.179788	TBC1D10C;CARNS1	-	AG	Known	intergenic	SINE/AluSc5	Neuron
chr22_49898878	-0.367641	3.029e-38	1.06256e-35	0.4776	0.1086	0.204227	ZBED4;ALG12	-	AG	Known	intergenic	SINE/AluJb	Neuron
chr2_182473924	0.450583	3.04234e-38	1.06597e-35	0.2608	0.7068	0.254625	PDE1A	-	AG	Known	intronic	L1-LINE	Glia
chr3_42606984	-0.331093	3.06211e-38	1.07118e-35	0.4178	0.0846	0.184113	NKTR	+	AG	Known	intronic	Alu-SINE	Neuron
chr2_99128855	-0.339299	3.06448e-38	1.07118e-35	0.6208	0.2778	0.195062	TSGA10	-	AG	Known	intronic	Alu-SINE	Neuron
chr10_67046731	-0.589603	3.09129e-38	1.07927e-35	0.8256	0.2358	0.329889	CTNNA3;LRRTM3	+	AG	Known	intronic	-/-	Neuron
chr16_4670626	-0.516565	3.09562e-38	1.07951e-35	0.7014	0.1798	0.291183	MGRN1	+	AG	Known	intronic	Alu-SINE	Neuron
chr2_55537017	-0.407599	3.16453e-38	1.10223e-35	0.7548	0.347	0.226743	CFAP36	+	AG	Known	intronic	Alu-SINE	Neuron
chr1_230331740	-0.19995	3.16929e-38	1.10259e-35	0.236	0.033	0.113915	PGBD5	-	AG	Known	intronic	Alu-SINE	Neuron
chr5_15786998	-0.232837	3.1965e-38	1.11074e-35	0.3234	0.0896	0.129407	FBXL7	+	AG	Known	intronic	LTR/MLT1D	Neuron
chr16_68572139	-0.430787	3.22753e-38	1.12021e-35	0.8244	0.387	0.251871	ZFP90	+	AG	Known	intronic	SINE/FRAM	Neuron
chr18_9199173	-0.334449	3.28055e-38	1.13727e-35	0.4898	0.1548	0.187508	ANKRD12	+	AG	Known	intronic	Alu-SINE	Neuron
chrX_13872363	-0.209714	3.31956e-38	1.14944e-35	0.244	0.0314	0.118278	GPM6B	-	AG	Known	intronic	SINE/AluJb	Neuron
chr9_105402946	-0.133065	3.36673e-38	1.16304e-35	0.2414	0.1066	0.0748871	SLC44A1	+	AG	Known	intronic	SINE/AluJr	Neuron
chr1_210109528	-0.324416	3.36491e-38	1.16304e-35	0.4784	0.1542	0.183785	SYT14	+	AG	Known	intronic	SINE/AluSc	Neuron
chr15_35023493	-0.465571	3.39778e-38	1.17239e-35	0.6996	0.237	0.257941	AC114546.2;NANOGP8	-	AG	Known	intergenic	SINE/AluSz6	Neuron
chr8_108473288	-0.481431	3.4268e-38	1.18102e-35	0.8346	0.3424	0.275473	EMC2	+	AG	Known	intronic	DNA/Tigger4a	Neuron
chr11_65441417	-0.235137	3.435e-38	1.18246e-35	0.283	0.0496	0.129175	NEAT1	+	AG	Known	ncRNA_exonic	SINE/AluJo	Neuron
chr5_34116822	-0.1481	3.54406e-38	1.21723e-35	0.2022	0.0544	0.0816751	C1QTNF3-AMACR	-	AG	Known	ncRNA_intronic	Alu-SINE	Neuron
chr12_95049562	-0.450828	3.54425e-38	1.21723e-35	0.7424	0.2916	0.251735	NR2C1	-	AG	Known	intronic	Alu-SINE	Neuron
chr13_66580544	-0.277155	3.59962e-38	1.2348e-35	0.3576	0.0802	0.154337	PCDH9	-	AG	Known	intronic	-	Neuron
chr9_128228768	0.229826	3.61411e-38	1.23833e-35	0.1962	0.4202	0.127758	DNM1	+	AG	Known	intronic	AluSx4:SINE:Alu	Glia
chr2_79965628	-0.340185	3.63147e-38	1.24284e-35	0.4766	0.1332	0.193686	CTNNA2	+	AG	Known	intronic	SINE/AluSz	Neuron
chr4_8494196	-0.373877	3.71057e-38	1.26844e-35	0.4824	0.1008	0.21363	TRMT44(dist=17641),GPR78(dist=86196)	+	AG	Known	intergenic	ERV1-LTR	Neuron
chr8_140775255	-0.384062	3.85189e-38	1.31522e-35	0.5208	0.1398	0.212691	PTK2	-	AG	Known	intronic	Alu-SINE	Neuron
chr19_21400359	-0.357917	3.9113e-38	1.33396e-35	0.542	0.186	0.198967	ZNF493	+	AG	Known	intronic	Alu-SINE	Neuron
chr9_127953047	-0.329273	3.99892e-38	1.36226e-35	0.5848	0.2528	0.184819	FAM102A	-	AG	Known	intronic	SINE/AluSx3	Neuron
chr13_97349602	-0.384825	4.02037e-38	1.36799e-35	0.5158	0.1344	0.213761	MBNL2	+	AG	Known	intronic	SINE/AluSx4	Neuron
chr16_67007996	-0.423544	4.0634e-38	1.38104e-35	0.5704	0.1498	0.235387	AC009084.2	+	AG	Known	ncRNA_exonic	SINE/AluY	Neuron
chr4_21657960	0.243077	4.39635e-38	1.49247e-35	0.2028	0.4452	0.135386	KCNIP4	-	AG	Novel	intronic	AluSc5:SINE:Alu	Glia
chr20_8527472	-0.392819	4.59319e-38	1.5575e-35	0.8148	0.422	0.218802	PLCB1	+	AG	Known	intronic	-	Neuron
chr2_87743679	-0.193424	4.62035e-38	1.56491e-35	0.2716	0.0746	0.110158	AC133644.2	+	AG	Known	ncRNA_intronic	SINE/AluJb	Neuron
chrX_74277863	-0.27239	4.63849e-38	1.56925e-35	0.4366	0.1606	0.156179	FTX	-	AG	Known	ncRNA_intronic	Alu-SINE	Neuron
chr12_113127174	-0.414068	4.68523e-38	1.58325e-35	0.5094	0.0942	0.231797	RASAL1	-	AG	Known	intronic	Alu-SINE	Neuron
chr21_20798601	-0.315192	4.77439e-38	1.61153e-35	0.4248	0.108	0.177198	LINC00320	-	AG	Known	ncRNA_intronic	SINE/AluSc	Neuron
chr7_100363065	-0.331654	4.81667e-38	1.62394e-35	0.4704	0.1342	0.189283	STAG3L5P-PVRIG2P-PILRB	+	AG	Known	ncRNA_intronic	SINE/AluSz6	Neuron
chr2_171697737	-0.279089	4.85937e-38	1.63647e-35	0.4148	0.1358	0.158582	DYNC1I2	+	AG	Known	intronic	Alu-SINE	Neuron
chr10_79033684	-0.405696	4.86501e-38	1.63649e-35	0.7686	0.357	0.22773	ZMIZ1-AS1	-	AG	Known	ncRNA_intronic	SINE/AluSx1	Neuron
chr14_73301718	-0.391738	4.89492e-38	1.64468e-35	0.6048	0.212	0.218298	NUMB	-	AG	Known	intronic	Alu-SINE	Neuron
chr20_48926576	-0.360177	4.99725e-38	1.67715e-35	0.4754	0.1162	0.199009	ARFGEF2	+	AG	Known	intronic	Alu-SINE	Neuron
chr10_67047166	-0.464346	5.07824e-38	1.70239e-35	0.624	0.1562	0.261937	CTNNA3;LRRTM3	+	AG	Known	intronic	-/-	Neuron
chr14_79111064	-0.393311	5.18063e-38	1.73474e-35	0.6812	0.2864	0.221418	NRXN3	+	AG	Known	intronic	Alu-SINE	Neuron
chr1_92901478	-0.498872	5.20577e-38	1.74118e-35	0.767	0.2742	0.275783	DIPK1A	-	AG	Known	intronic	LINE/L1MA5	Neuron
chr10_24862442	-0.291025	5.39296e-38	1.7997e-35	0.4384	0.1442	0.164186	PRTFDC1	-	AG	Known	intronic	SINE/AluSx	Neuron
chrX_115947844	-0.438623	5.388e-38	1.7997e-35	0.6974	0.2582	0.244737	DANT2	-	AG	Known	ncRNA_intronic	Alu-SINE	Neuron
chr21_37617284	0.146048	5.40835e-38	1.8028e-35	0.0726	0.217	0.0806599	KCNJ6(NM_002240:c.*7875A>G)	-	AG	Known	UTR3	Alu-SINE	Glia
chr3_42608211	-0.311226	5.44496e-38	1.81295e-35	0.3808	0.069	0.174075	AC006059.1	+	AG	Known	ncRNA_intronic	SINE/AluSq2	Neuron
chr17_68424798	-0.452622	5.51686e-38	1.83482e-35	0.6242	0.1762	0.249751	AC007780.1	+	AG	Known	ncRNA_intronic	SINE/AluSz	Neuron
chr13_102181840	-0.215283	5.57834e-38	1.85317e-35	0.32	0.1048	0.119664	FGF14	-	AG	Known	intronic	LTR/MLT1D	Neuron
chr3_50022014	-0.38567	5.62454e-38	1.86642e-35	0.5202	0.131	0.218416	RBM6	+	AG	Known	intronic	Alu-SINE	Neuron
chr7_66708737	-0.377252	5.6432e-38	1.8705e-35	0.4916	0.1116	0.209881	RABGEF1	+	AG	Known	intronic	Alu-SINE	Neuron
chrX_74274998	-0.246321	5.70701e-38	1.88953e-35	0.3254	0.076	0.139474	FTX	-	AG	Known	ncRNA_intronic	DNA/MER58A	Neuron
chr15_25006906	-0.311155	5.74928e-38	1.90139e-35	0.4222	0.1106	0.173465	SNHG14	+	AG	Known	ncRNA_intronic	Alu-SINE	Neuron
chr6_53076044	-0.482397	5.78681e-38	1.91165e-35	0.7172	0.2296	0.270489	FBXO9	+	AG	Known	intronic	L1-LINE	Neuron
chr6_163502113	-0.220672	5.7934e-38	1.91169e-35	0.331	0.1124	0.121871	QKI	+	AG	Known	intronic	Alu-SINE	Neuron
chr2_77453254	0.0792761	5.90928e-38	1.94774e-35	0.0414	0.12	0.0424087	LRRTM4	-	AG	Known	intronic	SINE/AluY	Glia
chr12_22462830	-0.434696	5.92415e-38	1.95046e-35	0.583	0.1542	0.239448	C2CD5	-	AG	Known	intronic	Alu-SINE	Neuron
chr11_71770043	-0.481072	5.95707e-38	1.95911e-35	0.6724	0.195	0.267229	AP003498.1	-	AG	Known	ncRNA_intronic	SINE/AluJr	Neuron
chr15_55344988	-0.39178	6.00069e-38	1.97126e-35	0.575	0.179	0.222586	PIGB	-	AG	Known	intronic	SINE/AluSx	Neuron
chr10_133329479	0.173326	6.14981e-38	2.01799e-35	0.1142	0.282	0.0956603	CALY;ZNF511-PRAP1	-	AG	Known	intronic	SINE/AluJr	Glia
chr2_29177531	-0.506017	6.24406e-38	2.04664e-35	0.6418	0.1364	0.281422	CLIP4	+	AG	Known	intronic	SINE/AluSx1	Neuron
chr1_61100843	-0.256581	6.46461e-38	2.11658e-35	0.3828	0.1244	0.142804	NFIA	+	AG	Known	intronic	SINE/AluJr	Neuron
chr9_129921513	-0.307126	6.49845e-38	2.1253e-35	0.5462	0.2416	0.169622	FNBP1	-	AG	Known	intronic	SINE/AluSx1	Neuron
chrX_71565829	-0.503556	6.73197e-38	2.19923e-35	0.9096	0.4052	0.28024	OGT	+	AG	Known	intronic	hAT-Charlie-DNA	Neuron
chr22_27950521	-0.369014	6.76223e-38	2.20667e-35	0.5224	0.1532	0.205336	TTC28-AS1	+	AG	Known	ncRNA_intronic	L1-LINE	Neuron
chr15_44170119	-0.318966	7.22781e-38	2.35599e-35	0.494	0.167	0.185578	FRMD5	-	AG	Known	intronic	Alu-SINE	Neuron
chr12_105196716	-0.350483	7.26812e-38	2.36651e-35	0.4892	0.1328	0.202008	APPL2	-	AG	Known	intronic	Alu-SINE	Neuron
chr15_44088331	-0.363701	7.55019e-38	2.45564e-35	0.6048	0.2438	0.204096	FRMD5	-	AG	Known	intronic	LINE/L1MB8	Neuron
chr17_44080983	-0.441599	7.68735e-38	2.49749e-35	0.636	0.185	0.251695	HDAC5	-	AG	Known	intronic	SINE/FLAM_C	Neuron
chr4_15578887	-0.37704	7.92862e-38	2.57288e-35	0.6108	0.2344	0.209798	CC2D2A	-	AG	Known	intronic	SINE/AluJb	Neuron
chr7_124384625	-0.393682	7.93687e-38	2.57288e-35	0.6174	0.2236	0.219482	LOC101928211(dist=32529),GPR37(dist=359260)	+	AG	Known	intergenic	L1-LINE	Neuron
chr6_82960550	-0.472936	8.34343e-38	2.7017e-35	0.8064	0.3268	0.268882	UBE3D	-	AG	Known	intronic	.	Neuron
chr3_101690897	-0.334166	8.42482e-38	2.72506e-35	0.4426	0.1024	0.193246	RPL24(dist=4179),PDCL3P4(dist=21537)	+	AG	Known	intergenic	Alu-SINE	Neuron
chr1_151454853	-0.185583	8.58333e-38	2.77329e-35	0.6476	0.4616	0.104644	POGZ	-	AG	Known	intronic	Alu-SINE	Neuron
chr3_101691339	-0.291407	8.63018e-38	2.78538e-35	0.5292	0.2372	0.167102	RPL24(dist=4621),PDCL3P4(dist=21095)	+	AG	Known	intergenic	Alu-SINE	Neuron
chr15_90914219	-0.356324	8.64391e-38	2.78675e-35	0.4074	0.0538	0.199655	MAN2A2	+	AG	Known	intronic	SINE/AluJr	Neuron
chr5_146938932	-0.25772	8.91603e-38	2.87134e-35	0.4552	0.1934	0.145777	PPP2R2B	-	AG	Known	intronic	SINE/AluSx3	Neuron
chr12_70666997	0.50078	8.93252e-38	2.87351e-35	0.3106	0.8184	0.283212	PTPRR	-	AG	Known	intronic	SINE/AluY	Glia
chr5_34120743	-0.291123	9.0661e-38	2.9133e-35	0.3342	0.043	0.161889	C1QTNF3-AMACR	-	AG	Known	intronic	LTR/THE1B	Neuron
chr16_47247030	-0.414779	9.15243e-38	2.93432e-35	0.5702	0.1554	0.230165	ITFG1	-	AG	Known	intronic	SINE/AluSx1	Neuron
chr9_99483764	-0.429684	9.16137e-38	2.93432e-35	0.579	0.1438	0.243945	AL359710.1;STX17-AS1	-	AG	Known	ncRNA_intronic	LINE/L1MB1	Neuron
chr2_152346299	-0.464374	9.14717e-38	2.93432e-35	0.683	0.2116	0.265204	FMNL2	+	AG	Known	intronic	SINE/AluSx	Neuron
chr1_15513246	-0.454353	9.21646e-38	2.94876e-35	0.8434	0.3858	0.253291	CASP9	-	AG	Known	intronic	L2-LINE	Neuron
chr12_9061585	-0.495544	9.25946e-38	2.9593e-35	0.6974	0.1934	0.283005	LINC00612	+	AG	Known	ncRNA_intronic	SINE/AluJo	Neuron
chr4_21572846	0.168226	9.35017e-38	2.98505e-35	0.1616	0.326	0.092603	KCNIP4	-	AG	Known	intronic	Alu-SINE	Glia
chr8_41966293	-0.440608	9.39411e-38	2.99584e-35	0.8952	0.4466	0.251978	KAT6A	-	AG	Known	intronic	TcMar-Tigger-DNA	Neuron
chr10_67046765	-0.355853	9.47515e-38	3.01841e-35	0.4406	0.0846	0.199594	CTNNA3,LRRTM3	+	AG	Known	intronic	-	Neuron
chr3_85059135	-0.396124	9.96367e-38	3.17061e-35	0.5764	0.1758	0.228358	CADM2	+	AG	Known	intronic	SINE/AluY	Neuron
chr2_95825193	-0.307596	1.04099e-37	3.30548e-35	0.395	0.0842	0.176863	LINC00342;ANKRD36C	-	AG	Known	intergenic	LINE/L1PA10	Neuron
chr8_141141977	-0.336182	1.04064e-37	3.30548e-35	0.6074	0.2706	0.19181	DENND3	+	AG	Known	intronic	Alu-SINE	Neuron
chr15_43419488	-0.475459	1.0423e-37	3.30606e-35	0.7552	0.2712	0.269515	TP53BP1	-	AG	Known	intronic	SINE/AluJr4	Neuron
chr2_171941540	-0.455593	1.04671e-37	3.31648e-35	0.6482	0.1896	0.255686	HAT1	-	AG	Known	intronic	hAT-Charlie-DNA	Neuron
chr3_117492338	-0.171506	1.09339e-37	3.46067e-35	0.2892	0.1158	0.0965294	LINC00901(dist=560100),LINC02024(dist=186355)	-	AG	Known	intergenic	ERVL-MaLR-LTR	Neuron
chr4_163817310	-0.420557	1.09615e-37	3.46569e-35	0.5388	0.1166	0.237163	MARCHF1	-	AG	Known	intronic	Simple_repeat-Simple_repeat	Neuron
chr1_211792808	-0.267805	1.11634e-37	3.52574e-35	0.4014	0.1338	0.149153	LPGAT1	-	AG	Known	intronic	SINE/AluSc	Neuron
chr7_76606977	-0.347578	1.15289e-37	3.63728e-35	0.5108	0.1526	0.202455	SPDYE16;POMZP3	+	AG	Known	intergenic	SINE/FLAM_C	Neuron
chr17_82695284	-0.294797	1.16599e-37	3.67465e-35	0.467	0.1662	0.169057	RAB40B	-	AG	Known	intronic	SINE/AluSg	Neuron
chr15_57167341	-0.171163	1.20133e-37	3.78199e-35	0.2406	0.0704	0.094167	TCF12	+	AG	Known	intronic	SINE/AluJo	Neuron
chr4_55418792	-0.131115	1.20759e-37	3.79763e-35	0.1852	0.055	0.0714849	TMEM165	+	AG	Known	intronic	SINE/AluSx	Neuron
chr15_55301834	-0.468651	1.21672e-37	3.82229e-35	0.85	0.38	0.262665	RAB27A(dist=12021),PIGBOS1(dist=15350)	-	AG	Known	intergenic	Alu-SINE	Neuron
chr9_129916374	-0.325442	1.21933e-37	3.82639e-35	0.5194	0.195	0.18108	FNBP1	-	AG	Known	intronic	SINE/AluSp	Neuron
chr2_55296928	-0.42619	1.22234e-37	3.83177e-35	0.6794	0.2494	0.241177	CCDC88A	-	AG	Known	intronic	SINE/AluSx3	Neuron
chr7_87187408	-0.251143	1.2255e-37	3.83759e-35	0.3304	0.08	0.140162	DMTF1	+	AG	Known	intronic	Alu-SINE	Neuron
chr12_113376742	-0.446915	1.24984e-37	3.90966e-35	0.8698	0.4218	0.250854	PLBD2	+	AG	Known	intronic	SINE/AluJb	Neuron
chr3_23318494	-0.26885	1.26481e-37	3.95228e-35	0.3454	0.0722	0.151839	UBE2E2	+	AG	Known	intronic	ERVL-MaLR-LTR	Neuron
chr10_66972850	-0.442532	1.28262e-37	4.00371e-35	0.5802	0.1368	0.24835	LOC101928961	+	AG	Known	ncRNA_intronic	Alu-SINE	Neuron
chr5_15656359	-0.179151	1.29369e-37	4.03396e-35	0.1994	0.0224	0.0986791	FBXL7	+	AG	Known	intronic	LTR/THE1B	Neuron
chr11_68085824	-0.432004	1.32728e-37	4.13435e-35	0.8226	0.3864	0.249818	CHKA	-	AG	Known	intronic	SINE/AluSx	Neuron
chr2_210014363	-0.411276	1.37011e-37	4.26324e-35	0.6278	0.214	0.232527	RPE	+	AG	Known	intronic	Alu-SINE	Neuron
chr4_17801910	-0.316317	1.3788e-37	4.28576e-35	0.4006	0.0834	0.176263	DCAF16(NM_017741:c.*1581A>G,NM_001345880:c.*1581A>G,NM_001345881:c.*1581A>G,NM_001345884:c.*1581A>G,NM_001345885:c.*1581A>G,NM_001345882:c.*1581A>G)	-	AG	Known	UTR3	Alu-SINE	Neuron
chr12_7147999	0.214547	1.44036e-37	4.47239e-35	0.1738	0.383	0.118029	CLSTN3	+	AG	Known	intronic	AluSp:SINE:Alu	Glia
chr1_150632145	-0.284554	1.4733e-37	4.56984e-35	0.5328	0.2438	0.163929	ENSA;GOLPH3L	+	AG	Known	intergenic	SINE/FRAM	Neuron
chr5_108162248	-0.440245	1.48404e-37	4.59833e-35	0.7202	0.2818	0.244323	FBXL17	-	AG	Known	intronic	Alu-SINE	Neuron
chr18_3562896	0.210205	1.51947e-37	4.70316e-35	0.108	0.3152	0.117866	DLGAP1	-	AG	Known	intronic	Alu-SINE	Glia
chr1_205515424	-0.376994	1.52386e-37	4.71181e-35	0.4338	0.055	0.212386	CDK18	+	AG	Known	intronic	SINE/AluSx	Neuron
chr10_60045231	-0.241872	1.57382e-37	4.86116e-35	0.275	0.0312	0.136038	ANK3	-	AG	Known	intronic	-	Neuron
chr10_22585274	-0.152253	1.57797e-37	4.86888e-35	0.2062	0.0538	0.0846263	PIP4K2A	-	AG	Known	intronic	-/-	Neuron
chr1_113898386	-0.45098	1.59417e-37	4.91373e-35	0.7776	0.3288	0.251388	AP4B1-AS1	-	AG	Known	ncRNA_intronic	DNA/MER96	Neuron
chr19_14481235	-0.397628	1.59934e-37	4.9245e-35	0.5044	0.1054	0.223211	GIPC1	-	AG	Known	intronic	SINE/AluJb	Neuron
chr7_104999004	-0.389231	1.60241e-37	4.92881e-35	0.499	0.1086	0.218511	AC007384.1;LINC01004	-	AG	Known	ncRNA_intronic	SINE/AluSx1	Neuron
chr12_131997861	-0.495928	1.61384e-37	4.95879e-35	0.6594	0.1618	0.279956	EP400	+	AG	Known	intronic	TcMar-Tigger-DNA	Neuron
chr9_123233115	-0.306298	1.63836e-37	5.02513e-35	0.5146	0.2044	0.173656	STRBP	-	AG	Known	intronic	Alu-SINE	Neuron
chr10_15231398	-0.417453	1.63884e-37	5.02513e-35	0.7082	0.2924	0.234238	FAM171A1	-	AG	Known	intronic	SINE/AluJb	Neuron
chr10_116896874	-0.32672	1.64707e-37	5.03989e-35	0.3876	0.0558	0.186396	SHTN1	-	AG	Known	intronic	SINE/AluSz6	Neuron
chr12_100957089	-0.559595	1.6466e-37	5.03989e-35	0.6246	0.055	0.318681	ANO4	+	AG	Known	intronic	ERVL-MaLR-LTR	Neuron
chr10_59280509	-0.314177	1.66298e-37	5.0833e-35	0.3878	0.0694	0.178829	FAM13C	-	AG	Known	intronic	-	Neuron
chr7_75412828	-0.218906	1.69032e-37	5.16149e-35	0.2762	0.0542	0.125372	NSUN5P1	+	AG	Known	ncRNA_exonic	Alu-SINE	Neuron
chr7_32063288	-0.440927	1.69386e-37	5.16695e-35	0.9604	0.5194	0.24614	PDE1C	-	AG	Known	intronic	TcMar-Mariner-DNA	Neuron
chr1_65000102	-0.433288	1.73464e-37	5.28587e-35	0.7052	0.271	0.242265	LINC01359	-	AG	Known	ncRNA_intronic	SINE/AluSc5	Neuron
chr11_105644396	-0.379629	1.74129e-37	5.30067e-35	0.6148	0.229	0.217454	GRIA4	+	AG	Known	intronic	Alu-SINE	Neuron
chr12_100957119	-0.2314	1.79984e-37	5.47323e-35	0.2748	0.0442	0.128373	ANO4	+	AG	Known	intronic	ERVL-MaLR-LTR	Neuron
chr17_38505751	-0.211439	1.80173e-37	5.47333e-35	0.3294	0.1166	0.117727	ARHGAP23	+	AG	Known	intronic	SINE/AluSz6	Neuron
chr10_89230530	-0.334993	1.82096e-37	5.52605e-35	0.4278	0.0914	0.187858	LIPA	-	AG	Known	intronic	SINE/AluJb	Neuron
chr6_166938732	-0.488011	1.8698e-37	5.66842e-35	0.5334	0.041	0.274999	RNASET2	-	AG	Known	intronic	-	Neuron
chr5_146955916	-0.090858	1.87624e-37	5.6791e-35	0.1382	0.0464	0.0497236	PPP2R2B	-	AG	Known	intronic	SINE/AluSg4	Neuron
chr7_88169198	-0.347344	1.87717e-37	5.6791e-35	0.5712	0.2182	0.201025	ADAM22	+	AG	Known	intronic	-	Neuron
chr2_224823189	-0.358945	1.96052e-37	5.92519e-35	0.6044	0.2456	0.201166	DOCK10	-	AG	Known	intronic	Alu-SINE	Neuron
chr1_72274042	0.463461	2.00273e-37	6.04653e-35	0.2364	0.694	0.259426	NEGR1	-	AG	Known	intronic	-/-	Glia
chr9_19770065	-0.451772	2.01751e-37	6.08494e-35	0.662	0.213	0.254024	SLC24A2	-	AG	Known	intronic	-	Neuron
chr10_73378118	-0.394473	2.10922e-37	6.35501e-35	0.8984	0.507	0.219369	ANXA7	-	AG	Known	intronic	SINE/AluSz	Neuron
chr1_111439465	-0.369671	2.13709e-37	6.43243e-35	0.517	0.144	0.21012	WDR77(dist=425)	-	AG	Known	downstream	Alu-SINE	Neuron
chr20_45839441	0.398142	2.15672e-37	6.48488e-35	0.4576	0.8534	0.221525	SNX21	+	AG	Known	intronic	SINE/AluY	Glia
chr5_146937166	-0.33515	2.22058e-37	6.67008e-35	0.5158	0.1776	0.188814	PPP2R2B	-	AG	Known	intronic	Alu-SINE	Neuron
chr13_40848021	-0.329564	2.2458e-37	6.73898e-35	0.5822	0.2522	0.18321	SLC25A15;AL590064.1	-	AG	Known	intergenic	SINE/AluSz6	Neuron
chr16_21956072	-0.402432	2.25336e-37	6.75479e-35	0.756	0.344	0.235488	UQCRC2	+	AG	Known	intronic	Alu-SINE	Neuron
chr18_62749937	-0.221056	2.26648e-37	6.78721e-35	0.3314	0.1104	0.122862	PHLPP1	+	AG	Known	intronic	SINE/AluSz	Neuron
chr2_44228393	-0.436281	2.27196e-37	6.79673e-35	0.527	0.0932	0.24256	PPM1B	+	AG	Known	intronic	Alu-SINE	Neuron
chr17_5424405	-0.455407	2.28548e-37	6.83021e-35	0.6326	0.1716	0.257906	RPAIN	+	AG	Known	intronic	Alu-SINE	Neuron
chr8_140673314	0.357412	2.2969e-37	6.8574e-35	0.3518	0.7078	0.201299	PTK2	-	AG	Known	intronic	Alu-SINE	Glia
chr19_46034905	-0.371151	2.30089e-37	6.86237e-35	0.7798	0.4068	0.209738	AC007785.3;IGFL4	+	AG	Known	intergenic	SINE/AluJb	Neuron
chr8_140692184	-0.294691	2.30739e-37	6.87478e-35	0.4842	0.1918	0.162636	PTK2	-	AG	Known	intronic	-	Neuron
chr9_4885747	-0.411234	2.38191e-37	7.08964e-35	0.5588	0.1482	0.230552	RCL1;JAK2	+	AG	Known	intergenic	SINE/AluJb	Neuron
chr2_159248805	-0.471044	2.40735e-37	7.15815e-35	0.7552	0.2846	0.262057	WDSUB1	-	AG	Known	intronic	SINE/AluJb	Neuron
chr13_50113394	-0.466658	2.44204e-37	7.25395e-35	0.825	0.353	0.266316	DLEU1,DLEU2	-	AG	Known	ncRNA_intronic	Alu-SINE	Neuron
chr3_9521327	0.176655	2.48795e-37	7.37823e-35	0.123	0.2996	0.0985209	LHFPL4	-	AG	Known	intronic	SINE/AluJr	Glia
chr14_79113107	-0.501204	2.48888e-37	7.37823e-35	0.7474	0.2432	0.283949	NRXN3	+	AG	Known	intronic	hAT-Charlie-DNA	Neuron
chr13_110899961	-0.37056	2.52509e-37	7.47804e-35	0.518	0.141	0.216204	ANKRD10	-	AG	Known	intronic	Alu-SINE	Neuron
chr11_10842618	-0.296985	2.53753e-37	7.4998e-35	0.3662	0.066	0.167271	AC116535.2;ZBED5	-	AG	Known	intergenic	SINE/AluSg	Neuron
chr7_78957875	-0.307565	2.53565e-37	7.4998e-35	0.3626	0.0512	0.174273	MAGI2	-	AG	Known	intronic	LINE/MamRTE1	Neuron
chr5_147770342	-0.424541	2.55477e-37	7.54321e-35	0.6032	0.1768	0.241899	JAKMIP2	-	AG	Known	intronic	-	Neuron
chr8_47785531	-0.373938	2.59757e-37	7.6619e-35	0.6492	0.2686	0.213659	PRKDC	-	AG	Known	intronic	Alu-SINE	Neuron
chr3_117492490	-0.299955	2.6032e-37	7.67081e-35	0.4476	0.1494	0.170569	LINC00901(dist=560252),LINC02024(dist=186203)	-	AG	Known	intergenic	ERVL-MaLR-LTR	Neuron
chr22_38010142	-0.217359	2.60606e-37	7.67157e-35	0.3328	0.1146	0.121486	POLR2F	+	AG	Known	intronic	SINE/AluJr	Neuron
chr6_163519984	-0.172335	2.62523e-37	7.7203e-35	0.2208	0.046	0.0966428	QKI	+	AG	Known	intronic	-/-	Neuron
chr14_76990477	-0.347875	2.70574e-37	7.94912e-35	0.6832	0.3326	0.197209	LINC01629(dist=24675),IRF2BPL(dist=34066)	-	AG	Known	intergenic	Alu-SINE	Neuron
chr19_17777308	-0.446902	2.7788e-37	8.15563e-35	0.7456	0.2894	0.257625	FCHO1	+	AG	Known	intronic	SINE/AluSp	Neuron
chr6_99421913	-0.4458	2.97578e-37	8.72507e-35	0.5772	0.1286	0.250367	PNISR	-	AG	Known	intronic	Alu-SINE	Neuron
chr16_75763027	-0.304707	3.08609e-37	9.035e-35	0.4258	0.1194	0.170315	TERF2IP;AC105430.1	+	AG	Known	intergenic	-/-	Neuron
chr1_100145670	-0.427524	3.08761e-37	9.035e-35	0.5768	0.1372	0.251551	TRMT13	-	AG	Known	intronic	SINE/AluJr	Neuron
chr7_38724732	-0.341657	3.10302e-37	9.07107e-35	0.5236	0.182	0.191934	VPS41(NM_014396:c.*1514A>G,NM_080631:c.*1514A>G)	-	AG	Known	UTR3	Alu-SINE	Neuron
chr1_39547069	-0.420824	3.12904e-37	9.13806e-35	0.4864	0.0654	0.237993	PPIEL	-	AG	Known	ncRNA_intronic	Alu-SINE	Neuron
chr11_117088801	-0.388353	3.17705e-37	9.26908e-35	0.614	0.221	0.222735	SIK3	-	AG	Known	intronic	Alu-SINE	Neuron
chr1_173946025	-0.358592	3.19115e-37	9.30101e-35	0.504	0.1406	0.202159	RC3H1	-	AG	Known	intronic	SINE/AluSx3	Neuron
chr17_44461946	-0.324952	3.20572e-37	9.33426e-35	0.417	0.0934	0.182416	GPATCH8	-	AG	Known	intronic	Alu-SINE	Neuron
chr17_6981909	-0.34955	3.26698e-37	9.50325e-35	0.4258	0.0728	0.198836	ALOX12-AS1	-	AG	Known	ncRNA_intronic	SINE/AluSx3	Neuron
chr8_58419707	-0.285775	3.28408e-37	9.54357e-35	0.4824	0.2016	0.16359	UBXN2B	+	AG	Known	intronic	-	Neuron
chr18_61418299	-0.276577	3.3276e-37	9.6605e-35	0.5118	0.2364	0.154998	CDH20	+	AG	Known	intronic	Alu-SINE	Neuron
chr11_124787956	-0.410499	3.34139e-37	9.69099e-35	0.6112	0.2018	0.228072	MSANTD2	-	AG	Known	intronic	Alu-SINE	Neuron
chr11_88524382	0.124642	3.36205e-37	9.74132e-35	0.0454	0.1718	0.0697183	GRM5	-	AG	Known	intronic	SINE/AluSq2	Glia
chr1_182809433	-0.221487	3.40867e-37	9.86668e-35	0.3338	0.1126	0.123484	NPL	+	AG	Known	intronic	SINE/AluSx1	Neuron
chr7_67263451	-0.420802	3.42447e-37	9.90271e-35	0.7282	0.3126	0.235256	TYW1;SPDYE21	-	AG	Known	intergenic	SINE/FLAM_C	Neuron
chr3_101691323	-0.249121	3.44836e-37	9.96201e-35	0.5438	0.2932	0.141966	RPL24(dist=4605),PDCL3P4(dist=21111)	+	AG	Known	intergenic	Alu-SINE	Neuron
chr3_142490137	-0.428074	3.48527e-37	1.00588e-34	0.647	0.217	0.241502	ATR	-	AG	Known	intronic	Alu-SINE	Neuron
chr14_50994203	-0.262429	3.57376e-37	1.03041e-34	0.4082	0.1454	0.147839	TRIM9	-	AG	Known	intronic	Alu-SINE	Neuron
chr11_113837692	-0.372445	3.60976e-37	1.03977e-34	0.6694	0.2982	0.20951	USP28	-	AG	Known	intronic	-/-	Neuron
chr1_76903236	0.198286	3.64998e-37	1.0493e-34	0.1046	0.3004	0.1094	ST6GALNAC5	+	AG	Known	intronic	L1-LINE	Glia
chr1_8542757	-0.434165	3.64739e-37	1.0493e-34	0.8334	0.394	0.245323	RERE	-	AG	Known	intronic	SINE/AluJr4	Neuron
chr8_58419680	-0.263227	3.71617e-37	1.06729e-34	0.4242	0.1644	0.151105	UBXN2B	+	AG	Known	intronic	-	Neuron
chr10_35319298	-0.407166	3.72086e-37	1.0676e-34	0.8354	0.4234	0.230405	AL117336.2	-	AG	Known	ncRNA_intronic	SINE/AluJo	Neuron
chr22_38014043	-0.316219	3.74172e-37	1.07214e-34	0.4546	0.1386	0.176453	POLR2F	+	AG	Known	intronic	SINE/AluSp	Neuron
chr7_28017845	-0.436618	3.74398e-37	1.07214e-34	0.745	0.3088	0.24732	JAZF1	-	AG	Known	intronic	Alu-SINE	Neuron
chr4_167224937	-0.287655	3.82893e-37	1.09434e-34	0.419	0.134	0.160198	SPOCK3	-	AG	Known	intronic	Alu-SINE	Neuron
chr5_37394184	-0.332008	3.8284e-37	1.09434e-34	0.6662	0.3286	0.189458	WDR70	+	AG	Known	intronic	SINE/AluSg	Neuron
chr1_234331099	0.205192	3.94722e-37	1.12706e-34	0.1588	0.363	0.114848	SLC35F3;COA6-AS1	+	AG	Known	intergenic	AluJo:SINE:Alu	Glia
chr2_210025784	-0.424072	3.9524e-37	1.12744e-34	0.6096	0.1844	0.238914	KANSL1L	+	AG	Known	intronic	Alu-SINE	Neuron
chr1_183897464	-0.31864	3.98395e-37	1.13425e-34	0.4176	0.0924	0.182483	RGL1	+	AG	Known	intronic	SINE/AluSx	Neuron
chr17_5230674	-0.354738	3.98071e-37	1.13425e-34	0.5242	0.1718	0.200333	LOC100130950	+	AG	Known	ncRNA_intronic	Alu-SINE	Neuron
chr14_67564203	-0.228668	4.01138e-37	1.14096e-34	0.3388	0.111	0.127069	PLEKHH1	+	AG	Known	intronic	SINE/AluSz	Neuron
chr15_44170268	-0.215833	4.05629e-37	1.15262e-34	0.258	0.0416	0.121422	FRMD5	-	AG	Known	intronic	Alu-SINE	Neuron
chr8_17673559	-0.279653	4.06806e-37	1.15485e-34	0.4002	0.123	0.154944	MTUS1	-	AG	Known	intronic	Alu-SINE	Neuron
chr19_13343144	0.201221	4.27021e-37	1.21107e-34	0.0998	0.3	0.111505	CACNA1A	-	AG	Known	intronic	SINE/AluSx1	Glia
chr17_30785678	-0.260452	4.41401e-37	1.25065e-34	0.3448	0.0792	0.14899	CRLF3	+	AG	Known	intronic	SINE/AluJr	Neuron
chr10_20854968	-0.418793	4.44412e-37	1.25797e-34	0.886	0.4692	0.234181	NEBL	-	AG	Known	intronic	SINE/AluSc	Neuron
chr2_224789657	-0.257309	4.44892e-37	1.25812e-34	0.3492	0.089	0.144524	DOCK10	-	AG	Known	intronic	SINE/AluJo	Neuron
chrX_74275462	-0.248094	4.47041e-37	1.26298e-34	0.5788	0.3326	0.140254	FTX	-	AG	Known	ncRNA_intronic	Alu-SINE	Neuron
chr13_51275293	-0.336966	4.51223e-37	1.27358e-34	0.4086	0.0702	0.189485	FAM124A	+	AG	Known	intronic	SINE/AluJr	Neuron
chr1_52409435	-0.419384	4.52164e-37	1.27501e-34	0.6792	0.2554	0.23758	PRPF38A	+	AG	Known	intronic	SINE/AluSz	Neuron
chr11_67426785	-0.331519	4.58624e-37	1.29199e-34	0.3618	0.031	0.18481	CARNS1;RPS6KB2	+	AG	Known	intergenic	SINE/AluJr	Neuron
chr12_112248719	-0.367366	4.59575e-37	1.29343e-34	0.5744	0.2086	0.204269	HECTD4	-	AG	Known	intronic	Alu-SINE	Neuron
chr2_169882672	0.394832	4.70524e-37	1.32299e-34	0.4736	0.8668	0.220252	UBR3	+	AG	Known	intronic	SINE/AluSx	Glia
chr5_20757875	-0.389084	4.77197e-37	1.34047e-34	0.453	0.0626	0.217695	LINC02241	+	AG	Known	ncRNA_intronic	SINE/AluSq2	Neuron
chr7_121952519	-0.300623	4.79296e-37	1.34508e-34	0.4992	0.194	0.171524	PTPRZ1	+	AG	Known	intronic	SINE/AluJr	Neuron
chr9_105402912	-0.159277	4.80387e-37	1.34686e-34	0.295	0.1356	0.089029	SLC44A1	+	AG	Known	intronic	Alu-SINE	Neuron
chr15_44088342	-0.380926	4.82428e-37	1.3513e-34	0.5734	0.1918	0.218367	FRMD5	-	AG	Known	intronic	L1-LINE	Neuron
chr6_21180937	-0.440927	4.84522e-37	1.35587e-34	0.7158	0.277	0.245343	CDKAL1	+	AG	Known	intronic	ERVL-MaLR-LTR	Neuron
chr22_37988069	-0.212525	4.97392e-37	1.39057e-34	0.3238	0.1102	0.119751	POLR2F	+	AG	Known	intronic	SINE/AluSq2	Neuron
chr21_21192155	-0.158172	5.05071e-37	1.4107e-34	0.2292	0.0736	0.0892281	NCAM2	+	AG	Known	intronic	SINE/AluSq2	Neuron
chr11_65439428	-0.0946821	5.10684e-37	1.42262e-34	0.1032	0.009	0.0512647	NEAT1	+	AG	Known	ncRNA_exonic	Alu-SINE	Neuron
chr2_69085820	-0.407778	5.10283e-37	1.42262e-34	0.8608	0.4476	0.233126	ANTXR1	+	AG	Known	intronic	L2-LINE	Neuron
chr4_92842781	-0.44605	5.10789e-37	1.42262e-34	0.6594	0.2068	0.252393	GRID2	+	AG	Known	intronic	hAT-Charlie-DNA	Neuron
chr9_128228290	0.214334	5.42101e-37	1.50841e-34	0.1466	0.3608	0.12066	DNM1	+	AG	Known	intronic	SINE/AluSq	Glia
chr10_94256239	-0.461157	5.49691e-37	1.52808e-34	0.656	0.1944	0.25978	PLCE1	+	AG	Known	intronic	SINE/AluJb	Neuron
chr12_45957927	-0.348432	5.51977e-37	1.53299e-34	0.472	0.1152	0.201482	SCAF11	-	AG	Known	intronic	SINE/AluJb	Neuron
chr1_70063460	-0.339483	5.55612e-37	1.54164e-34	0.8584	0.5158	0.192177	LRRC7	+	AG	Known	intronic	-	Neuron
chr22_23880091	-0.355029	5.57484e-37	1.54392e-34	0.6282	0.2708	0.199623	SLC2A11	+	AG	Known	intronic	Alu-SINE	Neuron
chr15_42672840	-0.459905	5.57094e-37	1.54392e-34	0.6688	0.2068	0.257767	STARD9	+	AG	Known	intronic	SINE/AluSx	Neuron
chr2_27313823	-0.413512	5.70772e-37	1.57924e-34	0.5616	0.1442	0.232992	MPV17	-	AG	Known	intronic	SINE/AluSx1	Neuron
chr15_44347013	-0.221306	5.75297e-37	1.59027e-34	0.2794	0.0578	0.124641	CASC4	+	AG	Known	intronic	Alu-SINE	Neuron
chr2_73019481	-0.248855	5.79517e-37	1.60043e-34	0.2938	0.0414	0.142745	SFXN5	-	AG	Known	intronic	SINE/AluY	Neuron
chr17_5230092	-0.51641	5.92378e-37	1.63441e-34	0.7914	0.2682	0.293767	LOC100130950	+	AG	Known	ncRNA_intronic	AluJr:SINE:Alu	Neuron
chr14_100296973	-0.303332	5.96974e-37	1.64555e-34	0.4618	0.158	0.171355	SLC25A29	-	AG	Known	intronic	SINE/AluSx	Neuron
chr13_102135095	-0.347297	5.99148e-37	1.65e-34	0.6522	0.3018	0.196641	FGF14	-	AG	Known	intronic	SINE/AluJo	Neuron
chr3_94059360	-0.376504	6.0305e-37	1.6592e-34	0.522	0.1474	0.209523	DHFR2	-	AG	Known	UTR3	SINE/AluJb	Neuron
chr6_110735192	-0.385989	6.06179e-37	1.66625e-34	0.6074	0.2222	0.21807	CDK19	-	AG	Known	intronic	Alu-SINE	Neuron
chr12_68761309	-0.373707	6.32239e-37	1.73626e-34	0.4968	0.1218	0.20918	SLC35E3	+	AG	Known	intronic	SINE/AluJo	Neuron
chr20_45402522	-0.445797	6.34716e-37	1.74145e-34	0.474	0.0244	0.250739	SYS1-DBNDD2	-	AG	Known	intronic	SINE/AluSq2	Neuron
chr14_102221009	-0.425638	6.36088e-37	1.74358e-34	0.5374	0.1176	0.235888	WDR20	-	AG	Known	intronic	SINE/AluJb	Neuron
chr4_88031048	-0.396936	6.36854e-37	1.74406e-34	0.473	0.0692	0.226996	PKD2	+	AG	Known	intronic	TcMar-Tigger-DNA	Neuron
chr8_66836841	-0.45782	6.45174e-37	1.76521e-34	0.772	0.3114	0.26007	C8orf44-SGK3,SGK3	+	AG	Known	intronic	Alu-SINE	Neuron
chr1_204926964	-0.487203	6.47088e-37	1.7688e-34	0.554	0.0572	0.280884	NFASC	+	AG	Known	intronic	SINE/AluSx1	Neuron
chr4_158678795	-0.279406	6.5392e-37	1.78582e-34	0.3652	0.0862	0.156233	ETFDH	+	AG	Known	intronic	Alu-SINE	Neuron
chr5_146964877	-0.38889	6.65727e-37	1.81638e-34	0.5696	0.1754	0.222649	PPP2R2B	-	AG	Known	intronic	SINE/MIR3	Neuron
chrX_28925745	-0.333853	6.79529e-37	1.85232e-34	0.4152	0.0786	0.188276	IL1RAPL1	+	AG	Known	intronic	SINE/AluSc5	Neuron
chr9_114379093	-0.335349	6.84328e-37	1.86368e-34	0.4936	0.1592	0.191604	AKNA	-	AG	Known	intronic	MIR-SINE	Neuron
chr7_76607882	-0.273674	6.85162e-37	1.86423e-34	0.7074	0.4308	0.155525	SPDYE16;POMZP3	+	AG	Known	intergenic	SINE/AluJo	Neuron
chr13_46099918	-0.150139	6.94675e-37	1.88837e-34	0.2336	0.0846	0.0828177	CPB2-AS1	+	AG	Known	ncRNA_exonic	Alu-SINE	Neuron
chr8_119605572	-0.262899	7.04881e-37	1.91435e-34	0.4952	0.231	0.148179	ENPP2	-	AG	Known	intronic	Alu-SINE	Neuron
chr1_1429201	-0.168713	7.11253e-37	1.92987e-34	0.33	0.16	0.0954151	LINC01770(dist=956)	+	AG	Known	downstream	-	Neuron
chrX_12227710	0.196681	7.23492e-37	1.95947e-34	0.1838	0.3764	0.10826	FRMPD4	+	AG	Known	intronic	Alu-SINE	Glia
chr2_69982249	-0.35956	7.23147e-37	1.95947e-34	0.5744	0.2106	0.203556	PCBP1-AS1	-	AG	Known	ncRNA_intronic	SINE/AluJo	Neuron
chr16_78666166	-0.379588	7.63008e-37	2.0646e-34	0.531	0.152	0.212181	WWOX	+	AG	Known	intronic	SINE/AluJb	Neuron
chr14_50993465	-0.311617	7.67802e-37	2.07566e-34	0.7612	0.4478	0.179783	TRIM9	-	AG	Known	intronic	Alu-SINE	Neuron
chr2_48494507	-0.479505	7.8753e-37	2.12705e-34	0.7632	0.2796	0.272185	PPP1R21	+	AG	Known	intronic	SINE/AluSx1	Neuron
chrX_28925827	-0.375277	8.04125e-37	2.16988e-34	0.5976	0.2176	0.213197	IL1RAPL1	+	AG	Known	intronic	Alu-SINE	Neuron
chrX_74225196	-0.379408	8.11166e-37	2.18687e-34	0.9036	0.522	0.215529	FTX	-	AG	Known	ncRNA_intronic	SINE/AluJb	Neuron
chr2_241330960	-0.430395	8.23828e-37	2.21898e-34	0.7052	0.2708	0.242666	SEPTIN2	+	AG	Known	intronic	Alu-SINE	Neuron
chr3_23249235	-0.399459	8.49043e-37	2.28481e-34	0.6166	0.2048	0.233499	UBE2E2	+	AG	Known	intronic	SINE/AluJb	Neuron
chr4_21716345	0.156627	8.57313e-37	2.30496e-34	0.0934	0.2498	0.0875793	KCNIP4	-	AG	Known	intronic	Alu-SINE	Glia
chr3_51335907	-0.373894	9.09988e-37	2.44435e-34	0.674	0.3002	0.212642	DOCK3	+	AG	Known	intronic	SINE/AluJb	Neuron
chr1_204926954	-0.519645	9.18991e-37	2.46628e-34	0.6124	0.0844	0.297941	NFASC	+	AG	Known	intronic	SINE/AluSx1	Neuron
chr14_50990129	-0.175285	9.217e-37	2.4713e-34	0.307	0.1342	0.0971599	TRIM9	-	AG	Known	intronic	Alu-SINE	Neuron
chr5_173948530	-0.384782	9.37467e-37	2.51129e-34	0.5446	0.1544	0.227216	CPEB4	+	AG	Known	intronic	L1-LINE	Neuron
chr13_100624092	-0.359666	9.3838e-37	2.51146e-34	0.4606	0.0994	0.203455	TMTC4	-	AG	Known	intronic	SINE/AluY	Neuron
chr18_36131053	-0.420411	9.43013e-37	2.52157e-34	0.6018	0.1736	0.242286	ELP2	+	AG	Known	intronic	Alu-SINE	Neuron
chr22_41879108	-0.30625	9.47742e-37	2.53191e-34	0.3396	0.0312	0.1734	SREBF2	+	AG	Known	intronic	Alu-SINE	Neuron
chr3_20051157	-0.404287	9.52948e-37	2.54352e-34	0.6618	0.2584	0.227621	KAT2B	+	AG	Known	intronic	SINE/AluSz6	Neuron
chr5_146965162	-0.373937	9.68379e-37	2.58236e-34	0.5098	0.135	0.210205	PPP2R2B	-	AG	Known	intronic	SINE/MIR3	Neuron
chr2_73019623	-0.29068	9.71894e-37	2.58939e-34	0.3848	0.0912	0.165151	SFXN5	-	AG	Known	intronic	SINE/AluY	Neuron
chr16_53618668	-0.384356	9.79969e-37	2.60855e-34	0.7598	0.3742	0.215348	RPGRIP1L	-	AG	Known	intronic	Alu-SINE	Neuron
chr19_11968791	-0.462268	9.83125e-37	2.61459e-34	0.6854	0.2274	0.257739	AC008770.2;ZNF763	+	AG	Known	intronic	SINE/AluJo	Neuron
chr12_98986856	-0.242983	9.87412e-37	2.62362e-34	0.4614	0.2126	0.14116	ANKS1B	-	AG	Known	intronic	Alu-SINE	Neuron
chr11_94468637	-0.404655	1.00957e-36	2.68008e-34	0.627	0.2176	0.232117	MRE11	-	AG	Known	intronic	-	Neuron
chr11_67426769	-0.287546	1.0308e-36	2.73398e-34	0.3744	0.0838	0.16441	CARNS1;RPS6KB2	+	AG	Known	intergenic	SINE/AluJr	Neuron
chr2_135555557	-0.45991	1.05475e-36	2.79498e-34	0.7478	0.2826	0.259738	R3HDM1	+	AG	Known	intronic	L1-LINE	Neuron
chr2_144409942	-0.433119	1.07196e-36	2.83803e-34	0.553	0.1134	0.2471	ZEB2	-	AG	Known	intronic	SINE/AluY	Neuron
chr17_15529859	-0.174491	1.08155e-36	2.85828e-34	0.2202	0.0444	0.0983793	TVP23C,TVP23C-CDRT4	-	AG	Known	intronic	Alu-SINE	Neuron
chr2_185935196	-0.390071	1.08065e-36	2.85828e-34	0.5068	0.117	0.220732	FSIP2(dist=101906),LINC01473(dist=98338)	-	AG	Known	intergenic	L1-LINE	Neuron
chr5_138040478	-0.363756	1.09204e-36	2.88084e-34	0.7534	0.3868	0.204739	LOC100130172;WNT8A	+	AG	Novel	intergenic	AluSx3:SINE:Alu	Neuron
chr1_58686064	-0.447103	1.09185e-36	2.88084e-34	0.804	0.36	0.252802	MYSM1	-	AG	Known	intronic	Alu-SINE	Neuron
chr2_95816370	-0.120383	1.09827e-36	2.8947e-34	0.153	0.0348	0.0673884	LINC00342	-	AG	Known	ncRNA_intronic	L1-LINE	Neuron
chr6_124534023	-0.39602	1.10909e-36	2.92061e-34	0.556	0.1564	0.225898	NKAIN2	+	AG	Known	intronic	ERVL-MaLR-LTR	Neuron
chr2_95816377	-0.219128	1.11678e-36	2.93823e-34	0.3012	0.0874	0.124529	LINC00342	-	AG	Known	ncRNA_intronic	L1-LINE	Neuron
chr19_21316181	-0.156168	1.12052e-36	2.94542e-34	0.1814	0.0234	0.0879637	ZNF708	-	AG	Known	intronic	SINE/AluSp	Neuron
chr7_129632183	-0.471615	1.1547e-36	3.03256e-34	0.7878	0.3176	0.264189	NRF1	+	AG	Known	intronic	Alu-SINE	Neuron
chr6_10781704	-0.310159	1.17848e-36	3.09226e-34	0.4448	0.1296	0.177548	MAK	+	AG	Known	intronic	Alu-SINE	Neuron
chr1_108923320	-0.474646	1.19921e-36	3.14387e-34	0.6732	0.1948	0.270073	GPSM2	-	AG	Known	intronic	SINE/AluJr	Neuron
chr3_173840212	-0.314395	1.21034e-36	3.17021e-34	0.4488	0.14	0.173359	NLGN1	+	AG	Known	intronic	-	Neuron
chr4_4555045	-0.259128	1.21391e-36	3.17675e-34	0.3802	0.1266	0.14488	STX18-AS1	+	AG	Known	ncRNA_intronic	ERVL-MaLR-LTR	Neuron
chr20_34074005	-0.488821	1.21978e-36	3.18928e-34	0.7362	0.2396	0.279177	RALY	+	AG	Known	intronic	SINE/MIR3	Neuron
chr8_17973572	-0.487752	1.24637e-36	3.25592e-34	0.6896	0.1982	0.277783	PCM1	+	AG	Known	intronic	SINE/AluSx	Neuron
chr1_51752506	-0.3843	1.27013e-36	3.31505e-34	0.5204	0.1328	0.218212	OSBPL9	+	AG	Known	intronic	LINE/L2a	Neuron
chr11_105945402	-0.399085	1.30224e-36	3.39284e-34	0.6456	0.2448	0.227687	GRIA4	+	AG	Known	intronic	-	Neuron
chr3_129378776	-0.436069	1.30145e-36	3.39284e-34	0.6654	0.2248	0.24778	H1FX-AS1(dist=54207),RPL32P3(dist=4058)	-	AG	Known	intergenic	ERV1-LTR	Neuron
chr18_77001546	-0.252612	1.30639e-36	3.40064e-34	0.3282	0.0726	0.143505	MBP	-	AG	Known	intronic	-	Neuron
chr12_112473833	-0.485836	1.31099e-36	3.4096e-34	0.7932	0.3056	0.27389	PTPN11	+	AG	Known	intronic	SINE/AluSq2	Neuron
chr6_57119294	-0.432816	1.32045e-36	3.43118e-34	0.6234	0.1868	0.244237	ZNF451-AS1	+	AG	Known	ncRNA_intronic	SINE/AluSx	Neuron
chr4_61228837	-0.310953	1.33225e-36	3.4588e-34	0.4372	0.127	0.175236	ADGRL3	+	AG	Known	intronic	Alu-SINE	Neuron
chr7_135686445	-0.458913	1.35735e-36	3.51921e-34	0.7818	0.3208	0.259279	SLC13A4	+	AG	Known	intronic	SINE/AluJr	Neuron
chr14_102216432	-0.485434	1.35791e-36	3.51921e-34	0.5932	0.1056	0.272229	WDR20	-	AG	Known	intronic	SINE/AluJb	Neuron
chr1_66019627	-0.300646	1.37827e-36	3.56884e-34	0.3822	0.0776	0.171048	PDE4B	+	AG	Known	intronic	SINE/AluSx4	Neuron
chr21_20798574	-0.45323	1.39009e-36	3.59628e-34	0.6824	0.2276	0.254806	LINC00320	-	AG	Known	ncRNA_intronic	Alu-SINE	Neuron
chr5_66011612	-0.178856	1.41763e-36	3.66432e-34	0.2206	0.0444	0.0983333	ERBIN	+	AG	Known	intronic	SINE/AluSx1	Neuron
chr18_691565	-0.293726	1.42497e-36	3.68004e-34	0.545	0.25	0.165018	ENOSF1	-	AG	Known	intronic	Alu-SINE	Neuron
chr17_44443789	-0.302225	1.42769e-36	3.68384e-34	0.7374	0.4322	0.173552	GPATCH8	-	AG	Known	intronic	Alu-SINE	Neuron
chr11_89029144	-0.424539	1.45249e-36	3.74455e-34	0.782	0.3488	0.245647	GRM5	-	AG	Known	intronic	L1-LINE	Neuron
chr10_100233053	-0.4074	1.46449e-36	3.7722e-34	0.9416	0.5354	0.230863	AL138921.1	-	AG	Known	ncRNA_intronic	SINE/AluJo	Neuron
chr16_57251326	-0.2982	1.50875e-36	3.8828e-34	0.3594	0.0656	0.165049	PLLP	+	AG	Known	UTR3	SINE/AluJb	Neuron
chr5_154827700	-0.224522	1.51642e-36	3.89915e-34	0.3778	0.1532	0.126662	FAXDC2	-	AG	Known	intronic	SINE/AluJb	Neuron
chr7_56053625	-0.412654	1.53528e-36	3.94421e-34	0.5006	0.0874	0.232379	CCT6A	+	AG	Known	intronic	Alu-SINE	Neuron
chr15_42671877	-0.431198	1.56276e-36	4.01131e-34	0.8582	0.4232	0.244971	STARD9	+	AG	Known	intronic	SINE/AluSz	Neuron
chr14_33096950	-0.386598	1.58565e-36	4.06651e-34	0.6624	0.2738	0.21833	NPAS3	+	AG	Known	intronic	-	Neuron
chr20_45402945	-0.322076	1.60488e-36	4.11224e-34	0.3848	0.0606	0.18158	SYS1-DBNDD2	-	AG	Known	intronic	SINE/AluJr	Neuron
chr7_66701459	-0.408327	1.62588e-36	4.16243e-34	0.466	0.0532	0.234482	AC027644.4	+	AG	Known	intronic	SINE/AluJo	Neuron
chr13_110897361	-0.195136	1.63871e-36	4.19165e-34	0.235	0.0378	0.111151	ANKRD10-IT1	-	AG	Known	ncRNA_intronic	SINE/AluJr	Neuron
chr15_25013579	-0.29912	1.64273e-36	4.19829e-34	0.443	0.1346	0.17971	SNHG14	+	AG	Known	ncRNA_intronic	scRNA-scRNA	Neuron
chr15_67753839	-0.374646	1.71624e-36	4.38234e-34	0.483	0.1044	0.214064	MAP2K5	+	AG	Known	intronic	L1-LINE	Neuron
chr10_37816106	-0.489141	1.72e-36	4.38815e-34	0.7242	0.232	0.27654	ZNF248	-	AG	Known	intronic	L1-LINE	Neuron
chr13_32406573	-0.397126	1.7225e-36	4.39072e-34	0.7122	0.3164	0.222734	N4BP2L1	-	AG	Known	intronic	SINE/AluSq2	Neuron
chr4_92842768	-0.360891	1.76285e-36	4.48968e-34	0.4722	0.1088	0.20364	GRID2	+	AG	Known	intronic	Alu-SINE	Neuron
chr8_129990619	-0.241443	1.77923e-36	4.5275e-34	0.2908	0.0474	0.136893	FAM49B	-	AG	Known	intronic	Alu-SINE	Neuron
chr5_60907541	-0.401905	1.78234e-36	4.5315e-34	0.6216	0.2202	0.226667	ERCC8	-	AG	Known	intronic	SINE/AluSx1	Neuron
chr4_39610093	-0.443112	1.8092e-36	4.59582e-34	0.7526	0.3092	0.249505	SMIM14	-	AG	Known	intronic	SINE/AluJb	Neuron
chr17_30793943	-0.280076	1.82326e-36	4.62755e-34	0.3244	0.042	0.158004	CRLF3	+	AG	Known	intronic	Alu-SINE	Neuron
chr11_134072695	-0.457445	1.8459e-36	4.68097e-34	0.5204	0.0618	0.257458	JAM3	+	AG	Known	intronic	SINE/AluSc	Neuron
chr12_109943830	-0.335832	1.90007e-36	4.8142e-34	0.437	0.0996	0.191797	GIT2	-	AG	Known	intronic	Alu-SINE	Neuron
chr6_143454726	-0.536987	1.9168e-36	4.85242e-34	0.7384	0.2048	0.303827	PEX3	+	AG	Known	intronic	L2-LINE	Neuron
chr15_34249330	-0.390973	1.91928e-36	4.85453e-34	0.626	0.2312	0.222661	SLC12A6	-	AG	Known	intronic	SINE/AluJo	Neuron
chr8_118296228	-0.357157	1.9576e-36	4.9472e-34	0.4694	0.1154	0.20141	AC023590.1	-	AG	Known	ncRNA_intronic	-/-	Neuron
chr14_50994158	-0.238488	1.96242e-36	4.95513e-34	0.3126	0.0704	0.137763	TRIM9	-	AG	Known	intronic	Alu-SINE	Neuron
chr6_124425136	-0.225055	1.97377e-36	4.97932e-34	0.2676	0.0396	0.126966	NKAIN2	+	AG	Known	intronic	-	Neuron
chr12_68843749	-0.393359	1.97538e-36	4.97932e-34	0.512	0.1156	0.224687	MDM2	+	AG	Known	UTR3	-/-	Neuron
chr16_68313860	-0.459343	1.98659e-36	5.00329e-34	0.6372	0.1786	0.261879	PRMT7	+	AG	Known	intronic	Alu-SINE	Neuron
chrX_74225204	-0.463713	2.0063e-36	5.04863e-34	0.6622	0.1888	0.268758	FTX	-	AG	Known	ncRNA_intronic	SINE/AluJb	Neuron
chr12_70217619	-0.408998	2.02233e-36	5.08463e-34	0.5982	0.1928	0.228422	MYRFL(dist=258522),LINC01481(dist=4571)	-	AG	Known	intergenic	ERVL-MaLR-LTR	Neuron
chr9_127953054	-0.271728	2.03171e-36	5.10386e-34	0.4106	0.1376	0.154855	FAM102A	-	AG	Known	intronic	SINE/AluSx3	Neuron
chr3_85019424	-0.27339	2.04743e-36	5.13896e-34	0.3792	0.1094	0.154673	CADM2	+	AG	Known	intronic	Alu-SINE	Neuron
chr3_159446546	-0.317141	2.05077e-36	5.14296e-34	0.8148	0.4976	0.178997	IQCJ-SCHIP1,SCHIP1	+	AG	Known	intronic	Simple_repeat-Simple_repeat	Neuron
chr13_66457666	-0.427306	2.09409e-36	5.24714e-34	0.7686	0.3312	0.249992	PCDH9	-	AG	Known	intronic	hAT-Charlie-DNA	Neuron
chr9_19548747	-0.412346	2.1199e-36	5.3073e-34	0.6878	0.2712	0.236914	SLC24A2	-	AG	Known	intronic	-	Neuron
chr9_84687407	-0.47195	2.13162e-36	5.33212e-34	0.866	0.385	0.272135	NTRK2	+	AG	Known	intronic	-	Neuron
chr17_31308415	-0.406	2.16848e-36	5.41971e-34	0.5354	0.1276	0.22874	AC134669.1;EVI2B;NF1	+	AG	Known	intronic	SINE/AluSz	Neuron
chr1_204926981	-0.41206	2.20018e-36	5.49428e-34	0.5086	0.0916	0.234445	NFASC	+	AG	Known	intronic	SINE/AluSx1	Neuron
chr19_29699278	-0.369169	2.23189e-36	5.56875e-34	0.9172	0.547	0.209334	C19orf12	-	AG	Known	UTR3	SINE/AluY	Neuron
chr18_35248607	-0.27496	2.23862e-36	5.5808e-34	0.3284	0.0518	0.155261	ZNF397(NM_001135178:c.*2297A>G)	+	AG	Known	UTR3	Alu-SINE	Neuron
chr7_124178693	-0.341246	2.25248e-36	5.61061e-34	0.4712	0.1256	0.195178	TMEM229A(dist=145626),LOC101928211(dist=158687)	+	AG	Known	intergenic	ERVL-MaLR-LTR	Neuron
chr5_130015239	-0.524263	2.27581e-36	5.66393e-34	0.7078	0.1786	0.298721	CHSY3	+	AG	Known	intronic	ERVL-MaLR-LTR	Neuron
chr12_45957915	-0.274904	2.32761e-36	5.78797e-34	0.3596	0.0806	0.156551	SCAF11	-	AG	Known	intronic	SINE/AluJb	Neuron
chr4_133038709	-0.432399	2.37769e-36	5.90752e-34	0.5932	0.153	0.247703	LINC01256(dist=360209),LOC101927359(dist=55152)	-	AG	Known	intergenic	L1-LINE	Neuron
chr16_30283334	-0.31612	2.43541e-36	6.04582e-34	0.654	0.336	0.184503	NPIPB13(dist=34921),SMG1P5(dist=1684)	-	AG	Known	intergenic	Alu-SINE	Neuron
chr22_40113057	-0.295169	2.50475e-36	6.21272e-34	0.398	0.099	0.168483	TNRC6B	+	AG	Known	intronic	Alu-SINE	Neuron
chr7_99452666	-0.454382	2.52784e-36	6.26474e-34	0.5854	0.1318	0.257419	ATP5MF-PTCD1,CPSF4	+	AG	Known	intronic	-	Neuron
chr2_215351694	-0.508067	2.55902e-36	6.33666e-34	0.7398	0.2332	0.285609	ATIC;FN1	+	AG	Known	intergenic	LINE/L1MC3	Neuron
chr5_147778166	-0.439692	2.56922e-36	6.35659e-34	0.4848	0.043	0.250716	JAKMIP2	-	AG	Known	intronic	-	Neuron
chr2_68133319	-0.389507	2.59312e-36	6.41034e-34	0.5194	0.123	0.224483	WDR92	-	AG	Known	intronic	Alu-SINE	Neuron
chr1_155054795	-0.481285	2.62856e-36	6.4925e-34	0.7442	0.2638	0.269444	DCST1-AS1	+	AG	Known	ncRNA_intronic	Alu-SINE	Neuron
chr1_155751336	-0.45119	2.6332e-36	6.49852e-34	0.7034	0.249	0.253631	GON4L	+	AG	Known	intronic	SINE/AluSx1	Neuron
chr15_85087342	-0.237484	2.67682e-36	6.60065e-34	0.322	0.0854	0.132441	PDE8A	+	AG	Known	intronic	SINE/AluJb	Neuron
chrX_68208188	-0.127488	2.88089e-36	7.09789e-34	0.1502	0.0232	0.0707257	OPHN1	-	AG	Known	intronic	Alu-SINE	Neuron
chrX_74225569	-0.205628	2.91678e-36	7.18033e-34	0.2734	0.0668	0.116129	FTX	-	AG	Known	ncRNA_intronic	SINE/AluSx1	Neuron
chr2_197934859	-0.222135	2.95006e-36	7.25618e-34	0.3146	0.0878	0.127606	PLCL1	+	AG	Known	intronic	LINE/L1PA15	Neuron
chr18_35248783	-0.204775	2.96297e-36	7.28185e-34	0.2514	0.0428	0.117097	ZNF397	+	AG	Known	UTR3	SINE/AluJr	Neuron
chr2_114859274	-0.250739	3.01179e-36	7.39567e-34	0.4776	0.2264	0.141864	DPP10	+	AG	Known	intronic	Alu-SINE	Neuron
chr5_66004639	-0.207343	3.02745e-36	7.42795e-34	0.2966	0.093	0.115229	ERBIN	+	AG	Known	intronic	SINE/AluSz6	Neuron
chrX_81291223	-0.343308	3.07225e-36	7.5316e-34	0.4306	0.0832	0.195048	SH3BGRL	+	AG	Known	intronic	ERVL-MaLR-LTR	Neuron
chr22_38006022	-0.178632	3.11547e-36	7.62484e-34	0.2572	0.0772	0.101554	POLR2F	+	AG	Known	intronic	SINE/AluJr	Neuron
chr14_50471077	-0.418801	3.11333e-36	7.62484e-34	0.559	0.1304	0.243034	MAP4K5	-	AG	Known	intronic	L1-LINE	Neuron
chr10_67046690	-0.372906	3.20966e-36	7.84885e-34	0.4594	0.0826	0.21181	CTNNA3;LRRTM3	+	AG	Known	intronic	-/-	Neuron
chr16_74603327	-0.465249	3.2683e-36	7.98564e-34	0.7728	0.2966	0.270769	GLG1	-	AG	Known	intronic	Alu-SINE	Neuron
chr11_118416877	-0.463392	3.34758e-36	8.17256e-34	0.6502	0.1882	0.262003	LOC100131626	+	AG	Known	ncRNA_intronic	-	Neuron
chr10_15219026	-0.316497	3.36688e-36	8.21287e-34	0.4116	0.0908	0.180618	FAM171A1	-	AG	Known	intronic	SINE/AluSq2	Neuron
[truncated: 293,441+ more rows]

## Sheet: FANS Recoding
Site	Delta	P.Value	adj.P.Val	Neuronal	NonNeuronal	sd.all	Gene	Strand	Sub	Novelty	Region	Repeat	Cell.type	AA.change	Type	Label	phastCons	pLI
[truncated: 331 more rows]

[truncated: 3 more sheets: LBP vs. FANS recoding, Validation of FANS sites, Enrichment analysis]
