# Supplementary material for: Divergent landscapes of A-to-I editing in postmortem and living human brain
Source: Nat Commun. 2024 Jun 26;15:5366. doi: 10.1038/s41467-024-49268-z (PMC11208617; doi:10.1038/s41467-024-49268-z)
Supplement: Supplementary file 8 — Supplemental Data 5 [file 41467_2024_49268_MOESM8_ESM.xlsx]

## Sheet: description
Sheet	Description
Primary edQTLs	cis-edQTL summary statistics from the primary edQTL analysis
Interaction edQTLs	cis-edQTL summary statistics from the interaction edQTL analysis
Dosage plot examples	Examples of allele dosages versus editing levels

## Sheet: Primary edQTLs
PRIMARY cis-edQTL analysis results															LIVING vs. PM Differential editing summary results										Living correlation with:			PM correlation with:
RNA_site	chr	tss	strand	nvar	distToTopVar	abDistance	IDTopVar	nominalPVal	regressionSlope	ppval	bpval	bonferroni	bh	st	Novelty	Region	Repeat	Gene	Delta	NominalP	FDRP	Category	Variance in living	Variance in PM	ADAR1	ADAR2	ADAR3	ADAR1	ADAR2	ADAR3
chr7_44833300	7	44833301	-	4461	-12	12	chr7:44833312[b38]A,G	2.19052e-136	0.334867	9.999e-05	7.25439e-125	3.6877e-120	3.6877e-120	3.64725e-120	Known	UTR3	SINE/AluY	H2AZ2	0.0255259	0.46167	0.502812	Unbiased	0.0740306	0.0831225	-0.0783447	-0.131837	0.101632	0.0238703	0.0843352	0.101611
chr11_68085335	11	68085336	-	3974	-2049	2049	chr11:68087384[b38]A,C	9.70837e-77	0.183063	9.999e-05	3.43019e-67	1.7437e-62	1.08981e-63	1.07786e-63	Known	intronic	Alu-SINE	CHKA	0.0944793	3.07e-05	5.45e-05	PM	0.0314313	0.0326755	-0.0557714	0.0033603	0.0431046	0.0714384	0.0659695	-0.0869618
chr10_80436227	10	80436228	+	5115	320	320	chr10:80436547[b38]A,C	4.56459e-62	0.12465	9.999e-05	1.63191e-53	8.29565e-49	1.6266e-50	1.60876e-50	Known	UTR3	Alu-SINE	PRXL2A(NM_032333:c.*4128A>G,NM_001243781:c.*4128A>G,NM_001243782:c.*4128A>G)	0.0365402	0.0285608	0.0374747	PM	0.0192593	0.0185602	-0.125251	-0.171524	0.144011	-0.17274	-0.149336	0.129129
chr1_1729665	1	1729666	-	4443	60949	60949	chr1:1668717[b38]C,G	1.01338e-57	-0.199109	9.999e-05	1.2393e-52	6.29986e-48	1.06777e-49	1.05606e-49	Known	ncRNA_intronic	SINE/AluSg	AL031282.2	0.0443597	0.0526065	0.0667372	Unbiased	0.032172	0.0370016	0.101709	0.17453	-0.126866	0.092828	0.125895	-0.0533149
chr7_44832888	7	44832889	-	4461	-424	424	chr7:44833312[b38]A,G	6.90013e-60	-0.0976261	9.999e-05	2.44096e-52	1.24084e-47	2.03416e-49	2.01185e-49	Known	UTR3	SINE/AluJo	H2AZ2	0.0434989	0.000821345	0.00127669	PM	0.00805	0.0145179	0.0741389	0.0645148	-0.0277305	-0.0150817	-0.190252	-0.106045
chr4_21924445	4	21924446	-	3746	3876	3876	chr4:21920570[b38]A,G	2.30802e-58	-0.215438	9.999e-05	4.90416e-51	2.49298e-46	3.66615e-48	3.62594e-48	Known	intronic	SINE/AluY	KCNIP4	0.0319236	0.254003	0.290501	Unbiased	0.05093	0.0542355	-0.010999	0.0161559	0.0397557	0.216417	0.139332	-0.0912464
chr12_68843263	12	68843264	+	3856	-47054	47054	chr12:68796210[b38]C,T	1.53534e-56	-0.127386	9.999e-05	6.05205e-50	3.0765e-45	4.45869e-47	4.40979e-47	Known	UTR3	-	MDM2(NM_001145339:c.*3414A>G,NM_002392:c.*3414A>G,NM_001367990:c.*3414A>G,NM_001278462:c.*3414A>G,NM_001145340:c.*3414A>G,NM_001145337:c.*3414A>G)	0.00204052	0.906489	0.918671	Unbiased	0.0204642	0.0209175	0.20468	0.222802	-0.165322	0.0916875	-0.0247512	-0.0892891
chr8_30678463	8	30678464	-	3581	-3991	3991	chr8:30682454[b38]A,T	3.16553e-60	-0.218866	9.999e-05	7.09853e-50	3.60847e-45	5.08235e-47	5.02661e-47	Known	UTR3	SINE/AluJb	GSR	0.052523	0.0251475	0.0332211	PM	0.0322391	0.0401118	0.101022	0.138467	-0.160153	-0.0567632	-0.108567	0.0639202
chr16_7195682	16	7195683	+	7990	-1928	1928	chr16:7193755[b38]A,T	1.42795e-52	0.181876	9.999e-05	2.7725e-45	1.40937e-40	1.49933e-42	1.48289e-42	Known	intronic	AluSx:SINE:Alu	RBFOX1	0.0728281	0.00336085	0.00490388	PM	0.0398932	0.0390458	0.0511309	-0.0184078	0.0830558	0.0506895	0.0672313	-0.0237885
chr13_107721236	13	107721237	-	4177	-4291	4291	chr13:107725527[b38]C,T	1.6814e-58	-0.226065	9.999e-05	7.07138e-43	3.59467e-38	3.29786e-40	3.26169e-40	Known	intronic	-	FAM155A	0.00189606	0.936802	0.945424	Unbiased	0.0371461	0.0371228	-0.088401	-0.179486	0.0296591	0.0146983	-0.000734637	-0.0284972
chr2_216208896	2	216208897	+	4305	3846	3846	chr2:216212742[b38]C,G	4.00348e-52	-0.143978	9.999e-05	3.00063e-42	1.52534e-37	1.27112e-39	1.25718e-39	Known	intergenic	Alu-SINE	XRCC5(dist=2603),LINC01963(dist=7993)	0.0517207	0.00142578	0.00216323	PM	0.0172798	0.0163876	0.136289	0.296058	-0.194378	-0.127038	-0.130668	-0.0080967
chr10_14117295	10	14117296	-	5089	9019	9019	chr10:14108277[b38]C,T	4.07769e-45	0.182894	9.999e-05	4.03288e-40	2.05007e-35	1.50741e-37	1.49088e-37	Known	intronic	L2-LINE	FRMD4A	0.0235554	0.377335	0.418383	Unbiased	0.0461534	0.0485502	-0.115032	-0.119873	0.116232	-0.0741955	-0.144351	-0.00930217
chr19_57864339	19	57864340	+	3463	2809	2809	chr19:57867148[b38]A,G	3.78067e-45	-0.146922	9.999e-05	1.52535e-39	7.75396e-35	5.49927e-37	5.43895e-37	Known	UTR3	Alu-SINE	ZNF587(NM_001204817:c.*4199A>G,NM_032828:c.*4199A>G)	0.111013	9.29e-07	1.89e-06	PM	0.0331758	0.0307184	-0.0313598	-0.10904	-0.0718563	-0.037323	0.00453801	0.0837061
chr10_80432547	10	80432548	+	5121	-9746	9746	chr10:80422802[b38]A,G	1.17276e-48	0.037751	9.999e-05	1.74944e-39	8.8931e-35	6.17577e-37	6.10803e-37	Known	UTR3	SINE/AluSx1	PRXL2A	0.0332564	2.63e-09	6.7e-09	PM	0.00129938	0.00277926	0.0846266	0.0603964	0.0152554	-0.0158144	0.136358	0.158366
chr16_6757358	16	6757359	+	8014	-2023	2023	chr16:6755336[b38]C,G	8.62754e-46	-0.175841	9.999e-05	5.90829e-39	3.00342e-34	2.01572e-36	1.99361e-36	Known	intronic	L1-LINE	RBFOX1	0.0585206	0.0130666	0.0178452	PM	0.0336586	0.0381301	-0.0724786	-0.00345277	0.0208237	0.177758	0.146896	-0.175799
chr16_6670229	16	6670230	+	8117	1062	1062	chr16:6671291[b38]C,T	3.35683e-44	0.19455	9.999e-05	1.15177e-38	5.85491e-34	3.80189e-36	3.76019e-36	Known	intronic	SINE/AluJo	RBFOX1	0.00637245	0.824661	0.845607	Unbiased	0.0545171	0.0573913	-0.0110243	-0.0510221	0.0730424	-0.14535	-0.0905544	0.14526
chr19_57907125	19	57907126	-	3359	-687	687	chr19:57907812[b38]A,G	3.87362e-50	-0.114997	9.999e-05	3.40125e-38	1.72899e-33	1.08062e-35	1.06877e-35	Known	UTR3	AluSg7:SINE:Alu	ZNF417	0.0567604	0.00010472	0.000176775	PM	0.0175001	0.0108248	-0.072597	-0.210302	0.161838	0.00854382	-0.00772223	0.0266796
chr5_146830760	5	146830761	-	3339	778	778	chr5:146829983[b38]A,G	7.22677e-44	-0.141001	9.999e-05	2.23561e-37	1.13645e-32	6.60727e-35	6.5348e-35	Known	intronic	Alu-SINE	PPP2R2B	0.0749833	2.67e-05	4.76e-05	PM	0.0190147	0.0228706	0.000631245	0.16875	-0.196792	-0.143706	-0.154763	0.0311794
chr10_15075711	10	15075712	-	4669	13	13	chr10:15075699[b38]C,G	2.26771e-51	-0.205599	9.999e-05	3.86382e-37	1.96413e-32	1.11599e-34	1.10375e-34	Known	UTR3	SINE/AluSx	ACBD7	0.0410884	0.00229688	0.00340765	PM	0.0143142	0.0174745	-0.299786	-0.526317	0.406822	-0.256949	-0.448474	0.196764
chr13_67032220	13	67032221	-	2868	14861	14861	chr13:67017360[b38]C,T	9.52345e-42	-0.122026	9.999e-05	9.76134e-37	4.96208e-32	2.75671e-34	2.72648e-34	Known	intronic	Alu-SINE	PCDH9	-0.017734	0.29935	0.338299	Unbiased	0.0193699	0.0240992	0.261041	0.361784	-0.201231	0.154882	0.169136	-0.340334
chr1_1729660	1	1729661	-	4443	60944	60944	chr1:1668717[b38]C,G	2.98516e-42	-0.13615	9.999e-05	1.23224e-36	6.26397e-32	3.42293e-34	3.38539e-34	Known	ncRNA_intronic	SINE/AluSg	AL031282.2	0.0564487	0.00171764	0.00258417	PM	0.0182766	0.0241766	0.0500322	0.128456	-0.0681036	0.0967696	0.142546	-0.0172092
chr4_21483555	4	21483556	-	3632	6124	6124	chr4:21477432[b38]C,T	2.93803e-47	-0.222845	9.999e-05	1.73526e-36	8.82102e-32	4.64264e-34	4.59172e-34	Known	intronic	Alu-SINE	KCNIP4	0.0589558	0.00797169	0.0111634	PM	0.0329438	0.0328458	-0.055966	0.0777295	-0.0922885	0.241279	0.217802	-0.168661
chr2_218574082	2	218574083	+	3426	6360	6360	chr2:218580442[b38]C,T	2.40008e-45	0.163904	9.999e-05	1.93099e-36	9.81599e-32	5.13926e-34	5.0829e-34	Known	intronic	Alu-SINE	CNOT9	0.029847	0.215982	0.250174	Unbiased	0.0293253	0.0475218	-0.0301096	0.0346361	0.0143874	-0.0269749	0.0219034	0.127858
chr13_107416139	13	107416140	-	3822	-1807	1807	chr13:107417946[b38]A,G	9.79718e-44	0.164803	9.999e-05	2.17031e-36	1.10326e-31	5.68688e-34	5.62451e-34	Known	intronic	SINE/AluY	FAM155A	0.0250332	0.264691	0.301861	Unbiased	0.0347908	0.0319775	0.0642161	-0.0947599	0.0679502	-0.134572	-0.168037	0.0470451
chr20_17962796	20	17962797	-	4999	-53	53	chr20:17962849[b38]A,T	3.39527e-47	-0.0171507	9.999e-05	1.64063e-35	8.33998e-31	3.93293e-33	3.88979e-33	Known	ncRNA_exonic	-/-	SNORD17	-0.00636117	0.0667705	0.0835602	Unbiased	0.001285	0.000482216	0.150829	0.417073	-0.288245	0.376604	0.514096	-0.371718
chr16_6812566	16	6812567	+	8054	-851	851	chr16:6811716[b38]A,C	2.21219e-40	-0.170368	9.999e-05	2.50639e-35	1.2741e-30	5.86676e-33	5.80241e-33	Known	intronic	SINE/AluSz	RBFOX1	0.188989	9.54e-13	3.21e-12	PM	0.0414769	0.047474	-0.0903805	-0.146564	0.16803	-0.111212	-0.165048	0.146882
chr14_103486318	14	103486319	+	4246	-6206	6206	chr14:103480113[b38]C,G	5.24238e-41	-0.139365	9.999e-05	5.9727e-35	3.03616e-30	1.34941e-32	1.33461e-32	Known	intronic	Alu-SINE	MARK3	0.076069	5.39e-05	9.35e-05	PM	0.0196852	0.02613	-0.00719293	-0.200318	0.226504	-0.0175298	0.00141784	0.00429745
chr4_21795851	4	21795852	-	3829	2676	2676	chr4:21793176[b38]C,T	4.79966e-40	-0.138309	9.999e-05	2.02082e-34	1.02726e-29	4.46647e-32	4.41749e-32	Known	intronic	Alu-SINE	KCNIP4	0.00339996	0.864596	0.881101	Unbiased	0.0296941	0.0236236	0.0203185	-0.00231375	0.0365551	-0.0724927	-0.13295	-0.00310428
chr16_7199747	16	7199748	+	7997	-6650	6650	chr16:7193098[b38]A,G	6.32146e-41	0.106574	9.999e-05	3.45081e-34	1.75418e-29	7.56114e-32	7.47821e-32	Known	intronic	Alu-SINE	RBFOX1	0.0411722	0.0121268	0.0166325	PM	0.0175187	0.0177171	-0.166247	-0.189524	0.152918	-0.0419463	-0.0699581	0.0615209
chr14_103485413	14	103485414	+	4244	22	22	chr14:103485435[b38]C,G	2.7834e-41	-0.111633	9.999e-05	6.09537e-34	3.09852e-29	1.29105e-31	1.27689e-31	Known	intronic	Alu-SINE	MARK3	0.209922	2.25e-38	4.43e-37	PM	0.0106933	0.0186522	0.0953463	0.150986	-0.0144994	-0.186895	-0.267003	0.181861
chr2_141348813	2	141348814	-	3492	-634	634	chr2:141349447[b38]A,G	8.5327e-40	-0.141282	9.999e-05	6.86255e-34	3.48851e-29	1.44153e-31	1.42572e-31	Known	intronic	THE1B:LTR:ERVL-MaLR	LRP1B	0.129625	2.92e-09	7.43e-09	PM	0.0280808	0.0327416	0.057216	0.0282779	0.00194525	0.0458662	-0.0657736	-0.132301
chr5_72207964	5	72207965	-	3010	-142698	142698	chr5:72350662[b38]C,T	4.25474e-73	0.262235	9.999e-05	1.08265e-33	5.50354e-29	2.23721e-31	2.21268e-31	Known	UTR3	Simple_repeat/(T)n	MAP1B	-0.00291748	0.770702	0.796647	Unbiased	0.00719369	0.00542136	-0.0990738	-0.140847	0.0211099	-0.12646	-0.0390629	0.0477961
chr2_65091674	2	65091675	-	4226	-26951	26951	chr2:65118625[b38]A,C	3.9966e-43	-0.176239	9.999e-05	2.10447e-33	1.06979e-28	4.33112e-31	4.28362e-31	Known	intronic	Alu-SINE	RAB1A	0.209413	2.84e-24	2.19e-23	PM	0.0290971	0.0203103	-0.107645	-0.0694821	0.152122	0.00592604	0.0371782	0.00606048
chr4_21832058	4	21832059	-	3820	38883	38883	chr4:21793176[b38]C,T	7.25802e-39	-0.137005	9.999e-05	2.27379e-33	1.15586e-28	4.66072e-31	4.6096e-31	Known	intronic	L1-LINE	KCNIP4	0.0827756	3.25e-05	5.75e-05	PM	0.0207347	0.0316391	-0.187497	-0.125733	0.146258	-0.0489515	-0.0461851	0.0842399
chr13_102269748	13	102269749	-	3549	87	87	chr13:102269662[b38]G,T	1.44571e-39	-0.182705	9.999e-05	5.82374e-33	2.96044e-28	1.16096e-30	1.14822e-30	Known	intronic	Alu-SINE	FGF14	-0.0116964	0.521898	0.562054	Unbiased	0.0224502	0.0222093	-0.103191	-0.0679801	0.121309	0.0977151	0.0938987	-0.216036
chr21_42913767	21	42913768	+	5457	-55773	55773	chr21:42857995[b38]A,G	6.37256e-38	-0.139737	9.999e-05	2.58077e-32	1.31191e-27	4.93199e-30	4.8779e-30	Known	downstream	SINE/AluSz	NDUFV3	0.118216	5.71e-08	1.3e-07	PM	0.0273523	0.0377714	0.172722	0.169906	-0.171881	0.178142	0.246581	-0.261083
chr1_39682184	1	39682185	-	3433	7735	7735	chr1:39674450[b38]C,G	3.376e-43	0.199951	9.999e-05	3.01672e-32	1.53352e-27	5.72209e-30	5.65933e-30	Known	UTR3	-	HPCAL4(NM_001282396:c.*352A>G,NM_001282397:c.*352A>G,NM_016257:c.*352A>G)	-0.129553	2.17e-12	7.09e-12	Living	0.0164067	0.0272648	0.283023	0.267863	-0.144681	0.00844709	-0.223223	-0.0750334
chr13_67153234	13	67153235	-	2705	33	33	chr13:67153202[b38]C,T	1.21343e-38	-0.0601978	9.999e-05	3.42194e-32	1.73951e-27	6.46658e-30	6.39565e-30	Known	ncRNA_intronic	SINE/AluJo	AL160254.1	0.0767567	6.99e-19	3.7e-18	PM	0.00244431	0.00731192	-0.00821084	0.0706112	-0.166904	-0.00692296	-0.0662192	-0.187822
chr10_95387064	10	95387065	-	3913	2	2	chr10:95387063[b38]A,C	4.24208e-41	-0.203583	9.999e-05	4.77705e-32	2.42837e-27	8.92781e-30	8.8299e-30	Known	exonic	AluJr:SINE:Alu	SORBS1	0.0431192	0.039275	0.0506337	Unbiased	0.0261958	0.0311584	-0.0934743	-0.121681	0.141547	-0.025029	-0.0332913	-0.0691289
chr6_99533423	6	99533424	+	3226	33619	33619	chr6:99567042[b38]C,T	5.13111e-38	-0.176029	9.999e-05	8.56954e-32	4.35624e-27	1.57265e-29	1.5554e-29	Known	downstream	Alu-SINE	TSTD3(dist=240)	0.066422	0.00356944	0.00519235	PM	0.0293181	0.0367379	0.106695	0.0713447	-0.124394	-0.00854034	-0.0336697	0.0311969
chr19_52617468	19	52617469	-	5828	-1036	1036	chr19:52618504[b38]C,T	3.36847e-37	0.146985	9.999e-05	2.45222e-31	1.24656e-26	4.32834e-29	4.28087e-29	Known	UTR5	SINE/AluSx	ZNF83	-0.0211826	0.368897	0.409765	Unbiased	0.0359078	0.0359023	-0.0830913	-0.064695	-0.051589	0.194454	0.19706	-0.239905
chr7_44832822	7	44832823	-	4461	52978	52978	chr7:44779845[b38]C,T	1.79372e-36	-0.118261	9.999e-05	7.3735e-31	3.74824e-26	1.2663e-28	1.25241e-28	Known	UTR3	SINE/AluJo	H2AZ2	0.0257516	0.181135	0.212522	Unbiased	0.0206932	0.0276737	-0.0754742	-0.141054	0.0685966	-0.0341835	-0.0759322	0.149443
chr4_21924329	4	21924330	-	3747	3760	3760	chr4:21920570[b38]A,G	6.38171e-36	0.129355	9.999e-05	2.09071e-30	1.06279e-25	3.48456e-28	3.44635e-28	Known	intronic	SINE/AluY	KCNIP4	0.0409984	0.0390701	0.0503863	Unbiased	0.0266606	0.0269619	0.09002	0.121206	-0.121299	0.0148125	0.0766303	-0.0396116
chr19_52617474	19	52617475	-	5828	-444	444	chr19:52617918[b38]A,G	1.45437e-35	0.133819	9.999e-05	2.64385e-30	1.34397e-25	4.39207e-28	4.3439e-28	Known	intronic	Alu-SINE	ZNF83	-0.0303871	0.175784	0.206669	Unbiased	0.032806	0.0368112	0.0206121	0.120434	-0.118704	0.325301	0.405608	-0.339279
chr1_1729411	1	1729412	-	4443	60691	60691	chr1:1668721[b38]C,T	8.32407e-36	-0.136235	9.999e-05	3.32009e-30	1.68773e-25	5.4268e-28	5.36728e-28	Known	ncRNA_intronic	SINE/AluSg	AL031282.2	-0.0324062	0.08636	0.106433	Unbiased	0.0210332	0.0249446	-0.117824	-0.0575385	0.00777458	-0.0935011	-0.11814	0.0797356
chr3_37072309	3	37072310	-	3403	40514	40514	chr3:37031796[b38]G,T	2.31398e-37	0.127003	9.999e-05	7.19495e-30	3.65748e-25	1.16093e-27	1.14819e-27	Known	intronic	Alu-SINE	LRRFIP2	0.131265	1.96e-11	5.94e-11	PM	0.0206725	0.0290199	0.186192	0.2531	-0.273158	0.165831	0.133742	-0.152597
chr16_75445424	16	75445425	-	4066	17	17	chr16:75445408[b38]C,G	2.20141e-35	-0.0841693	9.999e-05	1.60733e-29	8.1707e-25	2.54539e-27	2.51747e-27	Known	UTR3	SINE/AluJb	TMEM170A	0.0821872	4.2e-10	1.14e-09	PM	0.00929816	0.0127304	-0.0555242	-0.00901456	-0.0404134	-0.0104647	-0.0409458	-0.075092
chr12_11015862	12	11015863	-	4275	-31395	31395	chr12:11047257[b38]A,G	1.71091e-35	-0.164445	9.999e-05	2.15731e-29	1.09665e-24	3.3743e-27	3.33729e-27	Known	intronic	LTR/LTR36	AC018630.2;PRH1	0.204008	4.69e-20	2.7e-19	PM	0.0224731	0.0415109	0.200113	0.31378	-0.227264	0.100441	0.139902	-0.158325
chr16_7239266	16	7239267	+	8056	644	644	chr16:7239910[b38]A,G	1.58038e-36	0.100227	9.999e-05	2.39881e-29	1.21941e-24	3.71772e-27	3.67694e-27	Known	intronic	Alu-SINE	RBFOX1	0.0675909	1.78e-05	3.23e-05	PM	0.0130483	0.0189684	0.0940118	0.0140678	-0.021906	-0.0981288	-0.0885881	-0.0281474
chr13_110895411	13	110895412	-	6297	-2	2	chr13:110895413[b38]G,T	5.70115e-37	0.101446	9.999e-05	3.00681e-29	1.52848e-24	4.60386e-27	4.55337e-27	Known	ncRNA_intronic	SINE/AluSx3	ANKRD10-IT1	0.0824759	1.14e-07	2.52e-07	PM	0.0141395	0.0183376	0.0904202	0.109922	-0.042194	0.236794	0.230085	-0.15336
chr5_146145284	5	146145285	-	3049	39952	39952	chr5:146105333[b38]C,T	4.24343e-37	-0.137401	9.999e-05	3.32678e-29	1.69114e-24	5.06328e-27	5.00775e-27	Known	intronic	SINE/AluJb	LARS1	0.122063	2.15e-10	5.98e-10	PM	0.0283521	0.0169521	0.0468482	0.0573287	0.054259	-0.0504286	-0.0258409	0.00849958
chr14_92071035	14	92071036	-	4776	39185	39185	chr14:92031851[b38]C,T	2.93553e-34	-0.165329	9.999e-05	4.55487e-29	2.31542e-24	6.85036e-27	6.77523e-27	Known	exonic_nonsyn	Simple_repeat-Simple_repeat	ATXN3	0.0695255	0.000732412	0.00114316	PM	0.0286348	0.0272671	-0.0292478	-0.0401213	-0.0381855	0.0325839	0.090803	-0.0437617
chr11_22196670	11	22196671	+	3303	-1016	1016	chr11:22195655[b38]C,T	5.30613e-37	-0.211579	9.999e-05	7.63615e-29	3.88176e-24	1.13171e-26	1.1193e-26	Known	intronic	SINE/AluSc	ANO5	0.0599771	0.00628736	0.00890871	PM	0.0301888	0.0323561	0.0479585	0.143478	-0.143236	-0.133791	-0.205101	-0.015215
chr7_146459920	7	146459921	+	3767	-4404	4404	chr7:146455517[b38]G,T	1.54389e-34	0.14381	9.999e-05	1.01153e-28	5.14201e-24	1.48613e-26	1.46983e-26	Known	intergenic	Alu-SINE	TPK1(dist=1623866),CNTNAP2(dist=314351)	-0.0235433	0.239427	0.275283	Unbiased	0.02637	0.0265314	-0.126602	-0.242349	0.161998	-0.0924371	-0.101094	-0.102428
chr7_129919022	7	129919023	-	3601	-11135	11135	chr7:129930157[b38]C,T	1.69001e-33	-0.151181	9.999e-05	1.26538e-28	6.43243e-24	1.83784e-26	1.81768e-26	Known	intronic	SINE/AluJb	UBE2H	0.179051	1.4e-14	5.38e-14	PM	0.0305904	0.0338986	0.00137087	0.0913114	-0.0422643	-0.0170601	-0.109862	-0.00147456
chr7_25119562	7	25119563	-	4882	-10532	10532	chr7:25130094[b38]A,C	4.54277e-34	-0.138756	9.999e-05	1.4573e-28	7.40804e-24	2.08677e-26	2.06388e-26	Known	UTR3	SINE/AluSq2	CYCS	0.0299256	0.116949	0.14134	Unbiased	0.0222429	0.0264644	-0.069517	-0.135697	0.0268635	-0.099796	-0.172703	0.210416
chr2_75704795	2	75704796	-	4320	-7174	7174	chr2:75711969[b38]A,G	3.09343e-37	-0.271532	9.999e-05	1.5066e-28	7.65865e-24	2.14528e-26	2.12175e-26	Known	intronic	Alu-SINE	GCFC2	0.0197455	0.464891	0.505969	Unbiased	0.0374732	0.0576807	-0.061655	-0.0698371	0.0540805	-0.0693777	-0.0794414	0.145871
chr16_6823440	16	6823441	+	8137	443	443	chr16:6823883[b38]A,G	6.63502e-35	0.123411	9.999e-05	3.11337e-28	1.58265e-23	4.34794e-26	4.30025e-26	Known	intronic	Alu-SINE	RBFOX1	0.105888	3.69e-09	9.3e-09	PM	0.0181772	0.0216611	-0.0657184	-0.0496631	0.0859635	-0.0309567	-0.0680472	0.102678
chr10_14159799	10	14159800	-	5145	18644	18644	chr10:14141156[b38]C,T	4.47717e-33	0.127314	9.999e-05	4.70739e-28	2.39295e-23	6.52031e-26	6.4488e-26	Known	intronic	SINE/AluSx1	FRMD4A	0.0701978	0.000848749	0.00131731	PM	0.026464	0.034505	-0.175227	-0.23095	0.148892	-0.106697	-0.191164	0.132269
chr1_72092815	1	72092816	-	2214	-42071	42071	chr1:72134886[b38]C,T	1.36894e-33	-0.156039	9.999e-05	6.17245e-28	3.1377e-23	8.50326e-26	8.41e-26	Known	intronic	Alu-SINE	NEGR1	0.12162	4.97e-09	1.24e-08	PM	0.0247291	0.0287658	-0.0107695	-0.0417888	-0.0361825	-0.0366841	-0.00063574	0.0164371
chr16_9106380	16	9106381	+	6057	9693	9693	chr16:9116073[b38]C,T	1.06378e-38	0.076778	9.999e-05	1.25656e-27	6.3876e-23	1.68538e-25	1.6669e-25	Known	ncRNA_exonic	SINE/AluSx1	AC087190.3	-0.027846	0.00177975	0.00267248	Living	0.00538788	0.0049299	-0.144917	-0.0626666	0.104935	-0.155728	-0.199463	0.0852988
chr1_1729608	1	1729609	-	4443	60888	60888	chr1:1668721[b38]C,T	1.15515e-33	-0.113035	9.999e-05	2.63403e-27	1.33898e-22	3.45099e-25	3.41314e-25	Known	ncRNA_intronic	SINE/AluSg	AL031282.2	0.0577913	0.000435878	0.000694334	PM	0.0152998	0.020407	0.0338948	0.0394021	-0.00854266	-0.013772	0.0138261	0.00102536
chr14_92071044	14	92071045	-	4776	-20783	20783	chr14:92091827[b38]A,G	6.07494e-32	-0.123591	9.999e-05	3.69877e-27	1.88023e-22	4.76008e-25	4.70788e-25	Known	exonic_nonsyn	Simple_repeat-Simple_repeat	ATXN3	0.0656379	5.24e-05	9.11e-05	PM	0.0154993	0.0194945	-0.137904	-0.116613	-0.00767901	0.0278086	0.0930432	-0.0310765
chr3_56560263	3	56560264	+	3857	444	444	chr3:56560707[b38]A,G	2.0248e-34	0.144334	9.999e-05	5.60708e-27	2.8503e-22	7.12576e-25	7.04761e-25	Known	intronic	SINE/AluJo	CCDC66	0.164267	1.5e-11	4.58e-11	PM	0.0346718	0.0428756	0.0652792	0.0808419	-0.0644277	-0.0191038	-0.0699071	-0.247355
chr13_67153193	13	67153194	-	2705	-9	9	chr13:67153202[b38]C,T	3.35558e-33	0.0590632	9.999e-05	6.47013e-27	3.28903e-22	8.20206e-25	8.1121e-25	Known	intronic	Alu-SINE	PCDH9	0.0110119	0.246226	0.282413	Unbiased	0.00541215	0.010935	0.25014	0.489544	-0.370148	0.249537	0.240933	-0.503439
chr7_100212727	7	100212728	-	2361	-7041	7041	chr7:100219768[b38]A,G	3.75837e-35	0.158979	9.999e-05	1.21053e-26	6.15361e-22	1.51194e-24	1.49536e-24	Known	intronic	Alu-SINE	CASTOR3,STAG3	-0.066009	0.00587021	0.00834827	Living	0.0371009	0.037789	0.00633539	0.106611	-0.0668425	0.132895	0.110451	-0.156513
chr1_1113261	1	1113262	-	3129	1781	1781	chr1:1111481[b38]A,G	9.84644e-34	0.162303	9.999e-05	5.08712e-26	2.58599e-21	6.24634e-24	6.17784e-24	Known	intronic	ERV1-LTR	C1orf159	0.101992	3.06e-09	7.76e-09	PM	0.0163246	0.0210597	0.102311	-0.00179385	0.0121313	-0.12904	-0.119674	-0.00268348
chr3_14944946	3	14944947	-	4529	5192	5192	chr3:14939755[b38]A,C	1.09773e-34	0.0666615	9.999e-05	8.93303e-26	4.54102e-21	1.08637e-23	1.07445e-23	Known	ncRNA_exonic	SINE/AluSq2	FGD5-AS1	-0.0185229	0.0743117	0.0924281	Unbiased	0.0095511	0.00735235	-0.266323	-0.400427	0.241534	-0.336192	-0.440764	0.310243
chr4_21832272	4	21832273	-	3820	14651	14651	chr4:21817622[b38]A,C	1.14812e-31	-0.219893	9.999e-05	1.18662e-25	6.03206e-21	1.43621e-23	1.42045e-23	Known	intronic	L1-LINE	KCNIP4	0.0758905	0.000534375	0.000843957	PM	0.0262913	0.0345415	0.0329517	0.0574855	0.0403848	0.00764759	-0.0588922	0.000744049
chr17_46148672	17	46148673	-	3270	-121519	121519	chr17:46270191[b38]A,G	1.76752e-30	0.135415	9.999e-05	1.20484e-25	6.12468e-21	1.45479e-23	1.43884e-23	Known	intronic	Alu-SINE	KANSL1	0.107038	3.35e-11	9.93e-11	PM	0.0159671	0.0164266	0.0343632	0.0118553	-0.0335693	-0.0329101	-0.0438414	-0.0210703
chr12_11026156	12	11026157	-	4281	37786	37786	chr12:10988371[b38]C,T	6.63436e-31	0.139136	9.999e-05	1.83802e-25	9.34339e-21	2.18815e-23	2.16415e-23	Known	ncRNA_intronic	AluJr:SINE:Alu	PRH1-PRR4	0.148535	5.22e-13	1.79e-12	PM	0.0241951	0.0280065	0.215776	0.252535	-0.14879	0.0113137	-0.00108678	-0.0624038
chr15_89901422	15	89901423	-	3730	908	908	chr15:89900515[b38]A,G	1.58745e-32	0.122619	9.999e-05	3.76777e-25	1.91531e-20	4.40301e-23	4.35472e-23	Known	UTR3	SINE/FLAM_C	ARPIN	0.045974	0.00729544	0.0102644	PM	0.0171377	0.0205857	0.0860585	0.0828427	-0.0308042	0.0940042	0.191957	-0.0683556
chr3_156541574	3	156541575	-	3945	16	16	chr3:156541559[b38]A,G	6.37277e-32	0.0735092	9.999e-05	4.65941e-25	2.36856e-20	5.42006e-23	5.36061e-23	Known	UTR3	SINE/AluSq2	SSR3	0.0606049	2.47e-07	5.32e-07	PM	0.00861432	0.0109013	0.0309576	0.0706148	-0.0267419	0.018855	0.138824	0.130848
chr1_45610970	1	45610971	+	2373	-1005	1005	chr1:45609966[b38]C,T	6.4236e-56	-0.299622	9.999e-05	5.64408e-25	2.86911e-20	6.53556e-23	6.46388e-23	Known	intronic	Alu-SINE	NASP	0.0484733	5.07e-05	8.83e-05	PM	0.00804741	0.0105878	-0.0467935	-0.118771	0.11434	-0.0691196	-0.178941	0.125059
chr2_101281700	2	101281701	-	4458	-19349	19349	chr2:101301049[b38]A,G	4.08799e-31	-0.0934636	9.999e-05	6.4601e-25	3.28393e-20	7.41323e-23	7.33192e-23	Known	intronic	SINE/AluJo	RNF149	0.17444	5.67e-24	4.27e-23	PM	0.0145001	0.020119	-0.0114192	0.125519	-0.099384	0.00117975	0.152203	0.0993286
chr1_54637250	1	54637251	+	4897	4132	4132	chr1:54641382[b38]A,G	1.61706e-33	-0.213925	9.999e-05	6.46036e-25	3.28406e-20	7.41323e-23	7.33192e-23	Known	UTR3	SINE/AluSz	ACOT11	-0.00911226	0.618852	0.655216	Unbiased	0.0227501	0.0228645	-0.0907626	-0.155346	0.238204	-0.256674	-0.264258	0.147483
chr6_99535311	6	99535312	+	3223	31731	31731	chr6:99567042[b38]C,T	2.09654e-30	-0.147839	9.999e-05	8.51727e-25	4.32967e-20	9.72959e-23	9.62288e-23	Known	intergenic	SINE/AluJr	TSTD3;CCNC	0.111261	3.01e-07	6.41e-07	PM	0.0273106	0.0334116	0.189231	0.208662	-0.234902	0.00382884	0.00778971	-0.0209605
chr4_16287683	4	16287684	+	4286	2458	2458	chr4:16290141[b38]G,T	1.84237e-29	-0.100844	9.999e-05	1.27454e-24	6.479e-20	1.43658e-22	1.42083e-22	Known	ncRNA_intronic	SINE/AluJb	TAPT1-AS1	0.0613417	0.000228202	0.000373189	PM	0.0168679	0.017848	-0.03234	0.00258411	-0.0217691	0.137975	0.0152371	-0.0369999
chr2_95830680	2	95830681	-	1472	84352	84352	chr2:95746329[b38]A,G	2.50945e-30	-0.10052	9.999e-05	1.78351e-24	9.06629e-20	1.97954e-22	1.95783e-22	Known	intergenic	L1-LINE	LINC00342(dist=3699),ANKRD36C(dist=18252)	-0.00341493	0.843489	0.862429	Unbiased	0.0191325	0.024631	0.261015	0.36365	-0.291791	0.160368	0.052311	-0.261813
chr3_156540600	3	156540601	-	3944	-890	890	chr3:156541490[b38]C,T	1.4411e-29	-0.139379	9.999e-05	2.38716e-24	1.21349e-19	2.61528e-22	2.58659e-22	Known	ncRNA_exonic	SINE/AluY	AC091607.2	0.0171224	0.429755	0.471298	Unbiased	0.0280487	0.0373498	-0.154765	-0.227136	0.230021	-0.219565	-0.324227	0.159517
chr17_46156842	17	46156843	-	3278	331668	331668	chr17:45825175[b38]A,G	1.11435e-29	0.145191	9.999e-05	3.11049e-24	1.58119e-19	3.3714e-22	3.33442e-22	Known	intronic	SINE/AluSx	KANSL1	0.10133	1.39e-07	3.05e-07	PM	0.0184312	0.0279094	0.0302958	0.0425158	0.0685742	-0.0877368	-0.106096	-0.000294243
chr4_21923390	4	21923391	-	3751	1273	1273	chr4:21922118[b38]G,T	1.69449e-31	0.112988	9.999e-05	3.31568e-24	1.68549e-19	3.58615e-22	3.54682e-22	Known	intronic	Alu-SINE	KCNIP4	0.0673002	9.46e-05	0.000160329	PM	0.0167363	0.0215856	-0.0925424	0.00467571	0.0269463	0.0803606	0.0894348	-0.0180015
chr6_10788194	6	10788195	+	4598	3319	3319	chr6:10791513[b38]C,T	3.09685e-29	0.150721	9.999e-05	7.58892e-24	3.85775e-19	7.97056e-22	7.88314e-22	Known	intronic	Alu-SINE	MAK	0.0576245	0.00861484	0.0120171	PM	0.0291883	0.0326674	-0.0577286	-0.0535401	0.00220931	-0.0866743	-0.101169	-0.00108801
chr4_21491526	4	21491527	-	3629	-242	242	chr4:21491768[b38]G,T	1.65618e-29	-0.101006	9.999e-05	9.21864e-24	4.6862e-19	9.5442e-22	9.43953e-22	Known	intronic	Alu-SINE	KCNIP4	0.0474371	0.00274637	0.00403998	PM	0.0150699	0.0172754	-0.00468035	0.112325	-0.0643844	0.017116	-0.0599995	-0.0355917
chr15_60912190	15	60912191	-	4045	753	753	chr15:60911438[b38]A,C	1.97696e-28	0.112478	9.999e-05	1.60023e-23	8.13461e-19	1.63346e-21	1.61554e-21	Known	intronic	SINE/AluJr	RORA	0.159324	1.88e-15	7.71e-15	PM	0.0235215	0.0266263	0.171381	0.242046	-0.22077	0.0297342	0.0308158	-0.207452
chr3_116273809	3	116273810	-	3157	14529	14529	chr3:116259281[b38]A,C	1.98938e-30	0.177899	9.999e-05	1.73351e-23	8.81212e-19	1.76242e-21	1.7431e-21	Known	intronic	Low_complexity-Low_complexity	LSAMP	0.0250924	0.249421	0.285725	Unbiased	0.0311627	0.0316159	0.0439472	-0.0663906	-0.0351892	-0.01222	0.0478289	-0.061758
chr4_21923542	4	21923543	-	3749	10828	10828	chr4:21912715[b38]C,T	2.06895e-29	0.100465	9.999e-05	1.78869e-23	9.09263e-19	1.81128e-21	1.79142e-21	Known	intronic	Alu-SINE	KCNIP4	0.0391535	0.0191938	0.025706	PM	0.0158986	0.0212789	-0.060759	-0.0750417	0.0818535	-0.0264954	0.021591	0.0167023
chr10_95388048	10	95388049	-	3914	986	986	chr10:95387063[b38]A,C	5.28082e-29	-0.148048	9.999e-05	2.27391e-23	1.15592e-18	2.27992e-21	2.25491e-21	Known	intronic	Alu-SINE	SORBS1	0.0706549	8.54e-05	0.000145387	PM	0.0187203	0.0273617	-0.165098	-0.260762	0.143211	-0.183345	-0.241183	-0.0175028
chr12_11026104	12	11026105	-	4281	-82395	82395	chr12:11108499[b38]A,G	7.74832e-29	-0.118351	9.999e-05	3.13506e-23	1.59368e-18	3.10658e-21	3.07251e-21	Known	ncRNA_intronic	Alu-SINE	PRH1-PRR4	0.0633264	0.000166622	0.000276009	PM	0.0185023	0.0270051	0.22292	0.438493	-0.265777	0.291283	0.408599	-0.293829
chr12_2255923	12	2255924	+	5545	-8719	8719	chr12:2247205[b38]C,T	1.40654e-32	0.113249	9.999e-05	3.3035e-23	1.6793e-18	3.26087e-21	3.2251e-21	Known	intronic	-/-	CACNA1C	-0.0174334	0.0653628	0.0818958	Unbiased	0.0104292	0.00581274	-0.0296057	-0.428262	0.3649	-0.291317	-0.429538	0.0913114
chr4_39549411	4	39549412	-	3144	2664	2664	chr4:39546748[b38]C,T	4.55575e-29	-0.0948201	9.999e-05	5.117e-23	2.60118e-18	5.00226e-21	4.9474e-21	Known	ncRNA_intronic	SINE/AluSz	UGDH-AS1	0.0287848	0.0183649	0.0246459	PM	0.0123208	0.0159791	0.382968	0.486367	-0.337873	0.436112	0.578531	-0.444107
chr1_1729614	1	1729615	-	4443	60894	60894	chr1:1668721[b38]C,T	1.9969e-29	-0.0991515	9.999e-05	5.47613e-23	2.78374e-18	5.34306e-21	5.28446e-21	Known	ncRNA_intronic	SINE/AluSg	AL031282.2	0.00618815	0.687201	0.719429	Unbiased	0.0150694	0.0159773	-0.153971	-0.171959	0.112121	-0.0651873	-0.0807883	0.0778631
chr4_21834947	4	21834948	-	3810	25831	25831	chr4:21809117[b38]G,T	3.6201e-28	-0.124404	9.999e-05	5.59852e-23	2.84595e-18	5.45201e-21	5.39222e-21	Known	intronic	L1-LINE	KCNIP4	0.0972707	2.42e-06	4.76e-06	PM	0.0199471	0.0363089	-0.11896	-0.0866648	0.157195	0.00773736	0.00562878	0.0402028
chr17_46156847	17	46156848	-	3278	-113344	113344	chr17:46270191[b38]A,G	2.59486e-28	0.153908	9.999e-05	7.32948e-23	3.72587e-18	7.09689e-21	7.01906e-21	Known	intronic	AluSx:SINE:Alu	KANSL1	0.157015	1.94e-17	9.31e-17	PM	0.020561	0.0211188	0.0707593	0.117782	-0.143239	0.0659289	-0.0181727	-0.0491142
chr11_43857059	11	43857060	+	5088	-84018	84018	chr11:43773042[b38]C,T	5.02837e-29	-0.0949616	9.999e-05	7.9853e-23	4.05925e-18	7.68797e-21	7.60365e-21	Known	ncRNA_intronic	SINE/AluJo	AC087521.2	0.0167996	0.283082	0.321251	Unbiased	0.0159567	0.0165253	-0.0220926	-0.133299	0.151907	-0.207577	-0.163781	0.119246
chr4_21923469	4	21923470	-	3751	10755	10755	chr4:21912715[b38]C,T	9.749e-28	0.103693	9.999e-05	1.29203e-22	6.56791e-18	1.23457e-20	1.22103e-20	Known	intronic	Alu-SINE	KCNIP4	0.0503129	0.00468502	0.00673298	PM	0.0195629	0.0239549	-0.11044	-0.177979	0.096718	-0.0363492	-0.167983	-0.0521351
chr12_121332965	12	121332966	-	2872	12345	12345	chr12:121320621[b38]G,T	3.98313e-40	-0.287426	9.999e-05	1.32097e-22	6.71502e-18	1.25985e-20	1.24604e-20	Known	intronic	Alu-SINE	ANAPC5	0.0696041	0.000888927	0.00137682	PM	0.0262253	0.029283	0.0677199	0.0750274	-0.0487853	-0.178546	-0.173615	0.0968139
chr13_107714598	13	107714599	-	4164	3263	3263	chr13:107711336[b38]A,G	1.26748e-28	0.140559	9.999e-05	1.68897e-22	8.58571e-18	1.60781e-20	1.59018e-20	Known	intronic	SINE/AluSz	FAM155A	0.170578	2.97e-17	1.4e-16	PM	0.0225219	0.0265327	-0.136745	-0.105748	0.051271	0.0517598	0.221191	-0.0509816
chr9_19612843	9	19612844	-	4204	-1453	1453	chr9:19614296[b38]A,T	1.22208e-27	0.132157	9.999e-05	1.79471e-22	9.12323e-18	1.70528e-20	1.68657e-20	Known	intronic	Alu-SINE	SLC24A2	0.137719	2.23e-08	5.25e-08	PM	0.0386124	0.0394036	-0.0451205	0.113151	-0.156383	0.0572208	0.0612025	-0.16091
chr13_110899967	13	110899968	-	6308	-8209	8209	chr13:110908176[b38]A,C	2.78556e-35	0.139254	9.999e-05	2.81473e-22	1.43084e-17	2.6497e-20	2.62064e-20	Known	intronic	SINE/AluJr	ANKRD10	-0.00772418	0.395998	0.437229	Unbiased	0.00610906	0.00604063	0.13143	0.300519	-0.0963693	0.230325	0.188381	-0.27371
chr8_84261300	8	84261301	+	3224	50365	50365	chr8:84311665[b38]A,T	5.16543e-28	-0.100719	9.999e-05	3.00126e-22	1.52566e-17	2.80969e-20	2.77887e-20	Known	intronic	ERVL-MaLR-LTR	RALYL	0.0625185	0.000597865	0.00094022	PM	0.0203131	0.0229555	0.072018	0.0313951	0.0569588	0.0355655	-0.0233991	0.0360092
chr3_14944631	3	14944632	-	4530	4877	4877	chr3:14939755[b38]A,C	1.92537e-30	0.0410215	9.999e-05	6.76761e-22	3.44025e-17	6.25499e-20	6.18639e-20	Known	ncRNA_exonic	SINE/AluSz6	FGD5-AS1	-0.00319883	0.640709	0.676089	Unbiased	0.00295576	0.00342953	0.100802	0.15842	-0.165809	-0.0315478	0.0328284	-0.135811
chr11_117028991	11	117028992	-	5654	31487	31487	chr11:116997505[b38]C,T	4.96889e-29	0.103364	9.999e-05	7.42563e-22	3.77474e-17	6.85072e-20	6.77558e-20	Known	intronic	AluSx1:SINE:Alu	SIK3	0.320557	6.43e-56	3.69e-54	PM	0.0186467	0.0247292	0.156325	0.2222	-0.205997	-0.174951	-0.271099	0.0374255
chr2_141350153	2	141350154	-	3492	707	707	chr2:141349447[b38]A,G	9.0431e-27	-0.0976582	9.999e-05	8.55402e-22	4.34835e-17	7.84901e-20	7.76292e-20	Known	intronic	LTR/THE1B	LRP1B	0.256056	5.52e-40	1.21e-38	PM	0.0141261	0.0284267	0.0825276	0.0783883	-0.0527068	0.00271328	-0.0513388	-0.115552
chr10_80432596	10	80432597	+	5121	-9795	9795	chr10:80422802[b38]A,G	1.57363e-27	0.0246161	9.999e-05	9.07759e-22	4.6145e-17	8.29946e-20	8.20844e-20	Known	UTR3	SINE/AluSx1	PRXL2A	0.0282391	5.38e-10	1.45e-09	PM	0.000868075	0.0019111	-0.0422678	-0.0294206	0.0712466	-0.208071	-0.149777	0.372874
chr5_21478546	5	21478547	+	2746	-14059	14059	chr5:21464488[b38]C,T	3.51803e-28	0.142622	9.999e-05	1.02073e-21	5.18878e-17	9.28225e-20	9.18045e-20	Known	intergenic	SINE/AluSz6	AC093274.1;AC138951.2	0.0734392	0.00011754	0.000197508	PM	0.023493	0.0241349	0.0398649	-0.0170372	0.0778301	-0.060974	-0.122967	0.0456758
chr4_21832069	4	21832070	-	3820	22953	22953	chr4:21809117[b38]G,T	5.62419e-27	-0.106508	9.999e-05	1.21619e-21	6.18238e-17	1.10203e-19	1.08994e-19	Known	intronic	L1-LINE	KCNIP4	0.0487115	0.00694386	0.00979462	PM	0.0189034	0.0258366	-0.0996112	-0.0721718	0.14379	-0.0715036	-0.0816462	0.203248
chr1_1729416	1	1729417	-	4443	60696	60696	chr1:1668721[b38]C,T	4.77671e-27	-0.1044	9.999e-05	1.36842e-21	6.95623e-17	1.23776e-19	1.22419e-19	Known	ncRNA_intronic	SINE/AluSg	AL031282.2	-0.0160008	0.353267	0.393871	Unbiased	0.0179596	0.0212901	-0.0353466	-0.054205	0.127241	-0.00565291	-0.0684189	-0.0104401
chr7_44832874	7	44832875	-	4461	-438	438	chr7:44833312[b38]A,G	5.60578e-27	-0.0592239	9.999e-05	2.02632e-21	1.03006e-16	1.80396e-19	1.78417e-19	Known	UTR3	SINE/AluJo	H2AZ2	0.0499841	3.15e-05	5.59e-05	PM	0.00818101	0.0135228	-0.0773769	-0.162459	0.134931	-0.277223	-0.544582	0.287391
chr16_6681250	16	6681251	+	8079	3	3	chr16:6681253[b38]A,G	3.82866e-26	-0.123256	9.999e-05	2.3242e-21	1.18148e-16	2.05475e-19	2.03222e-19	Known	intronic	Alu-SINE	RBFOX1	0.161781	1.97e-15	8.08e-15	PM	0.0170329	0.0327777	-0.11229	-0.0416459	0.0765903	-0.0548579	-0.104149	0.0148672
chr7_105144522	7	105144523	-	3597	-217106	217106	chr7:105361628[b38]C,T	4.59451e-26	-0.163755	9.999e-05	2.91633e-21	1.48249e-16	2.56486e-19	2.53673e-19	Known	intronic	SINE/AluSx1	SRPK2	0.215761	3.05e-22	2.04e-21	PM	0.0241288	0.0396488	-0.0592162	-0.0839079	0.157996	-0.324592	-0.405924	0.212312
chr12_51008259	12	51008260	-	2452	7147	7147	chr12:51001113[b38]C,T	1.52107e-42	-0.291504	9.999e-05	2.9524e-21	1.50082e-16	2.5921e-19	2.56367e-19	Known	intronic	Simple_repeat/(TAGA)n	SLC11A2	0.0238114	0.177773	0.208846	Unbiased	0.0243463	0.0169253	0.0779406	0.155724	-0.167757	0.111409	0.117893	-0.109798
chr7_44802329	7	44802330	+	4433	19190	19190	chr7:44821519[b38]C,T	2.55045e-28	-0.160055	9.999e-05	3.69443e-21	1.87803e-16	3.22131e-19	3.18599e-19	Known	UTR3	SINE/AluSx	PPIA	-0.0128929	0.391192	0.432489	Unbiased	0.0127908	0.0200745	0.209131	0.319144	-0.297931	0.179935	0.027998	-0.203584
chr16_30246375	16	30246376	-	1441	-78334	78334	chr16:30324709[b38]A,T	3.45865e-25	0.185311	9.999e-05	4.21701e-21	2.14367e-16	3.65192e-19	3.61186e-19	Known	intronic	-	NPIPB13	0.0503553	0.122711	0.147828	Unbiased	0.0597291	0.0781116	0.0742523	0.0151528	0.0580135	-0.00750552	0.0190491	-0.0803681
chr9_136441145	9	136441146	-	5602	-46587	46587	chr9:136487732[b38]C,T	3.22877e-27	0.0639876	9.999e-05	5.34643e-21	2.7178e-16	4.58314e-19	4.53288e-19	Known	UTR3	-	SEC16A(NM_001276418:c.*610A>G,NM_014866:c.*610A>G)	0.0204007	0.0762252	0.0946513	Unbiased	0.00928152	0.00885912	-0.0930775	-0.107064	0.0730552	0.0302547	-0.0952001	-0.0232023
chr12_27034516	12	27034517	+	4386	13	13	chr12:27034529[b38]C,G	3.32804e-26	0.116631	9.999e-05	7.08655e-21	3.60238e-16	6.04426e-19	5.97797e-19	Known	intergenic	SINE/AluJo	MED21;AC092747.4	0.104485	6.35e-07	1.31e-06	PM	0.0230388	0.0324325	-0.0314266	-0.0550552	0.0659767	0.00592786	0.0336866	-0.0341393
chr16_7146785	16	7146786	+	7968	3454	3454	chr16:7150239[b38]C,T	1.28214e-26	-0.144539	9.999e-05	9.73918e-21	4.95081e-16	8.27895e-19	8.18816e-19	Known	intronic	Alu-SINE	RBFOX1	0.141099	1.67e-14	6.42e-14	PM	0.0187273	0.0233386	-0.14989	-0.138732	0.0622004	0.0159	-0.016319	0.0813191
chr3_14944630	3	14944631	-	4530	4876	4876	chr3:14939755[b38]A,C	5.80904e-27	0.0650492	9.999e-05	1.04875e-20	5.33122e-16	8.88536e-19	8.78791e-19	Known	ncRNA_exonic	SINE/AluSz6	FGD5-AS1	0.0491021	8.24e-06	1.54e-05	PM	0.0106313	0.00919941	0.0869872	-0.0264113	-0.0497864	-0.104644	-0.0402843	0.0284363
chr17_45630487	17	45630488	+	3264	330932	330932	chr17:45961419[b38]A,G	4.9332e-26	-0.132771	9.999e-05	1.24924e-20	6.35039e-16	1.05313e-18	1.04158e-18	Known	intronic	SINE/AluSz6	LINC02210-CRHR1	0.0608574	0.00157582	0.00238047	PM	0.0220344	0.0261205	-0.0753378	0.0454833	-0.136351	-0.0362378	-0.108201	-0.0381546
chr10_80436232	10	80436233	+	5115	-3276	3276	chr10:80432957[b38]A,T	2.38309e-26	0.0627023	9.999e-05	1.46638e-20	7.4542e-16	1.23007e-18	1.21657e-18	Known	UTR3	SINE/AluJr	PRXL2A	-0.00181035	0.878129	0.893149	Unbiased	0.0104761	0.00925376	-0.213149	-0.211635	0.0888972	-0.13583	-0.149291	0.0197473
chr2_77242949	2	77242950	-	3819	-5921	5921	chr2:77248870[b38]C,T	8.7684e-25	-0.109419	9.999e-05	2.1951e-20	1.11586e-15	1.83831e-18	1.81815e-18	Known	ncRNA_intronic	LINE/L1MB3	AC013716.1	0.00976093	0.651535	0.68635	Unbiased	0.022869	0.042956	-0.0421207	-0.132599	0.0884255	-0.0025408	-0.118717	-0.165585
chr8_11843176	8	11843177	-	5102	4334	4334	chr8:11838843[b38]C,T	1.81396e-25	-0.0919492	9.999e-05	2.82303e-20	1.43506e-15	2.33343e-18	2.30784e-18	Known	UTR3	SINE/AluSg	CTSB	0.0131403	0.409005	0.450375	Unbiased	0.0179264	0.0173902	-0.122988	-0.194569	0.175584	-0.156463	-0.129166	0.207389
chr12_62574959	12	62574960	+	3782	-113352	113352	chr12:62461608[b38]C,T	4.3035e-27	0.0786398	9.999e-05	4.60653e-20	2.34168e-15	3.76476e-18	3.72347e-18	Known	intronic	Alu-SINE	MON2	0.0733982	7.29e-07	1.5e-06	PM	0.0117875	0.0177499	0.171509	0.210837	-0.184915	-0.0580845	-0.0698752	-0.211603
chr16_7155297	16	7155298	+	7973	-9527	9527	chr16:7145771[b38]C,T	2.12984e-24	-0.131501	9.999e-05	4.8929e-20	2.48726e-15	3.98599e-18	3.94227e-18	Known	intronic	-	RBFOX1	0.0930357	1.89e-05	3.42e-05	PM	0.0285105	0.0306102	0.0174526	-0.00143239	-0.0527803	-0.157093	-0.149729	0.181297
chr2_79930268	2	79930269	+	3853	10042	10042	chr2:79940310[b38]A,G	2.08559e-25	-0.258876	9.999e-05	4.90978e-20	2.49584e-15	3.98833e-18	3.94458e-18	Known	intronic	Simple_repeat-Simple_repeat	CTNNA2	0.0411127	0.18087	0.212224	Unbiased	0.0662377	0.0598923	0.253128	0.185373	-0.13953	0.0411073	-0.0215388	0.0123663
chr13_107722394	13	107722395	-	4179	-3133	3133	chr13:107725527[b38]C,T	2.31316e-26	0.115389	9.999e-05	5.07858e-20	2.58165e-15	4.1109e-18	4.06581e-18	Known	intronic	-	FAM155A	0.107142	4.11e-08	9.48e-08	PM	0.0167095	0.0375598	-0.00145479	-0.147661	0.109602	-0.241313	-0.340373	0.00223471
chr7_78071531	7	78071532	-	4061	5245	5245	chr7:78066287[b38]C,T	1.38405e-24	-0.126262	9.999e-05	5.71947e-20	2.90744e-15	4.60766e-18	4.55713e-18	Known	intronic	SINE/AluSx3	MAGI2	0.127609	6.9e-10	1.85e-09	PM	0.0222928	0.0327452	0.0644557	0.225243	-0.282127	0.0200085	0.0307157	-0.126077
chr10_80435603	10	80435604	+	5115	3431	3431	chr10:80439034[b38]C,T	8.92458e-25	0.0506155	9.999e-05	6.07435e-20	3.08784e-15	4.88581e-18	4.83223e-18	Known	UTR3	SINE/AluJo	PRXL2A	-0.0132075	0.19527	0.227853	Unbiased	0.00871932	0.0075017	-0.293195	-0.433369	0.327081	-0.247886	-0.411969	0.238773
chr12_124402550	12	124402551	-	4911	-614	614	chr12:124403164[b38]C,T	2.54497e-24	-0.151312	9.999e-05	7.85171e-20	3.99134e-15	6.25602e-18	6.1874e-18	Known	exonic	Simple_repeat-Simple_repeat	NCOR2	0.0519391	0.0061316	0.00869901	PM	0.0192852	0.0254253	0.085017	0.0070105	0.0548964	0.0546775	0.0733403	-0.0394703
chr3_121833226	3	121833227	-	3580	-419	419	chr3:121833645[b38]C,G	1.57742e-24	0.0988182	9.999e-05	8.40631e-20	4.27326e-15	6.67697e-18	6.60374e-18	Known	intronic	-	IQCB1	0.197773	8.85e-23	6.14e-22	PM	0.0157526	0.0364096	-0.00016949	-0.0885709	0.0517089	-0.0498737	-0.166458	-0.0406424
chr2_79930272	2	79930273	+	3853	3652	3652	chr2:79933924[b38]A,G	6.79953e-24	-0.176837	9.999e-05	8.92169e-20	4.53525e-15	7.07528e-18	6.99768e-18	Known	intronic	Simple_repeat-Simple_repeat	CTNNA2	0.0448738	0.165875	0.195699	Unbiased	0.0632035	0.0728114	-0.0245705	0.0366448	-0.125144	0.0532016	0.0334652	0.0528145
chr11_33074728	11	33074729	+	3751	1378	1378	chr11:33076106[b38]A,G	8.78706e-25	-0.0874847	9.999e-05	1.17383e-19	5.96705e-15	9.23692e-18	9.13561e-18	Known	intergenic	SINE/AluJo	TCP11L1;LINC00294	0.0356237	0.00167348	0.0025207	PM	0.00824196	0.00884461	-0.0117194	-0.0342942	0.0457538	-0.196594	-0.31427	0.207826
chr2_79994047	2	79994048	+	3785	1645	1645	chr2:79995692[b38]C,T	2.2585e-27	0.10176	9.999e-05	1.2098e-19	6.1499e-15	9.50525e-18	9.401e-18	Known	intronic	SINE/AluJb	CTNNA2	0.0437657	0.000215528	0.000353264	PM	0.00787233	0.0106879	-0.0491568	-0.159041	0.149111	-0.0675259	-0.142582	0.190017
chr12_53178370	12	53178371	-	4852	16697	16697	chr12:53161674[b38]A,T	1.05455e-29	0.130669	9.999e-05	1.2212e-19	6.20785e-15	9.58001e-18	9.47494e-18	Known	intronic	Alu-SINE	CSAD	-0.0198679	0.151561	0.179957	Unbiased	0.0136267	0.012894	0.057267	0.0705132	-0.0951804	0.0546084	0.00644559	-0.156198
chr16_24700157	16	24700158	+	3843	5417	5417	chr16:24705574[b38]C,T	4.21076e-24	-0.0876768	9.999e-05	1.42131e-19	7.22509e-15	1.10984e-17	1.09767e-17	Known	intronic	AluJr:SINE:Alu	TNRC6A	0.139073	1.24e-17	6.03e-17	PM	0.0131065	0.0225408	0.04157	-0.0915535	0.0745169	-0.146906	-0.327356	0.0515068
chr1_109349766	1	109349767	-	3734	966	966	chr1:109348801[b38]C,G	5.05745e-25	-0.104894	9.999e-05	2.04826e-19	1.04121e-14	1.57999e-17	1.56266e-17	Known	intronic	Alu-SINE	SORT1	0.248135	4.13e-39	8.51e-38	PM	0.0126865	0.0271984	0.266639	0.443688	-0.37048	-0.0380963	-0.0380921	0.0116458
chr4_21795865	4	21795866	-	3829	3074	3074	chr4:21792792[b38]C,G	2.08072e-24	-0.102396	9.999e-05	2.17357e-19	1.10491e-14	1.67158e-17	1.65324e-17	Known	intronic	Alu-SINE	KCNIP4	-0.0214481	0.251419	0.28781	Unbiased	0.0232897	0.0237902	0.0664451	0.122941	-0.112952	0.225184	0.14709	-0.203252
chr2_131513959	2	131513960	+	3644	-2252	2252	chr2:131511708[b38]A,T	1.77132e-24	-0.11594	9.999e-05	2.40928e-19	1.22473e-14	1.84726e-17	1.827e-17	Known	ncRNA_intronic	AluJb:SINE:Alu	LOC150776	0.117219	5.57e-09	1.38e-08	PM	0.0262378	0.0259074	0.229444	0.198495	-0.169936	0.0907415	0.0944531	-0.0484454
chr22_29439525	22	29439526	-	3262	-1173	1173	chr22:29440698[b38]A,G	6.72546e-25	-0.120756	9.999e-05	2.60641e-19	1.32494e-14	1.99239e-17	1.97054e-17	Known	intronic	SINE/AluY	RFPL1	-0.00881246	0.578351	0.616697	Unbiased	0.0187395	0.0163236	-0.200698	-0.323863	0.295592	-0.211308	-0.282057	0.166222
chr8_101183432	8	101183433	-	4063	62	62	chr8:101183371[b38]A,T	7.82929e-26	0.0785485	9.999e-05	2.68977e-19	1.36732e-14	2.05303e-17	2.03051e-17	Known	intronic	SINE/AluSx1	ZNF706	0.090816	1.1e-12	3.68e-12	PM	0.0100958	0.0103551	-0.0198074	-0.126652	0.0782605	-0.183862	-0.258372	0.0969225
chr10_42518049	10	42518050	-	3425	-26979	26979	chr10:42545028[b38]C,T	4.01605e-31	0.154041	9.999e-05	3.29109e-19	1.67299e-14	2.497e-17	2.46962e-17	Known	ncRNA_exonic	Alu-SINE	ZNF37BP	0.0249074	0.073771	0.091791	Unbiased	0.0118711	0.0151893	-0.133995	-0.150533	0.0863303	-0.097071	-0.172901	0.203143
chr11_117029462	11	117029463	-	5658	31958	31958	chr11:116997505[b38]C,T	4.66247e-24	0.120188	9.999e-05	4.47391e-19	2.27427e-14	3.3793e-17	3.34224e-17	Known	intronic	SINE/AluJb	SIK3	0.275951	8.68e-31	1.03e-29	PM	0.0363329	0.0283469	0.121347	0.303733	-0.19432	-0.221848	-0.288008	0.132407
chr17_46156830	17	46156831	-	3278	-113361	113361	chr17:46270191[b38]A,G	8.48512e-24	0.116891	9.999e-05	4.48333e-19	2.27906e-14	3.38139e-17	3.3443e-17	Known	intronic	Alu-SINE	KANSL1	0.0789356	9.18e-08	2.05e-07	PM	0.01339	0.0165377	0.124597	0.195905	-0.119952	0.137757	0.223494	-0.249325
chr10_80435602	10	80435603	+	5115	-4	4	chr10:80435599[b38]A,C	6.04945e-24	-0.0661996	9.999e-05	5.25969e-19	2.67371e-14	3.96105e-17	3.91761e-17	Known	UTR3	SINE/AluJo	PRXL2A	0.0471024	0.000307395	0.000496463	PM	0.0118566	0.0108319	0.101238	0.157225	-0.0431009	0.0420986	-0.0419853	-0.172955
chr10_14210930	10	14210931	-	5128	7565	7565	chr10:14203366[b38]C,G	2.52726e-25	0.100022	9.999e-05	6.58317e-19	3.34649e-14	4.92829e-17	4.87424e-17	Known	intronic	Alu-SINE	FRMD4A	0.0102402	0.530039	0.569892	Unbiased	0.0173304	0.0205943	-0.123972	-0.246948	0.194896	-0.101089	-0.188129	0.132885
chr1_204556420	1	204556421	+	4478	-32765	32765	chr1:204523656[b38]C,T	1.72542e-23	-0.048857	9.999e-05	6.94307e-19	3.52944e-14	5.17513e-17	5.11837e-17	Known	UTR3	SINE/AluJb	MDM4	0.0213445	0.0211661	0.0282104	PM	0.00519659	0.00634375	-0.155861	-0.208491	0.152602	-0.0904476	-0.220909	0.0544759
chr10_32336072	10	32336073	-	4040	-9991	9991	chr10:32346063[b38]C,T	4.14463e-24	-0.172463	9.999e-05	7.74045e-19	3.93478e-14	5.76103e-17	5.69784e-17	Known	intronic	Alu-SINE	EPC1	-0.0271079	0.201418	0.234508	Unbiased	0.0289984	0.0323603	0.0920237	0.0347842	0.0183387	0.111222	0.155077	-0.037151
chr17_30774281	17	30774282	+	2532	-43538	43538	chr17:30730744[b38]A,G	4.67576e-25	0.0689366	9.999e-05	8.83908e-19	4.49326e-14	6.54994e-17	6.4781e-17	Known	ncRNA_intronic	Alu-SINE	SUZ12P1	0.0613242	1.54e-09	4.01e-09	PM	0.00422311	0.0108395	0.179606	0.191409	-0.132526	0.0920052	0.0651324	-0.317317
chr1_1729505	1	1729506	-	4443	60785	60785	chr1:1668721[b38]C,T	7.77002e-25	-0.127886	9.999e-05	9.96355e-19	5.06487e-14	7.35105e-17	7.27042e-17	Known	UTR3	AluSg:SINE:Alu	SLC35E2A	-0.031955	0.141949	0.16938	Unbiased	0.0286813	0.0304557	-0.0524627	0.000928951	-0.0103252	0.0542938	0.072753	-0.00282581
chr10_115410170	10	115410171	+	2979	-9343	9343	chr10:115400828[b38]A,G	7.03981e-24	-0.0871964	9.999e-05	1.02684e-18	5.21984e-14	7.55404e-17	7.47119e-17	Known	intronic	LINE/L1MA5A	ATRNL1	0.109186	2.31e-11	6.94e-11	PM	0.0130865	0.0245487	-0.210137	-0.358295	0.290781	-0.0944928	-0.209255	-0.0939866
chr11_77022883	11	77022884	+	4048	-46893	46893	chr11:76975991[b38]C,T	1.91469e-23	-0.138011	9.999e-05	1.09121e-18	5.54706e-14	7.96991e-17	7.8825e-17	Known	UTR3	Alu-SINE	ACER3(NM_018367:c.*2556A>G,NM_001300953:c.*2556A>G,NM_001300955:c.*2556A>G,NM_001300954:c.*2556A>G)	0.00976922	0.676176	0.709418	Unbiased	0.033999	0.0378903	0.130895	0.12801	-0.14511	-0.00301272	-0.0142822	0.0282164
chr2_114838426	2	114838427	+	3018	-5987	5987	chr2:114832440[b38]A,C	2.35928e-24	0.103857	9.999e-05	1.10221e-18	5.60297e-14	8.0387e-17	7.95054e-17	Known	intronic	Alu-SINE	DPP10	0.0647946	0.000700711	0.00109561	PM	0.0268085	0.0234765	-0.0765682	-0.0637522	-0.00391063	-0.176691	-0.280225	0.0487698
chr4_21798463	4	21798464	-	3831	1734	1734	chr4:21796730[b38]C,T	4.7025e-24	0.101297	9.999e-05	1.24546e-18	6.33117e-14	9.07045e-17	8.97097e-17	Known	intronic	SINE/AluJo	KCNIP4	0.0616806	0.00180699	0.00271101	PM	0.0224163	0.0303737	-0.0560837	-0.0630166	0.130044	0.107838	0.0830166	-0.0986905
chr14_100846310	14	100846311	+	4751	5144	5144	chr14:100851454[b38]A,G	1.06993e-23	0.0640924	9.999e-05	1.61284e-18	8.19871e-14	1.16791e-16	1.1551e-16	Known	ncRNA_exonic	-	MEG3	-0.0693666	6.18e-07	1.28e-06	Living	0.00778403	0.0190118	0.0802868	0.128349	0.057396	-0.0473003	-0.203059	-0.093228
chr14_20451372	14	20451373	-	3971	2090	2090	chr14:20449283[b38]A,T	3.76746e-23	-0.0509934	9.999e-05	1.7716e-18	9.00575e-14	1.27923e-16	1.2652e-16	Known	intronic	Alu-SINE	OSGEP	0.0199914	0.0553967	0.0700543	Unbiased	0.0105247	0.0156896	0.327839	0.659001	-0.551337	0.442419	0.551719	-0.475259
chr5_55940139	5	55940140	+	4421	49712	49712	chr5:55989851[b38]A,T	5.68369e-36	0.331508	9.999e-05	1.84341e-18	9.37079e-14	1.32919e-16	1.31461e-16	Known	ncRNA_intronic	Simple_repeat/(AT)n	AC008914.1	0.00805074	0.604724	0.641686	Unbiased	0.0152406	0.0172459	-0.00552537	-0.0668277	0.0622332	-0.0793875	-0.133783	0.0821537
chr7_130959940	7	130959941	-	3824	36	36	chr7:130959905[b38]C,T	2.14268e-25	-0.0702705	9.999e-05	1.95853e-18	9.95599e-14	1.4082e-16	1.39276e-16	Known	ncRNA_exonic	Alu-SINE	LINC-PINT	0.0913256	3.12e-12	1.01e-11	PM	0.00906181	0.0120402	-0.118395	-0.0772062	0.226752	0.128772	0.146993	-0.0445486
chr16_6835108	16	6835109	+	8131	-15519	15519	chr16:6819590[b38]A,G	4.03115e-27	-0.205053	9.999e-05	3.78565e-18	1.9244e-13	2.68022e-16	2.65082e-16	Known	intronic	SINE/AluY	RBFOX1	0.105757	9.25e-07	1.89e-06	PM	0.0305444	0.0305634	0.142013	0.213789	-0.148433	0.105062	0.154548	-0.0790241
chr2_197865954	2	197865955	+	2080	-12012	12012	chr2:197853943[b38]C,G	1.6375e-22	-0.113943	9.999e-05	3.9626e-18	2.01435e-13	2.78996e-16	2.75936e-16	Known	intronic	Alu-SINE	PLCL1	0.145454	5.62e-11	1.64e-10	PM	0.0302254	0.0323501	-0.0204194	0.158226	-0.0808727	-0.144678	-0.254062	0.056252
chr8_101183367	8	101183368	-	4062	19268	19268	chr8:101164100[b38]A,G	5.57991e-24	0.0908534	9.999e-05	4.13733e-18	2.10317e-13	2.90797e-16	2.87608e-16	Known	intronic	SINE/AluSx1	ZNF706	0.0876348	3.14e-08	7.3e-08	PM	0.0178105	0.0135394	0.0540474	0.0183936	-0.0251845	0.219614	0.188136	-0.203118
chr5_24554517	5	24554518	-	3420	81	81	chr5:24554437[b38]A,G	2.39106e-23	-0.159327	9.999e-05	4.70051e-18	2.38946e-13	3.29126e-16	3.25517e-16	Known	intronic	Simple_repeat-Simple_repeat	CDH10	-0.0833052	0.00474474	0.00681469	Living	0.0561083	0.0572881	0.00127292	0.0890432	-0.0736575	-0.121322	-0.0891063	0.0247726
chr1_225786970	1	225786971	+	4015	14021	14021	chr1:225800991[b38]C,G	1.21789e-24	0.0424562	9.999e-05	4.75373e-18	2.41651e-13	3.32395e-16	3.28749e-16	Known	UTR3	SINE/AluJo	SRP9	0.00957111	0.264894	0.302072	Unbiased	0.00513901	0.00530781	0.197513	0.283747	-0.188224	0.0554279	0.226502	-0.129776
chr13_67031583	13	67031584	-	2867	9048	9048	chr13:67022536[b38]C,T	7.65585e-24	0.0993138	9.999e-05	5.84172e-18	2.96958e-13	4.06725e-16	4.02264e-16	Known	intronic	AluSz:SINE:Alu	PCDH9	0.0164866	0.214249	0.248334	Unbiased	0.0128656	0.0169789	0.332498	0.476024	-0.452612	0.181893	0.20668	-0.342497
chr3_14944591	3	14944592	-	4530	7945	7945	chr3:14936647[b38]C,T	8.26053e-25	0.053584	9.999e-05	5.84876e-18	2.97316e-13	4.06725e-16	4.02264e-16	Known	ncRNA_exonic	Alu-SINE	FGD5-AS1	-0.00697564	0.424376	0.465878	Unbiased	0.00485688	0.00501295	0.0315272	-0.0541001	0.032157	-0.152432	-0.0936532	0.015598
chr1_85255798	1	85255799	-	4318	-20440	20440	chr1:85276238[b38]C,G	5.65184e-23	-0.103666	9.999e-05	7.20929e-18	3.66477e-13	4.97255e-16	4.91802e-16	Known	intronic	-	C1orf52	-0.0131475	0.383022	0.424183	Unbiased	0.0157896	0.015102	0.0448614	-0.0269424	0.0173655	-0.00668757	-0.0347538	0.029103
chr22_18996123	22	18996124	+	3808	-10166	10166	chr22:18985958[b38]C,T	9.19769e-23	0.0902805	9.999e-05	1.0281e-17	5.22624e-13	6.98696e-16	6.91033e-16	Known	ncRNA_intronic	AluSq2:SINE:Alu	DGCR5	0.0738139	2.48e-05	4.43e-05	PM	0.0168025	0.0232545	-0.00700361	-0.0770218	-0.00423751	-0.0271854	0.0110289	-0.0282756
chr9_2766497	9	2766498	-	5086	-9518	9518	chr9:2776015[b38]A,G	8.09855e-22	-0.147236	9.999e-05	1.27602e-17	6.48652e-13	8.61424e-16	8.51976e-16	Known	intergenic	AluSz:SINE:Alu	KCNV2;PUM3	0.0288312	0.28628	0.324579	Unbiased	0.0419777	0.0542226	0.101024	0.121377	-0.0461562	0.122061	0.18271	-0.00161174
chr18_3638388	18	3638389	-	4892	1941	1941	chr18:3636448[b38]A,G	5.52319e-25	0.0936125	9.999e-05	1.5541e-17	7.90011e-13	1.04361e-15	1.03216e-15	Known	intronic	Alu-SINE	DLGAP1	0.105967	2.86e-10	7.87e-10	PM	0.0184543	0.021549	-0.172968	-0.346612	0.181237	-0.194347	-0.296443	0.124576
chr16_7199742	16	7199743	+	7997	8183	8183	chr16:7207925[b38]C,T	3.43574e-23	0.0561611	9.999e-05	1.61614e-17	8.21549e-13	1.08384e-15	1.07195e-15	Known	intronic	SINE/AluSx1	RBFOX1	0.0307782	0.007674	0.0107661	PM	0.00957248	0.0105879	-0.162446	-0.381098	0.330952	-0.333323	-0.367816	0.208405
chr16_7199622	16	7199623	+	7997	-3083	3083	chr16:7196540[b38]C,T	1.88452e-22	-0.0692633	9.999e-05	1.78049e-17	9.05094e-13	1.19091e-15	1.17785e-15	Known	intronic	Alu-SINE	RBFOX1	0.110153	2.21e-14	8.4e-14	PM	0.0102041	0.0148775	-0.23503	-0.212304	0.0662249	-0.0542537	-0.126605	-0.067325
chr7_66754482	7	66754483	+	3214	75570	75570	chr7:66830052[b38]C,T	5.07477e-24	-0.182357	9.999e-05	1.96989e-17	1.00137e-12	1.31587e-15	1.30143e-15	Known	intronic	Alu-SINE	RABGEF1	0.107466	2.96e-15	1.2e-14	PM	0.0101189	0.0125635	-0.0747125	-0.0533665	0.173835	-0.0693991	-0.0416909	0.103399
chr7_128659617	7	128659618	+	3761	-111387	111387	chr7:128548231[b38]C,T	6.50714e-24	0.096064	9.999e-05	2.23842e-17	1.13788e-12	1.48548e-15	1.46919e-15	Known	ncRNA_exonic	Alu-SINE	LINC01000	-0.0215331	0.20971	0.243485	Unbiased	0.0161492	0.0227274	0.193628	0.241862	-0.121094	0.0712737	0.04626	-0.129374
chr14_103485423	14	103485424	+	4244	-6347	6347	chr14:103479077[b38]A,G	9.40969e-22	-0.0579216	9.999e-05	2.3626e-17	1.201e-12	1.56381e-15	1.54666e-15	Known	intronic	SINE/AluJr	MARK3	0.0335657	0.00166435	0.00250785	PM	0.00702622	0.00943248	0.181007	0.29466	-0.213655	0.157161	0.253489	-0.238912
chr2_216501792	2	216501793	+	4385	23224	23224	chr2:216525016[b38]C,T	1.32342e-21	-0.0644043	9.999e-05	2.62718e-17	1.3355e-12	1.73217e-15	1.71317e-15	Known	UTR3	Alu-SINE	RPL37A(NM_000998:c.*388A>G)	0.0347074	0.00141574	0.00214884	PM	0.00622308	0.00921604	-0.0350418	-0.0546868	0.0842028	-0.185737	-0.283908	0.139253
chr2_77242840	2	77242841	-	3819	-6606	6606	chr2:77249446[b38]G,T	3.91667e-22	-0.0868015	9.999e-05	2.65373e-17	1.349e-12	1.74741e-15	1.72824e-15	Known	intronic	L1-LINE	LRRTM4	0.00537332	0.764845	0.791316	Unbiased	0.0216402	0.0252336	0.219023	0.226951	-0.159555	-0.0218883	-0.0554742	-0.205998
chr13_66822797	13	66822798	-	2899	-4602	4602	chr13:66827399[b38]A,G	1.49323e-21	0.0672682	9.999e-05	2.82057e-17	1.43381e-12	1.85486e-15	1.83452e-15	Known	intronic	Alu-SINE	PCDH9	0.209013	6.54e-42	1.61e-40	PM	0.00644296	0.0201863	-0.161479	-0.099521	0.100652	-0.242296	-0.240651	0.0550237
chr13_67031621	13	67031622	-	2868	13788	13788	chr13:67017834[b38]A,G	3.36878e-23	0.0971942	9.999e-05	2.89825e-17	1.4733e-12	1.90348e-15	1.88261e-15	Known	intronic	AluSz:SINE:Alu	PCDH9	0.0380457	0.0166487	0.0224631	PM	0.0151555	0.0208088	0.189935	0.275048	-0.329415	0.148661	0.233418	-0.211396
chr6_42205217	6	42205218	-	4056	-1603	1603	chr6:42206820[b38]A,G	1.04483e-21	-0.122809	9.999e-05	2.93873e-17	1.49387e-12	1.92758e-15	1.90644e-15	Known	intergenic	SINE/AluJr	GUCA1B;MRPS10	0.131836	1.14e-10	3.24e-10	PM	0.0215952	0.0324506	-0.0698914	0.0382834	0.0633786	-0.0844079	-0.155063	0.0147297
chr2_206552685	2	206552686	+	3249	512	512	chr2:206553197[b38]A,G	6.41508e-22	-0.102323	9.999e-05	3.24414e-17	1.64913e-12	2.12243e-15	2.09915e-15	Known	intronic	Alu-SINE	ADAM23	0.0132667	0.492193	0.532984	Unbiased	0.0191144	0.0318023	0.143113	-0.0294385	0.159467	-0.0249773	-0.152783	-0.0241144
chr17_46502431	17	46502432	+	3498	-232237	232237	chr17:46270195[b38]C,T	2.97574e-22	0.144637	9.999e-05	3.27781e-17	1.66624e-12	2.13655e-15	2.11311e-15	Known	intergenic	SINE/AluSq2	ARL17B;LRRC37A2	0.082713	1.36e-05	2.5e-05	PM	0.023885	0.0285622	0.221024	0.311219	-0.143572	0.140714	0.219785	-0.297765
chr19_53986617	19	53986618	+	4891	590	590	chr19:53987207[b38]A,G	9.29343e-24	-0.17223	9.999e-05	3.55993e-17	1.80965e-12	2.31118e-15	2.28583e-15	Known	UTR3	Alu-SINE	CACNG8(NM_031895:c.*3768A>G)	0.0620184	1.47e-05	2.68e-05	PM	0.0123836	0.0141033	0.134904	0.179169	-0.0902467	0.116731	0.0829264	-0.0237414
chr10_82515909	10	82515910	+	3634	-3942	3942	chr10:82511968[b38]C,T	4.51516e-23	0.086379	9.999e-05	4.30728e-17	2.18956e-12	2.78216e-15	2.75165e-15	Known	intronic	-	NRG3	0.101653	4.66e-08	1.07e-07	PM	0.0154809	0.0294947	-0.0185235	-0.0708238	0.0809704	-0.0824289	-0.248548	-0.105252
chr15_89901453	15	89901454	-	3730	939	939	chr15:89900515[b38]A,G	2.82761e-24	0.0882537	9.999e-05	4.7186e-17	2.39865e-12	3.0286e-15	2.99539e-15	Known	UTR3	SINE/FLAM_C	ARPIN	0.0123113	0.388062	0.42934	Unbiased	0.0137128	0.013211	0.0242587	0.0983544	-0.123366	0.0683987	0.0677807	-0.13214
chr3_10151791	3	10151792	+	4640	-1533	1533	chr3:10150259[b38]A,G	6.58995e-25	0.0715197	9.999e-05	5.66539e-17	2.87994e-12	3.60895e-15	3.56937e-15	Known	ncRNA_intronic	SINE/AluJr	AC034193.1	0.0428178	0.000329834	0.00053117	PM	0.00839225	0.0102224	0.0362942	0.0492056	-0.0120639	-0.052207	-0.0775005	0.0424535
chr13_32501033	13	32501034	-	3468	-24145	24145	chr13:32525178[b38]C,T	3.92394e-21	-0.11468	9.999e-05	5.89354e-17	2.99592e-12	3.7449e-15	3.70383e-15	Known	intronic	AluSz:SINE:Alu	N4BP2L2	0.144623	1.94e-11	5.87e-11	PM	0.0217565	0.037899	0.0780511	0.130899	-0.0647148	-0.00602419	-0.0663011	0.0674638
chr1_1729971	1	1729972	-	4443	61255	61255	chr1:1668717[b38]C,G	2.44918e-21	0.106972	9.999e-05	7.75072e-17	3.94e-12	4.9066e-15	4.85279e-15	Known	ncRNA_intronic	SINE/AluJo	AL031282.2	0.0587557	0.0025033	0.00369929	PM	0.0266357	0.0214031	0.093113	0.0532334	-0.0602512	0.0490592	0.143332	-0.0258694
chr12_62574983	12	62574984	+	3782	11817	11817	chr12:62586800[b38]A,T	2.67185e-22	-0.08798	9.999e-05	8.85819e-17	4.50297e-12	5.57299e-15	5.51186e-15	Known	intronic	Alu-SINE	MON2	0.054786	0.00155986	0.00235715	PM	0.0234192	0.0226274	0.198736	0.420558	-0.272156	0.270457	0.144986	-0.312647
chr16_76555011	16	76555012	+	4442	-5987	5987	chr16:76549025[b38]C,G	7.20578e-23	0.0851184	9.999e-05	8.97232e-17	4.56099e-12	5.63085e-15	5.56909e-15	Known	intronic	L3:LINE:CR1	CNTNAP4	0.0436723	0.00508164	0.00727551	PM	0.010556	0.0247568	0.145684	0.162814	-0.250663	0.0084743	-0.0355418	-0.27515
chr10_124923212	10	124923213	+	5331	35271	35271	chr10:124958483[b38]A,C	2.25825e-21	0.0979868	9.999e-05	1.05249e-16	5.35023e-12	6.5647e-15	6.4927e-15	Known	ncRNA_intronic	SINE/AluSg	AL731577.2	0.114237	6.5e-11	1.89e-10	PM	0.0174396	0.0220016	-0.0386442	-0.146405	0.165624	-0.114558	-0.183129	0.189246
chr4_21531468	4	21531469	-	3687	496	496	chr4:21530973[b38]A,G	3.23215e-25	0.2004	9.999e-05	1.80558e-16	9.17849e-12	1.11796e-14	1.1057e-14	Known	intronic	Alu-SINE	KCNIP4	0.0397376	0.0164501	0.0222049	PM	0.0195845	0.0164938	-0.0957258	-0.147712	0.177431	0.0061128	-0.0258984	0.074862
chr7_5390256	7	5390257	-	3969	676	676	chr7:5389581[b38]A,G	5.12598e-21	-0.0851001	9.999e-05	2.10904e-16	1.07211e-11	1.30268e-14	1.2884e-14	Known	UTR3	SINE/AluJr	TNRC18	0.0960379	6.65e-09	1.64e-08	PM	0.0130862	0.0215574	-0.137569	-0.0980648	-0.0135939	-0.0403174	-0.136006	0.0192864
chr12_98604856	12	98604857	+	3140	12657	12657	chr12:98617513[b38]A,G	6.94372e-21	0.0698701	9.999e-05	2.29864e-16	1.16849e-11	1.41807e-14	1.40252e-14	Known	UTR3	SINE/AluJo	SLC25A3	0.0589577	1.82e-06	3.63e-06	PM	0.00944541	0.012365	-0.210768	-0.404408	0.263478	-0.11713	-0.152376	0.214212
chr9_19612846	9	19612847	-	4204	-1450	1450	chr9:19614296[b38]A,T	4.7554e-21	0.106699	9.999e-05	2.32138e-16	1.18005e-11	1.43036e-14	1.41468e-14	Known	intronic	Alu-SINE	SLC24A2	0.23193	4.85e-22	3.2e-21	PM	0.0363809	0.0407717	0.103254	0.260993	-0.262233	0.152661	0.0646146	-0.276429
chr13_107622028	13	107622029	-	4007	-6	6	chr13:107622034[b38]C,G	1.40065e-20	-0.101084	9.999e-05	2.36226e-16	1.20083e-11	1.45379e-14	1.43785e-14	Known	intronic	Alu-SINE	FAM155A	-0.100682	2.27e-05	4.07e-05	Living	0.0313257	0.0442489	-0.0518129	-0.111114	0.0983374	-0.0739959	-0.18624	-0.121923
chr1_72173267	1	72173268	-	2345	-42885	42885	chr1:72216152[b38]A,G	1.23913e-20	-0.145896	9.999e-05	2.3679e-16	1.2037e-11	1.4555e-14	1.43954e-14	Known	intronic	Alu-SINE	NEGR1	0.0566525	0.00600165	0.00852569	PM	0.0245401	0.0313169	0.0155515	0.0382343	-0.0722551	-0.0612155	-0.0349506	-0.0483516
chr16_6812586	16	6812587	+	8053	-871	871	chr16:6811716[b38]A,C	1.52477e-21	-0.0782046	9.999e-05	2.38259e-16	1.21117e-11	1.46276e-14	1.44672e-14	Known	intronic	SINE/AluSz	RBFOX1	0.157608	3.71e-23	2.64e-22	PM	0.0121993	0.0178804	-0.0199562	0.0339359	0.0335964	0.00169939	0.11999	-0.116183
chr12_13962089	12	13962090	-	3852	9262	9262	chr12:13952828[b38]C,T	4.85509e-28	0.245282	9.999e-05	2.53223e-16	1.28723e-11	1.54902e-14	1.53203e-14	Known	intronic	Simple_repeat-Simple_repeat	GRIN2B	-0.0188609	0.294419	0.333172	Unbiased	0.0267772	0.0171679	-0.164711	-0.21888	0.196555	-0.297938	-0.369195	0.27869
chr13_66817722	13	66817723	-	2898	-1820	1820	chr13:66819542[b38]G,T	5.35884e-24	0.0843043	9.999e-05	4.2358e-16	2.15323e-11	2.55728e-14	2.52923e-14	Known	intronic	AluJb:SINE:Alu	PCDH9	0.0662646	3.31e-05	5.86e-05	PM	0.018961	0.0192545	0.194529	0.364049	-0.192801	0.133404	0.256741	-0.171552
chr5_131202383	5	131202384	+	2674	-8224	8224	chr5:131194160[b38]C,T	7.58823e-22	-0.0949812	9.999e-05	6.43633e-16	3.27184e-11	3.86286e-14	3.8205e-14	Known	UTR3	Alu-SINE	LYRM7(NM_001293735:c.*2823A>G,NM_181705:c.*2782A>G)	0.0169659	0.144633	0.172313	Unbiased	0.0104621	0.0092591	0.216751	0.298759	-0.335394	0.273424	0.237902	-0.259691
chr4_21923512	4	21923513	-	3749	2943	2943	chr4:21920570[b38]A,G	3.54292e-22	0.0840336	9.999e-05	7.18896e-16	3.65444e-11	4.29934e-14	4.25218e-14	Known	intronic	Alu-SINE	KCNIP4	0.0427886	0.00993909	0.0137708	PM	0.0200753	0.0176358	0.212184	0.227075	-0.126816	0.0692284	0.151074	-0.109937
chr5_131202651	5	131202652	+	2675	1602	1602	chr5:131204253[b38]G,T	9.98818e-22	-0.0884363	9.999e-05	8.5251e-16	4.33365e-11	5.09242e-14	5.03657e-14	Known	UTR3	Alu-SINE	LYRM7(NM_001293735:c.*3091A>G,NM_181705:c.*3050A>G)	-0.0029272	0.810588	0.832658	Unbiased	0.0111522	0.00875261	0.0610448	0.155045	-0.140204	0.189903	0.135012	-0.146552
chr1_244421813	1	244421814	-	3995	-20582	20582	chr1:244442395[b38]A,G	2.30573e-22	-0.168225	9.999e-05	9.99671e-16	5.08173e-11	5.94354e-14	5.87836e-14	Known	intronic	Alu-SINE	ADSS2	0.245813	1.74e-40	3.93e-39	PM	0.0242301	0.0107221	-0.0524942	0.0508592	-0.0864839	-0.0329688	-0.114089	0.0826173
chr7_76620530	7	76620531	+	2481	-10145	10145	chr7:76610386[b38]A,T	3.79702e-20	0.076881	9.999e-05	1.05173e-15	5.34636e-11	6.24575e-14	6.17725e-14	Known	intronic	SINE/AluSq2	POMZP3	0.151119	6.45e-20	3.67e-19	PM	0.0133957	0.0198251	0.126039	0.0426914	0.0315534	-0.0279735	-0.0769032	-0.0860032
chr13_66935165	13	66935166	-	2944	-18090	18090	chr13:66953255[b38]C,T	4.32675e-21	0.0740895	9.999e-05	1.05341e-15	5.3549e-11	6.24843e-14	6.1799e-14	Known	intronic	Alu-SINE	PCDH9	0.033189	0.00248378	0.00367192	PM	0.00703441	0.00943552	0.082158	0.0660103	-0.106553	0.0903322	0.0497809	-0.219952
chr7_156970212	7	156970213	+	6207	683	683	chr7:156970895[b38]A,T	1.71657e-20	-0.0976109	9.999e-05	1.06316e-15	5.40447e-11	6.29891e-14	6.22983e-14	Known	UTR3	SINE/AluSz6	NOM1	0.131755	1.71e-09	4.44e-09	PM	0.0275269	0.0345715	0.0460993	0.226329	-0.161979	0.171536	0.290253	-0.247432
chr20_51593496	20	51593497	-	3862	3188	3188	chr20:51590309[b38]C,G	3.58647e-20	-0.0862089	9.999e-05	1.35207e-15	6.87311e-11	7.95499e-14	7.86775e-14	Known	intergenic	-/-	NFATC2;ATP9A	0.0698932	6.56e-05	0.00011303	PM	0.0244885	0.0214982	0.245904	0.334861	-0.177698	0.162571	0.150219	-0.275923
chr12_98604855	12	98604856	+	3140	12658	12658	chr12:98617513[b38]A,G	9.44711e-21	-0.0798108	9.999e-05	1.45902e-15	7.41678e-11	8.53485e-14	8.44124e-14	Known	UTR3	SINE/AluJo	SLC25A3	0.0682987	2.61e-06	5.11e-06	PM	0.0139584	0.0166243	-0.210264	-0.333043	0.240079	-0.263631	-0.400281	0.291331
chr19_55637024	19	55637025	+	5169	1307	1307	chr19:55638331[b38]C,T	4.91511e-20	-0.143637	9.999e-05	1.49482e-15	7.59877e-11	8.73422e-14	8.63842e-14	Known	intergenic	Alu-SINE	ZNF784(dist=12449),ZNF580(dist=3978)	-0.034492	0.183053	0.214616	Unbiased	0.0428281	0.0469502	-0.0417086	0.0439344	-0.0483342	0.185961	0.157518	-0.151371
chr5_59552136	5	59552137	-	3162	1340	1340	chr5:59550797[b38]A,G	7.45074e-20	-0.0859518	9.999e-05	1.61047e-15	8.18666e-11	9.39915e-14	9.29607e-14	Known	intronic	Alu-SINE	PDE4D	0.130451	3.92e-13	1.36e-12	PM	0.0173596	0.0255853	-0.251227	-0.293625	0.219879	0.027338	0.0968467	0.0704771
chr12_77381147	12	77381148	+	3627	263	263	chr12:77381410[b38]G,T	5.64276e-22	0.0902412	9.999e-05	1.97886e-15	1.00593e-10	1.15227e-13	1.13963e-13	Known	intergenic	Alu-SINE	E2F7(dist=315578),NAV3(dist=449747)	0.123458	7.88e-11	2.27e-10	PM	0.0151556	0.0376861	-0.0657417	-0.301077	0.264976	-0.254833	-0.378415	0.274726
chr3_121833205	3	121833206	-	3580	28145	28145	chr3:121805061[b38]G,T	4.38914e-21	-0.0723899	9.999e-05	2.79028e-15	1.41841e-10	1.6155e-13	1.59778e-13	Known	intronic	-	IQCB1	0.121744	5.73e-15	2.27e-14	PM	0.0188813	0.0118311	-0.115026	-0.201442	0.156012	-0.221071	-0.27632	0.175615
chr10_72512539	10	72512540	-	3626	-148583	148583	chr10:72661122[b38]A,G	3.86068e-20	0.0861218	9.999e-05	2.89246e-15	1.47035e-10	1.67276e-13	1.65441e-13	Known	intronic	L1-LINE	MICU1	0.0198036	0.302585	0.341581	Unbiased	0.0230841	0.0250987	0.0142907	-0.031386	-0.0420343	-0.0420043	-0.0431571	-0.11439
chr3_159366725	3	159366726	+	3357	61334	61334	chr3:159428059[b38]G,T	9.60632e-20	-0.121822	9.999e-05	3.63654e-15	1.8486e-10	2.0983e-13	2.07528e-13	Known	intronic	-	IQCJ-SCHIP1,SCHIP1	0.0288102	0.148721	0.176819	Unbiased	0.0248137	0.0265211	0.152765	0.188635	-0.219989	0.0806692	0.0829915	-0.14039
chr12_62574538	12	62574539	+	3782	-121234	121234	chr12:62453305[b38]C,G	1.00075e-19	-0.0771082	9.999e-05	4.04593e-15	2.05671e-10	2.33187e-13	2.30629e-13	Known	intronic	Alu-SINE	MON2	0.0920445	5.61e-09	1.39e-08	PM	0.0180615	0.0226286	0.247309	0.507356	-0.402607	0.216997	0.159631	-0.338183
chr16_7146829	16	7146830	+	7968	4464	4464	chr16:7151293[b38]A,G	1.80626e-20	-0.143693	9.999e-05	4.30166e-15	2.18671e-10	2.47645e-13	2.44929e-13	Known	intronic	Alu-SINE	RBFOX1	0.164902	2.13e-15	8.72e-15	PM	0.0206582	0.031934	0.0271123	0.104285	-0.0617459	0.11655	0.00546438	-0.0186231
chr1_2027790	1	2027791	+	4618	32	32	chr1:2027822[b38]A,G	1.15213e-19	-0.121676	9.999e-05	4.44796e-15	2.26108e-10	2.55778e-13	2.52973e-13	Known	intronic	-/-	GABRD	-0.0189566	0.306472	0.345649	Unbiased	0.0235266	0.0209632	-0.0964619	-0.163348	0.1007	-0.0912056	-0.230213	0.0516384
chr9_70320310	9	70320311	+	3472	44260	44260	chr9:70364570[b38]C,T	3.34322e-19	-0.121187	9.999e-05	4.63164e-15	2.35445e-10	2.66039e-13	2.63122e-13	Known	intronic	AluJo:SINE:Alu	SMC5	0.0514867	0.0169016	0.0227825	PM	0.0307193	0.0337192	0.163568	0.263385	-0.171925	0.150053	0.192866	-0.321923
chr1_160142694	1	160142695	+	4376	-1673	1673	chr1:160141022[b38]C,T	4.65485e-29	0.0485881	9.999e-05	4.64474e-15	2.36111e-10	2.66269e-13	2.63348e-13	Known	UTR3	SINE/AluSx3	ATP1A2	0.0232269	4.17e-12	1.33e-11	PM	0.000230605	0.00105609	0.0298292	-0.082222	0.103907	-0.0713335	-0.0113642	0.15124
chr4_88031047	4	88031048	+	3625	-24003	24003	chr4:88007045[b38]A,G	1.01142e-19	-0.0848192	9.999e-05	4.99982e-15	2.54161e-10	2.85895e-13	2.8276e-13	Known	intronic	MER47B:DNA:TcMar-Tigger	PKD2	0.0177017	0.307746	0.346978	Unbiased	0.0192932	0.0259564	0.138075	0.240736	-0.214042	0.118932	0.198222	-0.272204
chr3_49994297	3	49994298	+	1916	46491	46491	chr3:50040788[b38]C,T	2.18619e-19	-0.10442	9.999e-05	5.21655e-15	2.65178e-10	2.97953e-13	2.94685e-13	Known	intronic	AluJb:SINE:Alu	RBM6	0.13534	3.04e-10	8.35e-10	PM	0.0191541	0.0386418	-0.0329954	0.0764103	-0.109946	-0.107572	-0.113179	-0.0252985
chr2_77479171	2	77479172	-	3470	-7796	7796	chr2:77486967[b38]C,T	7.70823e-19	-0.0921226	9.999e-05	5.35976e-15	2.72458e-10	3.05789e-13	3.02435e-13	Known	intronic	Alu-SINE	LRRTM4	0.133946	1.97e-12	6.47e-12	PM	0.0217064	0.025787	-0.119991	-0.0477977	0.0329701	-0.0834801	-0.152892	0.0519547
chr16_6811719	16	6811720	+	8049	-4	4	chr16:6811716[b38]A,C	3.55032e-19	-0.10106	9.999e-05	5.98006e-15	3.0399e-10	3.40415e-13	3.36681e-13	Known	intronic	Alu-SINE	RBFOX1	0.16615	1.09e-14	4.23e-14	PM	0.0294997	0.0289414	0.0944802	-0.0141317	0.0729245	0.0587349	0.0890167	-0.0989828
chr5_146893648	5	146893649	-	3317	2971	2971	chr5:146890678[b38]A,G	1.49688e-19	0.0844776	9.999e-05	6.00713e-15	3.05366e-10	3.41573e-13	3.37827e-13	Known	intronic	AluSx1:SINE:Alu	PPP2R2B	0.153921	4.14e-18	2.08e-17	PM	0.0140102	0.0238976	0.0934452	0.141222	-0.201854	0.124169	0.127785	-0.136193
chr4_67434187	4	67434188	-	3340	-17176	17176	chr4:67451363[b38]C,T	7.77974e-20	-0.0886477	9.999e-05	6.04151e-15	3.07114e-10	3.43144e-13	3.39381e-13	Known	intergenic	ERVL-MaLR-LTR	LOC101927237(dist=12187),CENPC(dist=34575)	0.0314316	0.0489321	0.0623174	Unbiased	0.0196942	0.0192731	0.162245	0.414202	-0.384731	0.270844	0.285678	-0.366128
chr11_78068781	11	78068782	-	3902	-1346	1346	chr11:78070127[b38]C,T	1.52968e-19	-0.14812	9.999e-05	6.11938e-15	3.11073e-10	3.47179e-13	3.43372e-13	Known	UTR3	SINE/AluSc	NDUFC2	0.0236543	0.290644	0.3292	Unbiased	0.0339637	0.0336719	-0.0169391	-0.0276494	-0.0441133	0.0265178	-0.0631277	-0.0326304
chr14_20451399	14	20451400	-	3971	-692	692	chr14:20452091[b38]C,T	7.30696e-20	0.0622114	9.999e-05	6.8172e-15	3.46546e-10	3.86338e-13	3.82101e-13	Known	intronic	Alu-SINE	OSGEP	0.171197	2e-32	2.63e-31	PM	0.016852	0.0157233	0.336004	0.599905	-0.463631	0.313915	0.327774	-0.292638
chr12_11026112	12	11026113	-	4281	-82387	82387	chr12:11108499[b38]A,G	7.84818e-20	-0.0912873	9.999e-05	7.86284e-15	3.997e-10	4.44605e-13	4.39728e-13	Known	ncRNA_intronic	AluJr:SINE:Alu	PRH1-PRR4	0.0460962	0.00287986	0.00422806	PM	0.0172661	0.0208442	0.267204	0.407631	-0.243605	0.294413	0.371791	-0.338994
chr3_85119164	3	85119165	+	2773	-57329	57329	chr3:85061836[b38]A,T	3.23806e-20	-0.0641854	9.999e-05	8.66691e-15	4.40574e-10	4.8736e-13	4.82015e-13	Known	intronic	Alu-SINE	CADM2	0.0404868	0.00406931	0.0058836	PM	0.00913376	0.0195028	0.0847648	-0.00858719	0.167248	-0.0925931	-0.177659	0.0243005
chr2_127843852	2	127843853	-	5225	-14151	14151	chr2:127858003[b38]A,G	2.46127e-23	0.0848274	9.999e-05	9.60269e-15	4.88143e-10	5.38195e-13	5.32293e-13	Known	UTR3	SINE/AluJb	POLR2D	0.0179269	0.0668912	0.0836923	Unbiased	0.00704895	0.00607417	0.137522	0.256558	-0.265519	0.160662	0.285113	-0.165399
chr16_6807765	16	6807766	+	8047	-4584	4584	chr16:6803182[b38]C,T	3.35623e-21	-0.15838	9.999e-05	1.04127e-14	5.29319e-10	5.82951e-13	5.76557e-13	Known	intronic	SINE/AluSc	RBFOX1	0.141953	1.51e-14	5.81e-14	PM	0.0204725	0.0214059	-0.0180427	0.0947029	-0.119917	0.194106	0.162474	-0.149301
chr13_66568671	13	66568672	-	2628	872	872	chr13:66567800[b38]A,G	1.8402e-19	0.101001	9.999e-05	1.24001e-14	6.30347e-10	6.93451e-13	6.85845e-13	Known	intronic	Alu-SINE	PCDH9	0.15877	9.39e-21	5.67e-20	PM	0.0127379	0.0229923	-0.159221	0.0306144	-0.0624269	0.107416	0.063477	-0.198551
chr5_55940135	5	55940136	+	4421	-15620	15620	chr5:55924516[b38]A,G	4.76138e-20	0.0724806	9.999e-05	1.24891e-14	6.34871e-10	6.9766e-13	6.90009e-13	Known	ncRNA_intronic	Simple_repeat/(AT)n	AC008914.1	-0.0355318	0.00649871	0.00919249	Living	0.0119208	0.0117548	-0.0187148	0.00590978	0.0671156	-0.0979616	-0.111717	0.0907299
chr11_134072893	11	134072894	+	6301	40623	40623	chr11:134113516[b38]A,T	5.32442e-20	-0.114916	9.999e-05	1.4184e-14	7.21029e-10	7.8801e-13	7.79368e-13	Known	intronic	Alu-SINE	JAM3	0.350027	2.02e-59	1.49e-57	PM	0.00750148	0.042475	0.23572	0.292429	-0.28388	-0.126503	-0.251477	0.0345013
chr16_6674937	16	6674938	+	8111	1612	1612	chr16:6676549[b38]G,T	2.54899e-19	0.0847491	9.999e-05	1.42707e-14	7.25437e-10	7.91962e-13	7.83276e-13	Known	intronic	SINE/AluSc	RBFOX1	0.0470059	0.0101764	0.0140811	PM	0.0198995	0.0230493	-0.0924296	-0.0467446	0.0154257	0.00146124	0.0681548	-0.0878314
chr6_68677667	6	68677668	+	3515	10038	10038	chr6:68687705[b38]A,G	2.47771e-20	0.0367368	9.999e-05	1.46266e-14	7.43529e-10	8.10827e-13	8.01935e-13	Known	intronic	Alu-SINE	ADGRB3	0.0775528	1.04e-19	5.81e-19	PM	0.00234408	0.00672716	0.0131773	0.0856241	-0.0572541	0.10707	0.172069	-0.244158
chr12_8193746	12	8193747	+	3570	266	266	chr12:8194012[b38]C,T	2.80257e-19	-0.097235	9.999e-05	1.48573e-14	7.55256e-10	8.21824e-13	8.1281e-13	Known	ncRNA_intronic	Simple_repeat-Simple_repeat	FAM66C	0.00351463	0.856691	0.87415	Unbiased	0.0239581	0.0255982	-0.0555148	-0.0793819	0.034744	-0.0530111	0.00481439	0.0263881
chr2_8742309	2	8742310	-	4435	18918	18918	chr2:8723392[b38]A,G	2.50184e-20	0.0610946	9.999e-05	1.54983e-14	7.87841e-10	8.55419e-13	8.46037e-13	Known	intronic	Alu-SINE	KIDINS220	0.146909	1.08e-30	1.27e-29	PM	0.00556962	0.0155047	0.12444	0.288301	-0.225106	0.107047	0.14903	-0.222486
chr17_46502359	17	46502360	+	3498	-232165	232165	chr17:46270195[b38]C,T	1.56538e-19	0.148584	9.999e-05	1.61015e-14	8.18504e-10	8.86786e-13	8.7706e-13	Known	intergenic	AluSq2:SINE:Alu	NSFP1;ARL17A	0.147618	2.43e-12	7.92e-12	PM	0.0280221	0.0268603	0.0822308	0.162524	-0.18794	-0.0332818	0.0462631	-0.0248501
chr4_86344924	4	86344925	-	3417	1332	1332	chr4:86343593[b38]A,T	7.69709e-19	-0.0952506	9.999e-05	1.81728e-14	9.23796e-10	9.96544e-13	9.85614e-13	Known	intronic	-	MAPK10	0.100761	1.79e-08	4.26e-08	PM	0.0213085	0.0204558	0.00432099	0.139572	-0.10499	-0.00502505	-0.0641778	0.161088
chr4_144742049	4	144742050	+	2390	-19716	19716	chr4:144722334[b38]C,T	1.11549e-18	0.120084	9.999e-05	1.94372e-14	9.88071e-10	1.06359e-12	1.05192e-12	Known	UTR3	Simple_repeat-Simple_repeat	HHIP(NM_022475:c.*4092A>G)	-0.0598473	0.0262112	0.0345489	Living	0.0534898	0.0415152	0.0196983	0.125272	-0.118792	0.245802	0.260815	-0.156393
chr7_128504760	7	128504761	+	3682	2305	2305	chr7:128507065[b38]C,T	5.65606e-21	-0.0771569	9.999e-05	1.99733e-14	1.01532e-09	1.09057e-12	1.07861e-12	Known	UTR3	SINE/AluSx1	METTL2B	0.0748499	1.52e-06	3.04e-06	PM	0.0160247	0.0145112	-0.0420776	-0.118474	0.139915	0.0587355	0.0739644	0.026074
chr16_12953986	16	12953987	+	6126	-1452	1452	chr16:12952535[b38]C,G	4.90388e-21	0.0817415	9.999e-05	2.00235e-14	1.01787e-09	1.09214e-12	1.08016e-12	Known	intronic	ERVL-MaLR-LTR	SHISA9	0.0983981	7.99e-11	2.3e-10	PM	0.013287	0.0215073	-0.198559	-0.426998	0.300208	-0.120102	-0.222073	-0.0187919
chr4_55413035	4	55413036	+	4143	83199	83199	chr4:55496234[b38]A,C	4.93499e-19	-0.0835769	9.999e-05	2.00779e-14	1.02064e-09	1.09393e-12	1.08194e-12	Known	intronic	Alu-SINE	TMEM165	0.223973	6.69e-35	1.05e-33	PM	0.0127205	0.0245436	0.14426	0.113219	-0.140647	0.0876806	0.0387199	-0.155835
chr2_40415979	2	40415980	-	3272	-15914	15914	chr2:40431893[b38]C,T	2.89406e-19	0.0792778	9.999e-05	2.14688e-14	1.09134e-09	1.16721e-12	1.15441e-12	Known	intronic	SINE/AluSx1	SLC8A1	0.0376448	0.0140911	0.0191722	PM	0.0125877	0.0197518	0.0779824	0.257589	-0.0696556	-0.118215	-0.189721	-0.0921451
chr3_156541440	3	156541441	-	3945	-50	50	chr3:156541490[b38]C,T	5.67511e-20	-0.0331513	9.999e-05	2.49602e-14	1.26883e-09	1.35414e-12	1.33929e-12	Known	UTR3	SINE/AluSq2	SSR3	0.0256913	0.000108802	0.000183389	PM	0.00228404	0.00330053	-0.14704	-0.253442	0.234818	-0.152941	-0.184111	0.0659308
chr12_62574562	12	62574563	+	3782	-19233	19233	chr12:62555330[b38]A,C	4.98573e-19	0.0592662	9.999e-05	2.61015e-14	1.32684e-09	1.41455e-12	1.39903e-12	Known	intronic	Alu-SINE	MON2	0.0390274	0.00506572	0.00725403	PM	0.011848	0.0217462	0.2661	0.423196	-0.365175	0.182883	0.132908	-0.422331
chr12_59783752	12	59783753	+	3117	-49179	49179	chr12:59734574[b38]A,G	5.36393e-19	-0.101342	9.999e-05	2.62827e-14	1.33605e-09	1.42285e-12	1.40724e-12	Known	UTR3	SINE/AluSx	SLC16A7	0.015095	0.424825	0.466314	Unbiased	0.0231235	0.0234353	0.100719	0.145553	-0.104152	0.0525561	0.0997239	0.00430241
chr11_68085300	11	68085301	-	3974	-16879	16879	chr11:68102179[b38]A,G	1.7047e-19	-0.0493914	9.999e-05	2.7558e-14	1.40088e-09	1.4903e-12	1.47396e-12	Known	intronic	Alu-SINE	CHKA	0.0247463	0.0224936	0.0298895	PM	0.00741566	0.0104451	0.198473	0.454554	-0.348336	0.122234	0.102416	-0.182743
chr21_40669772	21	40669773	-	6009	-1658	1658	chr21:40671430[b38]C,G	1.95406e-19	-0.139309	9.999e-05	2.84566e-14	1.44656e-09	1.53563e-12	1.51879e-12	Known	intronic	SINE/AluSx	DSCAM	0.238244	3.18e-32	4.13e-31	PM	0.0136067	0.0348918	-0.0317055	-0.100679	0.142964	-0.0841656	-0.104038	-0.0637082
chr1_1729584	1	1729585	-	4443	60868	60868	chr1:1668717[b38]C,G	1.61845e-19	-0.0812484	9.999e-05	3.01691e-14	1.53362e-09	1.62116e-12	1.60338e-12	Known	ncRNA_intronic	SINE/AluSg	AL031282.2	0.0299357	0.04199	0.0539374	Unbiased	0.0128038	0.0163365	-0.167619	-0.138435	0.0948942	-0.0420298	-0.0887759	-0.0129517
chr17_46147498	17	46147499	-	3270	278642	278642	chr17:45868857[b38]A,G	2.13375e-18	0.0718617	9.999e-05	3.12148e-14	1.58677e-09	1.67381e-12	1.65545e-12	Known	intronic	SINE/AluJb	KANSL1	0.055281	1.36e-05	2.49e-05	PM	0.0088571	0.0124741	0.0854625	0.142525	-0.109507	0.0236555	0.0869871	0.0709251
chr3_85347129	3	85347130	+	2858	770	770	chr3:85347899[b38]C,T	3.40224e-19	-0.0801239	9.999e-05	3.92638e-14	1.99594e-09	2.09437e-12	2.0714e-12	Known	intronic	SINE/AluSz	CADM2	0.194724	5.13e-24	3.88e-23	PM	0.0172962	0.0284205	0.00166701	0.15281	-0.0554248	0.00324997	-0.0229756	-0.0699435
chr14_95185097	14	95185098	-	6719	-1494	1494	chr14:95186591[b38]C,G	1.47439e-18	-0.116537	9.999e-05	4.1434e-14	2.10626e-09	2.2055e-12	2.18131e-12	Known	UTR3	AluJr:SINE:Alu	CLMN	0.0875265	6.84e-06	1.29e-05	PM	0.0181199	0.0317603	0.0843484	0.116798	-0.111659	0.0778039	0.14083	-0.0525977
chr5_131953357	5	131953358	-	2898	5675	5675	chr5:131947683[b38]C,T	1.85431e-19	-0.0681966	9.999e-05	4.32586e-14	2.19901e-09	2.30022e-12	2.27499e-12	Known	UTR3	Alu-SINE	ACSL6(NM_001205248:c.*877A>G,NM_001009185:c.*877A>G,NM_001205247:c.*877A>G,NM_001205251:c.*877A>G,NM_001205250:c.*877A>G,NM_015256:c.*877A>G)	-0.0397321	0.000623382	0.000978805	Living	0.0106402	0.0119322	0.250746	0.212083	-0.181243	0.274723	0.267048	-0.438627
chr6_42888301	6	42888302	+	3280	34983	34983	chr6:42923284[b38]A,G	1.41609e-20	0.026248	9.999e-05	4.43248e-14	2.25321e-09	2.35445e-12	2.32863e-12	Known	UTR3	SINE/AluSz	RPL7L1	0.00856714	0.0815534	0.100861	Unbiased	0.00128252	0.00181592	-0.0503171	-0.0745963	0.0660508	0.154981	0.259075	-0.164081
chr8_11842864	8	11842865	-	5100	644	644	chr8:11842221[b38]C,T	4.46792e-19	-0.0769605	9.999e-05	5.20255e-14	2.64466e-09	2.74913e-12	2.71898e-12	Known	UTR3	SINE/AluSq2	CTSB	-0.0130337	0.401022	0.442295	Unbiased	0.0142438	0.0180115	-0.0113996	0.0777748	-0.0425755	0.0506108	0.148011	-0.155405
chr7_44832820	7	44832821	-	4461	-492	492	chr7:44833312[b38]A,G	6.36351e-19	-0.0647672	9.999e-05	5.22956e-14	2.65839e-09	2.76053e-12	2.73026e-12	Known	UTR3	SINE/AluJo	H2AZ2	0.0139854	0.342228	0.382591	Unbiased	0.0134505	0.0166685	-0.107016	-0.0419618	0.0244926	-0.207762	-0.360731	0.158247
chr5_131201694	5	131201695	+	2673	-82383	82383	chr5:131119312[b38]A,G	6.47498e-20	-0.0756476	9.999e-05	5.26203e-14	2.6749e-09	2.77479e-12	2.74436e-12	Known	UTR3	Alu-SINE	LYRM7(NM_001293735:c.*2134A>G,NM_181705:c.*2093A>G)	0.145354	1.96e-24	1.53e-23	PM	0.0155897	0.0115296	0.398323	0.555018	-0.364116	0.0713205	0.0749256	0.0131387
chr4_39721833	4	39721834	+	2896	-13644	13644	chr4:39708190[b38]A,G	3.7707e-19	0.0862812	9.999e-05	5.33486e-14	2.71192e-09	2.81028e-12	2.77946e-12	Known	intronic	AluJb:SINE:Alu	UBE2K	0.0602302	0.000294286	0.000476273	PM	0.0164475	0.0197989	0.00811054	-0.165701	0.114909	-0.0289773	-0.0549416	-0.0365832
chr12_11019451	12	11019452	-	4276	-143594	143594	chr12:11163045[b38]A,G	1.58162e-18	0.0704739	9.999e-05	5.69276e-14	2.89386e-09	2.99571e-12	2.96286e-12	Known	ncRNA_intronic	ERVL-LTR	PRH1-PRR4	-0.0269708	0.0622387	0.0781869	Unbiased	0.014816	0.0138567	-0.032766	-0.0278347	0.105768	0.0826657	0.0854322	-0.060832
chr16_21860989	16	21860990	-	1685	206447	206447	chr16:21654543[b38]A,T	1.53141e-19	0.110405	9.999e-05	6.28527e-14	3.19505e-09	3.30068e-12	3.26448e-12	Known	intergenic	SINE/AluSz	NPIPB4;AC092119.2	-0.0110613	0.575654	0.614108	Unbiased	0.0270101	0.0241254	0.0713508	0.0175187	-0.0603285	-0.0600704	-0.0792187	0.0748931
chr7_128659359	7	128659360	+	3761	11070	11070	chr7:128670429[b38]A,G	4.39877e-18	0.0649892	9.999e-05	6.42e-14	3.26354e-09	3.36795e-12	3.33101e-12	Known	ncRNA_exonic	AluSx1:SINE:Alu	LINC01000	0.0553198	1.98e-05	3.58e-05	PM	0.0111613	0.0155976	0.154327	0.404742	-0.274789	0.175374	0.222663	-0.398384
chr4_21923567	4	21923568	-	3749	732	732	chr4:21922836[b38]A,G	3.52503e-18	-0.0687878	9.999e-05	6.64377e-14	3.37729e-09	3.47458e-12	3.43647e-12	Known	intronic	Alu-SINE	KCNIP4	0.0364416	0.00647111	0.00915487	PM	0.0116636	0.0122738	-0.0745462	-0.0800041	0.14472	-0.0943319	-0.157469	-0.0428365
chr13_102176381	13	102176382	-	3487	21016	21016	chr13:102155366[b38]A,G	1.54246e-18	-0.0796424	9.999e-05	6.95179e-14	3.53387e-09	3.62821e-12	3.58841e-12	Known	intronic	LINE/L1PB4	FGF14	0.00445417	0.790807	0.815085	Unbiased	0.021326	0.016881	-0.151448	-0.251062	0.189969	-0.0391559	-0.0390357	-0.0446422
chr1_20784067	1	20784068	-	4446	-74851	74851	chr1:20858918[b38]C,T	1.27019e-18	-0.0595513	9.999e-05	7.08221e-14	3.60017e-09	3.69248e-12	3.65199e-12	Known	intronic	Alu-SINE	HP1BP3	0.121926	5.2e-20	2.98e-19	PM	0.00684921	0.0164483	-0.0293488	-0.0833244	0.00835206	-0.200605	-0.249374	0.0584542
chr4_67470460	4	67470461	-	3359	4270	4270	chr4:67466191[b38]A,G	3.33965e-18	-0.0798637	9.999e-05	8.1405e-14	4.13814e-09	4.2399e-12	4.1934e-12	Known	UTR3	AluSq2:SINE:Alu	CENPC	0.143074	5.37e-16	2.3e-15	PM	0.01789	0.0196504	0.0824593	0.0254693	0.0264946	0.0144058	0.0351223	-0.0479706
chr4_86345566	4	86345567	-	3417	11969	11969	chr4:86333598[b38]A,C	9.84547e-19	-0.0754672	9.999e-05	8.57528e-14	4.35916e-09	4.45722e-12	4.40833e-12	Known	intronic	-	MAPK10	0.0236913	0.0870814	0.107277	Unbiased	0.0108694	0.0143956	-0.0549833	-0.0862854	0.0789183	-0.0405326	-0.131513	0.00334094
chr2_65096215	2	65096216	-	4230	-36892	36892	chr2:65133107[b38]A,G	3.60887e-18	0.0940093	9.999e-05	9.20472e-14	4.67913e-09	4.76975e-12	4.71744e-12	Known	intronic	AluSz:SINE:Alu	RAB1A	0.115876	1.14e-09	2.99e-09	PM	0.0202632	0.0259279	0.00194358	0.0281384	-0.00649401	-0.105809	-0.0763336	0.0356501
chr2_96635097	2	96635098	-	1385	-22124	22124	chr2:96657221[b38]C,T	6.91935e-18	-0.103044	9.999e-05	9.41829e-14	4.78769e-09	4.87545e-12	4.82198e-12	Known	intronic	L2-LINE	KANSL3	0.0760278	0.000213945	0.000350785	PM	0.0216539	0.037168	0.0419834	0.163837	-0.0975883	0.0436983	0.0895663	-0.153771
chr15_25165297	15	25165298	+	5938	17	17	chr15:25165314[b38]A,G	7.71114e-18	-0.0585313	9.999e-05	9.6372e-14	4.89897e-09	4.98367e-12	4.92901e-12	Known	ncRNA_intronic	Alu-SINE	SNHG14	0.0350813	0.00353388	0.00514321	PM	0.00696469	0.0116824	0.0485478	0.0131003	0.038334	-0.0734296	-0.0659207	-0.0249302
chr11_43857006	11	43857007	+	5088	-19875	19875	chr11:43837132[b38]A,G	5.89892e-19	0.0686642	9.999e-05	1.04444e-13	5.30931e-09	5.37924e-12	5.32024e-12	Known	ncRNA_intronic	SINE/AluJo	AC087521.2	0.018121	0.224824	0.259637	Unbiased	0.0186127	0.0149269	-0.333096	-0.393401	0.269244	-0.180225	-0.189286	0.273377
chr7_55941024	7	55941025	+	4051	-56621	56621	chr7:55884404[b38]C,G	7.8161e-18	-0.10114	9.999e-05	1.1013e-13	5.59835e-09	5.66634e-12	5.6042e-12	Known	UTR3	SINE/AluSx4	ZNF713	0.0723311	0.00080921	0.00125854	PM	0.0320579	0.0277115	-0.18068	-0.114706	0.0987357	0.0633417	-0.0420627	0.0510818
chr17_44463192	17	44463193	-	2784	44871	44871	chr17:44418322[b38]C,T	2.22735e-18	-0.0605344	9.999e-05	1.1551e-13	5.87184e-09	5.93714e-12	5.87203e-12	Known	intronic	Alu-SINE	GPATCH8	0.129238	3.32e-20	1.93e-19	PM	0.0165758	0.0136062	0.246245	0.513088	-0.438381	0.282635	0.308428	-0.315957
chr4_21120550	4	21120551	-	3510	-743	743	chr4:21121293[b38]C,T	4.83091e-19	0.0497122	9.999e-05	1.20861e-13	6.14385e-09	6.20591e-12	6.13784e-12	Known	intronic	LTR/THE1D	KCNIP4	-0.00102968	0.9238	0.933987	Unbiased	0.0128095	0.0107604	-0.346237	-0.61124	0.437795	-0.410539	-0.493777	0.279899
chr8_31694999	8	31695000	+	3581	-19775	19775	chr8:31675225[b38]C,T	1.88684e-18	-0.164542	9.999e-05	1.33684e-13	6.79569e-09	6.8505e-12	6.77536e-12	Known	intronic	MSTA:LTR:ERVL-MaLR	NRG1	0.00981258	0.665682	0.699559	Unbiased	0.0296257	0.0382991	0.122217	0.221335	-0.158052	0.134955	0.131477	-0.190885
chr11_6495596	11	6495597	+	4812	3677	3677	chr11:6499273[b38]C,T	2.78013e-18	-0.0831226	9.999e-05	1.35987e-13	6.91276e-09	6.96149e-12	6.88514e-12	Known	intergenic	AluJr:SINE:Alu	TIMM10B;DNHD1	0.0453975	0.0123917	0.0169771	PM	0.0211859	0.0236021	0.128173	0.215444	-0.162604	0.229747	0.26202	-0.168491
chr7_38723466	7	38723467	-	4382	7	7	chr7:38723460[b38]C,T	4.40164e-18	0.060646	9.999e-05	1.54575e-13	7.85767e-09	7.88922e-12	7.8027e-12	Known	UTR3	Alu-SINE	VPS41(NM_014396:c.*2780A>G)	0.0616078	1.03e-05	1.91e-05	PM	0.0150192	0.00965789	0.260146	0.189929	-0.11405	-0.131146	-0.206334	0.120676
chr4_86345568	4	86345569	-	3417	17504	17504	chr4:86328065[b38]G,T	7.61547e-18	-0.0639118	9.999e-05	1.56765e-13	7.96899e-09	7.99297e-12	7.90531e-12	Known	intronic	-	MAPK10	-0.0228527	0.0774126	0.0960452	Unbiased	0.0104862	0.0120711	-0.0971661	-0.168422	0.129946	-0.0723604	-0.21257	-0.0109173
chr10_80432601	10	80432602	+	5121	9621	9621	chr10:80442222[b38]A,G	8.10355e-27	0.0166524	9.999e-05	1.63688e-13	8.32092e-09	8.33759e-12	8.24615e-12	Known	UTR3	SINE/AluSx1	PRXL2A	0.00325776	0.285407	0.323682	Unbiased	0.000532426	0.000610322	-0.0575646	-0.048477	0.0308993	-0.0276079	0.0554852	0.129058
chr3_156540494	3	156540495	-	3943	-1065	1065	chr3:156541559[b38]A,G	1.86532e-18	0.0698992	9.999e-05	1.64394e-13	8.3568e-09	8.36517e-12	8.27342e-12	Known	ncRNA_exonic	SINE/AluY	AC091607.2	0.0358481	0.00874073	0.0121822	PM	0.0118187	0.0140457	-0.195872	-0.0944757	0.0690676	-0.0707976	-0.000871614	0.118436
chr11_6492711	11	6492712	+	4804	10924	10924	chr11:6503635[b38]C,T	1.47256e-17	-0.0500404	9.999e-05	1.65988e-13	8.43783e-09	8.43783e-12	8.34529e-12	Known	intronic	SINE/AluJb	AC084337.2	0.065172	1.33e-08	3.19e-08	PM	0.007683	0.00976488	-0.00683963	-0.0177587	0.0375035	-0.074966	-0.143108	-0.144775
chr3_85347901	3	85347902	+	2860	-3	3	chr3:85347899[b38]C,T	2.216e-18	-0.0838806	9.999e-05	1.8212e-13	9.25789e-09	9.23941e-12	9.13808e-12	Known	intronic	SINE/AluYh3	CADM2	0.111637	3.6e-09	9.07e-09	PM	0.027251	0.0195949	0.0496046	0.136215	-0.0253986	0.176057	0.183498	-0.0658256
chr13_66569093	13	66569094	-	2627	5910	5910	chr13:66563184[b38]C,G	1.75186e-17	-0.0729884	9.999e-05	1.83041e-13	9.30471e-09	9.27488e-12	9.17315e-12	Known	intronic	Alu-SINE	PCDH9	0.151553	1.46e-20	8.72e-20	PM	0.0162601	0.0169143	-0.0203993	0.205415	-0.176263	0.160001	0.103621	-0.227439
chr13_67141353	13	67141354	-	2717	31	31	chr13:67141323[b38]C,T	1.14434e-17	-0.0440227	9.999e-05	1.83184e-13	9.31198e-09	9.27488e-12	9.17315e-12	Known	ncRNA_intronic	SINE/AluJo	AL160254.1	0.00093075	0.921345	0.931901	Unbiased	0.0099989	0.0127806	0.461147	0.682	-0.51979	0.400825	0.446818	-0.559261
chr13_96266984	13	96266985	+	3060	69516	69516	chr13:96336500[b38]C,T	3.40647e-18	-0.0962831	9.999e-05	2.00732e-13	1.0204e-08	1.01432e-11	1.00319e-11	Known	intronic	LTR/THE1B	HS6ST3	0.0530835	0.00914384	0.0127223	PM	0.0261568	0.0287084	0.0139335	-0.0835714	0.0474959	-0.100564	-0.182899	-0.00250353
chr5_24554519	5	24554520	-	3420	83	83	chr5:24554437[b38]A,G	3.39267e-18	-0.138643	9.999e-05	2.05697e-13	1.04564e-08	1.03731e-11	1.02593e-11	Known	intronic	Simple_repeat-Simple_repeat	CDH10	-0.0853499	0.00275902	0.0040576	Living	0.0545593	0.0543331	-0.14688	-0.0441317	0.00210825	-0.167285	-0.126554	0.0649455
chr1_150607315	1	150607316	-	1814	27462	27462	chr1:150579854[b38]G,T	2.60275e-17	-0.0837553	9.999e-05	2.10588e-13	1.0705e-08	1.0599e-11	1.04828e-11	Known	intergenic	AluSq2:SINE:Alu	MCL1;ENSA	0.17376	5.68e-18	2.83e-17	PM	0.0141409	0.0349333	0.0771565	-0.0335198	0.180745	-0.22186	-0.262087	0.198163
chr2_77242879	2	77242880	-	3819	-5991	5991	chr2:77248870[b38]C,T	1.72606e-18	0.101186	9.999e-05	2.28631e-13	1.16222e-08	1.14958e-11	1.13697e-11	Known	intronic	L1-LINE	LRRTM4	0.101384	1.41e-06	2.83e-06	PM	0.023059	0.0347493	-0.103491	-0.0860442	0.0680694	-0.0759892	-0.148659	-0.0775944
chr14_79389239	14	79389240	+	3033	9588	9588	chr14:79398827[b38]C,T	2.21238e-17	-0.0945542	9.999e-05	2.29959e-13	1.16897e-08	1.15511e-11	1.14244e-11	Known	intronic	ERVL-MaLR-LTR	NRXN3	0.160436	2.34e-14	8.88e-14	PM	0.021208	0.0322162	0.0164682	-0.106001	0.113741	-0.0279447	0.00355787	-0.068438
chr7_146324141	7	146324142	+	3769	199	199	chr7:146324340[b38]G,T	1.33674e-21	0.210683	9.999e-05	2.46276e-13	1.25192e-08	1.23463e-11	1.22109e-11	Known	intergenic	Alu-SINE	TPK1(dist=1488087),CNTNAP2(dist=450130)	0.0740603	1.17e-06	2.37e-06	PM	0.0144644	0.0229402	-0.103244	-0.355135	0.305021	-0.0410784	-0.231606	-0.141166
chr4_21831996	4	21831997	-	3820	-22322	22322	chr4:21854318[b38]A,G	1.15111e-17	-0.0564652	9.999e-05	2.48882e-13	1.26517e-08	1.24647e-11	1.2328e-11	Known	intronic	L1-LINE	KCNIP4	0.0658937	3.51e-08	8.14e-08	PM	0.00690565	0.0114771	-0.176649	-0.0752561	0.0949094	-0.00670645	0.0830635	0.0563395
chr21_40669761	21	40669762	-	6009	-1669	1669	chr21:40671430[b38]C,G	1.41173e-18	-0.178428	9.999e-05	2.65429e-13	1.34928e-08	1.32673e-11	1.31218e-11	Known	intronic	SINE/AluSx	DSCAM	0.0817139	0.000876475	0.0013585	PM	0.0339768	0.0440392	0.0666629	-0.0196516	0.0180324	-0.0433237	-0.0993846	0.0594405
chr8_101188460	8	101188461	-	4077	-19328	19328	chr8:101207788[b38]C,T	1.51574e-17	-0.0577447	9.999e-05	2.77626e-13	1.41128e-08	1.38497e-11	1.36978e-11	Known	intronic	SINE/AluSx1	ZNF706	0.168049	3.53e-35	5.63e-34	PM	0.0124988	0.00700757	0.246061	0.183245	-0.0975434	-0.125864	-0.0986809	0.0604195
chr13_102178586	13	102178587	-	3494	23221	23221	chr13:102155366[b38]A,G	4.17305e-18	-0.0805301	9.999e-05	3.05048e-13	1.55068e-08	1.52028e-11	1.5036e-11	Known	intronic	LINE/L1PB4	FGF14	-0.00373765	0.821069	0.842443	Unbiased	0.014421	0.0213194	0.0700085	0.129335	-0.137633	0.0240578	0.0632254	-0.13861
chr12_120647804	12	120647805	+	3007	333	333	chr12:120648137[b38]A,G	9.86567e-18	0.0761335	9.999e-05	3.7783e-13	1.92066e-08	1.87199e-11	1.85146e-11	Known	intronic	Alu-SINE	CABP1	0.0736447	2.14e-07	4.63e-07	PM	0.0130365	0.0155657	-0.228608	-0.49417	0.448653	-0.0221908	-0.024167	0.00826586
chr13_67155044	13	67155045	-	2707	1126	1126	chr13:67153919[b38]C,T	1.24009e-17	0.0295445	9.999e-05	3.83969e-13	1.95187e-08	1.8987e-11	1.87788e-11	Known	intronic	-	PCDH9	0.0409149	2.38e-09	6.09e-09	PM	0.00279488	0.00316715	0.168539	0.140667	-0.00929926	0.115946	0.0252707	-0.245716
chr10_95387070	10	95387071	-	3913	16378	16378	chr10:95370693[b38]C,T	4.33623e-17	-0.0929253	9.999e-05	3.98412e-13	2.02529e-08	1.96821e-11	1.94662e-11	Known	exonic	Alu-SINE	SORBS1	0.0516993	0.000366271	0.000587571	PM	0.0143459	0.0140574	-0.0338783	-0.149468	0.182952	-0.0588154	-0.09782	-0.0315874
chr10_80436326	10	80436327	+	5115	5896	5896	chr10:80442222[b38]A,G	7.06283e-18	0.0434526	9.999e-05	4.07612e-13	2.07205e-08	2.0117e-11	1.98964e-11	Known	UTR3	SINE/AluJr	PRXL2A	-0.00999167	0.344315	0.384743	Unbiased	0.00891078	0.00668579	-0.324292	-0.365157	0.24488	-0.232073	-0.320357	0.274547
chr2_77477651	2	77477652	-	3464	-1496	1496	chr2:77479147[b38]C,T	2.4935e-17	-0.0868684	9.999e-05	4.09857e-13	2.08347e-08	2.02082e-11	1.99866e-11	Known	intronic	Alu-SINE	LRRTM4	0.115945	2.03e-09	5.23e-09	PM	0.0205905	0.0280137	0.04057	0.0487292	-0.0542907	-0.0629327	-0.0293052	0.0393884
chr5_15710961	5	15710962	+	3538	2952	2952	chr5:15713913[b38]C,T	3.0039e-17	-0.0959513	9.999e-05	4.48086e-13	2.2778e-08	2.20077e-11	2.17664e-11	Known	intronic	ERVL-MaLR-LTR	FBXL7	0.0133509	0.47982	0.520769	Unbiased	0.0226797	0.0243954	0.156698	0.170022	-0.0411361	0.00305682	0.0821306	-0.00833392
chr19_53985713	19	53985714	+	4887	1494	1494	chr19:53987207[b38]A,G	1.5601e-18	-0.183755	9.999e-05	4.60609e-13	2.34146e-08	2.2601e-11	2.23531e-11	Known	UTR3	Alu-SINE	CACNG8(NM_031895:c.*2864A>G)	0.059703	0.00070192	0.00109747	PM	0.023249	0.0157332	0.111202	0.255835	-0.161812	0.0400427	0.000926383	-0.0539556
chr3_117993035	3	117993036	-	3464	1787	1787	chr3:117991249[b38]A,G	3.77285e-17	-0.060016	9.999e-05	4.93368e-13	2.50799e-08	2.41385e-11	2.38737e-11	Known	intergenic	AluJr:SINE:Alu	LINC02024;LOC105374060	0.0816364	8.16e-09	1.99e-08	PM	0.0128303	0.0172181	-0.12218	-0.463349	0.289214	-0.127879	-0.240223	0.0123695
chr9_138110216	9	138110217	+	1939	-2803	2803	chr9:138107414[b38]C,T	1.10646e-16	-0.10604	9.999e-05	5.17838e-13	2.63238e-08	2.53113e-11	2.50337e-11	Known	intronic	Alu-SINE	CACNA1B	0.116654	5.39e-08	1.23e-07	PM	0.0269014	0.034595	0.110818	0.213074	-0.220576	0.237008	0.251924	-0.245734
chr2_216208870	2	216208871	+	4305	1108	1108	chr2:216209978[b38]A,G	2.70306e-18	-0.064446	9.999e-05	5.5152e-13	2.8036e-08	2.68801e-11	2.65853e-11	Known	intergenic	Alu-SINE	XRCC5(dist=2577),LINC01963(dist=8019)	0.0395397	0.000432265	0.000688722	PM	0.00777202	0.009477	-0.0857693	-0.0259754	0.0925871	-0.363766	-0.361185	0.272953
chr13_107722395	13	107722396	-	4179	-5307	5307	chr13:107727702[b38]C,T	1.43604e-17	0.0931373	9.999e-05	5.98055e-13	3.04015e-08	2.90646e-11	2.87458e-11	Known	intronic	.	FAM155A	0.0953595	1.28e-07	2.83e-07	PM	0.0202973	0.0254834	0.267778	0.368419	-0.315243	0.00572874	-0.0614969	-0.193874
chr1_21132526	1	21132527	-	4501	-56887	56887	chr1:21189413[b38]A,G	3.35521e-17	-0.0984656	9.999e-05	6.04494e-13	3.07288e-08	2.93494e-11	2.90275e-11	Known	intronic	Alu-SINE	EIF4G3	0.118586	3.33e-08	7.74e-08	PM	0.0232716	0.0349927	-0.174471	-0.271501	0.161308	-0.106181	-0.110485	0.191609
chr22_18996309	22	18996310	+	3807	1026	1026	chr22:18997335[b38]A,G	1.27141e-17	0.0641507	9.999e-05	6.29806e-13	3.20156e-08	3.05492e-11	3.02141e-11	Known	ncRNA_intronic	SINE/AluJb	DGCR9	0.0456569	0.00120443	0.00184043	PM	0.0127383	0.013825	0.0245321	-0.197296	0.180705	-0.104601	-0.07025	0.017507
chr10_13921688	10	13921689	-	5043	2670	2670	chr10:13919019[b38]A,G	1.3065e-18	-0.168213	9.999e-05	6.7692e-13	3.44106e-08	3.28032e-11	3.24434e-11	Known	intronic	ERVL-MaLR-LTR	FRMD4A	0.208395	1.15e-22	7.88e-22	PM	0.0218231	0.034073	0.0978125	0.28856	-0.221797	-0.0475384	-0.209476	-0.0906447
chr10_80434012	10	80434013	+	5120	1587	1587	chr10:80435599[b38]A,C	6.23403e-18	0.046497	9.999e-05	7.0416e-13	3.57953e-08	3.40907e-11	3.37168e-11	Known	UTR3	SINE/AluSq	PRXL2A	-0.0406674	0.000160329	0.000266043	Living	0.00966098	0.00747536	-0.31205	-0.362702	0.25523	-0.283154	-0.395346	0.285835
chr17_46148828	17	46148829	-	3271	-121363	121363	chr17:46270191[b38]A,G	6.53716e-17	0.0746713	9.999e-05	7.65071e-13	3.88916e-08	3.70044e-11	3.65985e-11	Known	intronic	SINE/AluSx1	KANSL1	0.0900257	3.24e-14	1.22e-13	PM	0.00873791	0.00983182	0.0967182	0.104369	-0.00920433	0.146139	0.141686	-0.19805
chr4_21837482	4	21837483	-	3807	19493	19493	chr4:21817990[b38]C,T	4.89344e-17	-0.0945546	9.999e-05	8.15382e-13	4.14491e-08	3.93255e-11	3.88942e-11	Known	intronic	SINE/AluSq2	KCNIP4	0.0385185	0.0704447	0.087895	Unbiased	0.0297248	0.029564	-0.0655386	-0.0806488	-0.0140409	-0.210137	-0.229527	0.0973559
chr12_19522895	12	19522896	+	4752	-66327	66327	chr12:19456569[b38]A,G	4.28001e-17	-0.104433	9.999e-05	8.24684e-13	4.1922e-08	3.97365e-11	3.93007e-11	Known	downstream	SINE/FRAM	AEBP2	0.128768	3.29e-08	7.65e-08	PM	0.028425	0.0433209	0.12143	0.263204	-0.156955	0.154682	0.176386	-0.118189
chr7_128659357	7	128659358	+	3761	10276	10276	chr7:128669633[b38]G,T	3.4284e-17	0.075871	9.999e-05	8.58836e-13	4.36581e-08	4.13429e-11	4.08894e-11	Known	ncRNA_exonic	Alu-SINE	LINC01000	0.161507	9.89e-23	6.84e-22	PM	0.0200621	0.0141959	0.00485583	0.212354	-0.121624	0.259139	0.173592	-0.321241
chr2_8742300	2	8742301	-	4435	18909	18909	chr2:8723392[b38]A,G	6.12496e-18	0.0530653	9.999e-05	8.71901e-13	4.43222e-08	4.19321e-11	4.14722e-11	Known	intronic	Alu-SINE	KIDINS220	0.1749	1.04e-41	2.53e-40	PM	0.00574771	0.0143573	0.137009	0.284489	-0.239679	0.124089	0.053446	-0.224186
chr8_11843228	8	11843229	-	5102	-1196	1196	chr8:11844424[b38]C,T	7.29961e-20	0.0408616	9.999e-05	8.85193e-13	4.49979e-08	4.25311e-11	4.20646e-11	Known	UTR3	SINE/AluSg	CTSB	0.0029478	0.691208	0.723251	Unbiased	0.00654871	0.00462207	-0.408362	-0.593318	0.451213	-0.505652	-0.556686	0.452404
chr7_44832701	7	44832702	-	4460	-56412	56412	chr7:44889113[b38]C,T	1.31411e-18	0.0455936	9.999e-05	8.98644e-13	4.56817e-08	4.30959e-11	4.26233e-11	Known	intronic	Alu-SINE	H2AFV	0.0416685	3.42e-05	6.04e-05	PM	0.00637381	0.00681614	-0.0155969	0.103123	-0.19825	-0.0535803	-0.171203	0.0474666
chr10_80432520	10	80432521	+	5121	3079	3079	chr10:80435599[b38]A,C	1.54332e-27	0.0204755	9.999e-05	9.21242e-13	4.68304e-08	4.4138e-11	4.36539e-11	Known	UTR3	Alu-SINE	PRXL2A(NM_001243779:c.*421A>G,NM_001243780:c.*421A>G,NM_032333:c.*421A>G,NM_001243781:c.*421A>G,NM_001243778:c.*421A>G,NM_001243782:c.*421A>G)	0.0243631	5.09e-09	1.27e-08	PM	0.000643467	0.00149371	0.163891	0.159921	-0.098717	0.0152174	0.137392	0.149723
chr12_8262176	12	8262177	+	3624	-660	660	chr12:8261517[b38]A,G	5.45651e-17	-0.140493	9.999e-05	9.27675e-13	4.71574e-08	4.44044e-11	4.39174e-11	Known	ncRNA_intronic	SINE/AluSx1	AC092745.5	0.0300449	0.202457	0.235653	Unbiased	0.03491	0.0382546	0.0481641	0.0883016	0.0318387	0.153435	0.138953	-0.00892838
chr4_21492265	4	21492266	-	3633	498	498	chr4:21491768[b38]G,T	5.66324e-17	-0.0711607	9.999e-05	9.35897e-13	4.75754e-08	4.47558e-11	4.42649e-11	Known	intronic	Alu-SINE	KCNIP4	-0.00314919	0.824082	0.845092	Unbiased	0.0153445	0.0146279	-0.197307	-0.326276	0.246968	-0.130465	-0.289923	0.0833251
chr10_14275822	10	14275823	-	5087	37302	37302	chr10:14238521[b38]G,T	2.3683e-17	0.0579975	9.999e-05	9.53597e-13	4.84751e-08	4.55594e-11	4.50597e-11	Known	intronic	Alu-SINE	FRMD4A	0.0879673	1.81e-10	5.06e-10	PM	0.0133208	0.0123853	-0.222161	-0.354601	0.235052	-0.0425337	-0.122052	-0.0229023
chr17_67907110	17	67907111	+	3508	-18397	18397	chr17:67888714[b38]A,G	4.42125e-18	-0.210087	9.999e-05	9.81284e-13	4.98826e-08	4.68381e-11	4.63244e-11	Known	intronic	SINE/AluJo	BPTF	0.0866587	1.56e-05	2.85e-05	PM	0.0278803	0.0254292	-0.217469	-0.148165	0.120852	0.00173599	0.0565487	0.0870549
chr16_6806968	16	6806969	+	8042	731	731	chr16:6807699[b38]C,G	3.75574e-17	-0.0861751	9.999e-05	1.01537e-12	5.16153e-08	4.84196e-11	4.78886e-11	Known	intronic	Alu-SINE	RBFOX1	0.0838321	1.88e-05	3.4e-05	PM	0.0234436	0.0243578	-0.0477901	-0.035634	0.0197104	-0.0499122	-0.0235222	-0.0395929
chr16_76554976	16	76554977	+	4442	-1543	1543	chr16:76553434[b38]C,T	6.3761e-17	0.0817094	9.999e-05	1.0558e-12	5.36705e-08	5.03004e-11	4.97487e-11	Known	intronic	-	CNTNAP4	0.0801299	9.43e-06	1.75e-05	PM	0.0172261	0.0358755	0.0869006	0.149344	-0.22687	0.0108462	-0.131372	-0.31929
chr6_46657023	6	46657024	+	3486	-3664	3664	chr6:46653360[b38]A,T	2.21393e-20	0.0515753	9.999e-05	1.11137e-12	5.64954e-08	5.28983e-11	5.23181e-11	Known	intronic	SINE/AluJo	SLC25A27	0.0289681	0.00700268	0.0098753	PM	0.00643468	0.00957645	-0.0148664	-0.239147	0.196821	-0.349172	-0.428533	0.311796
chr12_131846649	12	131846650	+	6170	507	507	chr12:131847156[b38]C,T	1.11136e-18	0.105694	9.999e-05	1.11616e-12	5.67389e-08	5.30766e-11	5.24945e-11	Known	intronic	AluSx1:SINE:Alu	MMP17	-0.0190588	0.275562	0.313249	Unbiased	0.0182329	0.0230244	-0.0027564	-0.091874	0.0970564	-0.0286337	-0.105648	0.0198804
chr16_76555037	16	76555038	+	4442	2117	2117	chr16:76557154[b38]C,T	2.83841e-17	-0.0693196	9.999e-05	1.20606e-12	6.13089e-08	5.72445e-11	5.66167e-11	Known	intronic	-	CNTNAP4	0.0235762	0.0932381	0.114363	Unbiased	0.0133365	0.0195518	0.353319	0.475118	-0.332939	0.216103	0.266885	-0.346412
chr2_37100873	2	37100874	-	4940	9976	9976	chr2:37090898[b38]A,G	1.00126e-19	0.0389324	9.999e-05	1.24263e-12	6.31679e-08	5.89252e-11	5.8279e-11	Known	UTR3	-	EIF2AK2(NM_001135651:c.*6400A>G)	-0.0536742	1.51e-09	3.95e-09	Living	0.00667719	0.00504228	0.318974	0.39151	-0.250283	0.113088	-0.0249346	-0.211549
chr15_89901476	15	89901477	-	3730	962	962	chr15:89900515[b38]A,G	6.65965e-17	0.0894882	9.999e-05	1.2893e-12	6.55403e-08	6.10813e-11	6.04114e-11	Known	UTR3	SINE/FLAM_C	ARPIN	0.0306438	0.0616008	0.0774477	Unbiased	0.0177763	0.0184996	-0.308401	-0.348314	0.171972	-0.0611779	-0.0266912	0.111085
chr10_82372777	10	82372778	+	3658	-5149	5149	chr10:82367629[b38]G,T	1.61902e-19	0.13156	9.999e-05	1.32168e-12	6.71863e-08	6.24989e-11	6.18134e-11	Known	intronic	SINE/AluSz	NRG3	0.0500188	0.00144709	0.00219387	PM	0.0188812	0.0175875	-0.232075	-0.328625	0.155641	-0.198718	-0.212587	0.190105
chr11_77022888	11	77022889	+	4048	-17972	17972	chr11:77004917[b38]G,T	7.76347e-17	-0.0808698	9.999e-05	1.3516e-12	6.87072e-08	6.3795e-11	6.30953e-11	Known	UTR3	Alu-SINE	ACER3(NM_018367:c.*2561A>G,NM_001300953:c.*2561A>G,NM_001300955:c.*2561A>G,NM_001300954:c.*2561A>G)	0.0632638	0.000113109	0.000190355	PM	0.014359	0.021973	0.0987234	0.182838	-0.163431	0.128482	0.139768	-0.0788202
chr16_7132201	16	7132202	+	7963	-6693	6693	chr16:7125509[b38]C,T	7.12954e-17	0.0697668	9.999e-05	1.46253e-12	7.43463e-08	6.88391e-11	6.80841e-11	Known	intronic	Alu-SINE	RBFOX1	0.0703436	1.3e-05	2.39e-05	PM	0.0164982	0.0177493	-0.117153	-0.133604	0.181247	-0.218213	-0.280449	0.112026
chr17_30758210	17	30758211	+	2518	-1249	1249	chr17:30756962[b38]A,G	3.61526e-17	0.132888	9.999e-05	1.80018e-12	9.15104e-08	8.4436e-11	8.351e-11	Known	ncRNA_intronic	AluSq2:SINE:Alu	SUZ12P1	0.0765445	0.000148379	0.000247027	PM	0.0314715	0.0268079	0.0972792	0.354649	-0.317576	0.0720534	0.14309	-0.154274
chr6_123851166	6	123851167	+	2913	1412	1412	chr6:123852578[b38]A,T	6.70067e-17	0.134511	9.999e-05	1.80054e-12	9.15287e-08	8.4436e-11	8.351e-11	Known	intronic	LINE/L1MA8	NKAIN2	-0.0108441	0.36135	0.40223	Unbiased	0.0104802	0.00971262	0.0662055	0.0506481	0.0634077	0.0757228	0.042693	-0.18224
chr16_6673513	16	6673514	+	8114	7740	7740	chr16:6681253[b38]A,G	9.39872e-17	-0.077701	9.999e-05	1.98459e-12	1.00885e-07	9.29812e-11	9.19615e-11	Known	intronic	Alu-SINE	RBFOX1	0.0537597	0.000877834	0.00136041	PM	0.0155753	0.0186247	-0.0266221	0.0175322	-0.0515203	-0.042119	0.0104879	-0.104051
chr10_13984803	10	13984804	-	4999	10051	10051	chr10:13974753[b38]C,T	1.76745e-16	-0.0816977	9.999e-05	2.17988e-12	1.10812e-07	1.01943e-10	1.00825e-10	Known	intronic	L1-LINE	FRMD4A	0.013279	0.470845	0.511961	Unbiased	0.020723	0.0226541	-0.0931869	0.0548508	-0.0649434	-0.0639087	-0.224987	0.0439694
chr3_53866262	3	53866263	-	3900	-21605	21605	chr3:53887867[b38]A,G	4.87679e-17	0.0875409	9.999e-05	2.23143e-12	1.13433e-07	1.04258e-10	1.03114e-10	Known	downstream	AluJr:SINE:Alu	ACTR8;IL17RB	-0.00349004	0.838166	0.857738	Unbiased	0.0207769	0.0184904	0.0769958	-0.0391195	0.0220389	-0.0256182	-0.0319844	-0.0852386
chr4_21898864	4	21898865	-	3780	25283	25283	chr4:21873582[b38]C,G	1.64386e-19	-0.251825	9.999e-05	2.46554e-12	1.25333e-07	1.14985e-10	1.13724e-10	Known	intronic	L1-LINE	KCNIP4	-0.103745	2.24e-06	4.42e-06	Living	0.0141497	0.0581337	0.189617	0.203405	-0.192695	0.0410433	-0.163389	-0.178169
chr3_179955484	3	179955485	-	3208	4094	4094	chr3:179951391[b38]C,T	7.55541e-18	-0.0653817	9.999e-05	2.67966e-12	1.36218e-07	1.24856e-10	1.23487e-10	Known	intronic	Simple_repeat-Simple_repeat	PEX5L	0.013572	0.331239	0.371366	Unbiased	0.0117483	0.0148138	0.114743	0.0470763	0.0851079	0.0707385	0.125801	-0.141182
chr6_72779722	6	72779723	+	3121	-464	464	chr6:72779259[b38]A,G	2.85566e-16	0.0830036	9.999e-05	2.68411e-12	1.36444e-07	1.24949e-10	1.23578e-10	Known	intronic	SINE/AluJr	KCNQ5	0.153238	1.31e-15	5.46e-15	PM	0.0166704	0.0286812	-0.130498	-0.0724431	0.0392964	0.0634016	0.0722188	-0.21761
chr5_146145354	5	146145355	-	3049	73187	73187	chr5:146072168[b38]A,G	9.07108e-17	0.0717726	9.999e-05	2.72283e-12	1.38412e-07	1.26635e-10	1.25246e-10	Known	intronic	Alu-SINE	LARS	-0.00871066	0.56093	0.599836	Unbiased	0.0147861	0.0175132	0.201305	0.164234	-0.167998	0.24343	0.203004	-0.317836
chr13_107722326	13	107722327	-	4179	-3201	3201	chr13:107725527[b38]C,T	2.32409e-17	0.0663176	9.999e-05	2.80594e-12	1.42637e-07	1.30381e-10	1.28951e-10	Known	intronic	-	FAM155A	0.0127724	0.299784	0.338753	Unbiased	0.0121336	0.0120686	-0.153427	-0.356227	0.371746	-0.211168	-0.359168	0.113475
chr18_3638386	18	3638387	-	4892	1939	1939	chr18:3636448[b38]A,G	7.36773e-17	0.0759367	9.999e-05	2.89853e-12	1.47344e-07	1.34438e-10	1.32963e-10	Known	intronic	Alu-SINE	DLGAP1	0.107079	1.03e-10	2.94e-10	PM	0.0152548	0.0208576	-0.188486	-0.284433	0.128001	-0.171468	-0.166479	0.0364097
chr13_107852075	13	107852076	-	4250	1296	1296	chr13:107850780[b38]A,G	2.31618e-16	0.0735212	9.999e-05	2.91682e-12	1.48274e-07	1.35163e-10	1.3368e-10	Known	intronic	Alu-SINE	FAM155A	0.117323	2.53e-19	1.38e-18	PM	0.00769421	0.0122224	-0.102404	-0.0405584	-0.0515274	0.138835	0.0596664	-0.00791332
chr7_44833499	7	44833500	-	4460	-55614	55614	chr7:44889113[b38]C,T	6.12564e-17	0.0398473	9.999e-05	2.94446e-12	1.49679e-07	1.36319e-10	1.34824e-10	Known	UTR3	SINE/AluY	H2AZ2	-0.0030435	0.751556	0.779244	Unbiased	0.0066865	0.00528296	0.0135782	0.125179	-0.0635067	-0.0113023	-0.0643626	-0.151844
chr13_67141403	13	67141404	-	2717	81	81	chr13:67141323[b38]C,T	7.38374e-17	-0.0618314	9.999e-05	3.01104e-12	1.53063e-07	1.39275e-10	1.37747e-10	Known	intronic	Alu-SINE	PCDH9	-0.0207441	0.133998	0.160521	Unbiased	0.0133421	0.0196475	0.326666	0.563945	-0.489745	0.250397	0.156574	-0.305039
chr3_192580871	3	192580872	-	4277	-464	464	chr3:192581335[b38]A,G	5.67574e-16	-0.0842239	9.999e-05	3.33339e-12	1.6945e-07	1.53905e-10	1.52217e-10	Known	intronic	SINE/AluSx	FGF12	0.0444159	0.0135546	0.018483	PM	0.0190335	0.0253592	0.0826781	0.183509	-0.164353	0.165358	0.109385	-0.24734
chr11_89036650	11	89036651	-	2474	-32463	32463	chr11:89069113[b38]A,G	1.70002e-16	-0.0771082	9.999e-05	3.40258e-12	1.72967e-07	1.56673e-10	1.54954e-10	Known	intronic	SINE/MIRb	GRM5	0.125771	1.82e-11	5.53e-11	PM	0.0209295	0.0284103	-0.206863	-0.276087	0.24521	-0.110655	-0.182766	-0.0956613
chr16_2095290	16	2095291	-	4799	12	12	chr16:2095279[b38]C,T	2.85654e-16	-0.0666353	9.999e-05	3.62653e-12	1.84351e-07	1.66834e-10	1.65004e-10	Known	intronic	Alu-SINE	PKD1	0.0473179	0.000264342	0.000429702	PM	0.0098458	0.0130299	0.00482558	-0.108411	0.0275299	-0.219378	-0.316297	0.0962799
chr13_107722327	13	107722328	-	4179	-3200	3200	chr13:107725527[b38]C,T	1.58386e-18	0.0685193	9.999e-05	3.65566e-12	1.85832e-07	1.68022e-10	1.66179e-10	Known	intronic	-	FAM155A	0.0764151	1.96e-10	5.46e-10	PM	0.0081473	0.0115647	-0.0892793	-0.240842	0.277992	-0.132355	-0.186612	0.00865987
chr18_3637703	18	3637704	-	4898	1256	1256	chr18:3636448[b38]A,G	2.40807e-16	0.0916848	9.999e-05	3.70166e-12	1.8817e-07	1.69829e-10	1.67966e-10	Known	intronic	SINE/AluJb	DLGAP1	0.134208	1.81e-11	5.49e-11	PM	0.0214221	0.0287223	-0.223085	-0.150426	-0.0305846	0.113642	0.0889687	-0.0323039
chr4_105421795	4	105421796	-	3175	-10495	10495	chr4:105432290[b38]G,T	1.46234e-16	-0.0673218	9.999e-05	3.72596e-12	1.89405e-07	1.70789e-10	1.68916e-10	Known	intronic	Alu-SINE	PPA2	0.148767	5.44e-19	2.9e-18	PM	0.0117392	0.0223262	0.0838113	0.168586	-0.110541	0.0587796	0.00693101	-0.0645753
chr13_67141405	13	67141406	-	2717	83	83	chr13:67141323[b38]C,T	2.82483e-16	-0.0635187	9.999e-05	3.74199e-12	1.9022e-07	1.7137e-10	1.6949e-10	Known	intronic	Alu-SINE	PCDH9	-0.038576	0.00582447	0.00828623	Living	0.0147534	0.0201405	0.359246	0.577264	-0.483154	0.269502	0.189086	-0.30961
chr10_14117768	10	14117769	-	5091	11733	11733	chr10:14106036[b38]C,G	1.05775e-16	0.0778726	9.999e-05	4.1511e-12	2.11017e-07	1.89934e-10	1.87851e-10	Known	intronic	L2-LINE	FRMD4A	0.069728	6.3e-05	0.00010869	PM	0.0189344	0.0207946	-0.12436	-0.111955	0.0745788	0.0260782	-0.114698	-0.0144608
chr11_68087419	11	68087420	-	3977	-44051	44051	chr11:68131470[b38]A,G	5.44582e-18	-0.0575025	9.999e-05	4.31733e-12	2.19467e-07	1.97008e-10	1.94848e-10	Known	intronic	SINE/AluSz	CHKA	0.0384264	0.00252879	0.00373505	PM	0.0100829	0.0121751	0.131066	0.125316	-0.134935	0.0992637	0.173438	-0.0174325
chr14_50992566	14	50992567	-	4272	40	40	chr14:50992527[b38]C,T	4.25258e-16	-0.0689806	9.999e-05	4.42157e-12	2.24766e-07	2.01584e-10	1.99373e-10	Known	intronic	AluJr4:SINE:Alu	TRIM9	0.0662191	4.47e-05	7.81e-05	PM	0.0122489	0.0264546	0.207346	0.298441	-0.265614	0.0821336	-0.0366093	-0.20239
chr17_30774257	17	30774258	+	2532	-27314	27314	chr17:30746944[b38]A,G	1.61753e-17	0.0564581	9.999e-05	4.45965e-12	2.26702e-07	2.03138e-10	2.0091e-10	Known	ncRNA_intronic	Alu-SINE	SUZ12P1	0.0642085	2.67e-12	8.68e-12	PM	0.00339106	0.0078743	0.0112687	-0.0716737	0.0857405	0.118911	0.0495556	-0.270855
chr3_37114660	3	37114661	-	3446	26832	26832	chr3:37087829[b38]C,T	1.03338e-17	-0.144834	9.999e-05	4.67393e-12	2.37595e-07	2.12517e-10	2.10187e-10	Known	intronic	Alu-SINE	LRRFIP2	0.0759838	4.24e-10	1.15e-09	PM	0.0102825	0.00775563	-0.025563	0.151823	-0.105005	0.0541696	0.0468318	0.0150685
chr1_234325678	1	234325679	+	4920	127	127	chr1:234325805[b38]A,G	2.95079e-16	0.0677635	9.999e-05	5.33036e-12	2.70964e-07	2.41932e-10	2.39278e-10	Known	intergenic	Alu-SINE	SLC35F3(dist=1160),COA6-AS1(dist=47129)	0.0512335	0.00202344	0.00301995	PM	0.0145414	0.0247243	-0.0867829	-0.30337	0.279237	-0.12134	-0.0992038	0.0513025
chr7_38724696	7	38724697	-	4384	6561	6561	chr7:38718136[b38]A,G	5.52465e-21	0.0681696	9.999e-05	5.4568e-12	2.77391e-07	2.4745e-10	2.44736e-10	Known	UTR3	Alu-SINE	VPS41(NM_014396:c.*1550A>G,NM_080631:c.*1550A>G)	0.0100141	0.187944	0.219899	Unbiased	0.00357914	0.00462423	-0.202469	-0.351612	0.243184	-0.0238904	-0.152399	0.148223
chr4_21797364	4	21797365	-	3830	4573	4573	chr4:21792792[b38]C,G	4.03931e-16	-0.0761222	9.999e-05	5.56479e-12	2.82881e-07	2.52122e-10	2.49357e-10	Known	intronic	Alu-SINE	KCNIP4	0.0509706	0.00390409	0.00565664	PM	0.0173102	0.0238411	-0.00187212	-0.0362701	0.0258164	-0.0265424	-0.142677	-0.116823
chr10_49973602	10	49973603	+	4095	-7346	7346	chr10:49966257[b38]C,T	4.99765e-17	0.0686375	9.999e-05	5.89866e-12	2.99852e-07	2.66536e-10	2.63612e-10	Known	ncRNA_intronic	Alu-SINE	TIMM23B-AGAP6	0.0389121	0.015995	0.0216237	PM	0.0148093	0.019878	0.0366503	-0.073942	0.0421339	0.0229592	0.026621	-0.07171
chr12_121332975	12	121332976	-	2872	12355	12355	chr12:121320621[b38]G,T	3.9583e-17	-0.131331	9.999e-05	5.91679e-12	3.00774e-07	2.67117e-10	2.64188e-10	Known	intronic	Alu-SINE	ANAPC5	0.036965	0.0171695	0.023122	PM	0.0122872	0.020528	0.170036	0.165002	-0.125456	0.00528894	-0.0740975	-0.170535
chr15_24963405	15	24963406	+	6076	-8250	8250	chr15:24955156[b38]A,G	1.39509e-17	-0.118049	9.999e-05	6.23495e-12	3.16947e-07	2.81231e-10	2.78147e-10	Known	ncRNA_intronic	Alu-SINE	SNHG14	0.130468	2.22e-20	1.31e-19	PM	0.012321	0.0117564	0.0526966	0.229505	-0.0146263	0.142776	0.151292	-0.0500083
chr10_115451674	10	115451675	+	2951	-20772	20772	chr10:115430903[b38]C,T	1.12839e-15	-0.0814141	9.999e-05	6.77418e-12	3.44359e-07	3.05283e-10	3.01934e-10	Known	intronic	L1-LINE	ATRNL1	0.0243713	0.196723	0.229387	Unbiased	0.0227479	0.0238766	-0.202218	-0.0216281	-0.0346346	0.195106	0.140075	-0.124427
chr17_29442076	17	29442077	+	1887	-40280	40280	chr17:29401797[b38]C,T	7.92844e-16	-0.0991787	9.999e-05	6.95767e-12	3.53686e-07	3.13274e-10	3.09838e-10	Known	intronic	AluJb:SINE:Alu	TAOK1	0.218735	1.46e-27	1.4e-26	PM	0.0161157	0.0297691	-0.117671	-0.041109	-0.0191912	-0.143339	-0.234417	0.0468975
chr10_42518784	10	42518785	-	3430	-1125	1125	chr10:42519909[b38]C,T	1.6153e-17	-0.151208	9.999e-05	7.10993e-12	3.61426e-07	3.19846e-10	3.16338e-10	Known	ncRNA_exonic	Alu-SINE	ZNF37BP	0.0114095	0.288481	0.326885	Unbiased	0.00696779	0.00943136	0.233805	0.257618	-0.100541	0.0987966	0.0762915	-0.198752
chr3_124573525	3	124573526	+	4439	6531	6531	chr3:124580056[b38]C,T	4.48782e-16	0.0930057	9.999e-05	7.48445e-12	3.80465e-07	3.36099e-10	3.32413e-10	Known	intronic	SINE/AluJb	KALRN	0.109021	1.73e-08	4.12e-08	PM	0.0193365	0.0277758	0.0631183	0.00249454	-0.00669553	0.0624731	0.0173186	-0.0740147
chr21_21015760	21	21015761	+	4058	33617	33617	chr21:21049377[b38]A,G	4.61088e-16	-0.0906128	9.999e-05	7.61615e-12	3.87159e-07	3.41712e-10	3.37964e-10	Known	intronic	AluSq2:SINE:Alu	NCAM2	0.183697	5.66e-22	3.71e-21	PM	0.0156096	0.0279078	-0.0433488	-0.00506429	-0.151106	0.121074	0.153126	-0.110331
chr4_21786220	4	21786221	-	3816	147	147	chr4:21786074[b38]A,G	6.97757e-17	0.0921306	9.999e-05	7.88558e-12	4.00856e-07	3.53488e-10	3.49611e-10	Known	intronic	Alu-SINE	KCNIP4	0.0466194	0.000310646	0.000501566	PM	0.0124675	0.0143249	-0.134999	-0.353774	0.32081	-0.375668	-0.489025	0.203747
chr2_96635142	2	96635143	-	1385	56495	56495	chr2:96578648[b38]A,G	5.15581e-16	-0.118055	9.999e-05	7.98682e-12	4.06002e-07	3.57711e-10	3.53788e-10	Known	intronic	L2-LINE	KANSL3	0.15561	5.89e-11	1.71e-10	PM	0.0255811	0.0468326	0.00474319	-0.130441	0.0784702	-0.131915	-0.210832	0.192042
chr10_42518783	10	42518784	-	3430	7848	7848	chr10:42510936[b38]A,C	6.93649e-17	-0.182605	9.999e-05	8.73381e-12	4.43974e-07	3.90479e-10	3.86196e-10	Known	ncRNA_exonic	Alu-SINE	ZNF37BP	-0.0206556	0.11769	0.142191	Unbiased	0.0095219	0.0143125	-0.00464645	-0.0953966	0.0858703	-0.0777632	-0.225848	0.059576
chr15_89901461	15	89901462	-	3730	947	947	chr15:89900515[b38]A,G	9.65978e-18	0.0711753	9.999e-05	8.90149e-12	4.52498e-07	3.97277e-10	3.9292e-10	Known	UTR3	SINE/FLAM_C	ARPIN	-0.0167076	0.240319	0.276185	Unbiased	0.0141487	0.0128522	-0.0834635	-0.034165	0.0557244	-0.00123003	-0.0558297	-0.0370343
chr4_21647936	4	21647937	-	3876	-281	281	chr4:21648217[b38]C,T	2.4518e-16	-0.0662174	9.999e-05	9.05534e-12	4.60319e-07	4.03789e-10	3.9936e-10	Known	intronic	SINE/AluY	KCNIP4	0.0292189	0.0318213	0.0414957	PM	0.011852	0.0147715	-0.208172	-0.263593	0.288291	-0.295079	-0.274013	0.201077
chr4_86345567	4	86345568	-	3417	12379	12379	chr4:86333189[b38]A,G	2.43507e-17	-0.0793474	9.999e-05	9.29552e-12	4.72528e-07	4.14135e-10	4.09593e-10	Known	intronic	-/-	MAPK10	-0.0149711	0.328137	0.368197	Unbiased	0.012965	0.0182464	-0.0661658	-0.138095	0.186824	-0.0865156	-0.176174	0.0378797
chr14_20451389	14	20451390	-	3971	2107	2107	chr14:20449283[b38]A,T	7.72242e-17	-0.052844	9.999e-05	9.48236e-12	4.82026e-07	4.2209e-10	4.1746e-10	Known	intronic	AluSq2:SINE:Alu	OSGEP	0.169474	3.13e-41	7.42e-40	PM	0.0142643	0.00824096	0.268595	0.564574	-0.494518	0.350398	0.310901	-0.266127
chr4_67434195	4	67434196	-	3340	-30562	30562	chr4:67464757[b38]A,C	5.9663e-17	-0.0908355	9.999e-05	1.01028e-11	5.13566e-07	4.49314e-10	4.44386e-10	Known	intergenic	THE1B:LTR:ERVL-MaLR	LOC101927237;CENPC	0.132912	1.07e-12	3.6e-12	PM	0.0259276	0.0193596	0.00826316	0.237912	-0.242018	0.0526605	0.0463563	-0.164826
chr10_14117763	10	14117764	-	5091	11282	11282	chr10:14106482[b38]C,T	1.34998e-15	-0.101399	9.999e-05	1.02029e-11	5.18654e-07	4.53369e-10	4.48397e-10	Known	intronic	L2-LINE	FRMD4A	0.138341	8.25e-09	2.02e-08	PM	0.0292539	0.0448698	0.0408282	0.0584071	0.0227939	0.0411825	0.0438593	0.0183675
chr1_44449623	1	44449624	+	2951	34	34	chr1:44449657[b38]A,G	1.21832e-15	0.0771944	9.999e-05	1.19403e-11	6.06973e-07	5.28722e-10	5.22924e-10	Known	intronic	SINE/AluJb	RNF220	0.12947	8.82e-17	4.03e-16	PM	0.0115588	0.0198365	0.283105	0.457343	-0.297646	-0.0241064	0.0415674	-0.188276
chr1_54642798	1	54642799	+	4887	-1417	1417	chr1:54641382[b38]A,G	6.58294e-16	-0.144279	9.999e-05	1.27375e-11	6.47498e-07	5.63532e-10	5.57351e-10	Known	intronic	SINE/AluJb	MROH7;MROH7-TTC4	0.0203638	0.255845	0.292466	Unbiased	0.0207641	0.0215007	-0.105897	-0.0826883	0.0623224	-0.0949663	-0.174634	0.0206939
chr11_33074859	11	33074860	+	3752	444	444	chr11:33075303[b38]C,T	3.93869e-18	-0.249029	9.999e-05	1.3757e-11	6.99323e-07	6.07579e-10	6.00915e-10	Known	intergenic	Alu-SINE	TCP11L1(dist=1296),LINC00294(dist=1291)	0.0462727	0.000365668	0.00058669	PM	0.0127978	0.00913626	0.208104	0.234533	-0.14353	0.0626254	0.00832539	0.0136736
chr11_62392585	11	62392586	+	3231	6268	6268	chr11:62398853[b38]C,T	9.78467e-16	-0.026408	9.999e-05	1.42645e-11	7.25122e-07	6.29446e-10	6.22542e-10	Known	ncRNA_intronic	SINE/AluJb	AP003064.1	-0.014618	0.0108242	0.0149394	Living	0.00252151	0.00241718	-0.0478982	-0.140551	0.221103	-0.0723039	-0.00602874	0.148257
chr2_96632635	2	96632636	-	1382	107876	107876	chr2:96524760[b38]C,T	1.10647e-15	0.0807618	9.999e-05	1.47812e-11	7.51388e-07	6.51116e-10	6.43975e-10	Known	intronic	LINE/L2	KANSL3	0.155367	1.35e-18	7.01e-18	PM	0.0179611	0.0195093	0.0873111	0.137813	-0.150001	0.0480165	-0.0371106	-0.153875
chr16_75445426	16	75445427	-	4066	19	19	chr16:75445408[b38]C,G	6.99474e-16	-0.0467641	9.999e-05	1.51123e-11	7.68219e-07	6.64549e-10	6.57261e-10	Known	UTR3	Alu-SINE	TMEM170A(NM_001304997:c.*2132A>G,NM_001304996:c.*2132A>G,NM_145254:c.*2132A>G,NM_001304998:c.*2132A>G)	0.151018	8.03e-33	1.08e-31	PM	0.00846574	0.00943727	0.0759865	0.187253	-0.181356	0.134997	0.183274	-0.106035
chr1_92397127	1	92397128	+	3155	-90214	90214	chr1:92306914[b38]A,G	7.71392e-16	-0.0676256	9.999e-05	1.91689e-11	9.74432e-07	8.39304e-10	8.30099e-10	Known	UTR3	SINE/AluJr	RPAP2	0.0594322	0.000243498	0.000396973	PM	0.0179469	0.0152926	-0.069352	-0.0333219	0.0395433	-0.0311679	-0.12593	0.000950353
chr13_67032282	13	67032283	-	2868	690	690	chr13:67031593[b38]G,T	6.54849e-17	-0.0586212	9.999e-05	1.92122e-11	9.76633e-07	8.40476e-10	8.31258e-10	Known	intronic	Alu-SINE	PCDH9	0.0812004	2.75e-12	8.92e-12	PM	0.00814911	0.00833863	0.0336125	-0.0502281	0.136474	-0.111163	-0.17207	-0.0404354
chr1_223994512	1	223994513	+	3875	-43024	43024	chr1:223951489[b38]A,G	6.72861e-16	-0.0586335	9.999e-05	1.97329e-11	1.0031e-06	8.62513e-10	8.53053e-10	Known	ncRNA_intronic	SINE/AluJb	AC138393.3	0.0995093	2.09e-12	6.85e-12	PM	0.0107606	0.0153428	0.100886	0.193811	-0.132611	0.195508	0.283727	-0.275879
chr16_6106833	16	6106834	+	8015	-1035	1035	chr16:6105799[b38]C,T	5.25586e-18	0.145528	9.999e-05	2.13269e-11	1.08413e-06	9.29787e-10	9.1959e-10	Known	intronic	SINE/AluY	RBFOX1	-0.0158915	0.362732	0.403612	Unbiased	0.0193704	0.0212637	0.0920169	-0.0986259	0.125748	-0.0885698	-0.103561	-0.0518233
chr4_21839729	4	21839730	-	3807	5020	5020	chr4:21834710[b38]C,T	4.71471e-16	0.0740601	9.999e-05	2.18036e-11	1.10836e-06	9.49755e-10	9.39339e-10	Known	intronic	Alu-SINE	KCNIP4	0.0524191	7.23e-07	1.49e-06	PM	0.00704867	0.00779036	-0.210307	-0.11022	0.112222	-0.188672	-0.287003	0.260027
chr2_37204461	2	37204462	+	5041	16340	16340	chr2:37220801[b38]A,G	5.4413e-16	0.0418701	9.999e-05	2.19175e-11	1.11415e-06	9.53899e-10	9.43437e-10	Known	UTR3	SINE/AluSc	CEBPZOS	0.034616	0.000455077	0.000723512	PM	0.00608177	0.00711642	-0.194332	-0.218015	0.172213	-0.211566	-0.168845	0.236502
chr12_100033607	12	100033608	-	3135	-10754	10754	chr12:100044361[b38]G,T	1.34112e-15	-0.120213	9.999e-05	2.60101e-11	1.3222e-06	1.12912e-09	1.11673e-09	Known	ncRNA_exonic	SINE/AluSz	AC126474.2	0.104521	1.59e-11	4.85e-11	PM	0.0127462	0.01792	0.195788	0.298853	-0.180766	0.133775	0.183505	-0.130378
chr15_75353371	15	75353372	+	2727	109755	109755	chr15:75463126[b38]C,T	3.05657e-15	-0.069265	9.999e-05	2.80263e-11	1.42469e-06	1.2156e-09	1.20227e-09	Known	intronic	AluYh3a3:SINE:Alu	NEIL1	-0.00055978	0.972311	0.975943	Unbiased	0.0186447	0.023105	0.253596	0.313435	-0.29066	0.334615	0.435083	-0.435584
chr12_62559728	12	62559729	+	3762	29635	29635	chr12:62589363[b38]C,T	3.86103e-16	0.0539563	9.999e-05	2.95728e-11	1.5033e-06	1.27941e-09	1.26538e-09	Known	intronic	Alu-SINE	MON2	0.0605388	1.23e-06	2.48e-06	PM	0.00959174	0.0118281	0.187271	0.351948	-0.149629	0.103106	0.0634745	-0.191724
chr16_76554993	16	76554994	+	4442	579	579	chr16:76555572[b38]C,T	5.205e-16	-0.0657762	9.999e-05	3.40168e-11	1.72921e-06	1.46792e-09	1.45182e-09	Known	intronic	-	CNTNAP4	0.0870667	2.71e-11	8.09e-11	PM	0.0089732	0.0146769	0.266814	0.312189	-0.181814	0.191356	0.2336	-0.18866
chr9_133419114	9	133419115	+	6409	-58297	58297	chr9:133360818[b38]C,G	2.74449e-15	-0.107024	9.999e-05	3.51025e-11	1.7844e-06	1.51349e-09	1.49689e-09	Known	upstream	Alu-SINE	REXO4(dist=942)	0.00413406	0.864863	0.88134	Unbiased	0.0420817	0.0350349	0.102253	0.0691568	0.0515393	0.0926407	0.170324	0.0762857
chr4_21834712	4	21834713	-	3810	32746	32746	chr4:21801967[b38]A,T	6.01425e-15	-0.0748709	9.999e-05	3.56788e-11	1.8137e-06	1.53703e-09	1.52017e-09	Known	intronic	L1-LINE	KCNIP4	0.0807812	7.96e-07	1.63e-06	PM	0.0165198	0.0209769	-0.255273	-0.423113	0.369601	-0.0639507	-0.115873	0.0319542
chr7_44833305	7	44833306	-	4461	-7	7	chr7:44833312[b38]A,G	1.81345e-22	-0.0341015	9.999e-05	3.57232e-11	1.81595e-06	1.53764e-09	1.52078e-09	Known	UTR3	SINE/AluY	H2AZ2	0.000547868	0.937457	0.945998	Unbiased	0.00238602	0.00386611	0.0747208	0.181803	-0.163872	0.0108609	-0.0515334	-0.130858
chr11_89029175	11	89029176	-	2513	19136	19136	chr11:89010040[b38]A,T	2.19486e-15	-0.08102	9.999e-05	3.86138e-11	1.96289e-06	1.65925e-09	1.64105e-09	Known	intronic	L1-LINE	GRM5	0.245039	2.65e-31	3.26e-30	PM	0.0235275	0.0291556	-0.143586	0.0518701	-0.0410107	-0.0120129	-0.171797	-0.0279419
chr11_106006906	11	106006907	-	2836	33569	33569	chr11:105973338[b38]C,T	1.00618e-15	0.0577861	9.999e-05	3.88427e-11	1.97453e-06	1.66768e-09	1.64939e-09	Known	downstream	Alu-SINE	MSANTD4(dist=993)	0.107316	3.12e-15	1.26e-14	PM	0.0110891	0.0115415	0.157186	0.222679	-0.127445	-0.0515686	-0.0651088	0.037324
chr3_10153300	3	10153301	+	4636	-3766	3766	chr3:10149535[b38]C,G	1.99646e-16	0.0360275	9.999e-05	4.09087e-11	2.07955e-06	1.7549e-09	1.73565e-09	Known	ncRNA_exonic	SINE/AluY	AC034193.1	-0.0119971	0.115094	0.139221	Unbiased	0.00461551	0.00347768	-0.197114	-0.320051	0.182469	-0.106669	-0.165505	0.154379
chr5_40825843	5	40825844	-	3460	6637	6637	chr5:40819207[b38]A,G	6.21264e-16	0.0395029	9.999e-05	4.11945e-11	2.09408e-06	1.76567e-09	1.7463e-09	Known	UTR3	SINE/AluSx	RPL37	0.0201603	0.00973664	0.0135074	PM	0.00544383	0.00523509	-0.246959	-0.352382	0.400841	-0.304786	-0.288748	0.394986
chr22_29439524	22	29439525	-	3262	-1174	1174	chr22:29440698[b38]A,G	7.91357e-17	0.0756039	9.999e-05	4.1391e-11	2.10407e-06	1.77259e-09	1.75315e-09	Known	intronic	SINE/AluY	RFPL1	-0.00879983	0.480861	0.521786	Unbiased	0.012105	0.00974528	-0.199881	-0.371632	0.292961	-0.0688062	-0.158282	0.203664
chr13_66411425	13	66411426	-	2555	1100	1100	chr13:66410326[b38]A,G	4.3439e-15	-0.0590109	9.999e-05	4.46806e-11	2.27129e-06	1.91186e-09	1.89089e-09	Known	intronic	Alu-SINE	PCDH9	0.122938	2.89e-14	1.09e-13	PM	0.012739	0.0203461	-0.110224	0.0801295	-0.107106	0.0797964	0.194147	-0.106645
chr17_27297691	17	27297692	+	2555	6976	6976	chr17:27304667[b38]A,G	5.44586e-15	-0.0687416	9.999e-05	4.85786e-11	2.46944e-06	2.07342e-09	2.05068e-09	Known	intronic	SINE/AluJb	WSB1	0.0975744	1.1e-09	2.9e-09	PM	0.015936	0.0175394	0.225564	0.271719	-0.103591	0.165774	0.191477	-0.176219
chr4_21531604	4	21531605	-	3687	-13733	13733	chr4:21545337[b38]C,T	1.32272e-18	0.146609	9.999e-05	5.41897e-11	2.75468e-06	2.30904e-09	2.28371e-09	Known	intronic	AluSz:SINE:Alu	KCNIP4	0.0240565	0.0806013	0.0997375	Unbiased	0.0163128	0.0140297	-0.213165	-0.328524	0.277963	-0.257302	-0.284159	0.171263
chr4_21923473	4	21923474	-	3751	6237	6237	chr4:21917237[b38]C,T	6.84012e-16	0.0493494	9.999e-05	5.82924e-11	2.96324e-06	2.4797e-09	2.4525e-09	Known	intronic	SINE/AluSx	KCNIP4	0.0268056	0.0131282	0.0179257	PM	0.0110752	0.0083115	-0.28016	-0.483734	0.383854	-0.223376	-0.292364	0.187126
chr18_3668375	18	3668376	-	4857	-2058	2058	chr18:3670433[b38]C,T	7.88832e-15	-0.0914519	9.999e-05	6.23632e-11	3.17017e-06	2.65064e-09	2.62157e-09	Known	intronic	Alu-SINE	DLGAP1	0.200665	1.53e-35	2.5e-34	PM	0.00825958	0.0227314	-0.247133	-0.299218	0.115559	0.0083191	-0.103054	-0.156735
chr12_120461371	12	120461372	+	3189	31734	31734	chr12:120493105[b38]C,T	3.86439e-18	0.0347675	9.999e-05	6.43735e-11	3.27236e-06	2.7338e-09	2.70382e-09	Known	UTR3	SINE/AluJr	GATC	-0.0109086	0.00988957	0.0137063	Living	0.00130258	0.000989177	-0.187728	-0.1306	0.164034	0.019961	0.0959447	-0.10093
chr16_12953972	16	12953973	+	6126	13782	13782	chr16:12967754[b38]A,T	3.86085e-15	-0.0644244	9.999e-05	6.57659e-11	3.34314e-06	2.78828e-09	2.7577e-09	Known	intronic	ERVL-MaLR-LTR	SHISA9	0.0518043	0.000312099	0.000503793	PM	0.0149546	0.0130229	-0.01977	-0.214319	0.16722	-0.091886	-0.135613	0.0741237
chr17_46142557	17	46142558	-	3267	379973	379973	chr17:45762585[b38]A,T	5.53014e-15	0.0839395	9.999e-05	6.58838e-11	3.34914e-06	2.79095e-09	2.76034e-09	Known	intronic	Alu-SINE	KANSL1	0.145187	4.24e-20	2.45e-19	PM	0.0201561	0.024921	0.319255	0.529974	-0.338997	0.362824	0.487162	-0.430356
chr8_12177495	8	12177496	-	5326	-436667	436667	chr8:12614162[b38]C,T	4.9128e-15	-0.165294	9.999e-05	7.0352e-11	3.57627e-06	2.97527e-09	2.94264e-09	Known	intergenic	-/-	FAM66D;FAM86B1	0.0221227	0.518393	0.558598	Unbiased	0.0677047	0.0884063	0.0965196	0.0254631	0.0550613	-0.0173806	0.00601578	-0.0501754
chr3_183641357	3	183641358	+	3650	47920	47920	chr3:183689277[b38]A,T	4.33599e-15	-0.0891666	9.999e-05	7.09909e-11	3.60875e-06	2.9973e-09	2.96443e-09	Known	intronic	SINE/AluSc	KLHL24	0.170805	2.94e-17	1.39e-16	PM	0.019231	0.028901	0.192017	0.170954	-0.123985	0.015267	0.010577	-0.0146578
chr7_5390253	7	5390254	-	3969	673	673	chr7:5389581[b38]A,G	5.7672e-15	0.0708754	9.999e-05	7.92818e-11	4.03021e-06	3.3418e-09	3.30515e-09	Known	UTR3	SINE/AluJr	TNRC18	0.115726	9.24e-11	2.65e-10	PM	0.0169085	0.0249296	-0.00423296	0.107092	-0.118466	-0.0208496	-0.0388349	-0.176937
chr2_75704781	2	75704782	-	4320	26912	26912	chr2:75677870[b38]C,G	8.23841e-15	-0.124409	9.999e-05	7.93954e-11	4.03599e-06	3.34382e-09	3.30714e-09	Known	intronic	Alu-SINE	GCFC2	0.0509823	0.00745557	0.0104781	PM	0.0205689	0.0265663	0.0492723	0.0670811	-0.0731901	-0.0111214	-0.0122275	-0.0797084
chr17_46502367	17	46502368	+	3498	244480	244480	chr17:46746847[b38]G,T	7.7032e-15	0.0801305	9.999e-05	8.53136e-11	4.33683e-06	3.59009e-09	3.55072e-09	Known	intergenic	SINE/AluSq2	ARL17B;LRRC37A2	0.17119	2.49e-28	2.51e-27	PM	0.00971884	0.019253	0.271083	0.353219	-0.239642	-0.0269206	0.124907	-0.112951
chr12_8246763	12	8246764	+	3582	-846	846	chr12:8245918[b38]C,T	1.42586e-14	-0.0808021	9.999e-05	8.645e-11	4.3946e-06	3.6349e-09	3.59504e-09	Known	intergenic	AluJr:SINE:Alu	FAM86FP;LINC00937	0.017606	0.280194	0.318184	Unbiased	0.0148415	0.0211031	-0.0358082	-0.0688902	0.125211	0.00885015	-0.0479452	-0.210957
chr4_21860371	4	21860372	-	3780	653	653	chr4:21859719[b38]A,G	1.26404e-14	-0.113723	9.999e-05	8.87013e-11	4.50904e-06	3.72648e-09	3.68561e-09	Known	intronic	SINE/AluSz	KCNIP4	0.063488	0.000316062	0.00050989	PM	0.0193919	0.0220574	0.174543	0.0571387	-0.0108378	0.258331	0.266364	-0.316499
chr17_30781181	17	30781182	+	2541	-24220	24220	chr17:30756962[b38]A,G	3.44943e-15	-0.0957514	9.999e-05	9.15383e-11	4.65326e-06	3.83932e-09	3.79721e-09	Known	downstream	SINE/AluSx	AC127024.4	0.120989	1.23e-16	5.54e-16	PM	0.0117035	0.0145462	-0.0293656	0.127604	-0.0812561	-0.107573	-0.011238	0.12303
chr2_75704852	2	75704853	-	4321	13893	13893	chr2:75690960[b38]C,T	6.82696e-15	-0.109986	9.999e-05	9.35673e-11	4.7564e-06	3.92119e-09	3.87818e-09	Known	intronic	Alu-SINE	GCFC2	0.0173926	0.308716	0.348005	Unbiased	0.01625	0.024014	0.0716967	0.121585	-0.0340309	-0.127471	-0.22552	0.0549903
chr11_89029144	11	89029145	-	2513	1507	1507	chr11:89027638[b38]A,G	8.20541e-15	-0.0783269	9.999e-05	9.48727e-11	4.82276e-06	3.97262e-09	3.92905e-09	Known	intronic	L1-LINE	GRM5	0.153442	3.81e-16	1.65e-15	PM	0.0179018	0.0309837	0.137159	0.293691	-0.261096	0.0544147	0.0567878	-0.252033
chr12_8215931	12	8215932	+	3563	-12799	12799	chr12:8203133[b38]A,G	4.67942e-15	-0.0694145	9.999e-05	9.75452e-11	4.95861e-06	4.07781e-09	4.03308e-09	Known	intergenic	SINE/AluSc	AC092111.2;AC092111.1	-0.0331063	0.0459452	0.0587126	Unbiased	0.0185169	0.020228	0.0644864	0.0309381	-0.107373	0.149485	0.131181	-0.234027
chr8_31695008	8	31695009	+	3581	99620	99620	chr8:31794628[b38]A,T	1.55365e-14	-0.129811	9.999e-05	9.80496e-11	4.98425e-06	4.09552e-09	4.05061e-09	Known	intronic	ERVL-MaLR-LTR	NRG1	-0.0272387	0.201785	0.23491	Unbiased	0.0289698	0.0368148	0.185313	0.324334	-0.248181	0.174213	0.287541	-0.291404
chr3_117331212	3	117331213	-	3275	24	24	chr3:117331189[b38]G,T	3.72948e-17	-0.166758	9.999e-05	1.01913e-10	5.18065e-06	4.24991e-09	4.2033e-09	Known	intergenic	Alu-SINE	LINC00901(dist=398974),LINC02024(dist=347481)	0.10222	1.96e-11	5.93e-11	PM	0.0163158	0.0120118	-0.0985984	-0.0321734	-0.00961552	-0.0702703	-0.0748396	0.026979
chr4_67434179	4	67434180	-	3340	-30578	30578	chr4:67464757[b38]A,C	1.08612e-14	-0.0780235	9.999e-05	1.05365e-10	5.35612e-06	4.39027e-09	4.34212e-09	Known	intergenic	ERVL-MaLR-LTR	LOC101927237(dist=12179),CENPC(dist=34583)	0.00575548	0.74034	0.768865	Unbiased	0.0194368	0.0279196	0.150177	0.295968	-0.289331	0.178086	0.0908831	-0.401291
chr17_5423305	17	5423306	+	4956	12434	12434	chr17:5435739[b38]A,G	1.62331e-14	-0.0833697	9.999e-05	1.14463e-10	5.81861e-06	4.75766e-09	4.70548e-09	Known	intronic	SINE/AluJr4	RPAIN	0.0716768	8.54e-06	1.59e-05	PM	0.0150518	0.019485	0.0331133	0.140996	-0.085374	-0.187037	-0.219139	0.0834373
chr20_8480957	20	8480958	+	3335	1312	1312	chr20:8482269[b38]A,G	5.77302e-15	-0.139708	9.999e-05	1.29711e-10	6.59373e-06	5.38264e-09	5.3236e-09	Known	intronic	AluSx:SINE:Alu	PLCB1	0.145994	3.02e-14	1.14e-13	PM	0.0215858	0.0254689	-0.0923634	0.0975208	-0.0532532	-0.00602538	-0.0929681	0.0854436
chr10_15077624	10	15077625	-	4660	3237	3237	chr10:15074388[b38]C,T	4.15968e-19	0.0377485	9.999e-05	1.33509e-10	6.7868e-06	5.53121e-09	5.47055e-09	Known	UTR3	SINE/AluSx1	ACBD7	-0.00166514	0.718336	0.748522	Unbiased	0.00222963	0.00129815	-0.276666	-0.514733	0.348682	-0.308549	-0.490322	0.327236
chr5_146830744	5	146830745	-	3339	762	762	chr5:146829983[b38]A,G	1.5384e-15	0.038096	9.999e-05	1.36022e-10	6.91454e-06	5.63073e-09	5.56898e-09	Known	intronic	Alu-SINE	PPP2R2B	0.0444144	2.47e-07	5.31e-07	PM	0.00429425	0.00606876	0.180693	0.148715	-0.106566	0.0479548	0.100765	-0.142023
chr8_104022404	8	104022405	+	3812	30459	30459	chr8:104052863[b38]A,G	3.67808e-15	0.0513096	9.999e-05	1.56548e-10	7.95796e-06	6.46989e-09	6.39893e-09	Known	intronic	SINE/AluSx1	RIMS2	0.0767985	4.16e-10	1.13e-09	PM	0.00903609	0.0118364	-0.247053	-0.390728	0.246355	-0.135273	-0.171127	0.0431912
chr8_31009374	8	31009375	-	3450	27616	27616	chr8:30981759[b38]A,G	1.93814e-14	0.0819546	9.999e-05	1.58607e-10	8.06263e-06	6.54966e-09	6.47782e-09	Known	intronic	SINE/AluSz	PURG	0.174248	2.51e-17	1.19e-16	PM	0.021021	0.0322816	-0.0354465	-0.228745	0.161382	-0.258819	-0.317105	0.223116
chr4_16287524	4	16287525	+	4286	-10437	10437	chr4:16277088[b38]C,T	2.13761e-17	-0.13624	9.999e-05	1.60828e-10	8.17553e-06	6.63598e-09	6.5632e-09	Known	ncRNA_intronic	SINE/AluJb	TAPT1-AS1	0.156405	1.11e-15	4.66e-15	PM	0.0232072	0.0237809	0.123281	0.14765	-0.096903	-0.0778625	-0.194112	0.120816
chr10_14254658	10	14254659	-	5112	18528	18528	chr10:14236131[b38]A,C	1.3397e-14	-0.0657625	9.999e-05	1.76685e-10	8.98161e-06	7.27845e-09	7.19862e-09	Known	intronic	-	FRMD4A	-0.0682181	4.1e-05	7.2e-05	Living	0.0180728	0.0177194	0.00871662	0.0544279	-0.0661278	-0.0797009	-0.182134	-0.0466048
chr4_21566584	4	21566585	-	3730	-47427	47427	chr4:21614011[b38]C,T	9.84586e-16	0.0666355	9.999e-05	1.81419e-10	9.22225e-06	7.46741e-09	7.38551e-09	Known	intronic	ERVL-MaLR-LTR	KCNIP4	0.0183334	0.145392	0.173142	Unbiased	0.00969186	0.0109095	-0.119142	-0.141619	0.0732286	-0.0575062	-0.026936	-0.00973777
chr11_89037589	11	89037590	-	2471	-31524	31524	chr11:89069113[b38]A,G	4.24047e-14	-0.0666064	9.999e-05	1.8609e-10	9.4597e-06	7.65348e-09	7.56954e-09	Known	intronic	MIR-SINE	GRM5	0.216986	6.77e-33	9.2e-32	PM	0.0197528	0.0179183	0.0344366	0.0724169	0.0245608	0.142586	0.126256	-0.256363
chr1_109063684	1	109063685	-	3516	-15555	15555	chr1:109079239[b38]A,G	9.12915e-15	-0.0337441	9.999e-05	1.87095e-10	9.51079e-06	7.68859e-09	7.60427e-09	Known	downstream	SINE/AluSz6	TAF13	0.00596233	0.384116	0.4253	Unbiased	0.00432145	0.00568123	0.451257	0.636955	-0.512927	0.270671	0.412828	-0.438657
chr18_3637517	18	3637518	-	4898	1070	1070	chr18:3636448[b38]A,G	1.59257e-14	0.0760603	9.999e-05	1.90759e-10	9.69704e-06	7.83283e-09	7.74692e-09	Known	intronic	Alu-SINE	DLGAP1	0.0897304	2.71e-07	5.81e-07	PM	0.0189094	0.021815	-0.177513	-0.243776	0.056703	0.122458	0.116133	-0.177484
chr6_70589226	6	70589227	+	4065	639	639	chr6:70589865[b38]C,T	3.08225e-17	-0.0642876	9.999e-05	2.01748e-10	1.02557e-05	8.27737e-09	8.18659e-09	Known	UTR3	SINE/AluSx1	SDHAF4	0.0407586	0.00179166	0.00268932	PM	0.0117144	0.0122197	-0.248692	-0.364726	0.216823	-0.157818	-0.23102	0.185505
chr18_3685694	18	3685695	-	4870	-2463	2463	chr18:3688157[b38]A,G	3.41825e-14	-0.102155	9.999e-05	2.07801e-10	1.05634e-05	8.51197e-09	8.41862e-09	Known	intronic	Alu-SINE	DLGAP1	0.0738938	9.91e-07	2.02e-06	PM	0.0152624	0.0136193	-0.00452039	0.120671	-0.0410526	0.0164711	0.0537076	0.0076499
chr16_2095306	16	2095307	-	4799	5298	5298	chr16:2090009[b38]A,G	1.35381e-14	-0.0807062	9.999e-05	2.52789e-10	1.28503e-05	1.03298e-08	1.02165e-08	Known	intronic	Alu-SINE	PKD1	0.143546	2.97e-16	1.3e-15	PM	0.0157966	0.0208225	0.0415528	0.148177	-0.182789	-0.050537	-0.0376087	0.0413282
chr12_123208871	12	123208872	-	2682	70245	70245	chr12:123138627[b38]C,T	4.78047e-14	-0.0734939	9.999e-05	2.53987e-10	1.29112e-05	1.03704e-08	1.02567e-08	Known	intronic	SINE/AluJb	MPHOSPH9	0.103314	1.56e-09	4.05e-09	PM	0.0148118	0.02268	0.0115124	-0.0978573	0.00301297	0.0153974	0.0215953	-0.102155
chr4_86345533	4	86345534	-	3417	-6546	6546	chr4:86352079[b38]A,T	3.08807e-14	-0.0634032	9.999e-05	2.56332e-10	1.30304e-05	1.04578e-08	1.03431e-08	Known	intronic	-	MAPK10	0.108019	4.19e-14	1.56e-13	PM	0.0103151	0.0152163	-0.02854	0.0221832	-0.11224	0.106407	0.1237	-0.00919375
chr17_46148641	17	46148642	-	3270	-598206	598206	chr17:46746847[b38]G,T	1.21167e-14	0.0552009	9.999e-05	2.59375e-10	1.31851e-05	1.05734e-08	1.04575e-08	Known	intronic	Alu-SINE	KANSL1	0.0589844	7.62e-08	1.71e-07	PM	0.00810193	0.0098889	0.270614	0.372947	-0.251109	0.18821	0.227939	-0.299145
chr10_14140597	10	14140598	-	5111	-564	564	chr10:14141161[b38]A,G	1.82766e-15	0.0557448	9.999e-05	2.59676e-10	1.32004e-05	1.05772e-08	1.04612e-08	Known	intronic	-/-	FRMD4A	0.0671814	8.25e-05	0.000140714	PM	0.0115497	0.0302229	-0.131603	-0.182296	0.108538	-0.11278	-0.283711	-0.102669
chr22_22275338	22	22275339	-	5018	-13065	13065	chr22:22288403[b38]C,T	5.05724e-15	-0.0645931	9.999e-05	2.85078e-10	1.44917e-05	1.15863e-08	1.14593e-08	Known	intergenic	SINE/AluSq2	AC245060.6;AC245060.5	0.0720663	1.64e-05	2.98e-05	PM	0.0179081	0.0192058	-0.109065	-0.0991904	0.0747867	-0.0370914	0.00457933	-0.0606258
chr4_17632200	4	17632201	+	3703	-56796	56796	chr4:17575405[b38]C,G	9.43676e-15	-0.047222	9.999e-05	2.85134e-10	1.44945e-05	1.15863e-08	1.14593e-08	Known	UTR3	SINE/AluJb	FAM184B;MED28	0.0889536	1.14e-11	3.51e-11	PM	0.00725152	0.0146559	-0.00122148	0.104228	-0.0893414	0.250538	0.318981	-0.163641
chr2_168005251	2	168005252	-	3896	-22360	22360	chr2:168027611[b38]C,T	1.76258e-14	0.0814947	9.999e-05	2.9699e-10	1.50972e-05	1.20585e-08	1.19262e-08	Known	intronic	Alu-SINE	STK39	0.167917	4.81e-17	2.24e-16	PM	0.0199698	0.0285296	0.0386761	-0.00864561	-0.176374	-0.118943	-0.0733886	0.0343131
chr4_144742045	4	144742046	+	2390	-19712	19712	chr4:144722334[b38]C,T	1.15661e-13	0.0952284	9.999e-05	3.22092e-10	1.63732e-05	1.30568e-08	1.29136e-08	Novel	UTR3	(AT)n:Simple_repeat:Simple_repeat	HHIP	-0.0127505	0.601256	0.638365	Unbiased	0.0401562	0.0384609	0.0839008	0.13357	-0.130679	0.242785	0.279465	-0.150028
chr11_84819076	11	84819077	-	3589	18846	18846	chr11:84800231[b38]C,T	4.1471e-14	-0.118437	9.999e-05	3.29065e-10	1.67277e-05	1.33288e-08	1.31827e-08	Known	intronic	Simple_repeat-Simple_repeat	DLG2	-0.049342	0.00223701	0.0033236	Living	0.0202925	0.0179172	-0.128386	-0.28865	0.189043	-0.0197792	-0.0402909	0.124132
chr4_21779647	4	21779648	-	3813	-1223	1223	chr4:21780870[b38]G,T	1.33729e-14	0.0477461	9.999e-05	3.67257e-10	1.86691e-05	1.48521e-08	1.46893e-08	Known	intronic	Alu-SINE	KCNIP4	0.0449148	0.00021638	0.000354586	PM	0.00807984	0.0120599	-0.059366	-0.0997928	0.058554	-0.0899174	-0.194416	-0.115569
chr3_125773122	3	125773123	+	5687	849	849	chr3:125773971[b38]A,C	5.67777e-15	0.0746999	9.999e-05	3.77841e-10	1.92072e-05	1.5268e-08	1.51006e-08	Known	ncRNA_intronic	SINE/AluSx	AC092902.4	0.0549558	0.00142996	0.00216915	PM	0.0175567	0.0226429	-0.123871	-0.0975276	0.0795516	-0.113464	-0.111864	0.197362
chr3_117559818	3	117559819	-	3206	-2183	2183	chr3:117562001[b38]C,T	3.24981e-14	0.0733501	9.999e-05	3.85048e-10	1.95735e-05	1.55469e-08	1.53764e-08	Known	intergenic	SINE/AluSz	RNU6-1200P;LINC02024	0.1282	2.98e-12	9.63e-12	PM	0.0221099	0.0210329	-0.0690654	0.0321104	-0.0665596	0.134577	0.109338	-0.132336
chr1_1429201	1	1429202	+	3923	819	819	chr1:1430020[b38]C,G	1.83788e-16	0.055926	9.999e-05	3.91916e-10	1.99227e-05	1.58116e-08	1.56382e-08	Known	downstream	-	LINC01770(dist=956)	0.0169761	0.0148415	0.0201381	PM	0.00284141	0.00368368	0.132804	0.182373	-0.0906115	0.10434	0.0589837	-0.129006
chr1_205740140	1	205740141	-	4143	-5210	5210	chr1:205745350[b38]A,G	4.65506e-14	-0.0746938	9.999e-05	4.06268e-10	2.06522e-05	1.63777e-08	1.6198e-08	Known	intronic	AluSz:SINE:Alu	NUCKS1	0.212538	1.74e-34	2.64e-33	PM	0.0111099	0.0217545	0.105952	0.155847	0.0263018	-0.238168	-0.24723	0.186511
chr15_50368182	15	50368183	+	3080	-3	3	chr15:50368180[b38]C,G	6.7547e-15	-0.0601736	9.999e-05	4.18649e-10	2.12816e-05	1.68634e-08	1.66784e-08	Known	intergenic	Alu-SINE	MIR4712(dist=7772),USP8(dist=56223)	-0.0165256	0.228722	0.263798	Unbiased	0.0128791	0.0123628	0.0378812	0.0912236	-0.0499928	0.0794135	0.0222589	-0.0938454
chr17_2038307	17	2038308	+	3202	-2059	2059	chr17:2036249[b38]C,T	1.21837e-14	-0.0554848	9.999e-05	4.21308e-10	2.14168e-05	1.69571e-08	1.67711e-08	Known	intronic	Alu-SINE	DPH1	0.042126	0.00127175	0.00193854	PM	0.00957126	0.015399	0.0305226	-0.0479565	0.0108249	-0.121145	-0.141224	-0.147561
chr17_30774258	17	30774259	+	2532	-102516	102516	chr17:30671743[b38]C,T	1.74111e-16	0.053682	9.999e-05	4.30269e-10	2.18723e-05	1.7304e-08	1.71142e-08	Known	ncRNA_intronic	Alu-SINE	SUZ12P1	0.0319381	0.000161989	0.000268699	PM	0.00418653	0.00635985	0.149606	0.0692445	0.0102803	0.106668	0.0690212	-0.294172
chr7_98846994	7	98846995	-	3429	11681	11681	chr7:98835314[b38]A,G	1.08671e-16	0.0214989	9.999e-05	4.32582e-10	2.19899e-05	1.73833e-08	1.71926e-08	Known	UTR3	SINE/AluY	TMEM130	0.00256546	0.654691	0.689317	Unbiased	0.00249795	0.00244299	-0.35498	-0.546379	0.395169	-0.0646636	-0.0747344	0.148196
chr9_76639560	9	76639561	-	4570	-9671	9671	chr9:76649231[b38]C,T	2.38041e-14	0.0653591	9.999e-05	4.32941e-10	2.20081e-05	1.7384e-08	1.71933e-08	Known	intronic	.	PRUNE2	0.11627	2.21e-13	7.82e-13	PM	0.0149861	0.0196389	0.147362	0.168209	-0.0592043	-0.0717632	-0.150238	-0.0896639
chr11_43857066	11	43857067	+	5088	-19935	19935	chr11:43837132[b38]A,G	3.09737e-15	-0.0542282	9.999e-05	4.37767e-10	2.22534e-05	1.75639e-08	1.73713e-08	Known	ncRNA_intronic	SINE/AluJo	AC087521.2	0.0433726	0.000516223	0.000816488	PM	0.0112321	0.0121333	-0.132256	-0.27964	0.282386	-0.293048	-0.389378	0.267123
chr4_21785334	4	21785335	-	3816	-2129	2129	chr4:21787463[b38]C,G	4.11768e-14	0.0669962	9.999e-05	4.87965e-10	2.48052e-05	1.95625e-08	1.93479e-08	Known	intronic	Alu-SINE	KCNIP4	0.0447897	0.000120419	0.000202155	PM	0.0099486	0.0113123	0.196413	0.420801	-0.291157	0.236945	0.380691	-0.340447
chr2_201164144	2	201164145	+	3003	-49720	49720	chr2:201114425[b38]C,T	4.79536e-14	-0.150049	9.999e-05	4.95593e-10	2.5193e-05	1.98526e-08	1.96349e-08	Known	UTR3	SINE/AluSx1	CFLAR	0.00515843	0.682979	0.715502	Unbiased	0.0110586	0.0121592	0.165709	0.215126	-0.241783	0.202269	0.276111	-0.362587
chr2_202876900	2	202876901	-	2171	1467	1467	chr2:202875434[b38]C,G	7.96618e-14	0.0625517	9.999e-05	5.20834e-10	2.64761e-05	2.08473e-08	2.06187e-08	Known	UTR3	SINE/AluJr	WDR12	0.0591367	0.000202668	0.000333012	PM	0.0162696	0.0171162	-0.114488	-0.171633	0.00956138	-0.132542	-0.0755298	0.10905
chr7_105381403	7	105381404	-	3510	-6520	6520	chr7:105387923[b38]C,T	1.20589e-13	-0.0757579	9.999e-05	5.93692e-10	3.01797e-05	2.37262e-08	2.3466e-08	Known	intronic	AluSx4:SINE:Alu	SRPK2	0.0869162	1.39e-05	2.55e-05	PM	0.0254149	0.0261345	0.0407688	0.217014	-0.200081	0.0740354	0.131638	-0.0870525
chr4_21564981	4	21564982	-	3731	-13619	13619	chr4:21578600[b38]C,T	3.47241e-14	-0.0614368	9.999e-05	5.96334e-10	3.0314e-05	2.38131e-08	2.35519e-08	Known	intronic	ERVL-MaLR-LTR	KCNIP4	0.0342578	0.0076359	0.0107179	PM	0.0115343	0.00934106	-0.211243	-0.276359	0.133313	-0.0116881	0.0293595	-0.00499974
chr18_13474400	18	13474401	+	4849	5508	5508	chr18:13479908[b38]A,G	5.41181e-15	0.0746852	9.999e-05	6.19678e-10	3.15007e-05	2.47258e-08	2.44547e-08	Known	intronic	-/-	LDLRAD4	0.0896714	1.08e-08	2.61e-08	PM	0.0103593	0.023041	0.0150958	-0.0927503	0.133	-0.0811748	-0.10575	-0.0995031
chr17_68232397	17	68232398	+	3360	-3770	3770	chr17:68228628[b38]A,T	1.52877e-13	-0.0962366	9.999e-05	6.20508e-10	3.15429e-05	2.47395e-08	2.44682e-08	Known	intronic	AluJb:SINE:Alu	AMZ2	0.141143	8.44e-16	3.57e-15	PM	0.0165692	0.0202421	-0.0380345	0.0117648	0.0181027	-0.197999	-0.179059	0.195117
chr4_41266753	4	41266754	+	4039	-1290	1290	chr4:41265464[b38]C,G	3.09e-14	-0.126824	9.999e-05	6.57699e-10	3.34335e-05	2.62018e-08	2.59144e-08	Known	intronic	SINE/AluJr4	UCHL1	0.171307	7.05e-28	6.89e-27	PM	0.0118728	0.0160286	-0.0989375	-0.119062	0.100487	0.0368617	0.0106517	0.0628042
chr4_21923494	4	21923495	-	3750	2925	2925	chr4:21920570[b38]A,G	6.59039e-15	0.0454006	9.999e-05	6.85805e-10	3.48622e-05	2.73001e-08	2.70007e-08	Known	intronic	SINE/AluSx	KCNIP4	0.00947011	0.387532	0.428797	Unbiased	0.0100115	0.00850246	-0.134944	-0.312109	0.231794	-0.295207	-0.402504	0.229402
chr1_54638750	1	54638751	+	4894	-2868	2868	chr1:54635883[b38]A,C	1.07927e-14	-0.0593105	9.999e-05	6.87353e-10	3.49409e-05	2.73403e-08	2.70404e-08	Known	UTR3	SINE/FLAM_C	ACOT11	-0.0155715	0.237612	0.27334	Unbiased	0.00981603	0.0131398	0.0356804	-0.0840902	0.0783825	0.136551	0.00691326	-0.21547
chr13_67153115	13	67153116	-	2706	-87	87	chr13:67153202[b38]C,T	3.20872e-16	-0.0327917	9.999e-05	6.91857e-10	3.51699e-05	2.74979e-08	2.71964e-08	Known	intronic	-	PCDH9	0.137756	1.23e-38	2.47e-37	PM	0.00205146	0.0140372	0.0812991	0.175773	-0.213932	-0.0551851	-0.156172	-0.244675
chr4_21797382	4	21797383	-	3830	125	125	chr4:21797258[b38]A,G	5.91422e-14	-0.0636869	9.999e-05	6.96194e-10	3.53903e-05	2.76487e-08	2.73455e-08	Known	intronic	AluJr:SINE:Alu	KCNIP4	0.0230384	0.152019	0.180454	Unbiased	0.0147898	0.0201327	0.131769	0.0344689	0.0183667	0.00821636	-0.0446693	-0.142604
chr2_197857069	2	197857070	+	2077	-163770	163770	chr2:197693300[b38]A,C	3.19302e-14	0.0630464	9.999e-05	7.52912e-10	3.82735e-05	2.98313e-08	2.95041e-08	Known	intronic	L1-LINE	PLCL1	0.0828507	3.87e-09	9.74e-09	PM	0.0127941	0.0180743	0.296685	0.422746	-0.330134	0.190086	0.325961	-0.336474
chr10_68479942	10	68479943	-	3453	-1350	1350	chr10:68481292[b38]C,T	7.9499e-14	-0.107692	9.999e-05	7.56908e-10	3.84767e-05	2.99662e-08	2.96376e-08	Known	UTR3	SINE/AluSx	SLC25A16	0.0589785	0.000240886	0.000392877	PM	0.0155822	0.0180676	0.124011	0.334561	-0.213715	0.0106193	0.11134	-0.101291
chr9_76639559	9	76639560	-	4570	-9672	9672	chr9:76649231[b38]C,T	9.45803e-14	0.0755776	9.999e-05	7.93895e-10	4.03569e-05	3.14047e-08	3.10602e-08	Known	intronic	.	PRUNE2	0.0807424	1.28e-05	2.35e-05	PM	0.0176084	0.027698	0.0683705	0.0944547	-0.0923522	-0.0401926	-0.109129	-0.0364446
chr9_138108059	9	138108060	+	1948	-9492	9492	chr9:138098568[b38]A,G	1.32052e-13	-0.0941064	9.999e-05	7.94476e-10	4.03864e-05	3.14047e-08	3.10602e-08	Known	intronic	SINE/AluJo	CACNA1B	0.0373231	0.0501845	0.0638234	Unbiased	0.0220942	0.0252365	0.0638658	0.22311	-0.163649	0.102561	0.127051	0.00163687
chr17_46530097	17	46530098	+	3519	-548454	548454	chr17:45981644[b38]A,T	2.63837e-13	-0.0846126	9.999e-05	8.11688e-10	4.12613e-05	3.20601e-08	3.17085e-08	Known	intronic	SINE/AluJo	ARL17A;LRRC37A2	0.201222	6.11e-22	3.99e-21	PM	0.0222881	0.0314358	0.141155	0.201099	-0.159326	-0.0630155	-0.0907652	-0.0440422
chr4_21786113	4	21786114	-	3816	-8142	8142	chr4:21794255[b38]C,T	1.9967e-14	-0.0894466	9.999e-05	8.62674e-10	4.38532e-05	3.40475e-08	3.36741e-08	Known	intronic	Alu-SINE	KCNIP4	0.0932587	2.79e-09	7.11e-09	PM	0.0191482	0.0115649	0.0360921	0.11735	-0.111339	0.0735042	0.123945	-0.25415
chr10_115697429	10	115697430	+	3190	29208	29208	chr10:115726637[b38]A,G	6.36813e-14	-0.0674063	9.999e-05	8.64386e-10	4.39402e-05	3.40886e-08	3.37147e-08	Known	intronic	SINE/AluJb	ATRNL1	0.145565	2.7e-16	1.19e-15	PM	0.0187801	0.0219291	0.014864	0.194162	-0.155157	0.196389	0.169594	-0.195979
chr16_12953966	16	12953967	+	6126	-1432	1432	chr16:12952535[b38]C,G	3.47557e-14	-0.0715177	9.999e-05	8.95987e-10	4.55466e-05	3.53074e-08	3.49202e-08	Known	intronic	ERVL-MaLR-LTR	SHISA9	0.0862628	1.22e-07	2.7e-07	PM	0.0188259	0.0160163	-0.160611	-0.172411	0.0849837	-0.0174805	-0.0483623	-0.0304458
chr14_103485403	14	103485404	+	4244	-8750	8750	chr14:103476654[b38]A,G	6.1752e-14	-0.0493397	9.999e-05	9.63949e-10	4.90014e-05	3.79561e-08	3.75399e-08	Known	intronic	SINE/AluJr	MARK3	0.101348	1.16e-18	6.04e-18	PM	0.00793313	0.00883105	0.179703	0.339438	-0.17141	0.138927	0.107215	-0.237651
chr11_22196850	11	22196851	+	3303	-1196	1196	chr11:22195655[b38]C,T	2.79977e-13	-0.117541	9.999e-05	9.96679e-10	5.06652e-05	3.92145e-08	3.87845e-08	Known	intronic	AluSc:SINE:Alu	ANO5	0.0562591	0.00360751	0.00524412	PM	0.0215888	0.0318293	0.175755	0.254777	-0.229917	0.0939752	0.118659	-0.273934
chr2_114882427	2	114882428	+	2970	5904	5904	chr2:114888331[b38]C,T	2.18582e-13	0.066606	9.999e-05	1.00959e-09	5.13215e-05	3.96918e-08	3.92565e-08	Known	intronic	L1-LINE	DPP10	0.0399494	0.0198405	0.0265267	PM	0.016828	0.0216782	-0.0311304	0.112875	0.0123374	0.0733186	0.0848126	-0.167761
chr6_37874827	6	37874828	+	4402	-65642	65642	chr6:37809186[b38]C,T	3.36343e-14	0.0729999	9.999e-05	1.07602e-09	5.46984e-05	4.22381e-08	4.17749e-08	Known	intronic	SINE/FLAM_C	ZFAND3	0.0256436	0.0718025	0.0894797	Unbiased	0.0122786	0.0132899	-0.0497051	0.00809392	0.0427804	0.083121	0.0930609	-0.112423
chr3_179955481	3	179955482	-	3208	4091	4091	chr3:179951391[b38]C,T	5.64284e-14	-0.0688049	9.999e-05	1.08615e-09	5.52133e-05	4.26029e-08	4.21356e-08	Known	intronic	Simple_repeat-Simple_repeat	PEX5L	0.00335788	0.83317	0.85339	Unbiased	0.0148547	0.0189615	0.0765797	0.0214032	0.0357155	0.0795556	0.0743483	-0.0555615
chr9_19760961	9	19760962	-	4033	429	429	chr9:19760533[b38]A,G	1.05388e-13	0.0623971	9.999e-05	1.16969e-09	5.946e-05	4.5809e-08	4.53065e-08	Known	intronic	L1PA5:LINE:L1	SLC24A2	0.208031	9.76e-42	2.37e-40	PM	0.00868561	0.0200003	-0.0508042	-0.149631	0.225314	-0.301097	-0.351954	0.112282
chr4_143338731	4	143338732	+	2476	-6921	6921	chr4:143331811[b38]C,G	1.77035e-14	-0.0503346	9.999e-05	1.18144e-09	6.00573e-05	4.62335e-08	4.57264e-08	Known	intronic	Simple_repeat-Simple_repeat	GAB1	0.00200387	0.862621	0.879399	Unbiased	0.00990648	0.0089573	0.132877	0.125789	-0.0626161	0.0760435	0.146092	-0.0628925
chr4_39734131	4	39734132	+	2864	-43553	43553	chr4:39690579[b38]A,G	1.44261e-13	0.063214	9.999e-05	1.2074e-09	6.1377e-05	4.71768e-08	4.66594e-08	Known	intronic	SINE/AluSx3	UBE2K	-0.05519	0.000585458	0.00092121	Living	0.0155371	0.0189695	0.151897	0.183866	-0.0128752	0.141749	0.0130275	-0.181957
chr17_46156893	17	46156894	-	3278	-559244	559244	chr17:46716137[b38]A,G	1.75074e-13	0.0940511	9.999e-05	1.27086e-09	6.46029e-05	4.95667e-08	4.9023e-08	Known	intronic	SINE/AluSx	KANSL1	0.122399	3.97e-11	1.17e-10	PM	0.0188498	0.0238982	0.155731	0.0840909	-0.0847687	-0.0354859	-0.0820645	-0.00465805
chr16_6674999	16	6675000	+	8111	1550	1550	chr16:6676549[b38]G,T	2.61558e-14	0.0599419	9.999e-05	1.27149e-09	6.46349e-05	4.95667e-08	4.9023e-08	Known	intronic	SINE/AluSc	RBFOX1	0.0228661	0.13098	0.157191	Unbiased	0.0158993	0.0156081	-0.188826	-0.274648	0.203553	-0.0974058	-0.067446	-0.0456598
chr6_75612582	6	75612583	+	2611	81732	81732	chr6:75694314[b38]C,T	2.92727e-13	-0.0813182	9.999e-05	1.36413e-09	6.93442e-05	5.30966e-08	5.25143e-08	Known	intronic	SINE/AluJr	SENP6	0.264929	8.64e-37	1.53e-35	PM	0.0134953	0.0342594	0.192372	0.175679	-0.127799	0.0389114	-0.0463406	0.0975744
chr16_24700158	16	24700159	+	3843	2553	2553	chr16:24702711[b38]A,G	1.95818e-13	-0.0606378	9.999e-05	1.43427e-09	7.29097e-05	5.5779e-08	5.51673e-08	Known	intronic	AluJr:SINE:Alu	TNRC6A	0.133571	2.14e-19	1.17e-18	PM	0.0129277	0.0134265	-0.0201808	0.0228134	-0.0635714	0.079935	4.98623e-05	-0.141965
chr11_89037626	11	89037627	-	2471	-31487	31487	chr11:89069113[b38]A,G	2.33383e-13	0.0654103	9.999e-05	1.43963e-09	7.31822e-05	5.59069e-08	5.52938e-08	Known	intronic	MIR-SINE	GRM5	0.215585	5.31e-35	8.39e-34	PM	0.0200192	0.0167763	0.145919	0.174048	-0.120592	0.205753	0.155406	-0.258013
chr17_47434159	17	47434160	-	2901	-48134	48134	chr17:47482293[b38]A,G	1.29005e-13	-0.078064	9.999e-05	1.50038e-09	7.62703e-05	5.82216e-08	5.75831e-08	Known	intronic	LINE/L1PB	EFCAB13	0.0388409	0.0462787	0.0591112	Unbiased	0.0317512	0.0267236	0.175545	0.379107	-0.329571	0.224049	0.320844	-0.249597
chr8_52365823	8	52365824	-	4674	-4915	4915	chr8:52370738[b38]A,G	2.00694e-13	-0.113542	9.999e-05	1.51116e-09	7.68183e-05	5.85952e-08	5.79526e-08	Known	intronic	Alu-SINE	ST18	0.140714	2.21e-15	9.05e-15	PM	0.0190666	0.0198808	-0.0683668	0.00669545	0.0607135	-0.139158	-0.188338	0.130283
chr4_21691767	4	21691768	-	3866	-16428	16428	chr4:21708195[b38]C,T	1.05045e-14	-0.0613217	9.999e-05	1.55541e-09	7.90677e-05	6.02191e-08	5.95587e-08	Known	intronic	SINE/AluSx3	KCNIP4	0.0432665	0.00498472	0.00714473	PM	0.0131955	0.016932	0.0142876	-0.0642125	0.117903	0.0144426	0.126145	-0.0250043
chr5_179999654	5	179999655	-	5142	-46074	46074	chr5:180045728[b38]A,G	9.55173e-14	-0.0960372	9.999e-05	1.59232e-09	8.0944e-05	6.16012e-08	6.09256e-08	Known	intronic	Alu-SINE	RNF130	0.181646	2.74e-22	1.83e-21	PM	0.0165803	0.0300275	0.247113	0.319633	-0.274617	0.0828641	0.153362	-0.142769
chr4_51887180	4	51887181	+	1721	61926	61926	chr4:51949106[b38]A,G	7.56354e-14	0.0417534	9.999e-05	1.63229e-09	8.29758e-05	6.30875e-08	6.23956e-08	Known	intronic	SINE/AluSc	DCUN1D4	0.047942	5.27e-06	1.01e-05	PM	0.00751444	0.00817984	0.080532	0.169384	-0.0483514	0.0699729	0.190826	-0.0622579
chr17_16018705	17	16018706	+	3852	-187	187	chr17:16018519[b38]C,T	2.09767e-14	-0.215978	9.999e-05	1.63322e-09	8.30231e-05	6.30875e-08	6.23956e-08	Known	intronic	Alu-SINE	TTC19	0.119043	6.29e-15	2.48e-14	PM	0.0147881	0.014527	0.00985152	0.219262	-0.245492	0.0661947	0.14822	-0.056011
chr15_65149760	15	65149761	-	2988	-10456	10456	chr15:65160216[b38]A,G	3.58133e-13	-0.0840472	9.999e-05	1.6483e-09	8.37897e-05	6.36216e-08	6.29239e-08	Known	UTR3	SINE/AluSg	CLPX	0.0339063	0.0563457	0.0711786	Unbiased	0.0221083	0.0184256	-0.0474134	0.0153873	0.00426422	-0.0723132	0.0256344	-0.102835
chr9_2767816	9	2767817	-	5086	-8199	8199	chr9:2776015[b38]A,G	1.94169e-13	-0.0800927	9.999e-05	1.86001e-09	9.45517e-05	7.15217e-08	7.07373e-08	Known	intergenic	AluJb:SINE:Alu	KCNV2;PUM3	0.0918943	1.8e-06	3.59e-06	PM	0.022638	0.0249588	-0.0164658	0.00815507	0.0113695	0.028317	-0.10304	0.0322541
chr2_77486028	2	77486029	-	3475	-882	882	chr2:77486910[b38]C,G	7.54944e-14	-0.065718	9.999e-05	1.91931e-09	9.75662e-05	7.37462e-08	7.29374e-08	Known	intronic	Alu-SINE	LRRTM4	0.0893337	9.21e-10	2.44e-09	PM	0.0130778	0.0146509	-0.153284	-0.270194	0.137235	0.00179585	-0.0617562	-0.159654
chr17_30736991	17	30736992	+	2482	43211	43211	chr17:30780202[b38]A,C	3.7604e-13	-0.066242	9.999e-05	1.96406e-09	9.9841e-05	7.54086e-08	7.45816e-08	Known	intergenic	SINE/AluSq10	AC127024.2;AC127024.8	0.0580855	1.89e-07	4.1e-07	PM	0.00599424	0.0111309	0.126676	0.284235	-0.222803	0.144715	0.164776	-0.201992
chr4_21491503	4	21491504	-	3629	-265	265	chr4:21491768[b38]G,T	4.33398e-14	-0.0569662	9.999e-05	2.00576e-09	0.000101961	7.69516e-08	7.61076e-08	Known	intronic	Alu-SINE	KCNIP4	-0.017789	0.170157	0.200422	Unbiased	0.0108726	0.0105617	-0.0121042	-0.0135135	-0.0087526	0.0692429	-0.0342195	-0.0756483
chr2_96632634	2	96632635	-	1382	-24587	24587	chr2:96657221[b38]C,T	4.13129e-13	0.0653025	9.999e-05	2.04215e-09	0.000103811	7.82886e-08	7.74299e-08	Known	intronic	LINE/L2	KANSL3	0.15346	9.16e-20	5.16e-19	PM	0.0166721	0.0164923	-0.0666883	0.0512638	-0.0652609	-0.0835686	-0.178542	0.0284505
chr14_67564200	14	67564201	+	3326	1318	1318	chr14:67565518[b38]C,T	3.14444e-13	-0.0636575	9.999e-05	2.26947e-09	0.000115366	8.69376e-08	8.59841e-08	Known	intronic	SINE/AluSz	PLEKHH1	0.101395	1.75e-17	8.4e-17	PM	0.00650111	0.0110682	0.0397746	0.0611857	-0.00349717	-0.0211854	-0.0229655	0.111471
chr5_167651065	5	167651066	+	3455	-621	621	chr5:167650445[b38]C,T	6.05744e-14	-0.110334	9.999e-05	2.28373e-09	0.000116091	8.7418e-08	8.64593e-08	Known	intronic	-	TENM2	0.284068	2.8e-44	8.03e-43	PM	0.0123905	0.0316309	-0.100906	-0.0902659	0.194479	0.144193	0.154033	-0.117249
chr11_68094535	11	68094536	-	3996	-7644	7644	chr11:68102179[b38]A,G	9.64805e-14	0.0575736	9.999e-05	2.35278e-09	0.000119601	8.99257e-08	8.89395e-08	Known	intronic	Alu-SINE	CHKA	0.0594851	3.43e-05	6.06e-05	PM	0.0106095	0.0160509	0.143724	0.252905	-0.159592	0.0251311	0.177321	-0.155219
chr16_24699468	16	24699469	+	3844	-1701	1701	chr16:24697768[b38]A,G	1.8589e-14	0.0696839	9.999e-05	2.37361e-09	0.00012066	9.06537e-08	8.96595e-08	Known	intronic	Alu-SINE	TNRC6A	0.0215906	0.171311	0.201726	Unbiased	0.0196649	0.016813	-0.240697	-0.429127	0.368161	-0.175887	-0.273639	0.107992
chr10_15244303	10	15244304	-	4474	15668	15668	chr10:15228636[b38]A,G	3.13995e-13	-0.0953535	9.999e-05	2.40865e-09	0.000122441	9.19229e-08	9.09147e-08	Known	intronic	SINE/AluSx1	FAM171A1	0.181351	1.79e-15	7.38e-15	PM	0.0272657	0.03747	-0.000827514	0.070916	-0.106505	-0.0281499	-0.0299713	0.00785231
chr11_62392579	11	62392580	+	3231	6274	6274	chr11:62398853[b38]C,T	5.93014e-14	-0.0472035	9.999e-05	2.44367e-09	0.000124222	9.31894e-08	9.21674e-08	Known	ncRNA_intronic	SINE/AluJb	AP003064.1	-0.0339304	0.001381	0.00209784	Living	0.00942118	0.00783427	0.0328993	0.00518388	0.0908389	0.017388	0.130866	0.0750932
chr1_241288631	1	241288632	-	4185	11197	11197	chr1:241277435[b38]C,T	3.49057e-13	-0.0559273	9.999e-05	2.75474e-09	0.000140034	1.04816e-07	1.03667e-07	Known	intronic	-	RGS7	0.00316685	0.8258	0.846632	Unbiased	0.0134573	0.0145665	0.140362	0.212882	-0.0902742	0.014804	0.0798148	-0.0283047
chr5_137641349	5	137641350	-	3015	-9245	9245	chr5:137650594[b38]C,T	3.81272e-13	-0.072656	9.999e-05	2.76703e-09	0.000140659	1.05205e-07	1.04051e-07	Known	intronic	hAT-Charlie-DNA	KLHL3	0.189297	9.91e-21	5.98e-20	PM	0.019803	0.050126	0.263178	0.435781	-0.353002	0.221195	0.193871	-0.451431
chr16_6915735	16	6915736	+	8088	-1025	1025	chr16:6914711[b38]A,C	3.59045e-14	0.0783055	9.999e-05	2.84541e-09	0.000144644	1.08104e-07	1.06919e-07	Known	intronic	AluSz6:SINE:Alu	RBFOX1	0.0392327	0.0305678	0.0399475	PM	0.0198655	0.0233188	-0.0704276	-0.120948	0.150975	-0.00720146	-0.134908	-0.00511975
chr14_100851461	14	100851462	+	4758	-9417	9417	chr14:100842045[b38]C,T	1.04412e-13	0.0170201	9.999e-05	3.09465e-09	0.000157313	1.17486e-07	1.16197e-07	Known	ncRNA_exonic	-	MEG3	-0.0125997	0.0176181	0.0236991	Living	0.0022108	0.00150147	-0.192236	-0.197338	0.114709	-0.225737	-0.41288	0.141983
chr19_57305637	19	57305638	+	4133	-10337	10337	chr19:57295301[b38]A,T	1.64018e-13	0.0373546	9.999e-05	3.34921e-09	0.000170254	1.26771e-07	1.25381e-07	Known	intergenic	Alu-SINE	ZNF460(dist=11568),ZNF543(dist=14835)	0.0613979	2.65e-12	8.61e-12	PM	0.00526703	0.00581038	-0.385294	-0.386813	0.23545	-0.343664	-0.356219	0.274635
chr10_124779270	10	124779271	-	5721	36559	36559	chr10:124742712[b38]C,G	3.2079e-13	-0.0633793	9.999e-05	3.72591e-09	0.000189403	1.4082e-07	1.39276e-07	Known	intronic	AluJb:SINE:Alu	EEF1AKMT2	0.051422	0.0017471	0.00262618	PM	0.0142362	0.0201552	0.227869	0.0739494	0.00133827	-0.0446307	-0.0352313	-0.0115048
chr1_19259059	1	19259060	+	5602	350	350	chr1:19259409[b38]A,G	4.92072e-14	-0.0759057	9.999e-05	3.85567e-09	0.000195999	1.45508e-07	1.43912e-07	Known	UTR3	SINE/AluSc8	MRTO4	0.0370142	0.0210927	0.028118	PM	0.0147552	0.0186439	0.0531126	0.057604	-0.055542	0.0807257	0.0595159	0.0103329
chr4_77042782	4	77042783	+	4450	543	543	chr4:77043325[b38]C,T	6.35444e-13	0.064968	9.999e-05	3.96361e-09	0.000201486	1.4936e-07	1.47722e-07	Known	intergenic	Alu-SINE	SEPTIN11(dist=4167),CCNI(dist=4373)	0.176503	1.48e-24	1.16e-23	PM	0.0179517	0.0214266	0.265978	0.293212	-0.139738	0.173068	0.195607	-0.310226
chr12_59783729	12	59783730	+	3117	-10004	10004	chr12:59773726[b38]A,G	2.02696e-14	0.110222	9.999e-05	4.26112e-09	0.00021661	1.60452e-07	1.58692e-07	Known	UTR3	SINE/AluSx	SLC16A7	0.00513122	0.739448	0.768025	Unbiased	0.0147643	0.0164794	-0.151527	-0.138152	0.144148	-0.217154	-0.205079	0.0425206
chr3_117331211	3	117331212	-	3275	23	23	chr3:117331189[b38]G,T	6.05817e-14	-0.149696	9.999e-05	4.36413e-09	0.000221846	1.64209e-07	1.62408e-07	Known	intergenic	Alu-SINE	LINC00901(dist=398973),LINC02024(dist=347482)	0.093894	4.38e-10	1.19e-09	PM	0.0174891	0.0107707	-0.0220829	0.0944273	-0.160511	-0.121676	-0.142454	0.19148
chr5_26973157	5	26973158	-	3582	138	138	chr5:26973020[b38]C,G	5.55543e-13	0.0683812	9.999e-05	4.78886e-09	0.000243437	1.79791e-07	1.77819e-07	Known	intronic	Alu-SINE	CDH9	0.260431	1.16e-43	3.18e-42	PM	0.0147	0.0242042	-0.134583	-0.163926	0.21829	-0.104323	-0.130146	-0.00583223
chr14_74059451	14	74059452	-	2810	-44796	44796	chr14:74104247[b38]A,C	6.94034e-17	0.0423657	9.999e-05	4.84255e-09	0.000246166	1.81672e-07	1.7968e-07	Known	UTR3	SINE/AluSp	ALDH6A1	0.0204565	0.00561575	0.008003	PM	0.00336489	0.00370142	-0.168075	-0.186407	0.223552	0.0137817	-0.014612	0.157133
chr2_152455784	2	152455785	+	3385	42793	42793	chr2:152498577[b38]C,T	2.82219e-13	-0.128716	9.999e-05	5.16351e-09	0.000262482	1.93571e-07	1.91448e-07	Known	intronic	Alu-SINE	FMNL2	0.206094	2.09e-33	2.95e-32	PM	0.0187836	0.0208985	0.201813	0.459859	-0.282707	0.249752	0.368923	-0.256468
chr6_3022409	6	3022410	+	6093	-1366	1366	chr6:3021044[b38]C,G	4.44014e-13	0.0607065	9.999e-05	5.2778e-09	0.000268292	1.97709e-07	1.95541e-07	Known	ncRNA_exonic	Alu-SINE	HTATSF1P2	0.083859	4.44e-07	9.33e-07	PM	0.0142317	0.0200634	0.103067	0.078727	-0.00220917	-0.00914578	0.00879962	0.0427869
chr12_19554258	12	19554259	+	4776	-3490	3490	chr12:19550769[b38]C,T	6.32948e-13	-0.0813377	9.999e-05	5.39551e-09	0.000274275	2.0197e-07	1.99755e-07	Known	intergenic	SINE/AluJo	AEBP2;AC137561.1	0.0803273	5.54e-05	9.61e-05	PM	0.020987	0.0312262	0.0299105	-0.0560416	0.0286439	-0.0221418	-0.0877881	-0.10792
chr9_19760910	9	19760911	-	4033	756	756	chr9:19760155[b38]C,T	5.64279e-14	0.0669046	9.999e-05	5.40979e-09	0.000275001	2.02356e-07	2.00136e-07	Known	intronic	LINE/L1PA5	SLC24A2	0.123295	4.28e-16	1.84e-15	PM	0.00867746	0.0213452	0.281454	0.293033	-0.0627554	-0.0455486	0.0382546	-0.147187
chr4_88031048	4	88031049	+	3625	-2284	2284	chr4:88028765[b38]A,G	5.5327e-13	-0.0706514	9.999e-05	6.01027e-09	0.000305526	2.24486e-07	2.22024e-07	Known	intronic	MER47B:DNA:TcMar-Tigger	PKD2	0.0395107	0.0240734	0.0318806	PM	0.0245552	0.0293125	0.195845	0.358115	-0.309655	0.323918	0.401805	-0.466492
chr17_45630525	17	45630526	+	3264	418587	418587	chr17:46049112[b38]C,T	1.37508e-12	0.0728274	9.999e-05	6.14948e-09	0.000312603	2.29497e-07	2.2698e-07	Known	intronic	SINE/AluSz6	LINC02210-CRHR1	0.126486	2.16e-15	8.85e-15	PM	0.0153693	0.0162423	0.0813748	-0.10312	0.167022	-0.000158488	-0.0828846	-0.0476017
chr17_68212653	17	68212654	+	3351	825	825	chr17:68213478[b38]A,C	1.57135e-13	0.0650052	9.999e-05	6.15344e-09	0.000312804	2.29497e-07	2.2698e-07	Known	intergenic	SINE/AluSz6	AC005332.4;AC005332.1	0.0728467	1.87e-07	4.06e-07	PM	0.0106973	0.0155488	-0.0629558	-0.118898	-0.0284801	-0.0270927	-0.097475	0.0537563
chr15_25165319	15	25165320	+	5938	-6	6	chr15:25165314[b38]A,G	3.25224e-13	0.047688	9.999e-05	6.21208e-09	0.000315785	2.31514e-07	2.28975e-07	Known	ncRNA_intronic	Alu-SINE	SNHG14	0.0829946	3.94e-12	1.26e-11	PM	0.00909174	0.00939398	0.103792	0.167834	-0.138157	0.147147	0.0668435	-0.19584
chr17_44463193	17	44463194	-	2784	44872	44872	chr17:44418322[b38]C,T	8.33316e-13	-0.0516698	9.999e-05	6.34393e-09	0.000322487	2.36254e-07	2.33663e-07	Known	intronic	Alu-SINE	GPATCH8	0.0917629	1.78e-11	5.39e-11	PM	0.0127025	0.014869	0.176728	0.278454	-0.319179	0.319417	0.295668	-0.373329
chr15_64155442	15	64155443	+	3407	-63470	63470	chr15:64091973[b38]C,T	1.67459e-14	0.0346284	9.999e-05	7.04707e-09	0.000358231	2.62248e-07	2.59372e-07	Known	UTR3	SINE/FLAM_C	SNX22	0.0334	9.35e-05	0.000158538	PM	0.00359701	0.00554574	-0.0366947	0.0832414	-0.108241	0.141478	0.139358	-0.120418
chr2_114832441	2	114832442	+	3016	-2	2	chr2:114832440[b38]A,C	1.14984e-12	0.0762601	9.999e-05	7.09675e-09	0.000360756	2.63904e-07	2.61009e-07	Known	ncRNA_intronic	Alu-SINE	DPP10-AS3	0.0271108	0.141957	0.169383	Unbiased	0.0220474	0.0222429	-0.100783	-0.042091	-0.0190102	-0.25243	-0.274217	0.125933
chr4_21373887	4	21373888	-	3502	3793	3793	chr4:21370095[b38]A,G	2.90041e-13	-0.0508121	9.999e-05	7.31561e-09	0.000371882	2.71645e-07	2.68666e-07	Known	intronic	Alu-SINE	KCNIP4	-0.0498591	0.00602544	0.00855727	Living	0.0129471	0.0330552	0.168287	0.221386	-0.122011	0.0791216	-0.100705	-0.171016
chr16_76555004	16	76555005	+	4442	873	873	chr16:76555877[b38]A,C	2.54652e-13	0.0576534	9.999e-05	7.87042e-09	0.000400085	2.9182e-07	2.88619e-07	Known	intronic	-	CNTNAP4	0.0793344	2.85e-09	7.23e-09	PM	0.00871455	0.0186179	0.192333	0.211227	-0.239758	0.0405966	-0.00420222	-0.28353
chr11_89028995	11	89028996	-	2517	1292	1292	chr11:89027704[b38]A,G	2.58529e-12	-0.0684209	9.999e-05	7.95906e-09	0.000404591	2.94891e-07	2.91657e-07	Novel	intronic	L1PA7:LINE:L1	GRM5	0.14732	2.06e-13	7.3e-13	PM	0.0175589	0.0339847	-0.0380469	0.0686301	-0.0768898	-0.230605	-0.276424	-0.0508056
chr15_92021254	15	92021255	+	5163	6420	6420	chr15:92027674[b38]C,T	2.54135e-13	-0.070683	9.999e-05	8.04847e-09	0.000409136	2.97987e-07	2.94719e-07	Known	intronic	L2-LINE	SLCO3A1	0.0918223	3.97e-07	8.39e-07	PM	0.0196079	0.024407	0.257017	0.194316	-0.0705193	-0.104221	-0.122138	-0.1477
chr8_4361963	8	4361964	-	10350	1449	1449	chr8:4360515[b38]A,T	2.665e-13	-0.075457	9.999e-05	8.10341e-09	0.000411929	2.99803e-07	2.96514e-07	Known	intronic	SINE/AluY	CSMD1	0.0973301	1.71e-08	4.06e-08	PM	0.0165153	0.0222162	-0.0150504	-0.0993551	0.0469729	-0.172137	-0.243856	0.0387032
chr16_6886242	16	6886243	+	8063	12390	12390	chr16:6898632[b38]A,G	9.97702e-14	0.0660915	9.999e-05	8.14865e-09	0.000414228	3.01257e-07	2.97953e-07	Known	intronic	Alu-SINE	RBFOX1	0.106986	1.11e-11	3.43e-11	PM	0.0126883	0.0197561	-0.000320521	-0.083784	0.189064	-0.128374	-0.0737956	-0.097823
chr5_131951860	5	131951861	-	2895	70610	70610	chr5:131881251[b38]C,G	4.16109e-13	-0.0547902	9.999e-05	8.22517e-09	0.000418118	3.03865e-07	3.00532e-07	Known	UTR3	Alu-SINE	ACSL6(NM_001205248:c.*2374A>G,NM_001009185:c.*2374A>G,NM_001205247:c.*2374A>G,NM_001205251:c.*2374A>G,NM_001205250:c.*2374A>G,NM_015256:c.*2374A>G)	-0.0256718	0.0431486	0.055344	Unbiased	0.0113192	0.0105484	-0.00364046	-0.0347607	0.044636	-0.0108111	-0.100762	-0.0831329
chr17_30778201	17	30778202	+	2538	-15373	15373	chr17:30762829[b38]C,G	1.01544e-12	-0.0555879	9.999e-05	8.32238e-09	0.00042306	3.07233e-07	3.03863e-07	Known	ncRNA_intronic	Alu-SINE	SUZ12P1	0.109855	2.38e-24	1.84e-23	PM	0.00677146	0.00981515	-0.12165	-0.33759	0.270353	-0.375922	-0.494442	0.254811
chr3_117582104	3	117582105	-	3230	16866	16866	chr3:117565239[b38]C,G	3.57304e-13	0.0515232	9.999e-05	8.36548e-09	0.000425251	3.08406e-07	3.05024e-07	Known	intergenic	SINE/AluSx	RNU6-1200P;LINC02024	0.0534697	0.000107879	0.000181894	PM	0.017024	0.0119556	-0.271627	-0.427762	0.319316	-0.151558	-0.256558	0.104171
chr4_21839703	4	21839704	-	3807	23606	23606	chr4:21816098[b38]C,T	5.82805e-14	-0.0473045	9.999e-05	8.3663e-09	0.000425292	3.08406e-07	3.05024e-07	Known	intronic	Alu-SINE	KCNIP4	0.0388971	0.00127466	0.00194272	PM	0.0092895	0.0103135	-0.198748	-0.195312	0.0465874	-0.262767	-0.275706	0.176322
chr6_12805798	6	12805799	+	3918	-1156	1156	chr6:12804643[b38]A,G	1.11213e-12	-0.0731381	9.999e-05	8.64895e-09	0.000439661	3.18364e-07	3.14872e-07	Known	intronic	SINE/AluSx1	PHACTR1	0.118522	1.19e-10	3.37e-10	PM	0.0188688	0.0226488	-0.181011	-0.132557	0.0579684	-0.0330086	-0.114321	0.0544077
chr10_42518768	10	42518769	-	3430	7833	7833	chr10:42510936[b38]A,C	2.39179e-13	0.138164	9.999e-05	8.76987e-09	0.000445808	3.22581e-07	3.19044e-07	Known	ncRNA_exonic	Alu-SINE	ZNF37BP	0.0228165	0.0385696	0.0497794	PM	0.00900886	0.0109415	0.333596	0.493215	-0.363181	0.276717	0.291962	-0.440761
chr10_22562497	10	22562498	-	2995	-2937	2937	chr10:22565434[b38]A,C	7.59344e-13	-0.0601737	9.999e-05	8.80194e-09	0.000447438	3.23527e-07	3.19979e-07	Known	intronic	Alu-SINE	PIP4K2A	0.300666	5.82e-56	3.37e-54	PM	0.0121975	0.0254886	0.16659	0.148647	-0.14054	-0.109252	-0.0809844	0.248252
chr5_132912245	5	132912246	-	3949	77388	77388	chr5:132834858[b38]A,G	1.20537e-12	-0.121594	9.999e-05	9.37151e-09	0.000476391	3.43965e-07	3.40192e-07	Known	intronic	AluSx1:SINE:Alu	AFF4	0.183187	5.12e-19	2.73e-18	PM	0.0220461	0.0294003	0.0057267	0.0638338	-0.145216	-0.0322977	-0.175302	0.100183
chr17_2679368	17	2679369	+	3673	-5572	5572	chr17:2673797[b38]C,T	1.17277e-12	-0.141206	9.999e-05	9.53119e-09	0.000484509	3.49321e-07	3.4549e-07	Known	intronic	Simple_repeat-Simple_repeat	PAFAH1B1	-0.0282798	0.150643	0.178937	Unbiased	0.0252893	0.0255519	-0.13386	-0.0804654	0.13476	0.0575935	-0.052429	0.0123443
chr1_66074939	1	66074940	+	3325	32	32	chr1:66074971[b38]A,G	6.08943e-14	-0.193268	9.999e-05	1.00994e-08	0.000513393	3.6988e-07	3.65823e-07	Known	intronic	LTR/MER66B	PDE4B	0.209112	7.46e-41	1.73e-39	PM	0.0103123	0.0217216	0.143111	0.27509	-0.298229	-0.0734651	-0.238698	-0.156296
chr8_84366589	8	84366590	+	3026	-125386	125386	chr8:84241204[b38]A,G	5.52361e-13	-0.0704469	9.999e-05	1.02289e-08	0.000519976	3.74353e-07	3.70247e-07	Known	intronic	Alu-SINE	RALYL	0.251256	6.47e-39	1.32e-37	PM	0.022399	0.0194661	-0.101943	-0.0277651	-0.0610057	0.110045	0.183745	-0.270376
chr14_67566550	14	67566551	+	3329	-1033	1033	chr14:67565518[b38]C,T	1.85584e-13	-0.0661012	9.999e-05	1.044e-08	0.000530707	3.81804e-07	3.77616e-07	Known	intronic	Alu-SINE	PLEKHH1	0.0381509	0.00088845	0.00137616	PM	0.00607495	0.0105436	0.0602489	0.073198	-0.0180605	0.00908406	0.0573884	0.0162013
chr2_151477554	2	151477555	+	3419	-63200	63200	chr2:151414355[b38]C,T	1.27852e-12	-0.160263	9.999e-05	1.05271e-08	0.000535135	3.84712e-07	3.80493e-07	Known	UTR3	SINE/AluY	RIF1	0.0702119	6.84e-06	1.29e-05	PM	0.0202745	0.0195007	0.341424	0.456846	-0.326322	0.245069	0.335353	-0.397347
chr2_216208045	2	216208046	+	4307	4697	4697	chr2:216212742[b38]C,G	1.83917e-13	0.0581089	9.999e-05	1.16089e-08	0.000590127	4.23942e-07	4.19292e-07	Known	intergenic	Alu-SINE	XRCC5(dist=1752),LINC01963(dist=8844)	0.0231325	0.0605016	0.0761583	Unbiased	0.0087823	0.0112444	-0.0317831	0.0189481	-0.0275181	-0.190388	-0.385115	0.151642
chr21_42899988	21	42899989	+	5496	-43792	43792	chr21:42856197[b38]A,G	1.3971e-12	-0.170565	9.999e-05	1.23487e-08	0.000627734	4.50311e-07	4.45372e-07	Known	intronic	Alu-SINE	NDUFV3	0.159088	1.85e-16	8.23e-16	PM	0.0176654	0.0267501	0.0132833	0.0595078	-0.035532	-0.0830933	-0.113722	0.0399085
chr2_114884783	2	114884784	+	2959	-12475	12475	chr2:114872309[b38]A,G	2.30797e-13	0.068072	9.999e-05	1.25496e-08	0.000637946	4.57309e-07	4.52294e-07	Known	intronic	L1-LINE	DPP10	0.000426455	0.980268	0.982831	Unbiased	0.0190562	0.0205164	-0.138166	0.142792	-0.142741	0.227466	0.300547	-0.325418
chr16_6757424	16	6757425	+	8015	19	19	chr16:6757443[b38]A,C	1.55745e-12	-0.0830173	9.999e-05	1.33477e-08	0.000678517	4.86044e-07	4.80713e-07	Known	intronic	L1-LINE	RBFOX1	0.00761763	0.641057	0.676391	Unbiased	0.0190505	0.0198631	0.119493	0.319916	-0.271452	0.180647	0.20684	-0.293767
chr4_21917336	4	21917337	-	3756	-3234	3234	chr4:21920570[b38]A,G	3.88255e-14	-0.0434933	9.999e-05	1.33999e-08	0.000681171	4.87595e-07	4.82248e-07	Known	intronic	Alu-SINE	KCNIP4	0.0498356	5.38e-06	1.02e-05	PM	0.0082734	0.0108698	-0.31306	-0.472408	0.3132	-0.198389	-0.238329	0.290858
chr10_80435616	10	80435617	+	5115	3418	3418	chr10:80439034[b38]C,T	9.97621e-14	0.0257368	9.999e-05	1.37335e-08	0.000698129	4.99377e-07	4.939e-07	Known	UTR3	SINE/AluJo	PRXL2A	-0.0143177	0.0378848	0.0489347	Living	0.00344768	0.00265484	-0.0840066	-0.0588155	0.0798954	0.0177078	0.0585484	-0.108195
chr5_131951859	5	131951860	-	2895	483153	483153	chr5:131468707[b38]C,T	3.2152e-15	-0.062246	9.999e-05	1.415e-08	0.000719301	5.14154e-07	5.08515e-07	Known	UTR3	Alu-SINE	ACSL6(NM_001205248:c.*2375A>G,NM_001009185:c.*2375A>G,NM_001205247:c.*2375A>G,NM_001205251:c.*2375A>G,NM_001205250:c.*2375A>G,NM_015256:c.*2375A>G)	0.00336191	0.789686	0.814113	Unbiased	0.0115242	0.0106033	-0.108846	-0.0603764	-0.0360306	-0.0962785	-0.289894	0.0322218
chr4_102810541	4	102810542	-	2861	-104005	104005	chr4:102914546[b38]C,T	1.91075e-12	0.0511663	9.999e-05	1.48452e-08	0.000754641	5.39029e-07	5.33117e-07	Known	intronic	Alu-SINE	UBE2D3	0.0933149	1.59e-10	4.47e-10	PM	0.0153211	0.0139775	0.200554	0.436457	-0.284699	0.199066	0.229487	-0.202562
chr21_40595181	21	40595182	-	5889	-18197	18197	chr21:40613378[b38]C,T	1.2463e-12	-0.0623804	9.999e-05	1.4923e-08	0.000758596	5.41295e-07	5.35358e-07	Known	intronic	Alu-SINE	DSCAM	0.109989	6.54e-10	1.75e-09	PM	0.019922	0.0207394	-0.0091851	0.18149	-0.210375	0.0414322	0.0957641	-0.0167639
chr9_37154622	9	37154623	+	4123	-25124	25124	chr9:37129499[b38]G,T	2.69662e-12	-0.0645188	9.999e-05	1.49289e-08	0.000758896	5.41295e-07	5.35358e-07	Known	intronic	SINE/AluJb	ZCCHC7	0.0508743	0.00524529	0.00749864	PM	0.0287311	0.0284304	0.266904	0.522816	-0.359069	0.260642	0.342997	-0.435656
chr6_70588936	6	70588937	+	4065	929	929	chr6:70589865[b38]C,T	4.07343e-13	0.0409267	9.999e-05	1.63022e-08	0.000828706	5.89407e-07	5.82943e-07	Known	UTR3	SINE/AluSp	SDHAF4	0.0553308	8.6e-08	1.92e-07	PM	0.00791232	0.00634015	-0.189377	-0.186814	0.14919	-0.219738	-0.214784	0.248645
chr5_107634401	5	107634402	-	3284	-1466	1466	chr5:107635867[b38]A,C	3.75531e-12	0.077714	9.999e-05	1.65176e-08	0.000839656	5.9677e-07	5.90225e-07	Known	intronic	Alu-SINE	EFNA5	0.0751912	1.05e-05	1.94e-05	PM	0.0205919	0.0173598	-0.250156	-0.173893	0.10655	0.190319	0.296626	-0.0435925
chr12_62492963	12	62492964	+	3655	-27324	27324	chr12:62465640[b38]G,T	2.14146e-12	0.0459397	9.999e-05	1.70049e-08	0.000864427	6.13289e-07	6.06563e-07	Known	intronic	Alu-SINE	MON2	0.154563	6.64e-29	6.93e-28	PM	0.00856248	0.0148483	0.0981472	0.252841	-0.202186	0.00796588	0.00832836	-0.105957
chr10_82367815	10	82367816	+	3642	-14751	14751	chr10:82353065[b38]A,C	1.69485e-14	0.114857	9.999e-05	1.7011e-08	0.000864737	6.13289e-07	6.06563e-07	Known	intronic	SINE/AluSz6	NRG3	0.0161976	0.214714	0.248821	Unbiased	0.0143993	0.0130941	-0.270095	-0.466039	0.260989	-0.263926	-0.241265	0.290616
chr15_89899374	15	89899375	-	3728	14064	14064	chr15:89885311[b38]C,T	2.17786e-12	-0.0610052	9.999e-05	1.71859e-08	0.000873628	6.19155e-07	6.12365e-07	Known	UTR3	SINE/AluSz	ARPIN	-0.00532829	0.716443	0.746848	Unbiased	0.0153636	0.014525	-0.142434	-0.180234	0.180075	-0.0667487	-0.085896	0.0273104
chr7_22158764	7	22158765	-	4820	2025	2025	chr7:22156740[b38]C,T	1.21805e-13	-0.202516	9.999e-05	1.72066e-08	0.00087468	6.19462e-07	6.12668e-07	Known	intronic	Alu-SINE	RAPGEF5	0.120337	5.58e-14	2.06e-13	PM	0.0153091	0.0194043	-0.0153155	0.23668	-0.153457	0.162317	0.175993	-0.187132
chr1_1729449	1	1729450	-	4443	79604	79604	chr1:1649846[b38]A,G	2.65652e-13	-0.0721488	9.999e-05	1.73584e-08	0.000882397	6.24485e-07	6.17636e-07	Known	ncRNA_intronic	SINE/AluSg	AL031282.2	0.0938904	6.67e-09	1.64e-08	PM	0.0132096	0.0187795	0.000647011	0.0575353	-0.115691	0.0125783	0.0084931	-0.0603116
chr11_68085467	11	68085468	-	3974	-16712	16712	chr11:68102179[b38]A,G	2.13182e-12	-0.047635	9.999e-05	1.76453e-08	0.000896981	6.34357e-07	6.274e-07	Known	intronic	SINE/AluJb	CHKA	-0.0389505	0.00313588	0.00458711	Living	0.019693	0.0208964	0.380481	0.739999	-0.588867	0.323699	0.396169	-0.444981
chr11_43856864	11	43856865	+	5088	-6618	6618	chr11:43850247[b38]A,G	1.25598e-12	0.0436229	9.999e-05	1.78104e-08	0.000905374	6.3984e-07	6.32823e-07	Known	ncRNA_intronic	SINE/AluJo	AC087521.2	0.00148265	0.89763	0.910821	Unbiased	0.0101347	0.0102672	-0.299984	-0.310057	0.219051	-0.274492	-0.32745	0.32867
chr13_66822636	13	66822637	-	2899	11415	11415	chr13:66811222[b38]C,T	2.04532e-12	0.0528675	9.999e-05	1.86764e-08	0.000949396	6.70477e-07	6.63124e-07	Known	intronic	Alu-SINE	PCDH9	0.112194	1.63e-13	5.8e-13	PM	0.0165983	0.0221832	0.180636	0.418275	-0.363233	0.346125	0.514032	-0.466372
chr2_75668152	2	75668153	+	4326	-1054	1054	chr2:75667099[b38]C,T	1.14766e-12	-0.053207	9.999e-05	1.87955e-08	0.00095545	6.74277e-07	6.66882e-07	Known	intronic	LTR/PABL_B	GCFC2;MRPL19	0.0416915	0.000192132	0.000316344	PM	0.00975831	0.0113152	-0.299172	-0.464533	0.244504	-0.309734	-0.447432	0.20205
chr3_33618060	3	33618061	-	3432	-102913	102913	chr3:33720973[b38]G,T	2.64409e-12	-0.0553661	9.999e-05	1.90851e-08	0.000970172	6.84183e-07	6.7668e-07	Known	intronic	Alu-SINE	CLASP2	0.1951	2.09e-33	2.95e-32	PM	0.0115672	0.0196367	0.321921	0.36152	-0.229004	-0.0742789	0.0264295	-0.0442687
chr10_24659412	10	24659413	-	3683	-16303	16303	chr10:24675715[b38]G,T	2.08143e-14	0.0526114	9.999e-05	1.96052e-08	0.000996611	7.02333e-07	6.9463e-07	Known	intronic	Alu-SINE	ARHGAP21	0.0648107	6.57e-08	1.49e-07	PM	0.00725989	0.0134469	0.288634	0.157072	-0.0750063	0.0941811	0.083371	-0.194073
chr13_102178598	13	102178599	-	3494	23233	23233	chr13:102155366[b38]A,G	1.5884e-12	-0.0485041	9.999e-05	2.03647e-08	0.00103522	7.29028e-07	7.21032e-07	Known	intronic	LINE/L1PB4	FGF14	-0.00788941	0.541308	0.580914	Unbiased	0.0141979	0.01144	-0.203503	-0.367615	0.279437	-0.263399	-0.351212	0.271339
chr16_31040970	16	31040971	+	1794	-4519	4519	chr16:31036452[b38]A,G	4.13003e-12	-0.0903743	9.999e-05	2.06842e-08	0.00105146	7.39944e-07	7.31829e-07	Known	downstream	AluJb:SINE:Alu	STX4	-0.0960928	4.56e-07	9.57e-07	Living	0.0202487	0.0256068	0.0783908	0.0161493	0.029873	0.00762153	-0.0208863	-0.195427
chr4_21923498	4	21923499	-	3749	-847	847	chr4:21924345[b38]A,G	2.64257e-12	-0.04117	9.999e-05	2.13929e-08	0.00108749	7.64759e-07	7.56371e-07	Known	intronic	Alu-SINE	KCNIP4	0.0133162	0.198004	0.230748	Unbiased	0.00847594	0.010747	-0.159263	-0.450017	0.263187	-0.337406	-0.509698	0.277766
chr11_118748643	11	118748644	-	3785	12307	12307	chr11:118736337[b38]A,G	1.58509e-12	-0.00787193	9.999e-05	2.18483e-08	0.00111064	7.80489e-07	7.71929e-07	Known	UTR3	-/-	DDX6	0.0132826	5.32e-09	1.32e-08	PM	0.000144782	0.000398708	-0.125871	-0.231668	0.171368	-0.150111	-0.229713	0.0665297
chr4_21923418	4	21923419	-	3751	10704	10704	chr4:21912715[b38]C,T	6.93642e-13	0.0498947	9.999e-05	2.20095e-08	0.00111883	7.85696e-07	7.77079e-07	Known	intronic	Alu-SINE	KCNIP4	0.106799	3.07e-16	1.34e-15	PM	0.010012	0.01026	-0.0654997	-0.0363019	0.0902618	0.0158922	0.100759	-0.036311
chr2_235894639	2	235894640	+	5581	-1412	1412	chr2:235893228[b38]A,G	4.34368e-12	-0.0972452	9.999e-05	2.20531e-08	0.00112105	7.867e-07	7.78072e-07	Known	intronic	Simple_repeat-Simple_repeat	AGAP1	-0.00732342	0.707292	0.738249	Unbiased	0.0264367	0.0267296	-0.206498	-0.0648385	0.030332	-0.110499	0.043267	0.112398
chr3_159368742	3	159368743	+	3355	11616	11616	chr3:159380358[b38]G,T	1.89231e-12	-0.0659758	9.999e-05	2.21345e-08	0.00112519	7.8905e-07	7.80396e-07	Known	intronic	-	IQCJ-SCHIP1,SCHIP1	0.0129405	0.418951	0.460439	Unbiased	0.0152837	0.0192959	0.143831	0.205125	-0.140624	0.126615	0.238007	-0.145403
chr2_202876139	2	202876140	-	2174	-121048	121048	chr2:202997187[b38]A,G	5.15792e-12	0.101885	9.999e-05	2.28001e-08	0.00115902	8.12208e-07	8.033e-07	Known	intergenic	Alu-SINE	ICA1L(dist=4373),WDR12(dist=4461)	0.0477434	0.00292014	0.00428502	PM	0.015977	0.0170951	-0.114748	-0.107161	0.0976561	-0.141079	-0.243273	0.219475
chr7_105129576	7	105129577	-	3564	-160852	160852	chr7:105290428[b38]A,G	1.58412e-12	0.0689523	9.999e-05	2.36048e-08	0.00119993	8.40285e-07	8.31069e-07	Known	intronic	SINE/AluSz6	SRPK2	0.105251	2.17e-08	5.11e-08	PM	0.0208077	0.0234156	0.0561408	0.25036	-0.163635	0.00419701	-0.0701968	0.113848
chr13_66822590	13	66822591	-	2899	11369	11369	chr13:66811222[b38]C,T	6.3757e-12	-0.046318	9.999e-05	2.36306e-08	0.00120124	8.40614e-07	8.31395e-07	Known	intronic	Alu-SINE	PCDH9	0.0883244	4.82e-12	1.53e-11	PM	0.00826442	0.0138514	0.119208	0.24595	-0.189373	0.253006	0.295127	-0.40101
chr16_6854266	16	6854267	+	8128	-532	532	chr16:6853735[b38]C,G	7.86427e-13	0.0641857	9.999e-05	2.48882e-08	0.00126517	8.84114e-07	8.74417e-07	Known	intronic	-	RBFOX1	0.0516965	0.000240357	0.000392084	PM	0.0131104	0.0129879	-0.216996	-0.325919	0.157141	0.113063	0.0437797	-0.0209235
chr2_158643449	2	158643450	+	4429	560	560	chr2:158644009[b38]G,T	1.93941e-12	-0.173746	9.999e-05	2.50061e-08	0.00127116	8.87682e-07	8.77946e-07	Known	intronic	Alu-SINE	PKP4	0.077317	2.42e-06	4.76e-06	PM	0.0141582	0.0216974	-0.0313158	-0.0768392	-0.1084	-0.110406	-0.300391	0.167973
chr17_46145866	17	46145867	-	3265	-124325	124325	chr17:46270191[b38]A,G	4.83503e-12	0.0865491	9.999e-05	2.591e-08	0.00131711	9.19127e-07	9.09046e-07	Known	intronic	Alu-SINE	KANSL1	0.0974303	1.8e-09	4.67e-09	PM	0.0136793	0.0188624	0.136544	0.0525288	-0.108677	0.0171678	0.132231	-0.0477196
chr16_76554692	16	76554693	+	4441	-5668	5668	chr16:76549025[b38]C,G	5.51832e-13	0.0605704	9.999e-05	2.68742e-08	0.00136612	9.52666e-07	9.42218e-07	Known	intronic	.	CNTNAP4	0.0480177	0.000403287	0.000644518	PM	0.0114779	0.0157815	0.244536	0.247091	-0.28461	0.0887369	0.100328	-0.295816
chr13_102176371	13	102176372	-	3487	55634	55634	chr13:102120738[b38]C,T	4.86952e-12	-0.0522626	9.999e-05	2.70401e-08	0.00137456	9.57879e-07	9.47374e-07	Known	intronic	LINE/L1PB4	FGF14	-0.000270638	0.983858	0.985926	Unbiased	0.011464	0.0122164	-0.184602	-0.233611	0.145503	-0.0933354	-0.10939	0.0667662
chr21_21014238	21	21014239	+	4058	-6512	6512	chr21:21007727[b38]C,T	2.08594e-12	0.042756	9.999e-05	2.80092e-08	0.00142382	9.91518e-07	9.80643e-07	Known	intronic	Alu-SINE	NCAM2	0.077059	3.77e-09	9.5e-09	PM	0.00837584	0.0140421	-0.140202	-0.140021	0.0971987	-0.147575	-0.0955415	0.204573
chr12_120647624	12	120647625	+	3006	513	513	chr12:120648137[b38]A,G	4.48487e-13	0.0669323	9.999e-05	2.87961e-08	0.00146382	1.01866e-06	1.00749e-06	Known	intronic	Alu-SINE	CABP1	0.0819538	3.61e-10	9.86e-10	PM	0.0114123	0.0126702	-0.304731	-0.352157	0.241618	-0.290854	-0.308268	0.235794
chr7_128659240	7	128659241	+	3761	-37131	37131	chr7:128622110[b38]C,G	3.47968e-12	0.0486162	9.999e-05	2.97502e-08	0.00151232	1.05168e-06	1.04015e-06	Known	ncRNA_exonic	AluSx1:SINE:Alu	LINC01000	0.0677255	1.31e-06	2.63e-06	PM	0.020796	0.0245668	0.32394	0.679904	-0.526782	0.463134	0.491839	-0.484665
chr4_67433708	4	67433709	-	3342	51512	51512	chr4:67382197[b38]C,T	6.71313e-12	-0.0676755	9.999e-05	3.05501e-08	0.00155298	1.07921e-06	1.06737e-06	Novel	intergenic	THE1B:LTR:ERVL-MaLR	LOC101927237;CENPC	0.0360562	0.0324428	0.0422589	PM	0.0170436	0.0242458	0.0865397	0.244181	-0.124011	0.233895	0.327296	-0.334532
chr17_46501125	17	46501126	+	3498	258726	258726	chr17:46759851[b38]A,C	5.81356e-12	0.0595632	9.999e-05	3.15354e-08	0.00160307	1.11324e-06	1.10103e-06	Known	intergenic	SINE/FLAM_A	ARL17B;LRRC37A2	0.0740888	4.93e-08	1.13e-07	PM	0.0125438	0.0113203	0.104808	0.0858656	0.019577	0.101846	0.0561804	-0.0778055
chr13_96268474	13	96268475	+	3056	68026	68026	chr13:96336500[b38]C,T	1.0162e-11	0.0672057	9.999e-05	3.20696e-08	0.00163023	1.13132e-06	1.11891e-06	Known	intronic	ERVL-MaLR-LTR	HS6ST3	0.0683871	8.23e-05	0.000140275	PM	0.016095	0.0222618	-0.0584604	0.110013	-0.140038	-0.117148	-0.165764	0.0476835
chr1_72173204	1	72173205	-	2345	-75444	75444	chr1:72248648[b38]C,G	1.05078e-11	0.0514457	9.999e-05	3.26569e-08	0.00166008	1.15044e-06	1.13782e-06	Known	intronic	Alu-SINE	NEGR1	0.0959184	9.57e-12	2.96e-11	PM	0.0107181	0.0145612	-0.00503698	0.000217229	0.117518	-0.0317256	-0.102358	-0.0567733
chr4_21832269	4	21832270	-	3820	24969	24969	chr4:21807301[b38]A,G	1.45658e-12	0.076467	9.999e-05	3.36114e-08	0.0017086	1.18324e-06	1.17027e-06	Known	intronic	LINE/L1M1	KCNIP4	0.0456078	0.000139109	0.000232265	PM	0.0119789	0.0104381	-0.360698	-0.474925	0.329884	-0.330475	-0.261432	0.230826
chr6_17975172	6	17975173	-	3642	36312	36312	chr6:17938861[b38]A,T	4.0936e-13	-0.180212	9.999e-05	3.43342e-08	0.00174534	1.20785e-06	1.1946e-06	Known	intronic	AluSx1:SINE:Alu	KIF13A	0.208161	9.46e-26	8.05e-25	PM	0.0230177	0.0234765	-0.00925369	0.107818	-0.12934	0.108301	0.113256	-0.069261
chr10_14117271	10	14117272	-	5089	10790	10790	chr10:14106482[b38]C,T	4.92712e-12	-0.0543536	9.999e-05	3.56576e-08	0.00181262	1.25354e-06	1.23979e-06	Known	intronic	L2-LINE	FRMD4A	0.144019	1.93e-19	1.06e-18	PM	0.0176772	0.0133877	0.151673	0.273842	-0.197687	0.0548212	0.138454	-0.10797
chr13_107721231	13	107721232	-	4176	-4296	4296	chr13:107725527[b38]C,T	3.9766e-12	-0.0573181	9.999e-05	3.71437e-08	0.00188816	1.30488e-06	1.29057e-06	Known	intronic	-	FAM155A	-0.0041248	0.745864	0.77403	Unbiased	0.0100346	0.0143232	-0.141275	-0.261319	0.208132	-0.339135	-0.423186	0.191452
chr10_80436287	10	80436288	+	5115	-24461	24461	chr10:80411827[b38]A,G	6.69957e-13	0.033969	9.999e-05	3.72961e-08	0.00189591	1.30843e-06	1.29408e-06	Known	UTR3	SINE/AluJr	PRXL2A	-0.00199283	0.829763	0.850234	Unbiased	0.00731431	0.00661973	-0.277364	-0.420033	0.303301	-0.34265	-0.42077	0.185162
chr3_94127965	3	94127966	+	1219	-106846	106846	chr3:94021120[b38]A,G	1.39623e-11	-0.0501441	9.999e-05	3.78948e-08	0.00192634	1.32851e-06	1.31394e-06	Known	UTR3	SINE/AluSq2	NSUN3	0.0208964	0.126966	0.152612	Unbiased	0.0122672	0.0145392	-0.0664434	-0.0935826	0.102972	-0.110797	-0.11521	0.0694297
chr4_21839677	4	21839678	-	3807	-8557	8557	chr4:21848234[b38]C,T	2.30219e-12	0.067591	9.999e-05	3.82705e-08	0.00194544	1.3393e-06	1.32461e-06	Known	intronic	Alu-SINE	KCNIP4	0.0285319	0.0124846	0.0170942	PM	0.00964681	0.00721597	-0.197044	-0.244091	0.177618	-0.0219788	-0.000489242	0.0154098
chr22_40165280	22	40165281	+	2557	-26819	26819	chr22:40138462[b38]C,T	6.04276e-12	-0.0853532	9.999e-05	3.82814e-08	0.001946	1.3393e-06	1.32461e-06	Known	intronic	SINE/AluJr	TNRC6B	0.127756	1.8e-11	5.46e-11	PM	0.0175317	0.0271259	-0.0217561	0.0546204	0.0322354	-0.134774	-0.194011	0.085309
chr4_86345493	4	86345494	-	3417	46752	46752	chr4:86298742[b38]A,G	2.15747e-12	-0.0583157	9.999e-05	3.86371e-08	0.00196408	1.35081e-06	1.336e-06	Known	intronic	-	MAPK10	0.0694666	2.4e-06	4.71e-06	PM	0.014223	0.0149219	-0.0530578	-0.0335227	0.0195469	-0.187546	-0.269534	0.216344
chr14_74059452	14	74059453	-	2810	-80263	80263	chr14:74139715[b38]C,G	8.49236e-13	0.0224239	9.999e-05	4.27331e-08	0.00217229	1.49196e-06	1.4756e-06	Known	UTR3	SINE/AluSp	ALDH6A1	0.00897024	0.0628601	0.0789297	Unbiased	0.00166763	0.00143093	-0.269854	-0.329408	0.276928	-0.0960426	-0.177522	0.242289
chr9_128228413	9	128228414	+	2564	-3087	3087	chr9:128225327[b38]A,C	4.33347e-12	0.0562243	9.999e-05	4.34099e-08	0.0022067	1.51455e-06	1.49794e-06	Known	intronic	Alu-SINE	DNM1	0.0247094	0.0663441	0.083059	Unbiased	0.0151291	0.0157142	-0.27294	-0.450082	0.355162	-0.335032	-0.473017	0.177581
chr11_131526052	11	131526053	+	5269	-960	960	chr11:131525093[b38]G,T	6.43114e-12	-0.0832916	9.999e-05	4.40353e-08	0.00223849	1.53532e-06	1.51848e-06	Known	intronic	MIR-SINE	NTM	0.106871	3.65e-09	9.19e-09	PM	0.0197284	0.0218004	0.110537	0.206159	-0.148064	0.0392649	0.128798	-0.0635012
chr2_159323020	2	159323021	-	4770	-7251	7251	chr2:159330271[b38]A,G	4.76831e-12	-0.0451848	9.999e-05	4.47207e-08	0.00227333	1.55814e-06	1.54106e-06	Known	intronic	AluSz:SINE:Alu	BAZ2B	0.155221	5.13e-32	6.56e-31	PM	0.00571635	0.0148343	0.00312485	0.0506421	-0.00712402	-0.207201	-0.199427	-0.0521369
chr3_159368725	3	159368726	+	3355	-31375	31375	chr3:159337351[b38]A,G	3.4205e-12	-0.080701	9.999e-05	4.49239e-08	0.00228366	1.56415e-06	1.547e-06	Known	intronic	-	IQCJ-SCHIP1,SCHIP1	0.125121	4.4e-12	1.4e-11	PM	0.0186181	0.0216202	-0.100699	-0.127805	0.0921201	-0.116446	-0.119522	0.132973
chr10_18652706	10	18652707	-	4765	-2045	2045	chr10:18654751[b38]A,G	7.81811e-12	-0.0789364	9.999e-05	4.50466e-08	0.0022899	1.56735e-06	1.55016e-06	Known	intronic	AluSz:SINE:Alu	NSUN6	0.0183602	0.256925	0.293634	Unbiased	0.0164857	0.0208024	0.119225	0.210519	-0.070392	0.313305	0.320819	-0.306565
chr18_3637623	18	3637624	-	4898	1176	1176	chr18:3636448[b38]A,G	3.16443e-12	0.0745479	9.999e-05	4.54418e-08	0.00230999	1.58002e-06	1.56269e-06	Known	intronic	Alu-SINE	DLGAP1	-0.0415115	0.035213	0.0456741	Living	0.0257833	0.0255145	-0.147655	-0.150356	-0.0384652	0.15031	0.224254	0.0220248
chr14_92119281	14	92119282	-	4829	-4495	4495	chr14:92123776[b38]C,T	8.67545e-12	-0.0781537	9.999e-05	4.62306e-08	0.00235009	1.60635e-06	1.58873e-06	Known	intronic	SINE/AluSz6	NDUFB1	0.12154	1.14e-11	3.52e-11	PM	0.0162491	0.0230132	-0.069491	-0.109674	0.0736378	-0.0448695	-0.112058	-0.020625
chr5_131202387	5	131202388	+	2674	-11439	11439	chr5:131190949[b38]G,T	6.86767e-12	-0.0530937	9.999e-05	4.7161e-08	0.00239738	1.63756e-06	1.6196e-06	Known	UTR3	Alu-SINE	LYRM7(NM_001293735:c.*2827A>G,NM_181705:c.*2786A>G)	0.0789193	2.64e-14	9.96e-14	PM	0.0079734	0.00645019	0.296199	0.484526	-0.421454	0.0773352	0.103063	-0.0983399
chr9_76639569	9	76639570	-	4570	-9662	9662	chr9:76649231[b38]C,T	3.97756e-12	0.0559571	9.999e-05	4.94318e-08	0.00251282	1.71523e-06	1.69642e-06	Known	intronic	.	PRUNE2	0.108869	2.21e-12	7.21e-12	PM	0.00925988	0.0248017	0.175548	0.132289	-0.173464	-0.0765294	-0.145679	-0.143333
chr4_21834948	4	21834949	-	3810	-14881	14881	chr4:21849829[b38]G,T	2.37393e-13	-0.0615897	9.999e-05	4.98047e-08	0.00253177	1.72582e-06	1.70689e-06	Known	intronic	L1-LINE	KCNIP4	0.0749908	1.68e-06	3.35e-06	PM	0.0156603	0.0184855	-0.0649462	-0.14981	0.192285	0.10013	0.139356	-0.103834
chr4_21942897	4	21942898	-	3721	21578	21578	chr4:21921320[b38]C,G	8.84619e-12	0.0619772	9.999e-05	5.13018e-08	0.00260788	1.77648e-06	1.757e-06	Known	intronic	AluSx1:SINE:Alu	KCNIP4	0.0441011	0.0126168	0.0172657	PM	0.0168955	0.0250206	-0.0649362	-0.0184931	0.0408898	0.0743106	0.215799	0.0356574
chr3_197124149	3	197124150	-	3557	-151947	151947	chr3:197276096[b38]A,C	1.17783e-11	-0.0552393	9.999e-05	5.17092e-08	0.00262859	1.78937e-06	1.76975e-06	Known	intronic	Alu-SINE	DLG1	0.126475	1.42e-12	4.72e-12	PM	0.0191829	0.0323426	0.342101	0.601214	-0.567876	-0.0270641	-0.0992021	-0.230431
chr3_85347080	3	85347081	+	2858	48785	48785	chr3:85395865[b38]A,G	1.64667e-12	-0.0819206	9.999e-05	5.3181e-08	0.0027034	1.83905e-06	1.81888e-06	Known	intronic	Alu-SINE	CADM2	0.138817	3.43e-19	1.85e-18	PM	0.00842894	0.0251767	0.136509	0.151378	-0.161832	0.134931	0.0405527	-0.244501
chr12_98869686	12	98869687	-	2886	13560	13560	chr12:98856127[b38]C,T	7.81251e-12	-0.0809956	9.999e-05	5.35498e-08	0.00272215	1.85054e-06	1.83025e-06	Known	intronic	Simple_repeat-Simple_repeat	ANKS1B	-0.00218083	0.915316	0.926435	Unbiased	0.0292064	0.0249902	-0.0132492	-0.0567494	0.0284362	0.135546	0.241208	-0.129115
chr14_100854636	14	100854637	+	4762	-2650	2650	chr14:100851987[b38]G,T	4.74767e-33	0.219104	9.999e-05	5.45315e-08	0.00277205	1.88319e-06	1.86254e-06	Known	ncRNA_intronic	-	MEG3	-0.00338507	0.721909	0.751803	Unbiased	0.00323972	0.00851062	-0.0991824	-0.218921	0.169831	0.011717	-0.140616	0.00277174
chr10_30311819	10	30311820	-	5074	-35111	35111	chr10:30346930[b38]C,G	4.15528e-12	-0.0620478	9.999e-05	5.47273e-08	0.00278201	1.88867e-06	1.86795e-06	Known	ncRNA_exonic	SINE/AluSc8	AL353796.2	0.0143059	0.332399	0.37259	Unbiased	0.0164035	0.0132853	-0.12703	-0.15472	0.179193	-0.14171	-0.149112	-0.0334673
chr1_1730053	1	1730054	-	4443	61337	61337	chr1:1668717[b38]C,G	2.86697e-12	0.0734902	9.999e-05	5.6135e-08	0.00285357	1.93593e-06	1.9147e-06	Known	ncRNA_intronic	SINE/AluJo	AL031282.2	0.0695342	9.21e-05	0.000156369	PM	0.0222742	0.0185298	0.0645388	0.0735241	-0.0320985	0.15058	0.186532	-0.0840601
chr2_77196526	2	77196527	-	3871	-26101	26101	chr2:77222627[b38]A,G	7.04475e-12	-0.0594519	9.999e-05	5.76643e-08	0.00293131	1.98733e-06	1.96553e-06	Known	intronic	Alu-SINE	LRRTM4	0.0200425	0.177573	0.208638	Unbiased	0.0119846	0.0164345	-0.0369137	-0.114306	0.0759173	0.00787276	0.120333	-0.0788251
chr5_146831262	5	146831263	-	3336	-626	626	chr5:146831888[b38]C,T	9.91339e-12	0.0742042	9.999e-05	6.0665e-08	0.00308384	2.08933e-06	2.06641e-06	Known	intronic	Alu-SINE	PPP2R2B	0.0960477	1.72e-09	4.47e-09	PM	0.0187397	0.0245782	0.294955	0.475539	-0.385114	0.372394	0.464203	-0.452685
chr15_25007341	15	25007342	+	6091	-20873	20873	chr15:24986469[b38]C,T	6.91227e-13	-0.0926714	9.999e-05	6.14849e-08	0.00312552	2.11613e-06	2.09292e-06	Known	ncRNA_intronic	Alu-SINE	SNHG14	0.141412	1.88e-29	2.03e-28	PM	0.00938596	0.00846577	-0.129654	-0.0100554	0.00294613	0.0586901	0.0134256	0.0567565
chr5_140689571	5	140689572	-	2862	41941	41941	chr5:140647631[b38]C,T	4.03383e-12	-0.0550618	9.999e-05	6.17378e-08	0.00313838	2.1234e-06	2.10011e-06	Known	intronic	Alu-SINE	HARS	0.0621052	3.67e-05	6.47e-05	PM	0.0167683	0.0182755	0.191509	0.363929	-0.31638	0.267067	0.284682	-0.416005
chr11_68087400	11	68087401	-	3977	-6182	6182	chr11:68093582[b38]G,T	7.65902e-13	0.0423775	9.999e-05	6.31926e-08	0.00321233	2.17196e-06	2.14814e-06	Known	intronic	Alu-SINE	CHKA	0.073186	2.54e-10	7.04e-10	PM	0.00662465	0.0123058	0.223665	0.260496	-0.224895	0.147896	0.151345	-0.256763
chr20_51590379	20	51590380	-	3862	4	4	chr20:51590376[b38]G,T	2.02429e-12	-0.0569912	9.999e-05	6.41809e-08	0.00326257	2.20444e-06	2.18026e-06	Known	intergenic	LINE/L1PA10	NFATC2;ATP9A	-0.00610077	0.673137	0.70654	Unbiased	0.0136544	0.014771	-0.179708	-0.157667	0.144485	-0.156507	-0.23437	0.166295
chr9_112684445	9	112684446	-	4232	-757	757	chr9:112685202[b38]C,T	2.2677e-14	0.089437	9.999e-05	6.53205e-08	0.0033205	2.24207e-06	2.21748e-06	Known	UTR3	SINE/AluJr	INIP	0.0863472	1.23e-10	3.48e-10	PM	0.0101715	0.0143843	-0.0501332	-0.047213	0.115348	-0.321469	-0.488715	0.394482
chr16_7177836	16	7177837	+	7962	5039	5039	chr16:7182875[b38]C,T	3.86575e-12	-0.0572556	9.999e-05	6.64642e-08	0.00337864	2.27978e-06	2.25478e-06	Known	intronic	hAT-Charlie-DNA	RBFOX1	-0.153319	2.28e-12	7.43e-12	Living	0.0201762	0.0495652	0.289663	0.523417	-0.39214	0.0967816	-0.0270351	-0.209072
chr21_37617096	21	37617097	+	4472	25892	25892	chr21:37642988[b38]C,G	9.1153e-12	-0.105208	9.999e-05	6.72194e-08	0.00341703	2.30413e-06	2.27886e-06	Novel	UTR3	(TTTC)n:Simple_repeat:Simple_repeat	KCNJ6	0.0744649	0.00061106	0.000960061	PM	0.0291421	0.0326071	0.133237	0.146819	-0.0334724	-0.00124731	0.0129847	0.0450729
chr4_21494651	4	21494652	-	3637	2884	2884	chr4:21491768[b38]G,T	2.77622e-12	-0.0529708	9.999e-05	6.85588e-08	0.00348512	2.34846e-06	2.32271e-06	Known	intronic	SINE/AluSg	KCNIP4	-0.0332021	0.0154547	0.0209304	Living	0.0155294	0.00971191	-0.233763	-0.274034	0.0805152	-0.0820018	-0.108723	0.0183122
chr1_14692877	1	14692878	+	5525	-13398	13398	chr1:14679480[b38]A,G	5.95936e-12	0.0677871	9.999e-05	7.12586e-08	0.00362236	2.4393e-06	2.41255e-06	Known	intronic	Alu-SINE	KAZN	0.11097	3.06e-09	7.75e-09	PM	0.0186443	0.026177	-0.228769	-0.165069	0.0890629	-0.0391089	0.036824	0.128384
chr3_85440754	3	85440755	+	2922	104455	104455	chr3:85545209[b38]C,G	1.26047e-11	-0.0589391	9.999e-05	7.3595e-08	0.00374113	2.51758e-06	2.48997e-06	Known	intronic	Alu-SINE	CADM2	0.11524	3.55e-16	1.54e-15	PM	0.0100287	0.0141371	-0.0323295	-0.0484656	-0.0825933	0.0938429	0.154616	-0.0830992
chr12_59783745	12	59783746	+	3117	-49172	49172	chr12:59734574[b38]A,G	1.50907e-11	-0.0682782	9.999e-05	7.76172e-08	0.00394559	2.65161e-06	2.62253e-06	Known	UTR3	SINE/AluSx	SLC16A7	2.17e-05	0.998932	0.999132	Unbiased	0.0177403	0.0169326	0.172597	0.169568	-0.160739	0.169501	0.156263	-0.0846618
chr1_160205420	1	160205421	+	4330	141811	141811	chr1:160347231[b38]C,T	7.39954e-12	0.0928627	9.999e-05	7.98758e-08	0.00406041	2.72694e-06	2.69703e-06	Known	ncRNA_exonic	Simple_repeat-Simple_repeat	LOC729867	-0.0541467	0.0248649	0.0328653	Living	0.0414148	0.0384096	0.00212845	-0.0464719	0.0740959	-0.0990032	-0.0874169	-0.0420482
chr16_75446123	16	75446124	-	4064	588	588	chr16:75445536[b38]A,G	8.25918e-12	0.0579009	9.999e-05	8.04079e-08	0.00408746	2.74326e-06	2.71317e-06	Known	UTR3	SINE/AluSg4	TMEM170A	0.0924684	4.85e-09	1.21e-08	PM	0.0116492	0.0202707	0.0298321	0.129712	-0.0939739	0.035638	0.0796801	0.00379717
chr4_21839725	4	21839726	-	3807	33480	33480	chr4:21806246[b38]A,T	1.54954e-12	0.0609453	9.999e-05	8.05599e-08	0.00409518	2.7466e-06	2.71648e-06	Known	intronic	Alu-SINE	KCNIP4	0.0294208	0.00240066	0.00355479	PM	0.00805453	0.00644226	-0.305443	-0.387514	0.289884	-0.248165	-0.341616	0.29217
chr10_80432562	10	80432563	+	5121	3037	3037	chr10:80435599[b38]A,C	1.82558e-12	0.0190039	9.999e-05	8.21273e-08	0.00417486	2.79629e-06	2.76562e-06	Known	UTR3	SINE/AluSx1	PRXL2A	0.0531312	2.61e-17	1.24e-16	PM	0.00136588	0.00464244	0.0917538	0.17504	-0.0339147	0.0571436	0.258695	0.183348
chr10_14117266	10	14117267	-	5089	10785	10785	chr10:14106482[b38]C,T	4.87365e-12	-0.0629593	9.999e-05	8.38389e-08	0.00426187	2.85266e-06	2.82137e-06	Known	intronic	L2-LINE	FRMD4A	0.116078	2.9e-11	8.65e-11	PM	0.0162997	0.021407	-0.00467582	-0.0725681	0.0596188	0.0639746	0.163341	-0.051449
chr13_24937607	13	24937608	-	5552	-1466	1466	chr13:24939073[b38]G,T	9.89374e-12	0.0687172	9.999e-05	8.45764e-08	0.00429936	2.87582e-06	2.84428e-06	Known	ncRNA_intronic	Alu-SINE	TPTE2P1	0.0916755	8.97e-07	1.83e-06	PM	0.0221463	0.0219949	-0.0850866	0.0381244	-0.0262622	0.113735	0.192548	-0.00338366
chr10_80435607	10	80435608	+	5115	-9	9	chr10:80435599[b38]A,C	1.05298e-11	-0.0381421	9.999e-05	8.54864e-08	0.00434562	2.90482e-06	2.87296e-06	Known	UTR3	SINE/AluJo	PRXL2A	0.0209128	0.0624311	0.0784179	Unbiased	0.010274	0.0113518	0.346099	0.302808	-0.264856	0.210151	0.135976	-0.372104
chr9_2767817	9	2767818	-	5086	-8198	8198	chr9:2776015[b38]A,G	6.71766e-12	-0.0728772	9.999e-05	8.56713e-08	0.00435501	2.90916e-06	2.87726e-06	Known	intergenic	AluJb:SINE:Alu	KCNV2;PUM3	0.108896	3.24e-09	8.18e-09	PM	0.0186229	0.0227871	0.0169061	0.0369464	0.000448722	0.0492967	-0.050509	0.0715862
chr15_25303493	15	25303494	+	5702	28263	28263	chr15:25331756[b38]G,T	1.54385e-11	-0.0597923	9.999e-05	8.58448e-08	0.00436383	2.91311e-06	2.88116e-06	Known	ncRNA_intronic	L1-LINE	SNHG14	0.00915863	0.528758	0.568693	Unbiased	0.0136652	0.0151932	-0.16453	-0.164779	0.0915832	-0.270661	-0.290967	0.140977
chr12_120648679	12	120648680	+	3005	-543	543	chr12:120648137[b38]A,G	7.4258e-12	0.0709934	9.999e-05	8.79418e-08	0.00447043	2.98228e-06	2.94957e-06	Known	intronic	AluSx:SINE:Alu	CABP1	0.107289	8.3e-13	2.8e-12	PM	0.0115941	0.0167306	-0.230251	-0.291711	0.214711	0.0643061	0.0916845	-0.0418788
chr10_80436254	10	80436255	+	5115	-1747	1747	chr10:80434508[b38]A,G	2.18049e-13	-0.0277272	9.999e-05	8.85482e-08	0.00450126	3.00084e-06	2.96793e-06	Known	UTR3	SINE/AluJr	PRXL2A	-0.0143696	0.061727	0.0775939	Unbiased	0.0051832	0.00306518	-0.140775	-0.297979	0.269891	0.000182821	-0.152891	-0.052074
chr13_102101843	13	102101844	-	3576	2476	2476	chr13:102099368[b38]C,T	1.25327e-11	-0.0509685	9.999e-05	9.37488e-08	0.00476563	3.17285e-06	3.13806e-06	Known	intronic	SINE/AluSx	FGF14	0.113233	2.15e-14	8.17e-14	PM	0.0165957	0.0153597	-0.264035	-0.368285	0.341907	-0.276406	-0.368659	0.355977
chr11_83738750	11	83738751	-	3436	233	233	chr11:83738518[b38]A,G	4.2019e-12	-0.0776277	9.999e-05	9.39098e-08	0.00477381	3.17593e-06	3.1411e-06	Known	intronic	-	DLG2	0.247572	2.73e-53	1.33e-51	PM	0.00808766	0.0279527	0.239793	0.394895	-0.396167	0.312775	0.420592	-0.501625
chr17_48934805	17	48934806	-	3025	-17113	17113	chr17:48951918[b38]C,G	8.88588e-12	-0.062823	9.999e-05	9.39646e-08	0.0047766	3.17593e-06	3.1411e-06	Known	intronic	AluJr:SINE:Alu	SNF8	0.036675	0.0446952	0.0572152	Unbiased	0.0197889	0.0316981	0.116605	0.262257	-0.182605	0.146411	0.0323631	-0.313461
chr17_46156885	17	46156886	-	3278	405554	405554	chr17:45751332[b38]C,T	2.41092e-11	0.0629157	9.999e-05	9.63879e-08	0.00489978	3.25351e-06	3.21782e-06	Known	intronic	SINE/AluSx	KANSL1	0.130123	2.04e-19	1.12e-18	PM	0.0103278	0.01792	0.0899475	0.116206	-0.0348785	0.0475779	-0.0125168	-0.149285
chr1_20783012	1	20783013	-	4445	42949	42949	chr1:20740064[b38]A,G	8.49318e-12	-0.0382768	9.999e-05	9.90169e-08	0.00503343	3.34003e-06	3.3034e-06	Known	intronic	SINE/AluJb	HP1BP3	0.0860977	1.67e-14	6.4e-14	PM	0.00535171	0.0113196	0.149943	0.20364	-0.0992333	0.120131	0.158132	-0.0999683
chr8_4941727	8	4941728	-	9090	-1900	1900	chr8:4943627[b38]C,T	3.99008e-14	0.0384683	9.999e-05	1.03852e-07	0.00527921	3.49848e-06	3.46011e-06	Known	intronic	Alu-SINE	CSMD1	0.0867575	2.85e-15	1.16e-14	PM	0.00725012	0.0103798	-0.261109	-0.494546	0.313511	-0.215769	-0.278586	0.0711177
chr7_38723600	7	38723601	-	4381	-1150	1150	chr7:38724750[b38]C,T	6.65489e-13	-0.0359546	9.999e-05	1.0438e-07	0.00530605	3.51394e-06	3.4754e-06	Known	UTR3	SINE/AluSx3	VPS41	0.0409945	5.87e-06	1.11e-05	PM	0.00735222	0.0082512	-0.337938	-0.560388	0.336069	-0.392361	-0.505209	0.466007
chr17_62046984	17	62046985	-	2473	115471	115471	chr17:61931514[b38]A,G	3.69425e-11	-0.0875643	9.999e-05	1.049e-07	0.00533249	3.52911e-06	3.49041e-06	Known	intronic	SINE/AluJr	MED13	0.131938	2.33e-11	7.01e-11	PM	0.021453	0.0280903	0.131682	-0.049217	0.139575	-0.12746	-0.24779	-0.0370866
chr11_43857062	11	43857063	+	5088	-6816	6816	chr11:43850247[b38]A,G	8.19607e-12	-0.0346998	9.999e-05	1.09801e-07	0.00558162	3.69155e-06	3.65106e-06	Known	ncRNA_intronic	SINE/AluJo	AC087521.2	0.0107048	0.24855	0.284852	Unbiased	0.00909392	0.00724876	-0.322637	-0.522926	0.417603	-0.345423	-0.44548	0.353729
chr7_44833507	7	44833508	-	4460	-55606	55606	chr7:44889113[b38]C,T	9.7721e-12	0.03938	9.999e-05	1.10297e-07	0.00560684	3.70578e-06	3.66513e-06	Known	UTR3	SINE/AluY	H2AZ2	0.0344988	0.00328389	0.00479478	PM	0.00810702	0.0108729	-0.178113	-0.144616	0.071544	-0.244172	-0.411423	0.172844
chr8_106649098	8	106649099	+	3018	-3140	3140	chr8:106645959[b38]G,T	2.50724e-11	0.0722189	9.999e-05	1.10494e-07	0.00561685	3.70994e-06	3.66925e-06	Known	intronic	AluJb:SINE:Alu	OXR1	0.158428	6.3e-15	2.49e-14	PM	0.0212506	0.0286791	-0.103035	-0.102378	0.0411123	-0.0269293	-0.00735462	-0.0969253
chr16_80980779	16	80980780	-	6858	8010	8010	chr16:80972770[b38]A,T	4.75169e-12	-0.0419989	9.999e-05	1.10574e-07	0.00562092	3.71018e-06	3.66949e-06	Known	intronic	Alu-SINE	CMC2	0.0395569	1.69e-05	3.07e-05	PM	0.00606363	0.0057481	0.20702	0.296678	-0.171508	0.347101	0.430005	-0.338255
chr17_29438561	17	29438562	+	1893	89423	89423	chr17:29527984[b38]C,T	1.99947e-11	0.0609308	9.999e-05	1.15711e-07	0.00588205	3.87998e-06	3.83743e-06	Known	intronic	SINE/AluJb	TAOK1	0.132302	3.61e-14	1.35e-13	PM	0.0151723	0.0234043	0.180062	0.221675	-0.0784755	0.0310003	0.00519715	-0.155314
chr10_80432385	10	80432386	+	5122	-1401	1401	chr10:80430985[b38]C,T	3.35032e-12	0.00759733	9.999e-05	1.19579e-07	0.00607868	4.00704e-06	3.96309e-06	Known	UTR3	SINE/AluSx1	PRXL2A	0.00472179	0.0363803	0.0470934	PM	0.000267185	0.000264932	0.0100523	-0.0662261	0.0411382	0.143503	0.264704	0.0190814
chr1_1113574	1	1113575	-	3129	14712	14712	chr1:1098863[b38]C,T	5.81157e-12	-0.0978061	9.999e-05	1.27684e-07	0.00649069	4.27582e-06	4.22892e-06	Known	intronic	-/-	C1orf159	0.182614	5.71e-21	3.5e-20	PM	0.023084	0.0244173	0.23613	0.37234	-0.207657	0.140128	0.160886	-0.169098
chr1_72092789	1	72092790	-	2214	-42097	42097	chr1:72134886[b38]C,T	6.10159e-12	0.0591375	9.999e-05	1.27862e-07	0.00649974	4.27896e-06	4.23203e-06	Known	intronic	Alu-SINE	NEGR1	0.0446971	0.000454586	0.000722794	PM	0.0135423	0.0106408	-0.140317	-0.380172	0.265322	-0.0214648	-0.0718898	-0.0902637
chr1_45610809	1	45610810	+	2373	116064	116064	chr1:45726873[b38]A,G	2.55576e-11	0.0531502	9.999e-05	1.29903e-07	0.00660349	4.3444e-06	4.29675e-06	Known	intronic	Alu-SINE	NASP	0.156578	9.01e-30	9.93e-29	PM	0.0101631	0.0114196	-0.135404	-0.192408	0.075337	-0.0641277	-0.0345762	0.0449502
chr11_83738746	11	83738747	-	3436	229	229	chr11:83738518[b38]A,G	8.18602e-12	-0.0764062	9.999e-05	1.31342e-07	0.00667664	4.38964e-06	4.34149e-06	Known	intronic	.	DLG2	0.273363	2.21e-61	1.82e-59	PM	0.0132107	0.0319188	0.341572	0.530855	-0.443635	0.461036	0.640895	-0.551214
chr16_4983064	16	4983065	+	6069	-86	86	chr16:4982979[b38]C,T	1.62367e-12	-0.125479	9.999e-05	1.32235e-07	0.00672203	4.41608e-06	4.36765e-06	Known	intronic	Alu-SINE	SEC14L5	0.094543	1.16e-06	2.35e-06	PM	0.0213215	0.0268596	-0.128429	-0.00501507	0.0290725	-0.0556133	-0.145671	-0.046527
chr10_77573940	10	77573941	-	4363	15014	15014	chr10:77558927[b38]C,T	2.31094e-11	-0.0781309	9.999e-05	1.35206e-07	0.00687306	4.50988e-06	4.46042e-06	Known	intronic	Alu-SINE	KCNMA1	0.234879	4.15e-32	5.34e-31	PM	0.0171398	0.0268298	-0.0721473	0.00497913	0.0450273	-0.0523065	0.0214127	0.144639
chr12_67318156	12	67318157	+	3406	10076	10076	chr12:67328232[b38]A,G	2.52867e-11	0.0570208	9.999e-05	1.36395e-07	0.0069335	4.54656e-06	4.4967e-06	Known	UTR3	SINE/AluSz	CAND1	-0.0130244	0.388345	0.429601	Unbiased	0.0152835	0.0147863	0.0526831	-0.0309936	0.0302801	0.0281759	-0.0090922	-0.0340875
chr11_62392584	11	62392585	+	3231	6269	6269	chr11:62398853[b38]C,T	1.78696e-11	-0.0228935	9.999e-05	1.38311e-07	0.0070309	4.60741e-06	4.55687e-06	Known	ncRNA_intronic	SINE/AluJb	AP003064.1	-0.0100207	0.0872897	0.107509	Unbiased	0.00271276	0.00224887	-0.0399033	-0.13393	0.217346	0.042899	0.109373	0.103972
chr7_38724722	7	38724723	-	4384	-77536	77536	chr7:38802258[b38]C,T	1.42591e-11	-0.0677201	9.999e-05	1.39945e-07	0.00711396	4.65878e-06	4.60769e-06	Known	UTR3	Alu-SINE	VPS41(NM_014396:c.*1524A>G,NM_080631:c.*1524A>G)	-0.0188666	0.0570367	0.0720018	Unbiased	0.00671394	0.00762151	-0.101191	-0.328499	0.175726	-0.238115	-0.344883	0.168215
chr16_7239340	16	7239341	+	8055	957	957	chr16:7240297[b38]A,G	1.33618e-11	0.0560926	9.999e-05	1.40798e-07	0.00715733	4.68411e-06	4.63274e-06	Known	intronic	AluSz:SINE:Alu	RBFOX1	0.0586334	0.00029735	0.000480963	PM	0.0177754	0.0166114	0.0103064	-0.122404	0.0685569	-0.0560714	-0.104895	0.175948
chr3_85573426	3	85573427	+	2913	-75779	75779	chr3:85497648[b38]A,G	3.20257e-11	-0.0532272	9.999e-05	1.43632e-07	0.00730139	4.77215e-06	4.71981e-06	Known	intronic	SINE/AluSx	CADM2	0.225818	9.6e-42	2.34e-40	PM	0.00863074	0.0271689	-0.246325	-0.343364	0.135025	-0.1185	-0.216916	-0.138179
chr7_128574857	7	128574858	+	3747	35751	35751	chr7:128610608[b38]A,G	3.48828e-11	-0.0936349	9.999e-05	1.43632e-07	0.00730139	4.77215e-06	4.71981e-06	Known	intergenic	Alu-SINE	METTL2B(dist=71933),LINC01000(dist=66384)	0.257624	1.37e-38	2.74e-37	PM	0.014427	0.0287194	0.058019	0.00939728	-0.17558	-0.160979	-0.163602	0.103124
chr21_21137679	21	21137680	+	3934	-2087	2087	chr21:21135593[b38]A,G	1.53559e-11	0.0565898	9.999e-05	1.4399e-07	0.00731959	4.78092e-06	4.72848e-06	Known	intronic	AluSp:SINE:Alu	NCAM2	-0.0244858	0.135045	0.161692	Unbiased	0.0169283	0.0224937	0.240366	0.380138	-0.316662	0.114711	0.116865	-0.245953
chr14_88573613	14	88573614	+	3829	-3439	3439	chr14:88570175[b38]C,T	3.2116e-11	-0.0919216	9.999e-05	1.45773e-07	0.00741022	4.83696e-06	4.78391e-06	Known	intronic	SINE/AluSq2	ZC3H14	0.0820565	6.62e-05	0.000113882	PM	0.0276292	0.02777	-0.103333	-0.192238	0.136518	-0.0214651	-0.0401326	0.101265
chr12_98605335	12	98605336	+	3140	12178	12178	chr12:98617513[b38]A,G	3.89511e-12	0.0504647	9.999e-05	1.48316e-07	0.0075395	4.91813e-06	4.86419e-06	Known	UTR3	SINE/AluJb	SLC25A3	0.016632	0.152094	0.180527	Unbiased	0.00959494	0.010664	-0.285026	-0.405678	0.257178	-0.220848	-0.288591	0.320527
chr18_47140716	18	47140717	-	4134	-1330	1330	chr18:47142046[b38]C,T	2.64015e-11	0.06164	9.999e-05	1.58203e-07	0.00804209	5.23915e-06	5.18169e-06	Known	intronic	Alu-SINE	HDHD2	0.195725	1.52e-22	1.04e-21	PM	0.0178389	0.032681	-0.100538	-0.213219	0.189074	-0.154776	-0.0693254	0.318414
chr2_37100559	2	37100560	-	4943	20471	20471	chr2:37080089[b38]A,G	2.02982e-11	0.064302	9.999e-05	1.61937e-07	0.00823191	5.35931e-06	5.30054e-06	Known	UTR3	-	EIF2AK2(NM_001135651:c.*6714A>G)	0.019678	0.178329	0.20945	Unbiased	0.0129984	0.0199539	-0.119553	-0.287789	0.324408	-0.291935	-0.483555	0.163804
chr2_170019845	2	170019846	+	4163	-19091	19091	chr2:170000755[b38]G,T	8.06967e-12	-0.22056	9.999e-05	1.64803e-07	0.0083776	5.45062e-06	5.39084e-06	Known	intronic	AluJr:SINE:Alu	UBR3	0.423375	6.08e-87	2.38e-84	PM	0.011751	0.0269379	0.105254	0.117494	-0.107421	-0.104114	-0.177286	0.241109
chr22_18996098	22	18996099	+	3808	1237	1237	chr22:18997335[b38]A,G	4.39432e-11	0.0685792	9.999e-05	1.65175e-07	0.00839651	5.45937e-06	5.39949e-06	Known	ncRNA_intronic	SINE/AluSq2	DGCR9	0.0626971	0.000846826	0.0013144	PM	0.0226466	0.0211424	0.0168984	0.0606477	-0.0284921	0.0488866	0.0193047	-0.00241088
chr10_95388047	10	95388048	-	3914	17355	17355	chr10:95370693[b38]C,T	3.02085e-11	-0.0814822	9.999e-05	1.66969e-07	0.0084877	5.51508e-06	5.45459e-06	Known	intronic	AluSx1:SINE:Alu	SORBS1	0.123668	3.91e-14	1.46e-13	PM	0.0203375	0.0190187	-0.346745	-0.410889	0.254374	-0.276148	-0.346073	0.23142
chr2_95836841	2	95836842	-	1479	-188284	188284	chr2:96025125[b38]C,T	4.34899e-11	-0.0317718	9.999e-05	1.70666e-07	0.00867564	5.63353e-06	5.57174e-06	Known	downstream	LINE/L1PA12	ANKRD36C	-0.0182966	0.0364944	0.0472334	Living	0.00566349	0.00539072	0.194016	0.230435	-0.146172	0.164459	0.177317	-0.256389
chr13_107850840	13	107850841	-	4250	-3187	3187	chr13:107854027[b38]C,T	2.60148e-12	0.0482725	9.999e-05	1.80918e-07	0.00919679	5.96806e-06	5.90261e-06	Known	intronic	Alu-SINE	FAM155A	0.0730792	2.81e-08	6.56e-08	PM	0.0100853	0.0125995	-0.099479	-0.242576	0.181382	0.0452662	0.0915518	-0.0684716
chr1_1729448	1	1729449	-	4443	70229	70229	chr1:1659220[b38]A,G	3.15188e-11	0.0720605	9.999e-05	1.85898e-07	0.00944994	6.12837e-06	6.06115e-06	Known	ncRNA_intronic	SINE/AluSg	AL031282.2	0.130372	1.42e-12	4.73e-12	PM	0.0196553	0.0229257	0.0736215	0.039686	-0.0699254	0.0864623	0.124687	-0.07869
chr3_159474913	3	159474914	+	3373	19047	19047	chr3:159493960[b38]A,G	4.02111e-12	0.0758445	9.999e-05	1.88804e-07	0.00959766	6.22013e-06	6.15191e-06	Known	intronic	L1-LINE	IQCJ-SCHIP1,SCHIP1	0.0334603	0.0169634	0.0228629	PM	0.0144508	0.0122456	-0.19283	-0.344355	0.258061	-0.026711	-0.0722061	-0.0137551
chr5_146146158	5	146146159	-	3045	71795	71795	chr5:146074364[b38]A,G	1.62598e-11	-0.0576685	9.999e-05	1.92901e-07	0.00980593	6.35099e-06	6.28134e-06	Known	intronic	Alu-SINE	LARS	0.0365681	0.0234346	0.0310763	PM	0.0161546	0.0211262	0.0814709	0.151033	-0.0555579	0.0900936	0.0815853	-0.204987
chr7_35811632	7	35811633	+	4580	97434	97434	chr7:35909066[b38]A,G	1.00175e-11	0.056418	9.999e-05	1.9922e-07	0.0101271	6.55479e-06	6.4829e-06	Known	intronic	AluSx1:SINE:Alu	SEPTIN7	0.0711361	7.59e-06	1.42e-05	PM	0.010854	0.0224067	-0.1046	-0.107115	0.0929475	-0.252484	-0.251804	0.00905687
chr4_17629076	4	17629077	+	3703	-30806	30806	chr4:17598271[b38]G,T	8.10999e-12	-0.047179	9.999e-05	2.02414e-07	0.0102895	6.65557e-06	6.58258e-06	Known	UTR3	SINE/AluSx1	MED28	0.0158923	0.223101	0.257778	Unbiased	0.0105356	0.0123864	-0.0651037	-0.0338334	0.0171384	0.0236876	0.0749501	-0.0345003
chr21_21137550	21	21137551	+	3934	-1095	1095	chr21:21136456[b38]A,T	2.50636e-11	-0.0602651	9.999e-05	2.03324e-07	0.0103358	6.68117e-06	6.6079e-06	Known	intronic	SINE/AluSp	NCAM2	0.125311	7.77e-12	2.43e-11	PM	0.0210166	0.030605	0.324787	0.495071	-0.3614	0.242166	0.280511	-0.268509
chr16_6681173	16	6681174	+	8079	-4179	4179	chr16:6676995[b38]C,T	2.14937e-11	0.0638116	9.999e-05	2.05977e-07	0.0104706	6.76398e-06	6.68979e-06	Known	intronic	Alu-SINE	RBFOX1	0.148677	2.57e-18	1.31e-17	PM	0.0179172	0.0221888	0.0943999	0.197694	-0.23212	0.22987	0.436723	-0.412249
chr1_58541533	1	58541534	-	3864	67018	67018	chr1:58474516[b38]A,G	1.68855e-11	0.0566422	9.999e-05	2.08556e-07	0.0106017	6.84425e-06	6.76918e-06	Known	intronic	SINE/AluSx	OMA1	0.00203167	0.889566	0.903675	Unbiased	0.0157495	0.0122006	-0.00301951	0.1068	-0.0529138	-0.039555	0.0460739	-0.0457012
chr10_89331776	10	89331777	-	3772	493	493	chr10:89331284[b38]C,T	5.71243e-11	-0.0612321	9.999e-05	2.12554e-07	0.010805	6.96645e-06	6.89005e-06	Known	intronic	AluJb:SINE:Alu	IFIT3	0.0466808	0.00194823	0.0029135	PM	0.0134436	0.0168724	0.059103	0.0561561	-0.14257	0.0687561	0.163352	-0.0946071
chr16_6807766	16	6807767	+	8047	-4585	4585	chr16:6803182[b38]C,T	2.50541e-11	-0.10264	9.999e-05	2.19179e-07	0.0111417	7.17896e-06	7.10022e-06	Known	intronic	SINE/AluSc	RBFOX1	0.137127	6e-17	2.77e-16	PM	0.0112908	0.0216112	-0.0804425	-0.0849076	0.0569071	-0.020978	-0.00246661	-0.158424
chr7_79404474	7	79404475	-	3356	7253	7253	chr7:79397222[b38]A,G	2.74718e-12	-0.0391859	9.999e-05	2.20016e-07	0.0111843	7.20173e-06	7.12275e-06	Known	intronic	Alu-SINE	MAGI2	0.0685278	1.85e-08	4.4e-08	PM	0.00850794	0.0152095	0.226065	0.402973	-0.286448	0.383125	0.517174	-0.431002
chr4_21785483	4	21785484	-	3816	-46825	46825	chr4:21832308[b38]A,G	5.23725e-11	0.0748814	9.999e-05	2.20947e-07	0.0112316	7.22755e-06	7.14829e-06	Known	intronic	AluSz:SINE:Alu	KCNIP4	0.0445667	0.00088878	0.00137663	PM	0.0122876	0.0120328	-0.0429219	-0.113904	0.0948996	-0.0851288	-0.197987	0.0891686
chr18_13474785	18	13474786	+	4850	16886	16886	chr18:13491671[b38]C,T	1.73538e-11	-0.0791156	9.999e-05	2.28337e-07	0.0116073	7.46449e-06	7.38262e-06	Known	intronic	-/-	LDLRAD4	0.142278	9.46e-17	4.31e-16	PM	0.0228936	0.0133577	0.0372053	0.128114	-0.118552	0.0310371	-0.0934196	-0.0543279
chr4_67470326	4	67470327	-	3359	18325	18325	chr4:67452002[b38]A,G	6.21786e-11	-0.0610195	9.999e-05	2.38942e-07	0.0121464	7.80114e-06	7.71558e-06	Known	UTR3	SINE/AluSq2	CENPC	0.155359	3.81e-21	2.36e-20	PM	0.0135608	0.0189143	0.095064	0.169668	-0.083836	-0.154605	-0.325246	0.0578756
chr13_67141342	13	67141343	-	2717	20	20	chr13:67141323[b38]C,T	1.00849e-12	-0.0243519	9.999e-05	2.39785e-07	0.0121892	7.82364e-06	7.73783e-06	Known	ncRNA_intronic	SINE/AluJo	AL160254.1	0.0137864	0.027002	0.0355366	PM	0.00234704	0.00371764	0.328245	0.40176	-0.266761	0.226393	0.283612	-0.408985
chr16_214667	16	214668	-	3747	30035	30035	chr16:184633[b38]C,G	1.85679e-11	-0.035588	9.999e-05	2.4957e-07	0.0126866	8.13768e-06	8.04843e-06	Known	intronic	Alu-SINE	LUC7L	0.0713951	3.45e-11	1.02e-10	PM	0.00562665	0.00967526	0.10918	0.267437	-0.239048	0.229302	0.18603	-0.216685
chr22_18997253	22	18997254	+	3813	-6977	6977	chr22:18990277[b38]G,T	3.97623e-11	-0.105573	9.999e-05	2.50565e-07	0.0127372	8.16489e-06	8.07534e-06	Known	ncRNA_intronic	.	DGCR5	-0.00957939	0.579623	0.617945	Unbiased	0.0190469	0.0236181	0.279322	0.429208	-0.230968	0.103141	-0.0533484	-0.23712
chr16_6914703	16	6914704	+	8090	8	8	chr16:6914711[b38]A,C	2.50365e-11	0.0520839	9.999e-05	2.51658e-07	0.0127928	8.19525e-06	8.10537e-06	Known	intronic	AluJr:SINE:Alu	RBFOX1	0.121749	3.99e-18	2.01e-17	PM	0.0089244	0.0174912	-0.0167137	-0.127695	0.166245	-0.211177	-0.30657	0.129035
chr7_128659224	7	128659225	+	3761	32407	32407	chr7:128691631[b38]G,T	1.21738e-11	0.0492218	9.999e-05	2.54338e-07	0.012929	8.27722e-06	8.18644e-06	Known	intergenic	SINE/AluSx1	RNU6-177P;AC018638.7	0.0167335	0.211928	0.245872	Unbiased	0.0111854	0.0187391	0.16765	0.431337	-0.422476	0.265586	0.240205	-0.4738
chr16_75445433	16	75445434	-	4066	26	26	chr16:75445408[b38]C,G	4.48596e-11	-0.0418518	9.999e-05	2.55583e-07	0.0129923	8.31242e-06	8.22125e-06	Known	UTR3	AluJb:SINE:Alu	TMEM170A	0.100579	2.69e-15	1.09e-14	PM	0.00951756	0.010343	0.0664687	0.0247177	-0.04779	0.0603344	0.0233897	-0.152004
chr15_24965328	15	24965329	+	6072	-10173	10173	chr15:24955156[b38]A,G	2.92549e-11	-0.093016	9.999e-05	2.57435e-07	0.0130865	8.3673e-06	8.27553e-06	Known	ncRNA_intronic	Alu-SINE	SNHG14	0.0563342	2.33e-05	4.17e-05	PM	0.0110095	0.0128555	0.174702	0.320944	-0.142075	0.163405	0.357007	-0.114545
chr7_38723661	7	38723662	-	4382	-1154	1154	chr7:38724815[b38]C,T	3.1868e-11	-0.0610749	9.999e-05	2.59418e-07	0.0131873	8.42636e-06	8.33394e-06	Known	UTR3	SINE/AluSx3	VPS41	-0.0148836	0.0946867	0.116012	Unbiased	0.00510391	0.00684095	0.263588	0.222845	-0.161787	0.180634	0.163939	-0.308129
chr10_87044086	10	87044087	-	3718	-6080	6080	chr10:87050166[b38]A,G	4.07524e-12	-0.0533276	9.999e-05	2.60038e-07	0.0132188	8.44111e-06	8.34853e-06	Known	intergenic	SINE/AluSx1	RNU6-529P;GLUD1	0.00253805	0.852444	0.870545	Unbiased	0.0129924	0.0122383	-0.0803525	-0.176707	0.222793	-0.107005	-0.193845	-0.0170004
chr13_102269787	13	102269788	-	3549	126	126	chr13:102269662[b38]G,T	5.68901e-11	0.0590517	9.999e-05	2.82889e-07	0.0143804	9.17701e-06	9.07636e-06	Known	intronic	SINE/FLAM_A	FGF14	0.0694192	2.83e-09	7.19e-09	PM	0.00761923	0.011314	0.0102533	-0.136702	0.0911438	-0.119643	-0.196508	-0.165978
chr14_92119276	14	92119277	-	4829	-48802	48802	chr14:92168078[b38]C,T	6.67451e-11	-0.0723888	9.999e-05	2.91006e-07	0.014793	9.43431e-06	9.33084e-06	Known	intronic	SINE/AluSz6	NDUFB1	0.147655	1.44e-16	6.46e-16	PM	0.0176862	0.0213863	0.0940979	0.117142	-0.0861819	0.00352787	-0.112312	0.0674683
chr13_67031600	13	67031601	-	2867	-56	56	chr13:67031656[b38]A,C	1.7756e-11	-0.0465407	9.999e-05	3.06315e-07	0.0155712	9.92429e-06	9.81545e-06	Known	intronic	Alu-SINE	PCDH9	-0.0127856	0.259585	0.296445	Unbiased	0.00808365	0.010618	0.126035	0.148389	-0.0838603	0.0882906	0.118817	-0.264928
chr12_75144511	12	75144512	-	3129	315	315	chr12:75144197[b38]A,T	6.53453e-11	-0.0920382	9.999e-05	3.09515e-07	0.0157339	1.00216e-05	9.91167e-06	Known	intronic	Alu-SINE	KCNC2	0.0711964	0.000397273	0.000635203	PM	0.0194329	0.0336262	-0.0941932	-0.0169863	-0.0619858	-0.104709	-0.257396	-0.0591051
chr11_131524936	11	131524937	+	5275	2228	2228	chr11:131527164[b38]C,T	4.66571e-11	-0.0658942	9.999e-05	3.10924e-07	0.0158055	1.00608e-05	9.95045e-06	Known	intronic	MIRb:SINE:MIR	NTM	0.111866	9.95e-13	3.34e-12	PM	0.0110639	0.0199834	0.141843	0.158673	-0.122144	-0.0650705	0.000154415	-0.101528
chr8_17680988	8	17680989	-	7154	-1202	1202	chr8:17682190[b38]A,G	3.85353e-11	-0.0503337	9.999e-05	3.15533e-07	0.0160398	1.02034e-05	1.00915e-05	Known	intronic	AluSx:SINE:Alu	MTUS1	0.347033	8.03e-85	2.7e-82	PM	0.0101251	0.0156354	0.098079	0.0984664	-0.169541	-0.0474873	0.0198342	0.157955
chr5_151268176	5	151268177	+	4533	5875	5875	chr5:151274051[b38]C,G	2.31145e-11	-0.0594922	9.999e-05	3.27329e-07	0.0166394	1.05782e-05	1.04621e-05	Known	UTR3	SINE/AluSc	GM2A	0.0155129	0.114236	0.138234	Unbiased	0.00575645	0.00745807	-0.0868934	-0.131154	0.118133	-0.220047	-0.265411	0.185543
chr2_55406089	2	55406090	-	4758	-30331	30331	chr2:55436420[b38]A,C	2.68781e-11	0.0544808	9.999e-05	3.28995e-07	0.0167241	1.06252e-05	1.05087e-05	Known	exonic	SINE/AluSc8	CCDC88A	0.0280062	0.064649	0.081059	Unbiased	0.0148457	0.0154492	-0.00230981	-0.165007	0.0396843	0.0853158	0.0565819	-0.0670112
chr1_1729477	1	1729478	-	4443	60761	60761	chr1:1668717[b38]C,G	1.66297e-11	-0.0684719	9.999e-05	3.30715e-07	0.0168116	1.0674e-05	1.05569e-05	Known	ncRNA_intronic	SINE/AluSg	AL031282.2	0.0275624	0.093065	0.114168	Unbiased	0.0176529	0.0171393	-0.0258281	0.0349264	-0.0934518	-0.034127	-0.0194723	-0.0141483
chr13_107856029	13	107856030	-	4250	-2259	2259	chr13:107858288[b38]C,T	2.66853e-11	-0.0669389	9.999e-05	3.47393e-07	0.0176594	1.12052e-05	1.10823e-05	Known	intronic	Alu-SINE	FAM155A	0.0533907	0.000407512	0.000650911	PM	0.0158112	0.0159367	-0.293024	-0.37213	0.246932	-0.187007	-0.127	0.131
chr10_80434039	10	80434040	+	5119	-22213	22213	chr10:80411827[b38]A,G	6.06026e-11	0.034194	9.999e-05	3.49741e-07	0.0177787	1.12738e-05	1.11501e-05	Known	UTR3	Alu-SINE	PRXL2A(NM_032333:c.*1940A>G,NM_001243781:c.*1940A>G,NM_001243782:c.*1940A>G)	-0.0074397	0.452124	0.493562	Unbiased	0.00899302	0.00647623	-0.247184	-0.47778	0.419733	-0.215901	-0.204818	0.268269
chr1_1729613	1	1729614	-	4443	60897	60897	chr1:1668717[b38]C,G	1.37958e-11	-0.0499459	9.999e-05	3.50272e-07	0.0178057	1.12837e-05	1.116e-05	Known	ncRNA_intronic	SINE/AluSg	AL031282.2	0.00897595	0.471475	0.512574	Unbiased	0.0109629	0.0141582	-0.271969	-0.402612	0.30341	-0.314149	-0.350469	0.315505
chr15_92889486	15	92889487	+	6160	21534	21534	chr15:92911020[b38]A,G	2.46341e-11	0.0395124	9.999e-05	3.61286e-07	0.0183656	1.16238e-05	1.14963e-05	Known	ncRNA_intronic	Alu-SINE	LINC01578	-0.0218889	0.0522338	0.0662897	Unbiased	0.0101115	0.0100822	-0.0909655	-0.154387	0.141353	-0.0900937	6.58932e-05	0.145287
chr3_156541578	3	156541579	-	3945	-13119	13119	chr3:156554697[b38]A,C	2.44173e-11	0.0357671	9.999e-05	3.794e-07	0.0192864	1.21835e-05	1.20498e-05	Known	UTR3	SINE/AluSq2	SSR3	0.0536864	5.08e-09	1.26e-08	PM	0.00430911	0.00688085	-0.0253088	-0.11002	0.0747115	-0.0224856	0.0631467	0.0810197
chr13_19714635	13	19714636	-	5846	26852	26852	chr13:19687784[b38]A,G	7.84052e-11	0.0523771	9.999e-05	3.88066e-07	0.0197269	1.24497e-05	1.23132e-05	Known	intronic	Alu-SINE	PSPC1	0.149207	9.34e-25	7.44e-24	PM	0.00984916	0.0157142	-0.0178414	-0.0359269	-0.0108642	-0.194192	-0.132213	-0.015118
chr7_128661170	7	128661171	+	3761	30106	30106	chr7:128691276[b38]A,T	9.93063e-12	-0.0493384	9.999e-05	3.88182e-07	0.0197328	1.24497e-05	1.23132e-05	Known	intergenic	SINE/AluSx1	RNU6-177P;AC018638.7	0.0607223	7.57e-06	1.42e-05	PM	0.00973813	0.0153622	-0.123725	-0.121386	0.0457265	-0.150314	-0.0620123	0.246406
chr8_132337411	8	132337412	-	4492	1011	1011	chr8:132336401[b38]A,C	4.1284e-11	0.0592327	9.999e-05	3.96064e-07	0.0201335	1.26945e-05	1.25553e-05	Known	intronic	AluJb:SINE:Alu	KCNQ3	0.0729921	7.25e-06	1.36e-05	PM	0.0169223	0.0161305	-0.157016	-0.125212	0.0306114	-0.0196576	0.0761681	0.113452
chr10_15078180	10	15078181	-	4660	142	142	chr10:15078039[b38]C,T	3.10699e-13	-0.0138237	9.999e-05	4.23258e-07	0.0215159	1.35576e-05	1.34089e-05	Known	UTR3	LINE/L1PA7	ACBD7	0.00292848	0.41059	0.452002	Unbiased	0.000909039	0.000846933	-0.215733	-0.340288	0.348777	-0.118144	-0.289318	0.0917391
chr5_137652614	5	137652615	-	3007	2021	2021	chr5:137650594[b38]C,T	1.14698e-10	-0.068236	9.999e-05	4.25589e-07	0.0216344	1.36237e-05	1.34743e-05	Known	intronic	L1MA8:LINE:L1	KLHL3	0.112987	6.97e-10	1.86e-09	PM	0.0172014	0.0243217	-0.0124864	0.0511592	-0.0713814	0.118012	0.169805	-0.173526
chr2_131513940	2	131513941	+	3644	-4886	4886	chr2:131509055[b38]C,T	5.41221e-12	-0.192413	9.999e-05	4.33636e-07	0.0220435	1.38638e-05	1.37118e-05	Known	ncRNA_intronic	Alu-SINE	LOC150776	0.131255	3.84e-14	1.43e-13	PM	0.0188897	0.0178622	0.0523515	0.172765	-0.153184	0.0621553	0.0548176	-0.0698238
chr14_79173456	14	79173457	+	3262	1619	1619	chr14:79175075[b38]C,G	2.52854e-13	0.142283	9.999e-05	4.4169e-07	0.0224529	1.41124e-05	1.39576e-05	Known	intronic	Alu-SINE	NRXN3	0.0872837	9.03e-12	2.8e-11	PM	0.00927435	0.0113878	-0.0608192	-0.0718071	0.172549	0.140105	0.214408	-0.256317
chr4_61214678	4	61214679	+	3022	-1382	1382	chr4:61213297[b38]C,T	2.45611e-11	0.0579807	9.999e-05	4.58978e-07	0.0233317	1.46556e-05	1.44948e-05	Known	intronic	Alu-SINE	ADGRL3	0.248284	1.06e-38	2.13e-37	PM	0.012297	0.0279767	-0.131066	-0.215314	0.167116	-0.136074	-0.11115	0.113164
chr2_95830691	2	95830692	-	1472	147365	147365	chr2:95683327[b38]G,T	3.21882e-14	-0.172938	0.00019998	4.64261e-07	0.0236002	1.4815e-05	1.46525e-05	Known	intergenic	L1-LINE	LINC00342(dist=3710),ANKRD36C(dist=18241)	0.0420772	5.85e-05	0.000101243	PM	0.0068865	0.0080755	0.108557	0.0999936	0.0271069	0.0219819	-0.0889598	-0.0773963
chr13_67153245	13	67153246	-	2705	-2415	2415	chr13:67155660[b38]A,T	8.78935e-12	-0.0332665	9.999e-05	4.67813e-07	0.0237808	1.49189e-05	1.47553e-05	Known	ncRNA_intronic	SINE/AluJo	AL160254.1	0.0197489	0.012951	0.0176948	PM	0.00657586	0.00944366	0.367818	0.633599	-0.536617	0.498149	0.669876	-0.548232
chr14_21265737	14	21265738	-	4826	15158	15158	chr14:21250580[b38]C,T	6.04774e-11	-0.0605785	9.999e-05	4.72281e-07	0.0240079	1.5052e-05	1.48869e-05	Known	intronic	SINE/AluSx	HNRNPC	0.226665	9.08e-35	1.41e-33	PM	0.0209154	0.0175563	-0.0823079	0.139656	-0.077255	0.134623	0.0498974	-0.132311
chr13_102101047	13	102101048	-	3577	-5743	5743	chr13:102106790[b38]A,G	4.22484e-11	0.0523433	9.999e-05	4.85594e-07	0.0246847	1.54666e-05	1.5297e-05	Known	intronic	SINE/AluSx1	FGF14	0.127494	5.19e-15	2.06e-14	PM	0.0158463	0.0193293	-0.185413	-0.265943	0.234687	-0.182638	-0.113385	0.138511
chr17_46148723	17	46148724	-	3270	-121468	121468	chr17:46270191[b38]A,G	1.31174e-10	0.0753514	9.999e-05	4.89066e-07	0.0248612	1.55674e-05	1.53967e-05	Known	intronic	SINE/AluSx1	KANSL1	0.0598725	3.66e-05	6.46e-05	PM	0.0131373	0.0140305	-0.0252512	0.0251386	-0.0371676	-0.0366912	-0.165605	0.051956
chr11_117319668	11	117319669	+	5714	-2834	2834	chr11:117316835[b38]C,G	7.12918e-11	-0.0837415	9.999e-05	4.95176e-07	0.0251718	1.57521e-05	1.55793e-05	Known	ncRNA_intronic	SINE/AluSz6	AP000892.1	0.0326997	0.0628825	0.078956	Unbiased	0.0187719	0.0218006	-0.171334	-0.242739	0.134566	-0.0900242	-0.132141	0.0311127
chr5_144242873	5	144242874	+	2496	110336	110336	chr5:144353209[b38]A,G	1.66312e-10	-0.0552602	9.999e-05	5.0945e-07	0.0258974	1.6196e-05	1.60184e-05	Known	intronic	ERVL-MaLR-LTR	KCTD16	0.0411135	0.00271612	0.00399784	PM	0.0113042	0.0141148	-0.0152085	-0.0813874	0.136841	-0.0862948	-0.213316	0.0701566
chr1_108954456	1	108954457	-	3718	2890	2890	chr1:108951567[b38]A,G	1.09784e-10	-0.0670592	9.999e-05	5.11342e-07	0.0259936	1.6246e-05	1.60678e-05	Known	intronic	SINE/AluSc8	CLCC1	0.0869195	6.39e-06	1.21e-05	PM	0.0248111	0.0246378	0.0876395	0.174988	-0.161804	0.0394189	0.158818	0.0799537
chr3_40464171	3	40464172	+	3464	10750	10750	chr3:40474921[b38]A,G	9.40559e-11	-0.0762924	9.999e-05	5.18149e-07	0.0263396	1.6452e-05	1.62715e-05	Known	UTR3	SINE/AluSx	RPL14	0.0370147	0.0658401	0.0824543	Unbiased	0.0222935	0.0308432	0.166461	0.194359	-0.0649723	-0.0162112	0.0361068	0.0475952
chr8_103171402	8	103171403	+	4105	7348	7348	chr8:103178750[b38]A,G	6.92277e-11	-0.0680972	9.999e-05	5.54752e-07	0.0282003	1.76032e-05	1.74101e-05	Known	ncRNA_intronic	Low_complexity-Low_complexity	BAALC-AS1	-0.00140517	0.936774	0.945414	Unbiased	0.0207229	0.0195922	-0.154304	-0.22843	0.148865	-0.0106557	0.0473992	-0.0485642
chr12_62559726	12	62559727	+	3762	47102	47102	chr12:62606828[b38]A,C	9.27247e-12	-0.0455158	9.999e-05	5.77139e-07	0.0293383	1.83021e-05	1.81014e-05	Known	intronic	Alu-SINE	MON2	0.0821189	1.03e-11	3.19e-11	PM	0.00894032	0.0120318	0.279879	0.423324	-0.221013	0.186497	0.161928	-0.241635
chr1_204551314	1	204551315	+	4475	26545	26545	chr1:204577859[b38]A,G	3.53063e-11	-0.038087	9.999e-05	5.79293e-07	0.0294478	1.8359e-05	1.81576e-05	Known	UTR3	SINE/AluJb	MDM4	0.0686727	8.36e-10	2.22e-09	PM	0.00782908	0.00807099	-0.0386017	-0.141101	0.0711944	-0.118097	-0.137417	0.230291
chr6_3020519	6	3020520	+	6085	27759	27759	chr6:3048278[b38]A,G	7.7663e-11	-0.11205	9.999e-05	5.92924e-07	0.0301407	1.87793e-05	1.85733e-05	Known	UTR3	SINE/AluJb	NQO2	0.0852003	8.96e-07	1.83e-06	PM	0.0174899	0.0213989	0.135946	0.322893	-0.186675	0.0523511	0.118396	-0.0489797
chr4_51887181	4	51887182	+	1721	1867	1867	chr4:51889048[b38]A,G	9.23082e-11	0.0345376	9.999e-05	6.08174e-07	0.0309159	1.92503e-05	1.90391e-05	Known	intronic	SINE/AluSc	DCUN1D4	0.0303901	0.00191004	0.00285818	PM	0.00606254	0.00671613	0.144898	0.212936	-0.153175	0.166945	0.179484	-0.11051
chr13_67154367	13	67154368	-	2706	-16	16	chr13:67154383[b38]A,G	1.45046e-10	-0.0405592	9.999e-05	6.10055e-07	0.0310115	1.92978e-05	1.90861e-05	Known	intronic	Alu-SINE	PCDH9	0.0326413	0.000466083	0.000740195	PM	0.00540756	0.00660051	0.158149	0.251044	-0.263916	0.050362	-0.0196931	-0.223946
chr9_105351604	9	105351605	+	4195	15936	15936	chr9:105367540[b38]A,G	6.16645e-17	0.0883416	9.999e-05	6.15429e-07	0.0312847	1.94557e-05	1.92423e-05	Known	intronic	Simple_repeat-Simple_repeat	SLC44A1	0.0265164	0.0474557	0.0605623	Unbiased	0.0103071	0.0137607	-0.018223	0.0529816	-0.114257	0.0395567	0.11813	-0.0156826
chr13_107856106	13	107856107	-	4250	-3702	3702	chr13:107859808[b38]A,G	1.4602e-10	-0.0628031	9.999e-05	6.57789e-07	0.033438	2.07819e-05	2.0554e-05	Known	intronic	Alu-SINE	FAM155A	0.104477	4e-11	1.18e-10	PM	0.0117005	0.0205344	-0.332828	-0.210508	0.0820991	-0.169854	-0.0842245	0.18103
chr13_21374363	13	21374364	-	5039	-36786	36786	chr13:21411149[b38]C,T	2.27822e-12	0.032316	9.999e-05	6.63732e-07	0.0337402	2.09566e-05	2.07268e-05	Known	ncRNA_intronic	Alu-SINE	MIPEPP3	0.0794613	1.15e-17	5.6e-17	PM	0.00615878	0.00514424	0.22918	0.261223	-0.258277	0.194884	0.264597	-0.189648
chr21_21137690	21	21137691	+	3934	10973	10973	chr21:21148663[b38]A,T	1.29504e-10	-0.0629984	9.999e-05	6.7356e-07	0.0342397	2.12537e-05	2.10206e-05	Known	intronic	Alu-SINE	NCAM2	0.159401	2.53e-20	1.48e-19	PM	0.0215922	0.0193701	0.244911	0.539012	-0.455753	0.0902292	0.173302	-0.241428
chr7_137383189	7	137383190	-	3291	-6904	6904	chr7:137390093[b38]C,T	3.2184e-13	0.0440601	9.999e-05	7.22037e-07	0.036704	2.27551e-05	2.25056e-05	Known	UTR3	-	DGKI(NM_001321710:c.*8031A>G)	-0.0513136	1.75e-06	3.49e-06	Living	0.00841254	0.00645525	-0.117053	-0.223917	0.17235	-0.0557481	-0.065541	-0.1029
chr19_52563394	19	52563395	+	5918	-834	834	chr19:52562561[b38]C,T	1.23491e-10	-0.0633092	9.999e-05	7.51176e-07	0.0381853	2.36588e-05	2.33993e-05	Known	intergenic	Alu-SINE	ZNF808(dist=7058),ZNF701(dist=6879)	0.048244	0.0039045	0.00565706	PM	0.0135158	0.0246239	-0.0837205	-0.0679534	0.021885	-0.174603	-0.21281	0.090427
chr11_83738736	11	83738737	-	3436	10	10	chr11:83738727[b38]A,C	2.16868e-12	-0.0519695	9.999e-05	7.63736e-07	0.0388238	2.40395e-05	2.37758e-05	Known	intronic	-	DLG2	0.0928061	6.97e-21	4.25e-20	PM	0.00441793	0.00976949	0.15096	0.111676	-0.057992	0.246221	0.364161	-0.310351
chr14_20449733	14	20449734	-	3968	-2448	2448	chr14:20452181[b38]A,G	1.37561e-10	-0.0405048	9.999e-05	7.70619e-07	0.0391736	2.42411e-05	2.39753e-05	Known	intronic	SINE/AluJr	OSGEP	-0.0277404	0.0261542	0.0344771	Living	0.0125708	0.0100413	0.141774	0.267223	-0.264453	0.263512	0.248276	-0.341979
chr22_45340841	22	45340842	+	6073	30648	30648	chr22:45371489[b38]A,G	2.16309e-11	-0.0741165	9.999e-05	7.71228e-07	0.0392046	2.42453e-05	2.39794e-05	Known	UTR3	SINE/AluSx1	FAM118A	0.00586285	0.651166	0.686028	Unbiased	0.0121954	0.010996	-0.0613152	-0.077259	0.0925011	-0.111495	-0.170447	0.141152
chr3_192580866	3	192580867	-	4277	-6553	6553	chr3:192587419[b38]A,C	2.3184e-10	-0.0568893	9.999e-05	7.94967e-07	0.0404114	2.49761e-05	2.47022e-05	Known	intronic	AluSx:SINE:Alu	FGF12	-0.0068925	0.66135	0.695473	Unbiased	0.0139926	0.0189745	0.0157062	-0.00724836	0.0142725	0.0563495	-0.0273302	-0.1309
chr12_120645908	12	120645909	+	3010	2229	2229	chr12:120648137[b38]A,G	5.44234e-13	0.0510963	9.999e-05	8.1048e-07	0.0411999	2.54321e-05	2.51531e-05	Known	intronic	Alu-SINE	CABP1	0.0822558	9.21e-14	3.35e-13	PM	0.00646299	0.00955898	-0.184826	-0.403413	0.305801	-0.177298	-0.13352	0.0951468
chr19_57305583	19	57305584	+	4133	10232	10232	chr19:57315815[b38]C,T	3.49477e-14	0.0611502	9.999e-05	8.2419e-07	0.0418969	2.58463e-05	2.55628e-05	Known	ncRNA_exonic	SINE/AluJo	AC005261.1	0.00780198	0.122178	0.147244	Unbiased	0.00206985	0.00108593	0.0286903	0.0259876	-0.00811751	-0.0987489	-0.0331443	-0.0341152
chr6_72778481	6	72778482	+	3120	9194	9194	chr6:72787675[b38]C,T	1.51471e-10	0.0646335	9.999e-05	8.3702e-07	0.0425491	2.62325e-05	2.59448e-05	Known	intronic	AluJb:SINE:Alu	KCNQ5	0.145112	2.66e-15	1.08e-14	PM	0.0166333	0.0271396	0.0384105	-0.106158	0.0638583	-0.0344039	-0.104514	0.0350216
chr8_101183394	8	101183395	-	4062	8735	8735	chr8:101174660[b38]C,T	1.12928e-10	-0.0325349	9.999e-05	8.51122e-07	0.0432659	2.6658e-05	2.63656e-05	Known	intronic	SINE/AluSx1	ZNF706	0.0579941	7.2e-12	2.25e-11	PM	0.00387625	0.00532279	0.0615995	0.00176419	0.0487524	-0.0380784	0.00360751	-0.0218163
chr12_68843273	12	68843274	+	3856	-47064	47064	chr12:68796210[b38]C,T	1.98567e-10	-0.0225861	9.999e-05	8.60972e-07	0.0437667	2.69499e-05	2.66543e-05	Known	UTR3	-/-	MDM2	-0.0280775	4.89e-05	8.52e-05	Living	0.00663187	0.00625412	0.498961	0.674239	-0.599706	0.419708	0.37644	-0.500986
chr15_75353746	15	75353747	+	2727	217345	217345	chr15:75571091[b38]C,G	2.60477e-11	-0.0938284	9.999e-05	8.62134e-07	0.0438257	2.69697e-05	2.66739e-05	Known	exonic	-	NEIL1	0.00717568	0.584432	0.622407	Unbiased	0.0180149	0.0116429	0.191455	0.524484	-0.498632	0.328767	0.422191	-0.363153
chr18_12600981	18	12600982	-	4551	-13706	13706	chr18:12614687[b38]A,G	9.79978e-11	0.062722	9.999e-05	9.1494e-07	0.0465101	2.8604e-05	2.82903e-05	Known	intronic	AluJo:SINE:Alu	SPIRE1	0.176516	3.17e-19	1.72e-18	PM	0.0266236	0.0229225	0.119231	0.411463	-0.391083	0.0652492	0.0709745	-0.125696
chr10_13921649	10	13921650	-	5044	-791	791	chr10:13922440[b38]A,G	1.67593e-11	-0.126357	9.999e-05	9.21907e-07	0.0468642	2.88041e-05	2.84882e-05	Known	intronic	LTR/MLT1A0	FRMD4A	0.31325	4.96e-48	1.76e-46	PM	0.0245043	0.0280056	0.162625	0.421592	-0.294118	0.186256	0.143053	-0.165314
chr14_74058146	14	74058147	-	2812	22355	22355	chr14:74035792[b38]A,C	3.94753e-12	-0.0189472	9.999e-05	9.36464e-07	0.0476042	2.92409e-05	2.89202e-05	Known	UTR3	SINE/AluSc8	ALDH6A1	0.0114007	0.0011286	0.00172967	PM	0.000585077	0.000923263	-0.0816349	-0.251154	0.162945	-0.0675315	-0.131355	0.0681504
chr2_95830693	2	95830694	-	1472	147367	147367	chr2:95683327[b38]G,T	7.72169e-13	0.180348	9.999e-05	9.54487e-07	0.0485204	2.97854e-05	2.94587e-05	Known	intergenic	L1-LINE	LINC00342(dist=3712),ANKRD36C(dist=18239)	-0.0014065	0.901058	0.913944	Unbiased	0.00852577	0.0102437	0.0184446	0.116362	-0.192873	0.115929	0.120127	-0.248039
chr21_21134742	21	21134743	+	3931	12671	12671	chr21:21147413[b38]A,T	2.33934e-11	-0.0428006	9.999e-05	9.58173e-07	0.0487078	2.98821e-05	2.95543e-05	Known	intronic	SINE/AluJr	NCAM2	0.0692684	8.79e-09	2.14e-08	PM	0.00939766	0.00988578	0.0279701	-0.113733	0.137275	-0.00756908	0.0202017	-0.080177
chr16_6807665	16	6807666	+	8048	34	34	chr16:6807699[b38]C,G	7.16571e-11	0.0407276	9.999e-05	9.65372e-07	0.0490737	3.00881e-05	2.97581e-05	Known	intronic	SINE/AluSc	RBFOX1	0.00845468	0.475842	0.516882	Unbiased	0.0105819	0.0126504	-0.145698	-0.355511	0.250099	-0.227936	-0.476394	0.207376
chr4_21564706	4	21564707	-	3731	-65833	65833	chr4:21630539[b38]C,T	5.56283e-11	-0.0321862	9.999e-05	9.69376e-07	0.0492773	3.01944e-05	2.98632e-05	Known	intronic	ERVL-MaLR-LTR	KCNIP4	-0.00914865	0.318307	0.357929	Unbiased	0.007206	0.00637313	-0.318447	-0.484996	0.326513	-0.3543	-0.427344	0.184242
chr1_233057690	1	233057691	-	5318	6161	6161	chr1:233051530[b38]A,C	6.84114e-11	-0.0775041	9.999e-05	9.83777e-07	0.0500093	3.06242e-05	3.02883e-05	Known	intronic	Alu-SINE	PCNX2	0.0731967	5.13e-06	9.79e-06	PM	0.01363	0.0183807	-0.0954334	-0.102833	-0.061454	0.0269361	0.107447	-0.108198
chr16_6867651	16	6867652	+	8107	13474	13474	chr16:6881125[b38]C,T	5.07131e-11	-0.0584987	9.999e-05	9.95813e-07	0.0506212	3.0961e-05	3.06214e-05	Known	intronic	Alu-SINE	RBFOX1	0.091556	4.66e-09	1.16e-08	PM	0.0202534	0.0125334	-0.247231	-0.308828	0.232317	-0.114827	-0.141634	0.179449
chr16_76554691	16	76554692	+	4441	-5667	5667	chr16:76549025[b38]C,G	1.47164e-10	0.0552358	9.999e-05	1.02775e-06	0.0522446	3.19344e-05	3.15841e-05	Known	intronic	.	CNTNAP4	0.068249	3.03e-06	5.91e-06	PM	0.0101247	0.0230856	0.216215	0.161507	-0.209072	0.0418247	0.000757664	-0.291778
chr13_102134963	13	102134964	-	3556	18028	18028	chr13:102116936[b38]A,G	1.80611e-10	0.0486442	9.999e-05	1.03469e-06	0.0525974	3.21108e-05	3.17586e-05	Known	intronic	Alu-SINE	FGF14	0.0932931	7e-11	2.03e-10	PM	0.011101	0.0160728	0.0634955	0.0818748	-0.0603169	0.0621623	0.0524578	-0.251972
chr19_52618678	19	52618679	-	5827	174	174	chr19:52618505[b38]A,G	4.94663e-11	0.0462655	9.999e-05	1.0941e-06	0.0556175	3.39338e-05	3.35616e-05	Known	intronic	Alu-SINE	ZNF83	-0.0395115	0.00167167	0.00251818	Living	0.0105696	0.0104826	0.0805988	0.00333807	-0.0063293	-0.0756029	-0.0614176	-0.126299
chr12_75111714	12	75111715	-	3121	-5744	5744	chr12:75117458[b38]C,G	2.09058e-10	-0.0538632	9.999e-05	1.0961e-06	0.0557191	3.39751e-05	3.36025e-05	Known	intronic	-	KCNC2	0.171221	4.92e-20	2.82e-19	PM	0.0134588	0.0349933	0.159773	0.00943167	0.101568	-0.00990021	-0.0561164	-0.216091
chr13_67154736	13	67154737	-	2707	1535	1535	chr13:67153202[b38]C,T	1.93104e-10	0.0510105	9.999e-05	1.12137e-06	0.0570037	3.47372e-05	3.43562e-05	Known	ncRNA_intronic	SINE/AluSx	AL160254.1	0.024238	0.0621876	0.0781281	Unbiased	0.0157616	0.0171313	0.290757	0.551959	-0.398059	0.298412	0.393327	-0.357195
chr5_109799477	5	109799478	+	3969	318	318	chr5:109799795[b38]A,G	2.61772e-10	0.0464163	9.999e-05	1.13187e-06	0.0575375	3.50396e-05	3.46553e-05	Known	intronic	AluSp:SINE:Alu	MAN2A1	0.196026	9.54e-39	1.92e-37	PM	0.0100693	0.0161577	-0.26788	-0.239174	0.120807	-0.16525	-0.235599	0.319837
chr1_241288649	1	241288650	-	4185	17360	17360	chr1:241271290[b38]A,G	1.59765e-10	0.0877038	9.999e-05	1.14851e-06	0.0583834	3.5513e-05	3.51235e-05	Known	intronic	-	RGS7	0.0565814	0.000273214	0.000443505	PM	0.0121527	0.0211661	-0.036271	-0.0612203	0.0385217	-0.0410109	-0.11263	-0.136723
chr20_8182634	20	8182635	+	3227	-10659	10659	chr20:8171976[b38]C,T	2.66263e-10	-0.0802075	9.999e-05	1.15883e-06	0.058908	3.58103e-05	3.54176e-05	Known	intronic	AluSx1:SINE:Alu	PLCB1	0.114767	1.37e-09	3.57e-09	PM	0.0220067	0.0260709	0.130313	0.272991	-0.266962	0.152351	0.234979	-0.0694859
chr11_117085185	11	117085186	-	5787	131616	131616	chr11:116953570[b38]C,T	4.77629e-11	0.0766749	9.999e-05	1.1805e-06	0.0600095	3.64578e-05	3.60579e-05	Known	intronic	Alu-SINE	SIK3	0.222733	5.62e-48	1.98e-46	PM	0.00607555	0.021817	0.160105	0.179697	-0.139956	-0.153911	-0.210441	-0.131705
chr1_247346134	1	247346135	+	5287	-299	299	chr1:247345836[b38]C,T	1.24974e-10	-0.065078	9.999e-05	1.19866e-06	0.0609327	3.69962e-05	3.65904e-05	Known	intergenic	AluJb:SINE:Alu	ZNF496;NLRP3	0.0350814	0.0808071	0.0999831	Unbiased	0.0217613	0.0321342	-0.176594	0.0242971	-0.0216093	0.0401769	0.256752	-0.160426
chr4_21923319	4	21923320	-	3751	2750	2750	chr4:21920570[b38]A,G	1.27209e-10	0.0392992	9.999e-05	1.22668e-06	0.0623571	3.7838e-05	3.7423e-05	Known	intronic	Alu-SINE	KCNIP4	0.0732937	1.33e-10	3.76e-10	PM	0.00797383	0.00967637	-0.161867	-0.289096	0.256206	-0.160695	-0.271424	0.0151274
chr3_117584211	3	117584212	-	3242	2150	2150	chr3:117582062[b38]A,G	5.28502e-12	-0.046026	9.999e-05	1.2629e-06	0.0641983	3.89316e-05	3.85046e-05	Known	intergenic	SINE/AluJr	RNU6-1200P;LINC02024	0.0573542	1.09e-05	2.02e-05	PM	0.0119087	0.010342	-0.203814	-0.32019	0.232146	0.0555579	0.180236	-0.0484576
chr19_52618121	19	52618122	-	5827	-383	383	chr19:52618504[b38]C,T	2.13787e-10	-0.0375291	9.999e-05	1.26888e-06	0.0645022	3.90923e-05	3.86635e-05	Known	intronic	Alu-SINE	ZNF83	0.00282147	0.800807	0.824029	Unbiased	0.00913109	0.00789257	-0.0839374	-0.184385	0.138389	-0.203657	-0.316922	0.137405
chr4_21621630	4	21621631	-	3858	-19	19	chr4:21621649[b38]C,T	1.7249e-11	-0.0298499	9.999e-05	1.27189e-06	0.0646553	3.91613e-05	3.87318e-05	Known	intronic	Alu-SINE	KCNIP4	0.0190473	0.0161774	0.021854	PM	0.00615932	0.00538546	-0.393232	-0.599045	0.478191	-0.253542	-0.417609	0.261734
chr20_3182964	20	3182965	-	4562	-273	273	chr20:3183237[b38]A,C	3.11148e-10	0.0570361	9.999e-05	1.29841e-06	0.0660034	3.99536e-05	3.95154e-05	Known	intergenic	SINE/AluSp	LZTS3;DDRGK1	0.112442	5.93e-11	1.73e-10	PM	0.0156724	0.0216022	-0.029724	0.023685	0.000363859	0.00349089	-0.048916	0.0816138
chr3_125773134	3	125773135	+	5687	1668	1668	chr3:125774802[b38]C,G	6.92623e-11	0.0582281	9.999e-05	1.29989e-06	0.0660786	3.9975e-05	3.95365e-05	Known	ncRNA_intronic	SINE/AluSx	AC092902.4	0.0645997	5.83e-05	0.00010092	PM	0.0170669	0.0166552	-0.145583	-0.122154	0.0458917	-0.0359523	0.0330057	0.0778092
chr15_33134228	15	33134229	-	4554	2656	2656	chr15:33131573[b38]A,G	2.13447e-10	-0.0987706	9.999e-05	1.30654e-06	0.0664167	4.01552e-05	3.97148e-05	Known	intronic	Alu-SINE	FMN1	0.0512738	0.0111722	0.0153937	PM	0.0268375	0.0286052	0.100933	0.12646	-0.0833341	0.0606496	0.0921359	-0.214096
chr4_21528406	4	21528407	-	3683	-16931	16931	chr4:21545337[b38]C,T	1.53264e-10	-0.102838	9.999e-05	1.32791e-06	0.067503	4.07873e-05	4.034e-05	Known	intronic	Alu-SINE	KCNIP4	0.0528334	4.75e-05	8.29e-05	PM	0.0101564	0.0124637	-0.280469	-0.204395	0.0488934	-0.0209909	0.0361771	-0.213364
chr3_37265951	3	37265952	+	3446	100047	100047	chr3:37365998[b38]A,G	4.72919e-10	0.0728906	9.999e-05	1.32991e-06	0.0676046	4.08241e-05	4.03763e-05	Known	intronic	SINE/AluJb	GOLGA4	0.171006	9.22e-15	3.6e-14	PM	0.0261105	0.0330512	0.015272	0.0134353	0.0722108	-0.0456154	-0.177554	0.0964436
chr17_45574324	17	45574325	-	3361	-416802	416802	chr17:45991126[b38]A,G	4.47741e-10	-0.0620041	9.999e-05	1.33477e-06	0.0678517	4.09485e-05	4.04994e-05	Known	intergenic	-/-	AC091132.4;AC126544.2	0.179647	3.98e-25	3.24e-24	PM	0.0162129	0.0184352	-0.0736144	0.0532163	0.0341578	0.0780519	-0.0256721	-0.0355515
chr3_85532798	3	85532799	+	2892	-179	179	chr3:85532620[b38]C,T	2.95109e-11	-0.0317236	9.999e-05	1.37928e-06	0.0701143	4.2263e-05	4.17995e-05	Known	intronic	LINE/L1PA13	CADM2	0.0412141	2.13e-05	3.83e-05	PM	0.00538766	0.00706636	0.0819754	0.0759331	-0.0644424	0.198237	0.333531	-0.24874
chr15_25007165	15	25007166	+	6093	-7906	7906	chr15:24999260[b38]A,G	9.06262e-17	-0.175836	9.999e-05	1.39428e-06	0.0708768	4.26969e-05	4.22286e-05	Known	ncRNA_intronic	AluJr:SINE:Alu	SNHG14	0.247644	3.46e-38	6.74e-37	PM	0.0106697	0.0307864	0.318643	0.518531	-0.325375	0.0572156	0.0158155	-0.136977
chr12_51136846	12	51136847	-	2636	-38631	38631	chr12:51175477[b38]C,G	7.76719e-10	-0.0755225	9.999e-05	1.41278e-06	0.0718173	4.32113e-05	4.27374e-05	Known	intronic	AluSz:SINE:Alu	TFCP2	0.0976424	6.22e-07	1.29e-06	PM	0.023213	0.0253712	0.101381	0.138674	-0.0468497	0.00511479	-0.0266724	0.0759686
chr8_4329529	8	4329530	-	10435	-853	853	chr8:4330382[b38]A,G	8.73707e-11	-0.06057	9.999e-05	1.41842e-06	0.072104	4.33578e-05	4.28822e-05	Known	intronic	Alu-SINE	CSMD1	0.0960335	6.61e-08	1.49e-07	PM	0.019282	0.0229145	-0.0931428	-0.164325	0.174314	-0.0541502	-0.140279	0.125238
chr8_4604408	8	4604409	-	9724	320	320	chr8:4604089[b38]C,T	1.59555e-10	-0.0679456	9.999e-05	1.43228e-06	0.0728085	4.37551e-05	4.32752e-05	Known	intronic	Simple_repeat-Simple_repeat	CSMD1	-0.0394741	0.0239981	0.031787	Living	0.0288199	0.0194043	-0.128851	-0.179297	0.173001	-0.209112	-0.264973	0.186498
chr14_100851442	14	100851443	+	4758	-9398	9398	chr14:100842045[b38]C,T	4.38172e-13	0.0395317	9.999e-05	1.45687e-06	0.0740585	4.44796e-05	4.39918e-05	Known	ncRNA_exonic	-	MEG3	-0.0333476	0.00441201	0.00635812	Living	0.00635645	0.0133943	0.00273577	0.0426756	0.0122339	-0.0799665	-0.209715	-0.158193
chr17_15522877	17	15522878	-	4249	8274	8274	chr17:15514604[b38]C,G	3.60293e-10	-0.129537	9.999e-05	1.49489e-06	0.0759912	4.5613e-05	4.51127e-05	Known	intronic	SINE/AluSx	TVP23C;TVP23C-CDRT4	0.0411184	0.0224725	0.0298637	PM	0.0214674	0.021449	0.158343	0.0629679	0.00701001	0.0583388	0.0354689	-0.106873
chr16_7156092	16	7156093	+	7973	-302	302	chr16:7155791[b38]A,T	1.80673e-10	-0.0640634	9.999e-05	1.52013e-06	0.0772743	4.63275e-05	4.58194e-05	Known	intronic	SINE/AluJb	RBFOX1	0.246832	2.04e-43	5.49e-42	PM	0.00977198	0.0291968	0.0275726	-0.0410396	-0.031936	-0.103052	-0.256937	-0.107305
chr1_240267453	1	240267454	+	3966	-10665	10665	chr1:240256789[b38]A,G	1.60557e-10	0.0494977	9.999e-05	1.56756e-06	0.0796853	4.77444e-05	4.72207e-05	Known	intronic	LINE/L1PA13	FMN2	0.188735	5.81e-34	8.51e-33	PM	0.0126044	0.0228152	-0.293779	-0.492865	0.362203	-0.428733	-0.526721	0.351355
chr8_101183389	8	101183390	-	4062	19	19	chr8:101183371[b38]A,T	9.91353e-11	-0.0414512	9.999e-05	1.59728e-06	0.0811961	4.86204e-05	4.80872e-05	Known	intronic	SINE/AluSx1	ZNF706	0.0821947	4.86e-15	1.93e-14	PM	0.00775293	0.00775522	0.275544	0.323525	-0.255021	0.0722003	0.149626	-0.199807
chr3_85347112	3	85347113	+	2858	787	787	chr3:85347899[b38]C,T	3.22885e-10	0.0400488	9.999e-05	1.61618e-06	0.0821569	4.91663e-05	4.86271e-05	Known	intronic	SINE/AluSz	CADM2	0.0220451	0.0742333	0.092339	Unbiased	0.0109675	0.0150248	0.289512	0.434694	-0.33935	0.37018	0.40221	-0.430473
chr2_241703789	2	241703790	+	3953	18341	18341	chr2:241722130[b38]A,G	1.49265e-10	-0.105984	9.999e-05	1.62442e-06	0.0825758	4.93874e-05	4.88458e-05	Known	intronic	Alu-SINE	ING5	0.0197229	0.295074	0.33385	Unbiased	0.0241684	0.0245563	0.0895987	0.101863	-0.113957	0.126329	0.0665861	0.0128988
chr20_63874612	20	63874613	+	4247	-6657	6657	chr20:63867956[b38]A,T	1.03306e-10	-0.143089	9.999e-05	1.64668e-06	0.0837073	5.00343e-05	4.94855e-05	Known	intronic	Alu-SINE	TPD52L2	0.0132774	0.449309	0.490792	Unbiased	0.0266323	0.0282077	0.285316	0.598588	-0.416938	0.249677	0.297829	-0.275321
chr2_152612417	2	152612418	+	3506	13197	13197	chr2:152625614[b38]A,G	3.13345e-10	0.0674024	9.999e-05	1.65493e-06	0.0841267	5.02549e-05	4.97037e-05	Known	intronic	Alu-SINE	FMNL2	0.159078	8.5e-27	7.76e-26	PM	0.0170899	0.0152062	0.197258	0.530957	-0.423388	0.262919	0.330944	-0.336393
chr8_1285832	8	1285833	+	8779	-4272	4272	chr8:1281561[b38]A,G	1.34948e-10	0.0637314	9.999e-05	1.65594e-06	0.0841781	5.02556e-05	4.97044e-05	Known	intronic	Alu-SINE	DLGAP2	0.187508	1.22e-21	7.82e-21	PM	0.0203732	0.0249825	0.191479	0.17138	-0.140394	0.126981	0.202335	-0.172525
chr3_192580872	3	192580873	-	4277	1061	1061	chr3:192579812[b38]C,G	4.19492e-10	-0.0636614	9.999e-05	1.68611e-06	0.0857117	5.11406e-05	5.05798e-05	Known	intronic	SINE/AluSx	FGF12	0.0808299	2.66e-06	5.2e-06	PM	0.0168496	0.0227467	-0.0286258	-0.0859755	0.000192401	0.047465	-0.0599554	-0.0942008
chr7_137383192	7	137383193	-	3291	-8965	8965	chr7:137392157[b38]G,T	3.11378e-10	-0.047017	9.999e-05	1.69299e-06	0.0860615	5.13187e-05	5.07559e-05	Known	UTR3	-	DGKI(NM_001321710:c.*8028A>G)	-0.0292078	0.0435629	0.0558505	Unbiased	0.0129022	0.0146169	0.0737202	0.0181814	-0.01438	-0.0800059	-0.254922	0.06031
chr1_109348760	1	109348761	-	3738	-41	41	chr1:109348801[b38]C,G	1.29649e-10	0.0472419	9.999e-05	1.80646e-06	0.0918296	5.4716e-05	5.41159e-05	Known	intronic	Alu-SINE	SORT1	0.144745	8.74e-29	9.05e-28	PM	0.00619886	0.0132108	0.239128	0.188644	-0.0820773	-0.0445581	-0.13868	0.0932892
chr2_141584243	2	141584244	-	3485	-18038	18038	chr2:141602281[b38]A,G	4.77976e-10	0.0624976	9.999e-05	1.87564e-06	0.0953463	5.67537e-05	5.61313e-05	Known	intronic	SINE/AluJb	LRP1B	0.0231055	0.213062	0.247089	Unbiased	0.0200713	0.027686	0.113362	0.12006	-0.0521823	0.00165286	-0.175354	-0.0388589
chr15_24969349	15	24969350	+	6072	-14729	14729	chr15:24954621[b38]C,T	4.3983e-10	-0.0422504	9.999e-05	1.89468e-06	0.0963142	5.72958e-05	5.66674e-05	Known	ncRNA_intronic	Alu-SINE	SNHG14	0.0699321	3.5e-08	8.12e-08	PM	0.00920361	0.0109094	0.0706064	0.0467083	-0.0258661	0.117355	0.202606	-0.114534
chr4_17627817	4	17627818	+	3700	-8873	8873	chr4:17618945[b38]A,G	4.35589e-10	0.0426744	9.999e-05	1.92649e-06	0.0979312	5.82231e-05	5.75845e-05	Known	UTR3	Alu-SINE	MED28(NM_025205:c.*4019A>G)	0.0180204	0.150764	0.179076	Unbiased	0.0117176	0.010072	0.0235383	0.211369	-0.174044	0.0815157	0.0764414	-0.186896
chr21_33896200	21	33896201	+	3551	20742	20742	chr21:33916942[b38]A,G	3.22574e-10	-0.042889	9.999e-05	1.93514e-06	0.0983709	5.84497e-05	5.78087e-05	Known	UTR3	-/-	ITSN1	-0.0343206	0.00367396	0.00533647	Living	0.00975072	0.00979064	-0.0477979	-0.162377	0.0211037	-0.137224	-0.232585	0.0533911
chr9_137999967	9	137999968	+	2146	12218	12218	chr9:138012185[b38]C,G	3.12969e-10	0.0563646	9.999e-05	1.98356e-06	0.100832	5.98767e-05	5.922e-05	Known	intronic	L1-LINE	CACNA1B	0.097508	1.65e-13	5.9e-13	PM	0.0107443	0.0126112	-0.0411413	-0.239949	0.197237	-0.0598146	-0.0945709	0.110849
chr5_134900819	5	134900820	+	3634	21010	21010	chr5:134921829[b38]A,G	4.86e-10	0.0784313	9.999e-05	1.99828e-06	0.101581	6.02852e-05	5.9624e-05	Known	UTR3	SINE/AluSx	TXNDC15	0.0597009	0.00016508	0.000273562	PM	0.0175719	0.0173559	-0.12021	-0.109314	0.140049	-0.222326	-0.300047	0.14035
chr13_67031626	13	67031627	-	2868	-30	30	chr13:67031656[b38]A,C	6.29006e-10	0.0541047	9.999e-05	2.01154e-06	0.102255	6.06492e-05	5.99841e-05	Known	intronic	AluSz:SINE:Alu	PCDH9	0.0455194	0.000844135	0.00131048	PM	0.0103431	0.0177359	0.207229	0.323718	-0.243056	0.189645	0.20795	-0.344207
chr10_80436178	10	80436179	+	5115	11590	11590	chr10:80447768[b38]C,G	1.20837e-10	0.0182215	9.999e-05	2.02046e-06	0.102708	6.08821e-05	6.02144e-05	Known	UTR3	SINE/AluJr	PRXL2A	-0.00536836	0.315867	0.355433	Unbiased	0.00202137	0.00166187	-0.127031	-0.230928	0.241747	0.0537226	-0.015551	-0.0897917
chr3_179369281	3	179369282	+	3370	28432	28432	chr3:179397713[b38]A,T	1.6401e-10	0.0361931	9.999e-05	2.04935e-06	0.104177	6.1716e-05	6.10392e-05	Known	intronic	SINE/FRAM	MFN1	0.0219495	0.0118185	0.0162287	PM	0.00473572	0.00541631	0.189247	0.160854	-0.133727	0.0811215	0.0966164	-0.257956
chr11_68087373	11	68087374	-	3977	-51141	51141	chr11:68138514[b38]A,G	4.93439e-10	-0.0428486	9.999e-05	2.0522e-06	0.104322	6.17653e-05	6.10879e-05	Known	intronic	Alu-SINE	CHKA	-0.0337064	0.0185383	0.0248688	Living	0.0131024	0.0174394	0.229475	0.475216	-0.350682	0.0824641	0.115398	-0.319404
chr7_44831115	7	44831116	-	4460	-2197	2197	chr7:44833312[b38]A,G	1.74701e-10	-0.0154681	9.999e-05	2.06928e-06	0.10519	6.22425e-05	6.15598e-05	Known	intronic	SINE/AluSx1	H2AZ2	-0.0037012	0.431523	0.473023	Unbiased	0.00153389	0.00120386	0.0808862	0.173124	-0.11761	0.00544643	0.0508363	-0.0781182
chr15_63803547	15	63803548	-	3954	93871	93871	chr15:63709677[b38]C,G	3.82652e-10	0.0689599	9.999e-05	2.07244e-06	0.10535	6.23007e-05	6.16174e-05	Known	intronic	Alu-SINE	HERC1	0.123491	1.82e-10	5.1e-10	PM	0.0251207	0.022506	0.139123	0.28106	-0.127616	0.0317226	-0.0905581	-0.0950153
chr14_50992564	14	50992565	-	4272	4971	4971	chr14:50987594[b38]C,T	3.61448e-11	-0.03266	9.999e-05	2.07429e-06	0.105444	6.23194e-05	6.16359e-05	Known	intronic	Alu-SINE	TRIM9	0.0242529	0.00295936	0.00433989	PM	0.00445059	0.00483086	-0.215133	-0.304511	0.123392	-0.0999735	-0.172877	0.0799576
chr1_45609929	1	45609930	+	2374	6359	6359	chr1:45616288[b38]C,T	1.30063e-10	0.0367007	9.999e-05	2.08143e-06	0.105807	6.2497e-05	6.18116e-05	Known	intronic	Alu-SINE	NASP	0.0182683	0.048865	0.0622363	Unbiased	0.00529177	0.00636535	0.0392994	0.11507	-0.0438835	0.0776902	0.139751	-0.176392
chr13_66568615	13	66568616	-	2628	5432	5432	chr13:66563184[b38]C,G	7.06554e-11	0.0334859	9.999e-05	2.08269e-06	0.105871	6.24979e-05	6.18125e-05	Known	intronic	SINE/AluJr	PCDH9	0.0886051	4.2e-19	2.26e-18	PM	0.00332727	0.0107922	0.243055	0.284311	-0.199905	0.0924787	0.0987758	-0.285336
chr15_41305471	15	41305472	+	3118	179023	179023	chr15:41484494[b38]C,T	9.88361e-11	-0.0436873	9.999e-05	2.10611e-06	0.107062	6.31262e-05	6.24338e-05	Known	ncRNA_exonic	SINE/AluSz6	OIP5-AS1	-0.0144798	0.0083524	0.0116721	Living	0.00244625	0.0012387	-0.156149	-0.0518563	-0.0899061	0.0538247	0.11624	-0.113812
chr13_110895426	13	110895427	-	6297	14	14	chr13:110895413[b38]G,T	1.45845e-12	0.0338636	9.999e-05	2.15944e-06	0.109773	6.46484e-05	6.39394e-05	Known	ncRNA_intronic	SINE/AluSx3	ANKRD10-IT1	0.00884673	0.340239	0.380616	Unbiased	0.0058894	0.0057882	-0.036648	-0.00857045	0.00826097	0.119627	0.138328	-0.0728827
chr1_109063669	1	109063670	-	3516	-15570	15570	chr1:109079239[b38]A,G	3.60512e-10	-0.0164447	9.999e-05	2.16357e-06	0.109983	6.47339e-05	6.40239e-05	Known	downstream	SINE/AluSz6	TAF13	0.00353958	0.422697	0.464184	Unbiased	0.00121516	0.00142133	0.146964	0.254984	-0.168724	0.189295	0.281962	-0.243563
chr19_55043373	19	55043374	-	5210	49962	49962	chr19:54993412[b38]A,T	4.22831e-10	-0.0790826	9.999e-05	2.19598e-06	0.11163	6.5665e-05	6.49448e-05	Known	ncRNA_intronic	SINE/AluJb	AC011476.2;AC011476.3	0.0114524	0.516443	0.556661	Unbiased	0.0221246	0.018916	-0.15864	-0.221718	0.0831748	-0.0339128	-0.125341	0.0421932
chr8_11843774	8	11843775	-	5103	-11160	11160	chr8:11854934[b38]A,C	3.87522e-10	-0.0558508	9.999e-05	2.2073e-06	0.112206	6.59647e-05	6.52412e-05	Known	UTR3	SINE/AluSx1	CTSB	-0.0553242	0.000246254	0.000401334	Living	0.0178458	0.0120354	-0.0721086	-0.0957522	-0.0015505	0.0478731	-0.000687133	-0.126219
chr5_11534566	5	11534567	-	4051	4036	4036	chr5:11530531[b38]C,G	5.99739e-10	0.0463643	9.999e-05	2.23452e-06	0.11359	6.67389e-05	6.60069e-05	Known	intronic	SINE/AluSq2	CTNND2	0.275456	9.32e-64	9.2e-62	PM	0.0119327	0.0124538	-0.0639303	0.0133472	-0.00233885	0.0484583	-0.00195365	0.0901819
chr4_21923425	4	21923426	-	3751	2856	2856	chr4:21920570[b38]A,G	5.48697e-10	0.0473388	9.999e-05	2.28277e-06	0.116042	6.81399e-05	6.73926e-05	Known	intronic	Alu-SINE	KCNIP4	0.0396191	0.00506623	0.00725458	PM	0.0136491	0.0131805	-0.0843742	-0.206801	0.11881	-0.0841417	-0.196675	0.0123373
chr3_117452004	3	117452005	-	3300	-25668	25668	chr3:117477672[b38]A,T	3.622e-10	-0.140417	9.999e-05	2.3879e-06	0.121387	7.11616e-05	7.03812e-05	Known	intergenic	-	LINC00901(dist=519766),LINC02024(dist=226689)	0.217046	4.62e-28	4.59e-27	PM	0.0195126	0.0271311	-0.0191201	-0.0406794	0.0511232	-0.0758956	-0.287794	0.0281171
chr4_6460427	4	6460428	-	7585	6195	6195	chr4:6454233[b38]C,T	7.43074e-11	0.0734153	9.999e-05	2.3882e-06	0.121402	7.11616e-05	7.03812e-05	Known	intronic	LTR/MLT1B	PPP2R2C	0.0255174	0.0969937	0.118672	Unbiased	0.013659	0.0171921	-0.136175	-0.176183	0.102351	0.0196734	0.210884	-0.1805
chr11_6492202	11	6492203	+	4807	8122	8122	chr11:6500324[b38]A,G	2.59957e-11	0.0325927	9.999e-05	2.54054e-06	0.129146	7.56566e-05	7.48268e-05	Known	intergenic	ERVL-LTR	TIMM10B(dist=7521),DNHD1(dist=5078)	0.0199986	0.0193454	0.0258995	PM	0.00438608	0.00718309	0.29525	0.449919	-0.291637	0.268747	0.395785	-0.330373
chr7_87160331	7	87160332	+	2860	-40023	40023	chr7:87120309[b38]C,T	9.92443e-10	-0.138415	9.999e-05	2.61822e-06	0.133095	7.79242e-05	7.70696e-05	Known	intronic	SINE/AluSq10	DMTF1	0.043841	0.00292521	0.00429211	PM	0.0174265	0.0208866	0.321753	0.518325	-0.407382	0.306714	0.313204	-0.421928
chr3_85532895	3	85532896	+	2892	18632	18632	chr3:85551527[b38]A,G	3.63062e-12	0.0209182	0.00019998	2.64015e-06	0.134209	7.85309e-05	7.76697e-05	Known	intronic	LINE/L1PA13	CADM2	-0.0127648	0.0271246	0.035686	Living	0.00320077	0.0011929	-0.195344	-0.265993	0.1987	0.00673982	0.0507521	-0.0206592
chr3_12998917	3	12998918	-	5041	725	725	chr3:12998193[b38]C,T	4.21233e-10	-0.0871288	9.999e-05	2.70271e-06	0.13739	8.02978e-05	7.94171e-05	Known	intronic	-/-	IQSEC1	0.112273	1.22e-08	2.94e-08	PM	0.0211349	0.0300262	-0.197318	-0.174254	0.0173806	-0.143367	-0.2028	0.293372
chr20_1288678	20	1288679	+	5658	266	266	chr20:1288944[b38]C,T	6.8065e-11	0.0607048	9.999e-05	2.71077e-06	0.137799	8.04902e-05	7.96075e-05	Known	intronic	Alu-SINE	SNPH	0.0965484	6.32e-13	2.16e-12	PM	0.00938007	0.0137105	0.00684321	-0.150324	0.133935	-0.0843236	-0.00522586	-0.0427894
chr16_6915741	16	6915742	+	8088	-1031	1031	chr16:6914711[b38]A,C	4.01597e-10	0.056798	9.999e-05	2.75293e-06	0.139942	8.16944e-05	8.07984e-05	Known	intronic	SINE/AluSz6	RBFOX1	0.106137	3.9e-10	1.06e-09	PM	0.0164891	0.0204458	-0.0224755	-0.0462667	0.00395153	-0.126799	-0.275678	0.0854045
chr11_6492713	11	6492714	+	4804	-29636	29636	chr11:6463078[b38]A,G	8.63713e-11	-0.0386808	9.999e-05	2.76233e-06	0.14042	8.19255e-05	8.1027e-05	Known	intronic	SINE/AluJb	AC084337.2	0.0385712	0.000222505	0.000364231	PM	0.00642172	0.00953194	-0.0701489	-0.197559	0.233513	-0.0498095	-0.112375	-0.114361
chr3_53866228	3	53866229	-	3900	-2945	2945	chr3:53869173[b38]C,G	4.5691e-10	-0.0659795	9.999e-05	2.84363e-06	0.144553	8.42875e-05	8.33631e-05	Known	downstream	SINE/AluJr	ACTR8;IL17RB	-0.00118452	0.946803	0.953885	Unbiased	0.0204519	0.021952	-0.0160246	0.158285	-0.141018	0.170339	0.0954761	-0.162488
chr2_206119574	2	206119575	-	3294	3	3	chr2:206119572[b38]C,G	3.18912e-10	-0.0596063	9.999e-05	2.86053e-06	0.145412	8.4739e-05	8.38097e-05	Known	ncRNA_intronic	SINE/AluSx	AC007383.2	0.0618938	0.000353687	0.000568248	PM	0.0168726	0.0218326	-0.00262844	0.0283289	-0.0208801	0.0146811	-0.000745986	-0.00480915
chr15_65149777	15	65149778	-	2988	-364	364	chr15:65150141[b38]A,C	6.50647e-10	-0.0556345	9.999e-05	2.91913e-06	0.148391	8.64246e-05	8.54767e-05	Known	UTR3	SINE/AluSg	CLPX	0.00856486	0.513755	0.554069	Unbiased	0.0109321	0.0115596	-0.0874492	0.0234483	-0.0303709	-0.133958	-0.0496637	0.0708484
chr3_101691366	3	101691367	+	2503	-78395	78395	chr3:101612972[b38]A,G	1.22312e-09	-0.0756518	9.999e-05	3.01297e-06	0.153161	8.90991e-05	8.81219e-05	Known	intergenic	Alu-SINE	RPL24(dist=4648),PDCL3P4(dist=21068)	0.0269957	0.0502925	0.0639505	Unbiased	0.0121902	0.0143095	0.142687	0.248389	-0.228892	0.234907	0.319516	-0.247382
chr15_25164584	15	25164585	+	5939	214	214	chr15:25164798[b38]C,T	1.41626e-13	0.0512461	9.999e-05	3.03008e-06	0.154031	8.9553e-05	8.85708e-05	Known	ncRNA_intronic	SINE/AluSp	SNHG14	0.0550146	2.42e-10	6.7e-10	PM	0.00385052	0.00748043	-0.358586	-0.537746	0.352202	-0.203813	-0.253364	0.281572
chr14_50993465	14	50993466	-	4274	3171	3171	chr14:50990295[b38]A,G	3.86928e-10	-0.0496404	9.999e-05	3.03468e-06	0.154265	8.96305e-05	8.86475e-05	Known	intronic	Alu-SINE	TRIM9	0.0239448	0.0636703	0.0798866	Unbiased	0.0167507	0.0162149	0.276187	0.587862	-0.474455	0.404922	0.541232	-0.453391
chr8_22038185	8	22038186	+	5053	2777	2777	chr8:22040962[b38]A,G	3.98573e-10	-0.0564251	9.999e-05	3.03623e-06	0.154344	8.96305e-05	8.86475e-05	Known	intergenic	Alu-SINE	NPM2(dist=1288),FGF17(dist=4568)	0.00775479	0.633372	0.669158	Unbiased	0.0161834	0.0182313	-0.0255882	-0.00185007	0.0432699	-0.08831	-0.257733	0.0284276
chr10_87245819	10	87245820	-	3420	-129932	129932	chr10:87375751[b38]A,G	1.4995e-10	0.048468	9.999e-05	3.07568e-06	0.156349	9.07424e-05	8.97472e-05	Known	ncRNA_exonic	SINE/AluJo	NUTM2A-AS1	0.0228678	0.0320549	0.0417784	PM	0.00976108	0.010962	0.229085	0.491148	-0.400885	0.329034	0.413575	-0.371239
chr3_55706482	3	55706483	-	4149	1076	1076	chr3:55705407[b38]C,T	1.0394e-09	-0.0616172	9.999e-05	3.20308e-06	0.162825	9.44463e-05	9.34104e-05	Known	intronic	Alu-SINE	ERC2	0.079121	1.81e-05	3.28e-05	PM	0.0201848	0.0241249	-0.137154	-0.160892	0.0819459	0.101003	0.0106935	-0.0597604
chr6_70589050	6	70589051	+	4065	4642	4642	chr6:70593692[b38]G,T	8.82576e-10	-0.0406857	9.999e-05	3.29965e-06	0.167734	9.71247e-05	9.60595e-05	Known	UTR3	SINE/AluSp	SDHAF4	0.0677066	1.78e-08	4.24e-08	PM	0.0111789	0.0109193	-0.219984	-0.333327	0.259786	-0.231365	-0.307196	0.317699
chr4_21860008	4	21860009	-	3781	-61	61	chr4:21860069[b38]A,T	1.24981e-10	0.0335733	9.999e-05	3.35952e-06	0.170778	9.87726e-05	9.76893e-05	Known	intronic	SINE/AluJo	KCNIP4	0.02951	6.95e-05	0.000119396	PM	0.00592664	0.00463805	-0.349036	-0.595999	0.483225	-0.344229	-0.491602	0.215459
chr14_88396972	14	88396973	+	3829	-5087	5087	chr14:88391886[b38]A,G	8.94746e-10	-0.0600903	9.999e-05	3.46777e-06	0.176281	0.000101896	0.000100779	Known	intronic	Alu-SINE	SPATA7	-0.0192224	0.291302	0.329863	Unbiased	0.0177234	0.0281348	-0.0627803	0.0556669	-0.00968328	-0.025702	-0.11784	-0.164533
chr3_159368731	3	159368732	+	3355	11627	11627	chr3:159380358[b38]G,T	9.91408e-10	-0.0731339	9.999e-05	3.55712e-06	0.180823	0.000104461	0.000103316	Known	intronic	-/-	IQCJ-SCHIP1	0.0771269	0.000153364	0.000254979	PM	0.0237807	0.029104	0.0618948	0.0508642	-0.0526031	0.107492	0.12285	-0.0611455
chr16_6849522	16	6849523	+	8133	14	14	chr16:6849536[b38]C,G	3.03571e-10	-0.0550213	9.999e-05	3.59106e-06	0.182548	0.000105397	0.000104241	Known	intronic	Alu-SINE	RBFOX1	0.06275	9.17e-05	0.00015563	PM	0.0144013	0.019792	0.00766624	-0.0999062	0.127204	-0.156377	-0.178268	0.108431
chr19_57866969	19	57866970	+	3458	-17004	17004	chr19:57849966[b38]A,G	6.89168e-10	-0.0397852	9.999e-05	3.61019e-06	0.18352	0.000105898	0.000104736	Known	upstream	Alu-SINE	UBE2CP5(dist=791)	0.115691	2.11e-17	1.01e-16	PM	0.00821096	0.0150477	0.132021	0.163819	-0.0542497	0.0949653	0.289818	-0.0388007
chr6_111492754	6	111492755	+	3626	38705	38705	chr6:111531459[b38]C,T	7.39716e-10	-0.0524864	9.999e-05	3.67922e-06	0.187029	0.00010786	0.000106677	Known	ncRNA_intronic	Alu-SINE	TRAF3IP2-AS1	0.0653349	2.07e-05	3.73e-05	PM	0.0111568	0.0183913	0.0176543	-0.132542	-0.0505431	-0.0943588	-0.0905006	0.114186
chr2_114882380	2	114882381	+	2970	4616	4616	chr2:114886996[b38]A,G	1.54024e-09	0.0494824	9.999e-05	3.75944e-06	0.191107	0.000110148	0.00010894	Known	intronic	L1-LINE	DPP10	0.0995634	7.58e-11	2.19e-10	PM	0.0118585	0.0171173	-0.0464086	-0.0981387	0.147146	-0.0212849	-0.038818	-0.0127301
chr4_21923537	4	21923538	-	3749	10823	10823	chr4:21912715[b38]C,T	1.20902e-09	0.0466531	9.999e-05	3.84463e-06	0.195438	0.000112579	0.000111345	Known	intronic	Alu-SINE	KCNIP4	0.0839238	2.09e-09	5.38e-09	PM	0.0131483	0.0119904	-0.0893531	0.031211	-0.0026484	0.0856804	0.107794	0.0373365
chr4_101309005	4	101309006	-	3473	-74875	74875	chr4:101383880[b38]A,G	5.46178e-10	-0.0571057	9.999e-05	3.86573e-06	0.196511	0.000113132	0.000111891	Known	intronic	Alu-SINE	PPP3CA	0.0748274	4.09e-07	8.63e-07	PM	0.0110858	0.0184333	0.10481	0.212575	-0.13685	0.117541	0.143221	-0.245144
chr7_146301479	7	146301480	+	3743	-40872	40872	chr7:146260608[b38]A,T	1.93709e-10	0.0899155	9.999e-05	3.88544e-06	0.197512	0.000113616	0.00011237	Known	intergenic	Alu-SINE	TPK1(dist=1465425),CNTNAP2(dist=472792)	0.0354856	0.0236406	0.0313332	PM	0.0147386	0.0192881	-0.056716	-0.155367	0.0488394	-0.0862428	-0.279793	0.0503393
chr12_120648813	12	120648814	+	3003	-1780	1780	chr12:120647034[b38]A,G	5.13377e-10	0.0666646	9.999e-05	3.88674e-06	0.197579	0.000113616	0.00011237	Known	intronic	Alu-SINE	CABP1	0.130015	1.97e-15	8.07e-15	PM	0.00979597	0.0235199	-0.0602182	-0.176082	0.146608	-0.0657211	0.034156	0.0842429
chr3_159366744	3	159366745	+	3357	52324	52324	chr3:159419068[b38]A,C	9.0393e-10	-0.0509835	9.999e-05	3.98937e-06	0.202796	0.000116482	0.000115205	Known	intronic	-	IQCJ-SCHIP1,SCHIP1	-0.0125877	0.37664	0.417697	Unbiased	0.0129163	0.0137896	0.0243727	-0.077311	0.105254	-0.132334	-0.100679	0.124057
chr18_3638488	18	3638489	-	4892	2041	2041	chr18:3636448[b38]A,G	3.67568e-10	0.0487647	0.00019998	4.00847e-06	0.203767	0.000116973	0.00011569	Known	intronic	Alu-SINE	DLGAP1	0.0910674	5.99e-10	1.61e-09	PM	0.0125713	0.0183649	-0.290678	-0.385809	0.241869	-0.219836	-0.314248	0.12605
chr5_87291268	5	87291269	+	2664	22865	22865	chr5:87314133[b38]A,G	1.11595e-09	0.0560912	9.999e-05	4.07256e-06	0.207025	0.000118707	0.000117405	Known	intronic	AluJr:SINE:Alu	RASA1	0.119938	3.01e-11	8.95e-11	PM	0.0214562	0.0212709	0.0385689	0.035539	0.0283464	0.177333	0.140723	-0.150455
chr4_21924382	4	21924383	-	3747	2410	2410	chr4:21921973[b38]A,G	1.1572e-09	-0.0602087	9.999e-05	4.10938e-06	0.208896	0.000119711	0.000118398	Known	intronic	Alu-SINE	KCNIP4	0.0615937	0.000200833	0.000330155	PM	0.0156334	0.0205716	0.0294195	0.0367211	-0.00835048	-0.00870635	-0.00778928	-0.0985124
chr2_98497634	2	98497635	+	3106	-57262	57262	chr2:98440373[b38]A,G	1.25041e-09	0.0546445	9.999e-05	4.19906e-06	0.213455	0.000122254	0.000120913	Known	intronic	LINE/L1M2	INPP4A	0.107356	2.37e-12	7.72e-12	PM	0.0124853	0.0185344	0.0318478	-0.110169	0.0390001	-0.126636	-0.190422	-0.0226007
chr1_202585066	1	202585067	+	3699	-2257	2257	chr1:202582810[b38]A,G	4.33855e-12	0.0315332	9.999e-05	4.34275e-06	0.220759	0.0001263	0.000124914	Known	UTR3	SINE/AluJb	PPP1R12B	0.0176533	0.042433	0.0544745	Unbiased	0.00414769	0.00611243	-0.0469874	-0.172122	0.131422	-0.109375	0.0143427	0.118858
chr4_48857876	4	48857877	+	1632	-210932	210932	chr4:48646945[b38]C,G	1.65367e-09	-0.0718137	9.999e-05	4.35959e-06	0.221615	0.00012671	0.00012532	Known	ncRNA_intronic	Alu-SINE	OCIAD1-AS1	0.319101	5.5e-64	5.55e-62	PM	0.011782	0.0238724	0.165395	0.223038	-0.197583	-0.137721	-0.335321	0.0989049
chr2_79995667	2	79995668	+	3784	-1290	1290	chr2:79994378[b38]C,T	1.02109e-09	-0.075678	9.999e-05	4.44177e-06	0.225793	0.000129025	0.000127609	Known	intronic	Alu-SINE	CTNNA2	0.0878343	5.19e-10	1.4e-09	PM	0.0121375	0.0126882	-0.0923733	-0.115418	0.0735655	-0.106514	-0.107231	-0.0118982
chr2_77490187	2	77490188	-	3475	3262	3262	chr2:77486926[b38]C,T	9.20034e-10	-0.0632469	9.999e-05	4.50326e-06	0.228919	0.000130661	0.000129228	Known	intronic	SINE/AluSx1	LRRTM4	0.0328185	0.0565536	0.0714249	Unbiased	0.018508	0.0203782	-0.264279	-0.0677927	-0.0549406	0.118082	0.115138	-0.19092
chr4_21494645	4	21494646	-	3637	32251	32251	chr4:21462395[b38]C,G	1.35202e-09	-0.0390049	9.999e-05	4.55815e-06	0.231709	0.000132179	0.000130729	Known	intronic	SINE/AluSg	KCNIP4	0.0134156	0.24899	0.285285	Unbiased	0.011588	0.0106458	-0.186148	-0.33374	0.308406	-0.410621	-0.463718	0.3606
chr10_79682816	10	79682817	-	5989	68116	68116	chr10:79614701[b38]C,T	5.91903e-10	-0.107146	9.999e-05	4.64212e-06	0.235978	0.00013446	0.000132985	Novel	upstream	AluJb:SINE:Alu	BEND3P3	0.0853201	5.14e-07	1.07e-06	PM	0.0163733	0.0245063	0.106386	0.291009	-0.262476	0.249003	0.44731	-0.189926
chr4_169526413	4	169526414	-	4042	129090	129090	chr4:169397324[b38]A,T	2.9933e-10	0.117043	9.999e-05	4.72678e-06	0.240281	0.000136756	0.000135257	Known	intronic	AluJr:SINE:Alu	NEK1	0.0274607	0.0753923	0.0936829	Unbiased	0.0158952	0.0146452	0.0511197	0.0968385	-0.107599	0.0641864	0.11726	-0.0127638
chr16_6849506	16	6849507	+	8133	30	30	chr16:6849536[b38]C,G	2.31062e-10	0.0468713	9.999e-05	4.7447e-06	0.241192	0.000137197	0.000135692	Known	intronic	Alu-SINE	RBFOX1	0.0175095	0.207981	0.24161	Unbiased	0.0130773	0.017053	-0.0660306	-0.311547	0.309811	-0.149049	-0.416446	0.143069
chr18_36022742	18	36022743	-	3715	40479	40479	chr18:35982264[b38]C,T	1.18075e-09	-0.0526979	9.999e-05	4.84894e-06	0.246491	0.000140131	0.000138594	Known	intronic	AluJr4:SINE:Alu	RPRD1A	0.0482927	0.000522882	0.000826473	PM	0.01267	0.0171461	0.171484	0.365831	-0.334951	0.200843	0.281962	-0.276284
chr5_132360616	5	132360617	-	3006	36191	36191	chr5:132324426[b38]C,G	1.79635e-09	0.0675006	9.999e-05	4.90231e-06	0.249204	0.000141593	0.00014004	Known	ncRNA_intronic	Alu-SINE	MIR3936HG	0.0313842	0.100093	0.122197	Unbiased	0.021863	0.0252715	0.000413137	0.0492876	0.113749	-0.060108	-0.13657	0.268656
chr8_28570378	8	28570379	+	3915	7773	7773	chr8:28578151[b38]A,G	5.92295e-10	-0.0396026	9.999e-05	4.97955e-06	0.25313	0.000143742	0.000142166	Known	UTR3	SINE/AluY	FZD3	-0.00251013	0.848137	0.866567	Unbiased	0.0153889	0.0142591	-0.344279	-0.461098	0.354778	-0.211503	-0.141979	0.332604
chr2_171853459	2	171853460	-	3899	41361	41361	chr2:171812099[b38]A,G	1.69409e-09	0.0691471	9.999e-05	5.01607e-06	0.254987	0.000144714	0.000143127	Known	intronic	Alu-SINE	SLC25A12	-0.0250447	0.120604	0.145478	Unbiased	0.0162227	0.0198471	0.0668327	0.208448	-0.192459	0.094285	0.0237363	-0.228675
chr13_107850820	13	107850821	-	4250	41	41	chr13:107850780[b38]A,G	2.67581e-10	-0.0564623	9.999e-05	5.02371e-06	0.255375	0.000144853	0.000143264	Known	intronic	Alu-SINE	FAM155A	0.0454163	0.00034608	0.000556434	PM	0.0112495	0.0116461	-0.227102	-0.323858	0.231314	-0.0813091	-0.120968	0.0813598
chr12_8246762	12	8246763	+	3582	-124	124	chr12:8246639[b38]A,G	1.00207e-09	0.0622897	9.999e-05	5.11902e-06	0.26022	0.000147517	0.000145899	Known	ncRNA_intronic	SINE/AluJr	AC092745.5	0.00744175	0.667114	0.700889	Unbiased	0.0164951	0.0236138	-0.00978368	0.0407746	-0.0431784	0.0518173	-0.0430342	-0.185724
chr17_30737067	17	30737068	+	2482	11580	11580	chr17:30748647[b38]C,T	1.05401e-09	-0.0797149	9.999e-05	5.1493e-06	0.26176	0.000148306	0.000146679	Known	intergenic	SINE/AluSq10	AC127024.2;AC127024.8	0.0973152	5.37e-10	1.45e-09	PM	0.0141801	0.0163285	-0.0920357	-0.00327828	0.0156723	-0.00386842	-0.0905627	0.0560986
chr4_21528495	4	21528496	-	3683	-16842	16842	chr4:21545337[b38]C,T	1.73105e-09	-0.119908	9.999e-05	5.23754e-06	0.266245	0.000150762	0.000149108	Known	intronic	Alu-SINE	KCNIP4	0.0378671	0.0145169	0.0197168	PM	0.0162831	0.01524	0.00746917	0.0781638	-0.0751127	-0.145072	-0.127745	0.0540315
chr7_44832684	7	44832685	-	4460	-56429	56429	chr7:44889113[b38]C,T	1.06838e-10	0.0123153	9.999e-05	5.30064e-06	0.269453	0.000152476	0.000150804	Known	UTR3	SINE/AluJo	H2AZ2	0.00531333	0.181979	0.213448	Unbiased	0.00103171	0.000903311	-0.113614	-0.0414653	0.0148199	-0.218244	-0.285298	0.0847218
chr18_47140663	18	47140664	-	4133	-1383	1383	chr18:47142046[b38]C,T	1.18633e-09	0.0490156	9.999e-05	5.3031e-06	0.269578	0.000152476	0.000150804	Known	intronic	Alu-SINE	HDHD2	0.160615	1.03e-20	6.18e-20	PM	0.0126576	0.0237945	0.0370462	0.0867546	-0.00383219	0.0928397	0.266469	0.0708476
chr13_102206586	13	102206587	-	3519	-46	46	chr13:102206632[b38]A,G	1.01217e-09	-0.0593953	9.999e-05	5.37473e-06	0.273219	0.000154448	0.000152754	Known	intronic	Alu-SINE	FGF14	0.0448413	0.00585008	0.00832072	PM	0.0152731	0.01925	-0.363691	-0.24866	0.188387	0.01043	0.112943	-0.106321
chr13_107850673	13	107850674	-	4250	-335	335	chr13:107851008[b38]C,T	1.92692e-09	-0.054208	9.999e-05	5.45239e-06	0.277167	0.000156591	0.000154874	Known	intronic	Alu-SINE	FAM155A	0.073324	3.36e-06	6.52e-06	PM	0.0148057	0.01624	0.11585	0.0988613	-0.0556542	0.00114081	-0.042187	-0.0026419
chr1_202585090	1	202585091	+	3699	-2281	2281	chr1:202582810[b38]A,G	7.30233e-11	0.0262714	9.999e-05	5.58539e-06	0.283928	0.000160321	0.000158562	Known	UTR3	SINE/AluJb	PPP1R12B	0.0248005	0.00131214	0.00199723	PM	0.00338701	0.00443222	-0.10502	-0.143959	0.128437	-0.0439415	-0.0389818	0.106291
chr16_53948515	16	53948516	+	4161	883	883	chr16:53949398[b38]A,G	2.22187e-09	-0.0502315	9.999e-05	5.81248e-06	0.295472	0.000166745	0.000164916	Known	intronic	-	FTO	0.0543603	0.000556163	0.000876877	PM	0.0128207	0.0236546	0.171792	0.204409	-0.17384	0.0994242	0.10654	-0.345873
chr13_107722325	13	107722326	-	4179	10990	10990	chr13:107711336[b38]A,G	7.97254e-10	0.0459775	9.999e-05	5.99326e-06	0.304661	0.000171834	0.000169949	Known	intronic	-	FAM155A	0.0188351	0.0887289	0.109176	Unbiased	0.00847656	0.0083633	-0.117605	-0.239114	0.284682	-0.17596	-0.247259	0.0156351
chr8_4905576	8	4905577	-	9077	-2864	2864	chr8:4908440[b38]C,G	1.5574e-10	-0.0360157	9.999e-05	6.07841e-06	0.30899	0.000174177	0.000172267	Known	intronic	Alu-SINE	CSMD1	0.0829219	1.08e-10	3.08e-10	PM	0.0117433	0.0107989	-0.328792	-0.476163	0.336613	-0.0393936	-0.00122884	0.0837271
chr2_171810714	2	171810715	-	3897	-78557	78557	chr2:171889271[b38]C,T	1.66012e-09	-0.0911917	9.999e-05	6.08634e-06	0.309393	0.000174306	0.000172394	Known	intronic	-	SLC25A12	0.0336368	0.0904893	0.111215	Unbiased	0.0264283	0.0276045	-0.00583082	-0.0243844	0.104173	0.0444895	0.123604	0.00471969
chr5_11534424	5	11534425	-	4052	3894	3894	chr5:11530531[b38]C,G	1.63036e-10	-0.0627683	9.999e-05	6.18336e-06	0.314325	0.000176985	0.000175044	Novel	intronic	AluSq2:SINE:Alu	CTNND2	0.0914301	3.49e-07	7.4e-07	PM	0.0145235	0.0251372	-0.0155144	0.00892476	0.00379999	-0.0835097	-0.0329686	-0.110795
chr2_131514970	2	131514971	+	3647	-8357	8357	chr2:131506614[b38]G,T	3.41153e-12	-0.0572827	9.999e-05	6.24098e-06	0.317254	0.000178533	0.000176575	Known	intergenic	SINE/AluJr	MZT2A;CCDC74A	0.0889185	2.76e-10	7.6e-10	PM	0.01687	0.00776957	0.0416975	-0.0450017	-0.043638	-0.0235941	-0.085691	-0.0668262
chr5_150196118	5	150196119	+	4692	-3294	3294	chr5:150192825[b38]G,T	9.72362e-10	-0.184101	9.999e-05	6.2445e-06	0.317433	0.000178534	0.000176576	Known	intronic	-	SLC6A7	-0.00960054	0.55716	0.596247	Unbiased	0.0181544	0.0192846	0.169595	0.321456	-0.267431	0.090629	-0.0854237	-0.0782892
chr13_107856026	13	107856027	-	4249	-3782	3782	chr13:107859808[b38]A,G	1.31818e-09	-0.0553699	9.999e-05	6.29235e-06	0.319865	0.000179801	0.000177829	Known	intronic	SINE/AluJr	FAM155A	-0.0231565	0.0888869	0.109356	Unbiased	0.0124973	0.0126308	0.0197492	-0.00602112	0.0599137	-0.0753929	-0.222309	0.0567637
chr7_128659607	7	128659608	+	3761	14425	14425	chr7:128674032[b38]C,T	1.12803e-09	0.0524336	9.999e-05	6.40251e-06	0.325465	0.000182846	0.00018084	Known	ncRNA_exonic	Alu-SINE	LINC01000	0.0490909	0.000482899	0.000765658	PM	0.0122319	0.0144002	0.0461337	0.239472	-0.1409	0.208895	0.209478	-0.197474
chr4_21924523	4	21924524	-	3746	-1975	1975	chr4:21926498[b38]C,T	8.42063e-10	-0.0473072	9.999e-05	6.42222e-06	0.326467	0.000183306	0.000181295	Known	intronic	Alu-SINE	KCNIP4	0.0767842	4.56e-08	1.05e-07	PM	0.0126504	0.0124125	0.0412085	0.0515981	-0.120438	-0.159722	-0.263887	0.0866304
chr7_38723648	7	38723649	-	4382	-5727	5727	chr7:38729375[b38]C,T	5.99985e-10	-0.0503086	9.999e-05	6.47122e-06	0.328958	0.0001846	0.000182576	Known	UTR3	SINE/AluSx3	VPS41	0.0523418	3.46e-07	7.35e-07	PM	0.011656	0.0104108	0.520193	0.670548	-0.429965	0.431633	0.458732	-0.47211
chr5_107634345	5	107634346	-	3284	-1522	1522	chr5:107635867[b38]A,C	5.02828e-10	0.0650881	9.999e-05	6.59726e-06	0.335365	0.00018809	0.000186027	Known	intronic	AluJr4:SINE:Alu	EFNA5	0.0909446	9.63e-10	2.55e-09	PM	0.0140499	0.0143526	-0.213341	-0.299485	0.264186	-0.0767951	-0.02601	0.0426344
chr4_21832024	4	21832025	-	3820	30058	30058	chr4:21801967[b38]A,T	9.68839e-11	-0.047218	9.999e-05	6.73478e-06	0.342356	0.000191903	0.000189799	Known	intronic	L1-LINE	KCNIP4	0.106949	8.54e-16	3.61e-15	PM	0.00764398	0.0140135	-0.173545	-0.0435439	-0.00389094	0.042819	0.208862	-0.0651056
chr3_156541618	3	156541619	-	3945	591	591	chr3:156541028[b38]C,T	1.32734e-09	0.0309774	9.999e-05	6.78667e-06	0.344994	0.000193165	0.000191047	Known	UTR3	SINE/AluSq2	SSR3	0.0932877	9.68e-23	6.7e-22	PM	0.00767927	0.00815201	-0.315961	-0.432872	0.368758	-0.34095	-0.300456	0.486484
chr15_41305449	15	41305450	+	3118	69918	69918	chr15:41375367[b38]A,G	3.68358e-11	-0.0728412	9.999e-05	6.85782e-06	0.34861	0.000195081	0.000192942	Known	ncRNA_exonic	Alu-SINE	OIP5-AS1	0.0447849	2.63e-06	5.16e-06	PM	0.00867996	0.00437766	0.212153	0.417114	-0.397967	0.190588	0.302105	-0.123499
chr21_40595175	21	40595176	-	5889	-19316	19316	chr21:40614491[b38]C,T	4.52775e-10	-0.0457831	9.999e-05	7.05349e-06	0.358557	0.000200535	0.000198336	Known	intronic	Alu-SINE	DSCAM	0.0435081	0.00270588	0.0039833	PM	0.0158633	0.0117907	-0.104335	-0.140162	0.0938238	-0.0400343	-0.0789835	0.0759244
chr2_171699663	2	171699664	+	3850	227025	227025	chr2:171926688[b38]C,T	2.12329e-09	-0.111776	9.999e-05	7.20631e-06	0.366326	0.000204651	0.000202407	Known	intronic	SINE/AluJr4	DYNC1I2	0.0530208	0.00626423	0.00887868	PM	0.0243619	0.0282607	0.20931	0.264012	-0.170048	0.189934	0.173849	-0.20223
chr19_57853945	19	57853946	+	3475	-27101	27101	chr19:57826845[b38]C,T	1.67578e-09	0.055232	9.999e-05	7.29333e-06	0.370749	0.000207007	0.000204736	Known	intronic	SINE/AluSq2	AC010522.1;ZNF587;ZNF814	0.0826036	4.1e-07	8.64e-07	PM	0.0134566	0.0211226	-0.0579927	-0.115697	0.0782016	-0.0457914	0.0778078	0.0387923
chr13_67034053	13	67034054	-	2869	16694	16694	chr13:67017360[b38]C,T	2.02648e-10	0.039074	9.999e-05	7.359e-06	0.374087	0.000208754	0.000206465	Known	intronic	Alu-SINE	PCDH9	0.0494571	4.15e-06	7.98e-06	PM	0.00671968	0.00885831	0.181557	0.315432	-0.23982	0.22766	0.262215	-0.19483
chr22_18996163	22	18996164	+	3808	-11884	11884	chr22:18984280[b38]A,G	9.07803e-10	-0.0614052	9.999e-05	7.3733e-06	0.374814	0.000209043	0.00020675	Known	ncRNA_intronic	AluSq2:SINE:Alu	DGCR5	0.056593	0.000858243	0.00133133	PM	0.0189949	0.0192671	0.167563	0.261943	-0.149127	0.117286	0.162674	-0.152052
chr4_21528412	4	21528413	-	3683	-16925	16925	chr4:21545337[b38]C,T	1.88409e-09	-0.100993	9.999e-05	7.39411e-06	0.375872	0.000209516	0.000207218	Known	intronic	Alu-SINE	KCNIP4	0.0167291	0.207879	0.241503	Unbiased	0.0144104	0.00992821	-0.353752	-0.401921	0.235074	-0.0543611	-0.0504042	-0.121063
chr3_49983434	3	49983435	+	1906	-17236	17236	chr3:49966199[b38]C,G	2.08529e-09	0.0633178	9.999e-05	7.43668e-06	0.378036	0.000210589	0.00020828	Known	intronic	Alu-SINE	RBM6	0.052661	0.000581342	0.000915101	PM	0.0147586	0.0163097	0.0649476	0.0670855	-0.0343864	0.0990507	0.108953	-0.18618
chr14_50992510	14	50992511	-	4271	-17	17	chr14:50992527[b38]C,T	1.82954e-10	-0.036704	9.999e-05	7.44027e-06	0.378219	0.000210589	0.00020828	Known	intronic	Alu-SINE	TRIM9	0.00160052	0.866112	0.8824	Unbiased	0.00767151	0.00892797	0.331638	0.53336	-0.378651	0.376555	0.528209	-0.47031
chr8_101183420	8	101183421	-	4063	2556	2556	chr8:101180865[b38]A,G	1.39797e-09	0.0308218	9.999e-05	7.70087e-06	0.391466	0.000217844	0.000215455	Known	intronic	SINE/AluSx1	ZNF706	0.0405395	1.71e-05	3.11e-05	PM	0.00456305	0.00730164	0.0678649	0.0908481	-0.0441339	0.20362	0.347296	-0.219148
chr2_216208198	2	216208199	+	4307	28886	28886	chr2:216237084[b38]A,G	1.11896e-09	0.0408296	9.999e-05	7.71106e-06	0.391984	0.000218011	0.00021562	Known	intergenic	SINE/AluSz	XRCC5;AC012513.3	0.0311461	0.00187841	0.00281299	PM	0.00766888	0.00781801	0.0454132	0.0275834	-0.0762889	-0.0330861	-0.0461481	0.242599
chr13_19715820	13	19715821	-	5842	-67260	67260	chr13:19783080[b38]C,T	1.44617e-09	-0.0653042	0.00019998	7.76536e-06	0.394744	0.000219424	0.000217018	Known	intronic	SINE/AluY	PSPC1	0.138779	1.5e-22	1.02e-21	PM	0.0113007	0.0141844	-0.0699189	0.124086	-0.148399	0.142426	0.283165	-0.0343251
chr4_21566548	4	21566549	-	3730	-12052	12052	chr4:21578600[b38]C,T	5.266e-10	-0.0315595	9.999e-05	7.78112e-06	0.395545	0.000219747	0.000217337	Known	intronic	ERVL-MaLR-LTR	KCNIP4	0.0323286	0.000196219	0.000322803	PM	0.00563104	0.00520747	-0.184491	-0.329212	0.245928	-0.0796259	-0.198762	-0.0434749
chr22_50407931	22	50407932	+	4283	14135	14135	chr22:50422066[b38]A,G	1.76812e-09	0.0645451	0.00019998	8.01067e-06	0.407214	0.000226105	0.000223625	Known	intronic	AluJb:SINE:Alu	PPP6R2	0.0968092	7.38e-07	1.52e-06	PM	0.0252814	0.0226396	0.0584659	0.137844	-0.0758649	0.0362849	0.0124984	0.106646
chr4_21924304	4	21924305	-	3747	4220	4220	chr4:21920085[b38]C,T	2.77443e-09	-0.0503898	9.999e-05	8.06234e-06	0.409841	0.000227437	0.000224942	Known	intronic	SINE/AluY	KCNIP4	0.0377669	0.00764814	0.0107333	PM	0.0133323	0.0153152	-0.258467	-0.256267	0.135126	-0.0488146	0.0361485	0.124946
chr13_107685311	13	107685312	-	4113	-3204	3204	chr13:107688515[b38]C,T	1.92933e-09	-0.102891	9.999e-05	8.10003e-06	0.411757	0.000228373	0.000225869	Known	intronic	SINE/AluSx3	FAM155A	0.0613085	0.000491925	0.000779429	PM	0.020243	0.0194062	-0.0910651	-0.147426	0.0124624	0.0931763	0.159692	0.033992
chr1_97944304	1	97944305	-	2181	35223	35223	chr1:97909082[b38]C,T	7.70177e-09	-0.159957	9.999e-05	8.17289e-06	0.415461	0.0002303	0.000227774	Known	intergenic	Alu-SINE	LINC01930(dist=2564),MIR137HG(dist=43696)	0.0312117	0.119137	0.143835	Unbiased	0.026958	0.0264485	0.0438047	0.150411	-0.151281	-0.00526479	-0.0582824	-0.133756
chr12_50930653	12	50930654	+	2535	92825	92825	chr12:51023478[b38]A,C	3.5096e-10	-0.0523223	9.999e-05	8.18499e-06	0.416076	0.000230513	0.000227985	Known	UTR3	SINE/AluSp	METTL7A	0.0197103	0.00621364	0.00881063	PM	0.00316767	0.00422113	-0.206237	-0.31342	0.175979	-0.132268	-0.176227	0.0928786
chr21_21017341	21	21017342	+	4056	32036	32036	chr21:21049377[b38]A,G	1.34774e-09	0.0485102	9.999e-05	8.19443e-06	0.416556	0.000230651	0.000228121	Known	intronic	AluSc:SINE:Alu	NCAM2	0.0916361	9.03e-11	2.59e-10	PM	0.0116063	0.0149797	-0.0757271	-0.0499372	0.0266968	0.0480192	0.124258	0.00453533
chr13_66568603	13	66568604	-	2628	6881	6881	chr13:66561723[b38]A,G	3.16541e-09	-0.0371141	9.999e-05	8.20297e-06	0.41699	0.000230764	0.000228233	Known	intronic	SINE/AluJr	PCDH9	0.0211015	0.102167	0.124579	Unbiased	0.0249508	0.0299983	0.371043	0.704612	-0.557289	0.526034	0.666563	-0.584293
chr4_67469616	4	67469617	-	3360	-4091	4091	chr4:67473707[b38]A,G	4.93826e-10	0.0494959	9.999e-05	8.23729e-06	0.418734	0.000231601	0.000229061	Known	UTR3	SINE/AluSx1	CENPC	0.0963242	3.45e-11	1.02e-10	PM	0.0107546	0.0168145	-0.138636	-0.147774	0.1889	-0.082107	-0.173361	0.0964831
chr2_95830679	2	95830680	-	1472	84351	84351	chr2:95746329[b38]A,G	3.90066e-10	0.0351162	9.999e-05	8.26431e-06	0.420108	0.000232232	0.000229685	Known	intergenic	L1-LINE	LINC00342(dist=3698),ANKRD36C(dist=18253)	-0.0352766	0.00119055	0.00182008	Living	0.00599624	0.0108475	0.258753	0.299086	-0.32925	0.111912	0.0275754	-0.135828
chr1_37861785	1	37861786	-	4119	20590	20590	chr1:37841196[b38]A,G	1.43604e-09	-0.0548092	9.999e-05	8.2702e-06	0.420407	0.000232269	0.000229722	Known	UTR3	SINE/AluSx3	INPP5B	0.0750365	3.95e-06	7.61e-06	PM	0.0148344	0.0187218	-0.0460788	-0.0478624	-0.0754687	-0.0903411	-0.033247	0.152086
chr8_125300398	8	125300399	+	4063	-195872	195872	chr8:125104527[b38]C,T	1.38152e-09	0.0802134	9.999e-05	8.30403e-06	0.422127	0.000233091	0.000230534	Known	intronic	SINE/AluJb	NSMCE2	0.061356	5.1e-06	9.74e-06	PM	0.0116045	0.0134051	0.128733	0.0918935	0.0118668	0.148582	0.185382	-0.191665
chr10_18654220	10	18654221	-	4761	-15942	15942	chr10:18670162[b38]A,C	8.49738e-10	-0.0725661	0.00019998	8.50958e-06	0.432576	0.000238728	0.00023611	Known	intronic	AluSx1:SINE:Alu	NSUN6	0.024315	0.109722	0.133124	Unbiased	0.0134308	0.0161191	-0.00943626	0.0176305	0.00628946	0.0215246	0.0417124	0.0122601
chr12_31441891	12	31441892	-	4023	-54001	54001	chr12:31495892[b38]C,T	2.36995e-09	-0.0552167	9.999e-05	8.51716e-06	0.432961	0.000238809	0.00023619	Known	intronic	SINE/AluJb	DENND5B	0.0879872	6.61e-08	1.49e-07	PM	0.0134187	0.0198446	0.0536798	0.0314318	0.0463681	-0.00918224	-0.0242735	0.0141858
chr10_14117255	10	14117256	-	5089	12948	12948	chr10:14104308[b38]A,G	8.61659e-10	0.0413638	9.999e-05	8.89744e-06	0.452292	0.000249334	0.0002466	Known	intronic	L2-LINE	FRMD4A	0.00767988	0.539076	0.578781	Unbiased	0.011463	0.0107238	-0.0800897	-0.261177	0.271825	-0.124391	-0.127388	0.0408111
chr4_21492357	4	21492358	-	3633	590	590	chr4:21491768[b38]G,T	1.56164e-09	-0.0440051	9.999e-05	8.95994e-06	0.45547	0.000250947	0.000248195	Known	intronic	Alu-SINE	KCNIP4	0.00983091	0.420766	0.462248	Unbiased	0.00942215	0.00995874	0.000797252	0.0802514	-0.0271419	-0.135062	-0.188931	-0.0394194
chr4_21834923	4	21834924	-	3810	38194	38194	chr4:21796730[b38]C,T	9.44835e-10	0.0455626	9.999e-05	9.10433e-06	0.46281	0.000254851	0.000252056	Known	intronic	L1-LINE	KCNIP4	0.0975842	1.2e-09	3.16e-09	PM	0.0146372	0.0193855	-0.059895	-0.11575	0.116564	0.0263053	0.151328	-0.0130206
chr9_99959288	9	99959289	+	2894	-48035	48035	chr9:99911254[b38]A,T	5.06305e-09	0.0613532	9.999e-05	9.19302e-06	0.467318	0.000257192	0.000254371	Known	intronic	FLAM_C:SINE:Alu	STX17	0.148435	1.05e-13	3.8e-13	PM	0.0200068	0.0312627	0.0701443	0.166053	-0.183212	-0.0808122	-0.16	-0.0752
chr3_196070695	3	196070696	-	3530	45514	45514	chr3:196025182[b38]C,G	2.00754e-09	0.0555433	9.999e-05	9.23461e-06	0.469432	0.000258147	0.000255316	Known	intronic	Alu-SINE	TFRC	0.188334	1.05e-24	8.3e-24	PM	0.0189289	0.0228514	0.0679278	0.283825	-0.29131	0.0951883	0.0284764	-0.0827149
chr7_105256494	7	105256495	-	3479	270252	270252	chr7:104986243[b38]A,G	2.52769e-09	0.05793	9.999e-05	9.23731e-06	0.469569	0.000258147	0.000255316	Known	intronic	SINE/AluJr4	SRPK2	0.166613	6.15e-18	3.05e-17	PM	0.0202214	0.0256166	-0.00111136	0.110414	-0.189689	0.0161892	0.0616664	-0.0762424
chr5_179999633	5	179999634	-	5142	5643	5643	chr5:179993991[b38]C,T	1.17714e-09	-0.0741174	9.999e-05	9.48006e-06	0.481909	0.000264785	0.000261881	Known	intronic	Alu-SINE	RNF130	0.181242	3.12e-25	2.56e-24	PM	0.0177567	0.0182754	0.257591	0.250545	-0.227439	-0.0219188	-0.0070347	0.0667581
chr17_30774031	17	30774032	+	2532	-6727	6727	chr17:30767305[b38]C,T	6.01028e-10	0.0557109	0.00019998	9.49491e-06	0.482664	0.000265055	0.000262148	Known	ncRNA_intronic	Alu-SINE	SUZ12P1	0.0846066	1.67e-12	5.53e-12	PM	0.00550839	0.0139503	0.234235	0.336637	-0.187188	0.194014	0.147907	-0.271363
chr17_4788438	17	4788439	-	4338	2738	2738	chr17:4785701[b38]A,C	2.42577e-09	0.0600178	9.999e-05	9.93922e-06	0.50525	0.000277305	0.000274264	Known	ncRNA_exonic	SINE/AluSz6	AC233723.2	0.11901	6.76e-10	1.81e-09	PM	0.0236223	0.0241146	0.218845	0.295326	-0.131599	0.0500565	-0.0970758	-0.0166419
chr7_45637461	7	45637462	+	4823	-12469	12469	chr7:45624993[b38]C,T	2.2897e-09	-0.0580731	9.999e-05	1.00361e-05	0.510175	0.000279724	0.000276656	Known	intronic	Alu-SINE	ADCY1	0.194586	1.68e-24	1.31e-23	PM	0.020005	0.0210536	-0.243426	-0.172725	0.0328797	0.132226	0.150659	-0.111534
chr9_77346118	9	77346119	+	4138	-158049	158049	chr9:77188070[b38]A,G	2.44339e-09	-0.0681569	9.999e-05	1.00369e-05	0.510216	0.000279724	0.000276656	Known	intronic	L1-LINE	VPS13A	0.0046856	0.769964	0.795981	Unbiased	0.0157986	0.020563	0.100913	0.23137	-0.240575	0.0339385	0.0181946	-0.216932
chr13_107856033	13	107856034	-	4250	1437	1437	chr13:107854597[b38]C,G	1.67359e-09	-0.0569998	9.999e-05	1.01463e-05	0.515777	0.000282618	0.000279518	Known	intronic	Alu-SINE	FAM155A	0.00650008	0.635006	0.670716	Unbiased	0.0127625	0.0131588	-0.175809	-0.247383	0.216047	-0.110874	-0.0495295	0.0140084
chr12_123206278	12	123206279	-	2681	173909	173909	chr12:123032370[b38]C,G	3.84047e-09	0.0592259	9.999e-05	1.04809e-05	0.532786	0.000291674	0.000288475	Known	intronic	SINE/AluJo	MPHOSPH9	0.102162	9.12e-10	2.42e-09	PM	0.0134714	0.0207501	0.019315	-0.0775608	0.0881787	0.064424	0.131272	-0.0665764
chr2_152340080	2	152340081	+	3434	56765	56765	chr2:152396845[b38]C,T	2.61821e-09	-0.0423457	9.999e-05	1.04829e-05	0.532888	0.000291674	0.000288475	Known	intronic	Alu-SINE	FMNL2	0.146267	4.61e-22	3.05e-21	PM	0.00856377	0.0184733	-0.107537	0.017841	-0.0839855	0.0171161	0.146084	0.00574405
chr16_76554974	16	76554975	+	4442	-459	459	chr16:76554516[b38]A,G	1.87441e-09	0.0519319	9.999e-05	1.05224e-05	0.534896	0.000292613	0.000289403	Known	intronic	-	CNTNAP4	0.114292	3.49e-13	1.22e-12	PM	0.00815274	0.0323496	0.161888	0.215966	-0.264366	0.0240649	-0.0139855	-0.363795
chr6_27688222	6	27688223	+	3862	8894	8894	chr6:27697116[b38]C,T	8.95875e-10	-0.134926	0.00019998	1.05386e-05	0.535719	0.000292903	0.00028969	Known	intergenic	tRNA/tRNA-Ile-ATT	AL009179.3;AL009179.1	0.330254	2.05e-56	1.22e-54	PM	0.00453429	0.0440175	-0.443131	-0.362237	0.133612	-0.17941	-0.382408	0.18678
chr16_2095164	16	2095165	-	4799	6768	6768	chr16:2088397[b38]C,T	1.17604e-09	-0.0630193	0.00019998	1.06326e-05	0.540498	0.000295354	0.000292115	Known	intronic	AluSg7:SINE:Alu	PKD1	0.0581677	5.38e-05	9.34e-05	PM	0.0119653	0.0168484	0.201062	0.288167	-0.27074	0.170704	0.330486	-0.232985
chr17_30793100	17	30793101	+	2576	-64829	64829	chr17:30728272[b38]A,G	2.54041e-09	0.0531403	9.999e-05	1.0657e-05	0.541738	0.00029587	0.000292625	Known	intronic	Alu-SINE	CRLF3	0.0776515	9.93e-11	2.84e-10	PM	0.00820302	0.00999074	-0.0454188	-0.118094	0.17384	0.174069	0.172896	-0.149041
chr4_21528482	4	21528483	-	3683	-16855	16855	chr4:21545337[b38]C,T	3.14247e-09	-0.112237	9.999e-05	1.11183e-05	0.565188	0.000308509	0.000305125	Known	intronic	Alu-SINE	KCNIP4	0.0625193	3.06e-05	5.43e-05	PM	0.0152984	0.0135181	-0.0558431	-0.106457	0.0334184	-0.179808	-0.246122	0.0337693
chr16_24265459	16	24265460	+	3688	-7604	7604	chr16:24257856[b38]A,T	3.50875e-10	0.0525818	9.999e-05	1.11367e-05	0.566123	0.000308851	0.000305463	Known	intronic	Low_complexity-Low_complexity	CACNG3	0.012271	0.40437	0.445694	Unbiased	0.0150935	0.0141631	-0.13702	-0.14449	0.079888	-0.189345	-0.191185	0.201199
chr14_92120436	14	92120437	-	4830	717	717	chr14:92119720[b38]C,T	3.5765e-09	-0.0600303	9.999e-05	1.1183e-05	0.568477	0.000309965	0.000306566	Known	intronic	SINE/AluSp	NDUFB1	0.110829	1.79e-09	4.64e-09	PM	0.0171208	0.0259179	0.067055	0.150436	-0.0946391	0.0393624	0.162899	-0.0445913
chr4_20606023	4	20606024	+	3179	10604	10604	chr4:20616627[b38]C,T	5.87444e-09	-0.0656896	9.999e-05	1.12233e-05	0.570525	0.000310913	0.000307503	Known	intronic	Alu-SINE	SLIT2	0.0234325	0.136832	0.163659	Unbiased	0.0161652	0.0163276	0.0529529	0.0482747	-0.0374647	0.0887318	0.0584033	-0.150525
chr6_46656928	6	46656929	+	3486	-10	10	chr6:46656919[b38]A,T	3.01727e-09	0.0467283	9.999e-05	1.13566e-05	0.577301	0.000314434	0.000310986	Known	intronic	Alu-SINE	SLC25A27	0.0647208	7.89e-07	1.62e-06	PM	0.0142357	0.0131654	-0.231837	-0.432618	0.279172	-0.31185	-0.438877	0.412758
chr2_159323790	2	159323791	-	4770	24569	24569	chr2:159299222[b38]C,T	1.6933e-09	-0.0477704	9.999e-05	1.14436e-05	0.581724	0.000316671	0.000313198	Known	intronic	SINE/AluSq	BAZ2B	0.138286	4.63e-20	2.66e-19	PM	0.0108242	0.0166571	-0.106373	-0.126176	0.173114	-0.170489	-0.176332	0.0726138
chr8_4963403	8	4963404	-	9017	23182	23182	chr8:4940222[b38]C,T	3.44666e-10	-0.0367038	0.00019998	1.17121e-05	0.595373	0.000323924	0.000320372	Known	intronic	Alu-SINE	CSMD1	0.0576822	4.29e-07	9.03e-07	PM	0.00778661	0.00974946	0.033412	-0.143137	0.133722	-0.215175	-0.220745	0.188168
chr11_6492194	11	6492195	+	4807	12627	12627	chr11:6504821[b38]A,T	1.57475e-09	0.0352228	9.999e-05	1.25254e-05	0.636716	0.00034623	0.000342432	Known	intronic	LTR/MLT2C2	AC084337.2	0.015281	0.154142	0.182816	Unbiased	0.0097725	0.0117036	0.231232	0.445717	-0.349041	0.372393	0.565965	-0.482068
chr17_46501079	17	46501080	+	3498	245768	245768	chr17:46746847[b38]G,T	4.67621e-09	0.054971	9.999e-05	1.2616e-05	0.641322	0.000348544	0.000344722	Known	intergenic	SINE/FLAM_A	ARL17B;LRRC37A2	0.0739358	5.25e-08	1.2e-07	PM	0.0100672	0.0130655	0.155343	0.170171	-0.105738	-0.00927259	-0.111506	0.0518382
chr13_66822705	13	66822706	-	2899	13719	13719	chr13:66808987[b38]A,G	2.33329e-09	0.0414016	9.999e-05	1.28178e-05	0.65158	0.000353815	0.000349935	Known	intronic	Alu-SINE	PCDH9	0.0650108	3.86e-07	8.16e-07	PM	0.00895545	0.0111107	-0.0785961	-0.0158647	-0.0763541	-0.0654588	0.00109631	-0.00375041
chr4_21786075	4	21786076	-	3816	-46233	46233	chr4:21832308[b38]A,G	4.00773e-12	0.0616046	9.999e-05	1.28207e-05	0.651727	0.000353815	0.000349935	Known	intronic	SINE/AluSc	KCNIP4	-0.0396439	0.000258647	0.000420818	Living	0.0146783	0.007683	-0.336074	-0.541655	0.387931	-0.370191	-0.463421	0.249464
chr10_81900002	10	81900003	+	3454	13556	13556	chr10:81913558[b38]G,T	4.43489e-09	0.0487676	9.999e-05	1.33585e-05	0.679066	0.000368257	0.000364218	Known	intronic	SINE/AluSq2	NRG3	0.165231	1.74e-27	1.66e-26	PM	0.0125509	0.0141386	0.00930785	0.0688797	-0.133551	0.124479	0.107181	-0.0213521
chr17_47434123	17	47434124	-	2901	16220	16220	chr17:47417904[b38]A,G	1.61573e-09	-0.0453578	9.999e-05	1.34942e-05	0.685964	0.000371796	0.000367719	Known	intronic	L1PB:LINE:L1	EFCAB13	-0.0299121	0.0395306	0.0509477	Unbiased	0.0156401	0.0201854	0.244745	0.369703	-0.303323	0.253772	0.348568	-0.399527
chr10_115115191	10	115115192	+	2864	129198	129198	chr10:115244389[b38]A,G	2.52741e-09	-0.036418	9.999e-05	1.36496e-05	0.693864	0.000375874	0.000371752	Known	intronic	L1-LINE	ATRNL1	0.0968039	8.23e-18	4.04e-17	PM	0.00686608	0.0134214	-0.264018	-0.398669	0.288511	-0.168555	-0.386935	0.0956752
chr7_25121288	7	25121289	-	4880	25125	25125	chr7:25096164[b38]A,G	1.7299e-09	-0.0294048	9.999e-05	1.37928e-05	0.701143	0.000379612	0.000375449	Known	UTR3	SINE/AluSq4	CYCS	0.0176791	0.0205894	0.0274791	PM	0.00425166	0.0048897	-0.307551	-0.419425	0.282996	-0.228961	-0.298004	0.391067
chr5_15710962	5	15710963	+	3538	4393	4393	chr5:15715355[b38]A,G	3.52032e-09	-0.0634699	9.999e-05	1.38302e-05	0.703044	0.000380435	0.000376263	Known	intronic	ERVL-MaLR-LTR	FBXL7	-0.0387309	0.0244761	0.0323834	Living	0.0180308	0.0193505	0.031982	0.0634655	-0.0069086	0.0101198	0.0259628	-0.0484168
chr16_6565063	16	6565064	+	8264	741	741	chr16:6565804[b38]C,T	3.20568e-10	0.0587346	9.999e-05	1.38394e-05	0.703512	0.000380482	0.00037631	Known	intronic	SINE/AluSz	RBFOX1	0.132493	9.54e-14	3.46e-13	PM	0.0185848	0.0229249	-0.147101	-0.317062	0.192588	-0.0374586	-0.049407	-0.0719829
chr13_110897396	13	110897397	-	6307	11697	11697	chr13:110885700[b38]A,G	4.8651e-11	0.0234662	0.00019998	1.39195e-05	0.707584	0.000382478	0.000378283	Known	ncRNA_intronic	SINE/AluJr	ANKRD10-IT1	0.0195564	0.00726346	0.0102217	PM	0.00273057	0.00512949	0.162489	0.181091	-0.172427	0.185264	0.105514	-0.328761
chr1_109349741	1	109349742	-	3734	941	941	chr1:109348801[b38]C,G	2.48287e-09	-0.0490363	9.999e-05	1.40084e-05	0.712103	0.000384713	0.000380493	Known	intronic	Alu-SINE	SORT1	0.194884	1.94e-32	2.56e-31	PM	0.0113306	0.0241845	0.295365	0.450648	-0.363377	0.0472806	0.051289	-0.203914
chr10_89331783	10	89331784	-	3772	500	500	chr10:89331284[b38]C,T	5.78788e-09	-0.0571432	9.999e-05	1.40973e-05	0.716622	0.000386945	0.000382701	Known	intronic	Alu-SINE	IFIT3	0.0785884	6.1e-07	1.27e-06	PM	0.0142958	0.0172071	0.114103	-0.00147473	-0.0185335	-0.0291131	-0.0286575	-0.0433484
chr17_30778196	17	30778197	+	2538	2374	2374	chr17:30780570[b38]A,G	5.71103e-09	-0.0413805	9.999e-05	1.42489e-05	0.724329	0.000390895	0.000386608	Known	ncRNA_intronic	Alu-SINE	SUZ12P1	0.0457658	3.54e-06	6.85e-06	PM	0.00527736	0.00880243	0.102922	0.285328	-0.197231	0.157768	0.301087	-0.281915
chr2_25158660	2	25158661	+	3026	-60	60	chr2:25158601[b38]C,G	3.37794e-11	0.0488889	9.999e-05	1.45152e-05	0.737866	0.000397986	0.000393621	Known	UTR3	-/-	EFR3B	-0.03513	0.00420353	0.00606934	Living	0.0168433	0.00735872	-0.371815	-0.527108	0.338899	-0.302397	-0.33634	0.142948
chr11_68087420	11	68087421	-	3977	-6162	6162	chr11:68093582[b38]G,T	2.184e-09	-0.0359716	9.999e-05	1.45282e-05	0.738527	0.000398128	0.000393761	Known	intronic	Alu-SINE	CHKA	0.0579748	1.73e-07	3.77e-07	PM	0.00487854	0.0110042	0.0748076	0.154827	-0.0802671	0.0774091	0.0816743	-0.00662182
chr2_75704794	2	75704795	-	4320	13835	13835	chr2:75690960[b38]C,T	2.63704e-09	-0.0847398	9.999e-05	1.48207e-05	0.753395	0.000405924	0.000401472	Known	intronic	Alu-SINE	GCFC2	0.123993	1.19e-11	3.67e-11	PM	0.0162148	0.0287066	0.0542164	0.0206517	0.0236213	-0.136179	-0.21447	0.0338057
chr2_77426004	2	77426005	-	3561	-8118	8118	chr2:77434122[b38]A,C	2.63193e-09	-0.0468351	9.999e-05	1.53711e-05	0.781374	0.000420772	0.000416158	Known	intronic	SINE/AluSz	LRRTM4	0.10008	4.64e-12	1.48e-11	PM	0.0115483	0.0142095	0.104486	0.122721	-0.0807936	0.17172	0.319764	-0.16767
chr12_50930684	12	50930685	+	2535	70429	70429	chr12:51001113[b38]C,T	3.19019e-10	-0.0481617	9.999e-05	1.54621e-05	0.786	0.000423036	0.000418396	Known	UTR3	SINE/AluSp	METTL7A	-0.0150514	0.0168721	0.022745	Living	0.00194386	0.00335352	-0.112008	-0.214895	0.137633	-0.121646	-0.220824	0.0263288
chr2_206122403	2	206122404	-	3298	2832	2832	chr2:206119572[b38]C,G	3.46411e-09	0.0270259	9.999e-05	1.54741e-05	0.78661	0.000423136	0.000418496	Known	UTR3	SINE/AluSx	NDUFS1	0.0187555	0.0237761	0.0315052	PM	0.00445893	0.00407981	0.0205304	-0.0936097	0.0788776	-0.0451781	-0.119505	-0.0372313
chr8_4974154	8	4974155	-	8978	-15573	15573	chr8:4989727[b38]C,G	8.72595e-10	0.0607033	9.999e-05	1.61e-05	0.818427	0.000439778	0.000434955	Known	intronic	AluSx:SINE:Alu	CSMD1	0.056548	0.000346373	0.000556873	PM	0.0188373	0.0166534	-0.224153	-0.325162	0.122958	-0.187637	-0.139155	0.13044
chr4_16287680	4	16287681	+	4286	42164	42164	chr4:16329844[b38]A,C	3.50954e-09	-0.0411327	9.999e-05	1.63632e-05	0.831807	0.000446728	0.000441828	Known	intergenic	Alu-SINE	TAPT1-AS1(dist=29493),LDB2(dist=213854)	0.0139216	0.286525	0.324829	Unbiased	0.0125911	0.0102827	0.112526	0.164645	-0.106881	0.215543	0.248962	-0.273292
chr4_105403317	4	105403318	-	3147	6664	6664	chr4:105396654[b38]C,T	3.94879e-09	0.0520534	9.999e-05	1.64078e-05	0.834074	0.000447705	0.000442795	Known	intronic	Alu-SINE	PPA2	-0.01108	0.466178	0.507248	Unbiased	0.0159064	0.0160788	0.029677	-0.0049716	-0.048692	-0.0541274	-0.155593	-0.062455
chr1_160142662	1	160142663	+	4376	-1641	1641	chr1:160141022[b38]C,T	9.67903e-12	-0.0432871	0.00039996	1.67691e-05	0.85244	0.000457318	0.000452302	Known	UTR3	SINE/AluSx3	ATP1A2	0.0399843	4.49e-16	1.93e-15	PM	0.000737436	0.00233919	-0.120545	-0.241296	0.188801	-0.110992	-0.0550591	0.273928
chr8_17337795	8	17337796	-	6744	-23076	23076	chr8:17360871[b38]A,G	8.01786e-10	0.0821669	9.999e-05	1.6913e-05	0.859755	0.000460995	0.000455939	Known	intronic	Alu-SINE	MTMR7	0.0987573	3.6e-13	1.25e-12	PM	0.0127292	0.0119069	-0.0768772	-0.122201	0.203576	-0.15816	-0.223027	0.158425
chr16_89690047	16	89690048	+	4296	-15847	15847	chr16:89674201[b38]C,T	7.5955e-10	-0.0434119	9.999e-05	1.70889e-05	0.868697	0.00046554	0.000460434	Known	intronic	Alu-SINE	CDK10	0.029169	0.0421272	0.0541023	Unbiased	0.0119591	0.0176759	0.103049	0.130178	-0.0686702	-0.0473573	-0.113227	-0.160518
chr11_32603920	11	32603921	+	3321	93709	93709	chr11:32697629[b38]A,G	6.2018e-09	0.0532772	9.999e-05	1.71455e-05	0.871574	0.000466831	0.000461711	Known	UTR3	SINE/AluJb	EIF3M	0.100233	2.35e-11	7.07e-11	PM	0.015554	0.0136852	-0.0567197	-0.191988	0.102768	-0.0560201	-0.148346	0.0997287
chr11_89036647	11	89036648	-	2474	-32466	32466	chr11:89069113[b38]A,G	5.75153e-09	-0.0445015	9.999e-05	1.74054e-05	0.884786	0.000473654	0.000468459	Known	intronic	MIRb:SINE:MIR	GRM5	0.111112	7.07e-12	2.21e-11	PM	0.0140903	0.0234256	-0.164169	-0.331441	0.336539	-0.108356	-0.268561	-0.0212525
chr9_122817578	9	122817579	-	4074	-6052	6052	chr9:122823630[b38]A,G	1.87439e-09	-0.0532007	9.999e-05	1.7466e-05	0.887867	0.000475049	0.000469839	Known	downstream	SINE/AluJb	PDCL	0.061463	6.49e-05	0.000111862	PM	0.0122631	0.0180938	0.14466	0.138051	0.00706901	-0.137797	-0.219312	0.0642057
chr2_206117623	2	206117624	-	3295	777	777	chr2:206116847[b38]A,C	3.21491e-09	-0.0346322	9.999e-05	1.8102e-05	0.920197	0.000491821	0.000486427	Known	ncRNA_intronic	SINE/AluSg7	AC007383.2	0.0705043	9.49e-11	2.72e-10	PM	0.00815421	0.00981784	0.263644	0.420224	-0.237741	0.290582	0.400396	-0.327563
chr11_119007602	11	119007603	+	3833	15566	15566	chr11:119023168[b38]C,T	5.52224e-09	-0.0478896	0.00019998	1.81348e-05	0.921864	0.000492449	0.000487048	Known	intronic	Alu-SINE	CCDC84	0.00672125	0.634547	0.670284	Unbiased	0.0128773	0.0138438	0.130545	0.288241	-0.266039	0.0676982	0.0348027	-0.103678
chr5_131202645	5	131202646	+	2675	1608	1608	chr5:131204253[b38]G,T	3.36836e-09	-0.0474339	9.999e-05	1.84499e-05	0.937882	0.000500738	0.000495246	Known	UTR3	Alu-SINE	LYRM7(NM_001293735:c.*3085A>G,NM_181705:c.*3044A>G)	0.0648071	1.51e-10	4.24e-10	PM	0.0101071	0.00372457	0.340103	0.384764	-0.305682	0.14519	0.112952	-0.0205994
chr14_85544637	14	85544638	+	3183	23316	23316	chr14:85567953[b38]C,T	3.769e-09	0.0447296	9.999e-05	1.84998e-05	0.940419	0.000501824	0.000496321	Known	intronic	-	FLRT2	0.158484	6.77e-28	6.63e-27	PM	0.0143445	0.0111135	-0.093377	0.0312315	-0.110542	0.0308759	0.102715	-0.155108
chr5_80627510	5	80627511	-	3719	-32800	32800	chr5:80660310[b38]A,G	5.59797e-09	-0.0469759	0.00019998	1.87268e-05	0.951958	0.000507711	0.000502143	Known	UTR3	SINE/AluJb	DHFR	0.0576548	3.19e-05	5.65e-05	PM	0.0127208	0.0126433	0.0670338	0.110809	-0.12233	0.157798	0.171475	-0.0894115
chr1_154335510	1	154335511	+	2688	1458	1458	chr1:154336968[b38]A,T	6.08917e-09	-0.0660264	9.999e-05	1.88657e-05	0.959019	0.000511204	0.000505598	Known	intronic	AluJo:SINE:Alu	ATP8B2	0.0732927	0.000123725	0.000207501	PM	0.0202797	0.0267706	-0.133337	-0.0847168	-0.00371923	0.0109937	0.0534353	0.0571382
chr4_175726813	4	175726814	-	4067	2279	2279	chr4:175724535[b38]A,T	7.78642e-09	0.0551763	9.999e-05	1.89083e-05	0.961185	0.000511614	0.000506002	Known	intronic	SINE/AluSz	GPM6A	0.159826	6.35e-18	3.15e-17	PM	0.0213154	0.0208613	-0.250127	-0.29404	0.214539	-0.0100043	-0.0295396	-0.013032
chr5_71563328	5	71563329	+	2175	-85968	85968	chr5:71477361[b38]C,T	1.04769e-08	0.0535692	9.999e-05	1.8911e-05	0.961322	0.000511614	0.000506002	Known	intronic	SINE/AluSz6	BDP1	0.242333	2.24e-36	3.85e-35	PM	0.0178488	0.0249496	0.244991	0.412826	-0.309093	0.148347	0.160884	-0.103924
chr2_131514511	2	131514512	+	3647	-29066	29066	chr2:131485446[b38]C,T	3.02277e-10	-0.0597562	9.999e-05	1.92588e-05	0.979002	0.000520746	0.000515034	Known	ncRNA_intronic	Alu-SINE	LOC150776	0.0418182	0.00999502	0.0138455	PM	0.0176806	0.0166514	0.00143875	-0.175936	0.0863276	0.0122398	0.00437893	0.0083631
chr7_44832912	7	44832913	-	4461	-400	400	chr7:44833312[b38]A,G	2.98225e-09	0.0270457	0.00019998	1.93317e-05	0.982708	0.000522439	0.000516709	Known	UTR3	SINE/AluJo	H2AZ2	0.0241417	0.00570542	0.00812488	PM	0.0103379	0.0133847	0.528173	0.74411	-0.52395	0.52843	0.74181	-0.513101
chr16_6807654	16	6807655	+	8048	45	45	chr16:6807699[b38]C,G	2.14866e-09	-0.0412175	9.999e-05	1.96424e-05	0.998502	0.000530554	0.000524735	Known	intronic	Alu-SINE	RBFOX1	0.0413234	0.00121123	0.0018503	PM	0.0120121	0.0127321	-0.149027	-0.437502	0.29484	-0.252287	-0.355989	0.192083
chr16_6757446	16	6757447	+	8015	-712	712	chr16:6756735[b38]C,G	3.65581e-09	0.0630724	9.999e-05	1.98265e-05	1	0.000535242	0.000529372	Known	intronic	L1-LINE	RBFOX1	0.119744	1.4e-14	5.39e-14	PM	0.0124001	0.0211714	0.10812	0.268585	-0.302148	0.168975	0.232012	-0.341791
chr2_54471151	2	54471152	+	4527	5057	5057	chr2:54476208[b38]G,T	1.87367e-09	-0.0410858	9.999e-05	2.02161e-05	1	0.00054547	0.000539487	Known	intronic	SINE/AluJo	SPTBN1	0.15501	2.62e-27	2.47e-26	PM	0.00857298	0.0185775	-7.87801e-05	-0.0179335	0.000197988	0.0915028	0.025385	-0.155908
chr8_4912828	8	4912829	-	9069	-4981	4981	chr8:4917809[b38]A,C	9.83616e-10	0.0489044	9.999e-05	2.0406e-05	1	0.000550302	0.000544266	Known	intronic	Alu-SINE	CSMD1	0.139909	6.29e-19	3.34e-18	PM	0.0140897	0.0155061	-0.14892	-0.192472	0.178056	0.0394041	0.162226	-0.0561718
chr12_8202621	12	8202622	+	3569	-14664	14664	chr12:8187958[b38]A,G	3.6186e-09	0.0376079	9.999e-05	2.04578e-05	1	0.000551406	0.000545359	Known	ncRNA_intronic	SINE/AluSx3	FAM66C	0.0650513	3.82e-08	8.84e-08	PM	0.00778434	0.0105575	-0.013682	-0.12721	0.128606	-0.0427246	-0.0803055	-0.119364
chr3_85347137	3	85347138	+	2858	762	762	chr3:85347899[b38]C,T	7.24382e-09	-0.0461055	9.999e-05	2.07852e-05	1	0.000559934	0.000553793	Known	intronic	SINE/AluSz	CADM2	0.184815	1.75e-27	1.66e-26	PM	0.0118765	0.024679	-0.0339073	-0.0432751	0.0949426	0.0697717	-0.0302413	-0.194886
chr4_21795389	4	21795390	-	3831	-23190	23190	chr4:21818579[b38]G,T	4.23358e-09	-0.0392159	9.999e-05	2.09452e-05	1	0.000563945	0.00055776	Known	intronic	ERVL-MaLR-LTR	KCNIP4	0.0500722	5.32e-05	9.25e-05	PM	0.00966366	0.00938131	-0.00744477	0.12868	-0.194402	0.0481838	-0.0300162	-0.044015
chr4_21129241	4	21129242	-	3508	7949	7949	chr4:21121293[b38]C,T	3.8489e-10	-0.0347409	0.00019998	2.11857e-05	1	0.000570119	0.000563866	Known	intronic	ERVL-MaLR-LTR	KCNIP4	0.0371366	0.000608478	0.000956198	PM	0.00897283	0.0081716	-0.312505	-0.468424	0.350273	-0.176554	-0.141469	0.0610562
chr8_4912853	8	4912854	-	9069	6712	6712	chr8:4906142[b38]A,C	1.46114e-09	-0.0504403	9.999e-05	2.13997e-05	1	0.000575573	0.00056926	Known	intronic	SINE/AluSx1	CSMD1	0.0658609	1.12e-06	2.28e-06	PM	0.0126796	0.0104596	-0.138992	-0.197115	0.136914	0.0906118	0.196932	-0.202037
chr10_80435093	10	80435094	+	5113	-8589	8589	chr10:80426505[b38]A,G	2.74883e-09	0.0217652	9.999e-05	2.1446e-05	1	0.000576513	0.00057019	Known	UTR3	SINE/AluSx	PRXL2A	-0.00349447	0.626848	0.662981	Unbiased	0.00373752	0.00339006	-0.150535	-0.220162	0.106169	-0.199272	-0.286956	0.174334
chr13_96268511	13	96268512	+	3057	284	284	chr13:96268795[b38]C,T	6.61951e-09	-0.0485246	9.999e-05	2.157e-05	1	0.00057954	0.000573184	Known	intronic	ERVL-MaLR-LTR	HS6ST3	0.0446081	0.00403986	0.00584271	PM	0.0147941	0.0178268	-0.151527	-0.192831	0.154332	-0.221427	-0.2641	0.0105186
chr5_137641399	5	137641400	-	3015	-21363	21363	chr5:137662762[b38]C,T	8.51514e-09	-0.0641531	9.999e-05	2.1704e-05	1	0.000582832	0.00057644	Known	intronic	hAT-Charlie-DNA	KLHL3	0.0410496	0.0349598	0.0453692	PM	0.0204573	0.0465443	0.182493	0.270969	-0.24602	0.271377	0.33028	-0.492667
chr2_77316773	2	77316774	-	3797	-9088	9088	chr2:77325861[b38]A,C	2.34278e-09	0.0477943	0.00019998	2.18389e-05	1	0.000586145	0.000579716	Known	intronic	Alu-SINE	LRRTM4	-0.00215952	0.854737	0.872579	Unbiased	0.0092371	0.0106598	-0.21244	-0.352797	0.247422	-0.0293411	-0.145534	-0.00388574
chr21_21015784	21	21015785	+	4058	-8217	8217	chr21:21007568[b38]G,T	8.35723e-09	0.0453005	9.999e-05	2.25373e-05	1	0.000604571	0.00059794	Known	intronic	AluSq2:SINE:Alu	NCAM2	0.182254	8.82e-28	8.56e-27	PM	0.0121746	0.0221275	0.107838	-0.0698532	0.162249	-0.272881	-0.252226	0.168278
chr7_139370616	7	139370617	+	3700	33615	33615	chr7:139404231[b38]C,G	8.23155e-10	-0.031625	0.00019998	2.26692e-05	1	0.000607788	0.000601122	Known	intronic	SINE/AluSx	FMC1-LUC7L2;LUC7L2	0.0187206	0.0380349	0.0491194	PM	0.005427	0.00605548	0.230467	0.301449	-0.178006	0.0353875	-0.00916815	-0.237737
chr2_171749318	2	171749319	+	3898	25849	25849	chr2:171775167[b38]A,G	2.34865e-09	0.0447124	9.999e-05	2.27118e-05	1	0.000608609	0.000601934	Known	UTR3	-	DYNC1I2(NM_001271790:c.*1429A>G,NM_001271786:c.*1429A>G,NM_001378:c.*1429A>G,NM_001271788:c.*1429A>G,NM_001320882:c.*1429A>G,NM_001271785:c.*1429A>G,NM_001320884:c.*1429A>G,NM_001271789:c.*1429A>G,NM_001271787:c.*1429A>G,NM_001320883:c.*1429A>G)	0.0577168	2.69e-05	4.79e-05	PM	0.0133675	0.0162432	0.304615	0.371649	-0.268844	0.16243	0.205346	-0.291436
chr12_62559428	12	62559429	+	3761	-22588	22588	chr12:62536841[b38]A,G	2.1633e-09	-0.0322175	9.999e-05	2.31641e-05	1	0.000620402	0.000613598	Known	intronic	SINE/AluJo	MON2	0.0781437	1.64e-15	6.77e-15	PM	0.00730257	0.0111144	0.335482	0.647104	-0.429314	0.371971	0.464205	-0.445903
chr13_102178478	13	102178479	-	3493	44684	44684	chr13:102133795[b38]C,T	4.21493e-09	0.0661565	9.999e-05	2.3342e-05	1	0.000624539	0.000617689	Known	intronic	L1-LINE	FGF14	0.0620613	3.88e-08	8.97e-08	PM	0.00874435	0.010736	-0.3022	-0.477324	0.353116	-0.238105	-0.300505	0.0150089
chr3_85532921	3	85532922	+	2892	-11023	11023	chr3:85521899[b38]A,G	1.6716e-09	-0.0208789	9.999e-05	2.33532e-05	1	0.000624539	0.000617689	Known	intronic	LINE/L1PA13	CADM2	0.0400651	2.12e-09	5.45e-09	PM	0.00236549	0.00340739	-0.0491175	-0.0518022	-0.00183928	0.0677504	0.117823	-0.0229811
chr15_65150138	15	65150139	-	2988	56765	56765	chr15:65093374[b38]A,G	3.397e-09	-0.0489419	9.999e-05	2.33554e-05	1	0.000624539	0.000617689	Known	UTR3	SINE/AluSg4	CLPX	0.0817385	2.2e-10	6.12e-10	PM	0.0127092	0.013538	0.381087	0.492223	-0.338944	0.14673	0.339631	-0.128142
chr12_132721837	12	132721838	+	3797	22089	22089	chr12:132743926[b38]C,G	3.9416e-09	0.0385186	9.999e-05	2.48665e-05	1	0.000664597	0.000657308	Known	UTR3	SINE/AluSq	PGAM5	-0.0154244	0.211481	0.245385	Unbiased	0.0111424	0.0123155	0.168422	0.322392	-0.284559	0.276817	0.303186	-0.350768
chr5_146146120	5	146146121	-	3045	38688	38688	chr5:146107433[b38]A,G	6.39291e-09	0.0468821	9.999e-05	2.67893e-05	1	0.000715148	0.000707304	Known	intronic	Alu-SINE	LARS	0.0117946	0.384971	0.426152	Unbiased	0.0142499	0.0119002	0.187059	0.103648	-0.105813	0.150177	0.125664	-0.196439
chr10_42517979	10	42517980	-	3422	-122366	122366	chr10:42640345[b38]C,T	8.54352e-10	0.0765196	9.999e-05	2.68001e-05	1	0.000715148	0.000707304	Known	intergenic	SINE/AluSx	LINC00839;ZNF33B	0.0338575	1.14e-05	2.1e-05	PM	0.00323348	0.00444729	-0.112379	-0.13114	0.0741954	-0.125432	-0.139387	0.10584
chr9_8511329	9	8511330	-	4549	1450	1450	chr9:8509880[b38]C,T	1.02998e-09	0.0763279	0.00019998	2.74062e-05	1	0.000730937	0.000722921	Known	intronic	AluJb:SINE:Alu	PTPRD	0.163448	1.55e-23	1.13e-22	PM	0.0124506	0.022504	0.16185	0.230944	-0.141773	-0.0482643	-0.043173	-0.0928633
chr16_4961509	16	4961510	+	6055	2813	2813	chr16:4964322[b38]C,T	5.57149e-11	0.0694632	9.999e-05	2.75003e-05	1	0.000733063	0.000725023	Known	intronic	SINE/AluSz	SEC14L5	0.262978	2.54e-56	1.51e-54	PM	0.00745334	0.0222476	0.333203	0.355902	-0.215215	-0.0900229	-0.121036	0.015092
chr12_79181093	12	79181094	+	2331	43003	43003	chr12:79224096[b38]C,T	7.32194e-09	0.0434543	0.00019998	2.75785e-05	1	0.000734762	0.000726703	Known	intronic	ERVL-MaLR-LTR	SYT1	0.179512	1.34e-29	1.46e-28	PM	0.0123586	0.0290573	-0.182895	-0.569174	0.416669	-0.207079	-0.324	0.0124582
chr4_21834806	4	21834807	-	3810	41631	41631	chr4:21793176[b38]C,T	9.43608e-09	-0.0442207	9.999e-05	2.76468e-05	1	0.000736196	0.000728121	Known	intronic	L1-LINE	KCNIP4	0.0718389	1.13e-07	2.49e-07	PM	0.0110744	0.013474	-0.197195	-0.324419	0.239588	-0.116867	-0.116765	0.173599
chr5_150195603	5	150195604	+	4692	10239	10239	chr5:150205842[b38]A,T	7.2798e-09	-0.0600433	9.999e-05	2.79194e-05	1	0.00074261	0.000734465	Known	intronic	MIRb:SINE:MIR	SLC6A7	0.0831097	4.05e-05	7.11e-05	PM	0.0215864	0.0374663	0.207839	0.350697	-0.322927	-0.0171432	-0.0684446	-0.196443
chr2_50912444	2	50912445	-	2978	-116431	116431	chr2:51028875[b38]C,T	4.27354e-09	0.0632505	9.999e-05	2.79286e-05	1	0.00074261	0.000734465	Known	intronic	-	NRXN1	0.165138	1.46e-31	1.82e-30	PM	0.00835642	0.0176396	0.0186377	0.193993	-0.177945	0.0871242	-0.0304594	-0.191104
chr1_54638530	1	54638531	+	4895	-2261	2261	chr1:54636270[b38]C,T	5.63705e-09	-0.107072	9.999e-05	2.81541e-05	1	0.000748137	0.000739932	Known	UTR3	SINE/AluSz	ACOT11	-0.0111462	0.462735	0.503811	Unbiased	0.0138898	0.0158756	-0.0146982	0.0124648	-0.0134006	-0.166435	-0.267517	0.0466706
chr12_8202741	12	8202742	+	3568	14	14	chr12:8202755[b38]A,G	6.03017e-09	-0.0453865	0.00029997	2.85574e-05	1	0.000758457	0.000750139	Known	intergenic	Alu-SINE	FAM66C(dist=1741),FAM90A1(dist=18519)	0.0508669	0.000978741	0.00150898	PM	0.0158935	0.0169307	-0.22556	-0.350598	0.254271	-0.153379	-0.274188	0.11764
chr19_52618217	19	52618218	-	5827	5629	5629	chr19:52612589[b38]C,T	2.23741e-09	-0.0502845	9.999e-05	2.88043e-05	1	0.000764615	0.000756229	Known	intronic	Alu-SINE	ZNF83	-0.0238149	0.09764	0.119409	Unbiased	0.0163013	0.0117459	0.188337	0.270573	-0.241646	0.0938958	0.157476	-0.126765
chr3_85543319	3	85543320	+	2899	7242	7242	chr3:85550561[b38]A,G	1.16198e-08	0.0436412	9.999e-05	2.89708e-05	1	0.000768633	0.000760203	Known	intronic	SINE/AluSx	CADM2	0.0889802	1.06e-09	2.79e-09	PM	0.0123429	0.0147105	-0.137732	-0.132823	0.116554	-0.192132	-0.111465	0.180788
chr4_102811664	4	102811665	-	2861	-198542	198542	chr4:103010206[b38]C,T	7.17701e-09	0.0308659	9.999e-05	2.90138e-05	1	0.000769373	0.000760935	Known	intronic	SINE/AluSx	UBE2D3	0.163388	9.75e-44	2.69e-42	PM	0.00384077	0.0119352	-0.0098806	-0.161482	0.170191	-0.170211	-0.309445	0.255616
chr15_52501355	15	52501356	-	3581	67038	67038	chr15:52434318[b38]G,T	6.83413e-09	0.0613546	9.999e-05	2.9052e-05	1	0.000769984	0.000761539	Known	intronic	AluJo:SINE:Alu	MYO5A	0.283895	8.42e-55	4.49e-53	PM	0.012906	0.0209681	-0.141816	-0.129638	0.12856	-0.0413024	-0.0908259	0.150454
chr17_30738144	17	30738145	+	2485	46884	46884	chr17:30785028[b38]A,G	1.01886e-08	-0.064081	9.999e-05	2.90884e-05	1	0.000770547	0.000762096	Known	ncRNA_intronic	Alu-SINE	SUZ12P1	0.0784602	8.16e-09	2e-08	PM	0.0111687	0.0129874	-0.142329	-0.159575	0.119338	-0.147843	-0.147647	0.0528458
chr20_45895824	20	45895825	+	4212	50	50	chr20:45895874[b38]C,T	6.71511e-09	0.0502736	9.999e-05	2.91543e-05	1	0.00077189	0.000763425	Known	intronic	SINE/AluJr	CTSA	-0.0556264	0.000843338	0.00130928	Living	0.0246869	0.0194865	0.17769	0.43577	-0.428849	0.282124	0.336037	-0.290503
chr5_19963628	5	19963629	-	3043	-230	230	chr5:19963858[b38]A,T	9.9912e-09	0.0485048	9.999e-05	2.93727e-05	1	0.000777268	0.000768743	Known	intronic	THE1C:LTR:ERVL-MaLR	CDH18	0.094423	1.24e-09	3.26e-09	PM	0.0171898	0.0180299	-0.137231	-0.399471	0.359413	-0.108615	-0.131453	-0.0174834
chr22_29975732	22	29975733	+	3630	-86831	86831	chr22:29888902[b38]A,G	7.67119e-09	0.185937	9.999e-05	2.96483e-05	1	0.000784153	0.000775553	Known	intronic	AluJb:SINE:Alu	MTMR3	0.0469937	0.0044818	0.00645326	PM	0.0184975	0.0170352	-0.190621	-0.107726	0.0820895	0.0418411	-0.10801	0.102373
chr10_95387072	10	95387073	-	3913	10	10	chr10:95387063[b38]A,C	8.97603e-09	-0.0611112	9.999e-05	2.98824e-05	1	0.000789933	0.00078127	Known	exonic_nonsyn	AluJr:SINE:Alu	SORBS1	0.0626437	9.68e-06	1.8e-05	PM	0.012262	0.0148328	0.0132641	-0.0409174	0.0651406	-0.071272	-0.104427	0.089694
chr4_21797417	4	21797418	-	3830	1182	1182	chr4:21796236[b38]A,G	6.92682e-09	0.0428715	0.00019998	3.02393e-05	1	0.000798952	0.00079019	Known	intronic	Alu-SINE	KCNIP4	0.0162428	0.230327	0.265488	Unbiased	0.0105591	0.0169197	-0.15083	-0.2339	0.180012	-0.0429544	-0.0812223	-0.210363
chr14_70974332	14	70974333	+	4317	-69146	69146	chr14:70905187[b38]C,T	7.73249e-09	-0.0543644	9.999e-05	3.02961e-05	1	0.000800037	0.000791263	Known	intronic	SINE/AluSx3	PCNX1	0.0563434	0.000467826	0.000742726	PM	0.0155265	0.018346	0.0143064	-0.010914	-0.0293533	-0.0139643	0.126859	0.0476695
chr12_124913208	12	124913209	+	5552	-9860	9860	chr12:124903349[b38]A,G	1.21172e-11	0.00625036	0.00019998	3.08129e-05	1	0.000813262	0.000804343	Known	exonic	-/-	UBC	0.000934096	0.412286	0.453769	Unbiased	1.59e-05	2.64e-05	0.0602713	0.181565	-0.0248092	-0.060247	0.0892529	0.0804079
chr17_46165607	17	46165608	-	3278	749873	749873	chr17:45415735[b38]A,G	1.65653e-08	0.0740326	9.999e-05	3.11505e-05	1	0.000821746	0.000812733	Known	intronic	SINE/AluSz	KANSL1	0.139951	6.93e-15	2.73e-14	PM	0.0156709	0.0293213	-0.10391	-0.239652	0.2843	-0.267213	-0.381029	0.408512
chr15_24982618	15	24982619	+	6051	88189	88189	chr15:25070807[b38]C,T	5.06976e-10	-0.0341988	9.999e-05	3.13481e-05	1	0.00082653	0.000817465	Known	ncRNA_exonic	Alu-SINE	PWARSN	0.0392859	9.95e-25	7.91e-24	PM	0.00161313	0.000487296	0.499719	0.507174	-0.37703	0.283606	0.231598	-0.276902
chr2_202858783	2	202858784	-	2187	9237	9237	chr2:202849547[b38]A,G	1.15883e-08	0.0514295	9.999e-05	3.14643e-05	1	0.000829163	0.00082007	Known	intronic	Tigger3c:DNA:TcMar-Tigger	ICA1L	0.0130585	0.403803	0.445102	Unbiased	0.0140516	0.0183105	-0.165096	-0.184471	0.158402	-0.000540016	0.0252004	-0.148136
chr8_140987983	8	140987984	-	5003	-4972	4972	chr8:140992955[b38]C,T	7.79318e-09	0.0462686	9.999e-05	3.17772e-05	1	0.000836975	0.000827796	Known	intronic	Alu-SINE	PTK2	0.157336	1.74e-23	1.27e-22	PM	0.013532	0.0151954	-0.0107517	0.169291	-0.202389	0.161285	0.18226	-0.160328
chr8_101188461	8	101188462	-	4077	-52646	52646	chr8:101241107[b38]A,T	8.42874e-09	-0.0477867	9.999e-05	3.29002e-05	1	0.000865209	0.00085572	Known	intronic	SINE/AluSx1	ZNF706	0.158659	2.45e-28	2.47e-27	PM	0.0113694	0.0107344	0.217452	0.231739	-0.168113	-0.135268	-0.175591	0.135439
chr4_153287078	4	153287079	+	4297	19688	19688	chr4:153306766[b38]C,T	4.82729e-09	-0.0901769	9.999e-05	3.29835e-05	1	0.000866503	0.000857	Known	intronic	Alu-SINE	TRIM2	0.0386857	0.0207368	0.0276685	PM	0.0215865	0.0213768	-0.311741	-0.385623	0.23702	-0.292808	-0.306997	0.229409
chr2_216208101	2	216208102	+	4307	47251	47251	chr2:216255352[b38]A,G	6.80888e-09	0.0408675	9.999e-05	3.38403e-05	1	0.000888553	0.000878807	Known	intergenic	SINE/AluSz	XRCC5;AC012513.3	0.0689905	9.7e-10	2.57e-09	PM	0.00947205	0.00648674	0.181129	0.171048	-0.0707405	-0.195851	-0.303177	0.256679
chr13_102176367	13	102176368	-	3487	21002	21002	chr13:102155366[b38]A,G	9.40115e-09	-0.0409304	0.00019998	3.40415e-05	1	0.000893374	0.000883576	Known	intronic	LINE/L1PB4	FGF14	0.0198758	0.11882	0.143474	Unbiased	0.0127823	0.0108794	-0.224657	-0.41282	0.25395	-0.165549	-0.185965	-0.00711227
chr1_175623026	1	175623027	-	3846	9913	9913	chr1:175613114[b38]A,G	9.54541e-09	0.0601306	9.999e-05	3.4438e-05	1	0.000903104	0.0008932	Known	intronic	ERVL-MaLR-LTR	TNR	0.353427	1.01e-63	1e-61	PM	0.0252145	0.0196881	-0.0238802	-0.128269	0.115641	-0.0977349	-0.169972	-0.0709231
chr14_100846308	14	100846309	+	4751	8867	8867	chr14:100855175[b38]A,G	1.00037e-09	0.00873053	0.00019998	3.44478e-05	1	0.000903104	0.0008932	Known	ncRNA_exonic	-	MEG3	-0.00799669	0.00471857	0.00677871	Living	0.000435216	0.000513485	-0.0127048	-0.0471577	0.0371379	-0.173247	-0.32017	-0.00660597
chr2_218574069	2	218574070	+	3426	6373	6373	chr2:218580442[b38]C,T	1.19326e-08	0.0421646	9.999e-05	3.48535e-05	1	0.000913269	0.000903253	Known	intronic	AluSz:SINE:Alu	CNOT9	0.0296805	0.054367	0.0688266	Unbiased	0.0156355	0.0177277	0.145266	0.228943	-0.116856	0.0792156	0.0670049	-0.181305
chr4_17629122	4	17629123	+	3703	28781	28781	chr4:17657903[b38]C,G	2.3587e-09	-0.0356126	0.00019998	3.49016e-05	1	0.000914059	0.000904034	Known	UTR3	SINE/AluSx1	MED28	-0.0132482	0.231127	0.266337	Unbiased	0.00938389	0.00748221	0.000712432	-0.0249994	-0.0953278	0.127794	0.237262	-0.280775
chr10_14117782	10	14117783	-	5091	9506	9506	chr10:14108277[b38]C,T	7.87453e-09	-0.0509591	9.999e-05	3.54e-05	1	0.000926634	0.000916471	Known	intronic	-	FRMD4A	0.063699	8.07e-05	0.000137756	PM	0.0190149	0.0148494	0.0999741	0.205766	-0.119174	0.0894933	0.190319	-0.107302
chr1_58541540	1	58541541	-	3864	-3692	3692	chr1:58545232[b38]A,T	1.02692e-08	0.051278	9.999e-05	3.65523e-05	1	0.000956304	0.000945816	Known	intronic	SINE/AluSx	OMA1	0.136228	2.37e-18	1.21e-17	PM	0.0119456	0.0182597	0.101608	0.141413	-0.179575	0.0119532	0.0355372	-0.085884
chr2_206118486	2	206118487	-	3292	-1086	1086	chr2:206119572[b38]C,G	7.79563e-09	-0.0245137	0.00019998	3.6661e-05	1	0.000958655	0.000948141	Known	ncRNA_intronic	SINE/AluJb	AC007383.2	-0.0102449	0.206836	0.240402	Unbiased	0.00730902	0.00379876	-0.286788	-0.484593	0.419329	-0.194365	-0.214659	0.150087
chr7_146459707	7	146459708	+	3768	-4191	4191	chr7:146455517[b38]G,T	7.4267e-09	0.0625834	0.00019998	3.67385e-05	1	0.000960188	0.000949657	Known	intergenic	Alu-SINE	TPK1(dist=1623653),CNTNAP2(dist=314564)	-0.00508549	0.767623	0.793831	Unbiased	0.0217838	0.0169312	-0.0412244	-0.068776	0.0315575	-0.137977	-0.231288	0.114541
chr7_22158804	7	22158805	-	4820	-9	9	chr7:22158813[b38]C,T	2.26704e-10	0.0484579	0.00019998	3.6835e-05	1	0.000962215	0.000951662	Known	intronic	Alu-SINE	RAPGEF5	0.149969	5e-27	4.64e-26	PM	0.00515092	0.0224128	-0.0549176	-0.127452	0.133163	-0.367691	-0.41246	0.0871323
chr9_128326867	9	128326868	+	2732	2	2	chr9:128326869[b38]C,T	1.48609e-08	-0.104307	9.999e-05	3.73249e-05	1	0.000974512	0.000963824	Known	intronic	SINE/AluSz	COQ4	0.0985779	8.04e-08	1.8e-07	PM	0.0250833	0.0295712	-0.273651	-0.464635	0.390395	-0.317069	-0.340207	0.413965
chr13_107852074	13	107852075	-	4250	-2523	2523	chr13:107854597[b38]C,G	7.63055e-09	-0.0517894	9.999e-05	3.75787e-05	1	0.000980131	0.000969382	Known	intronic	Alu-SINE	FAM155A	0.0929073	3.05e-13	1.07e-12	PM	0.00903491	0.0115798	-0.025507	0.142364	-0.110084	0.123755	0.0445505	-0.255553
chr17_46502428	17	46502429	+	3498	-765775	765775	chr17:45736654[b38]C,T	1.55775e-08	0.0489991	9.999e-05	3.77138e-05	1	0.00098315	0.000972368	Known	intergenic	SINE/AluSq2	ARL17B;LRRC37A2	0.0952464	1.35e-13	4.86e-13	PM	0.00910402	0.0126618	0.083289	0.0237105	0.110244	-0.0706768	-0.11218	-0.0373768
chr2_50911036	2	50911037	-	2976	-123536	123536	chr2:51034572[b38]C,T	2.72787e-09	0.0587702	0.00019998	3.77793e-05	1	0.000984353	0.000973557	Known	intronic	-	NRXN1	0.031232	0.00507263	0.00726299	PM	0.00653317	0.0108428	-0.0216117	-0.155681	0.184402	-0.112153	-0.207406	0.0168789
chr13_66568667	13	66568668	-	2628	-14812	14812	chr13:66583479[b38]A,G	1.08195e-08	-0.0414633	0.00019998	3.84467e-05	1	0.00100123	0.000990248	Known	intronic	SINE/AluJr	PCDH9	0.124762	2.17e-18	1.11e-17	PM	0.00549776	0.0233648	0.0891643	0.224637	-0.0769475	0.138623	0.105668	-0.328933
chr5_2084449	5	2084450	+	7622	3255	3255	chr5:2087704[b38]A,G	2.31533e-09	0.0781421	0.00019998	3.91874e-05	1	0.00102	0.00100881	Known	intergenic	L1-LINE	CTD-2194D22.4(dist=183959),LOC100506858(dist=219271)	0.0139804	0.394104	0.435383	Unbiased	0.0149342	0.0212113	-0.0408957	-0.00983214	0.0327421	0.0942054	0.100379	-0.206966
chr3_156541617	3	156541618	-	3945	590	590	chr3:156541028[b38]C,T	3.96929e-09	0.0301255	9.999e-05	3.93837e-05	1	0.00102458	0.00101334	Known	UTR3	SINE/AluSq2	SSR3	0.0810754	1.86e-17	8.9e-17	PM	0.00735776	0.0079192	-0.301831	-0.356042	0.27193	-0.303431	-0.275139	0.445581
chr16_7245355	16	7245356	+	8069	-718	718	chr16:7244638[b38]A,G	1.90139e-09	0.0451874	0.00019998	3.96732e-05	1	0.00103158	0.00102027	Known	intronic	L1-LINE	RBFOX1	0.00397576	0.789123	0.813595	Unbiased	0.0130101	0.0155178	-0.145849	-0.153548	0.133325	0.077542	0.140683	-0.301376
chr18_36174790	18	36174791	+	3614	-29049	29049	chr18:36145742[b38]C,T	5.60434e-09	0.0170894	0.00019998	3.98655e-05	1	0.00103605	0.00102469	Known	UTR3	SINE/AluSx	ELP2	0.0563263	4.05e-17	1.89e-16	PM	0.00208892	0.00457608	-0.226288	-0.32648	0.193652	-0.239696	-0.236451	0.463574
chr3_117582079	3	117582080	-	3230	18	18	chr3:117582062[b38]A,G	2.30236e-09	-0.0396613	9.999e-05	3.98895e-05	1	0.00103615	0.00102478	Known	intergenic	SINE/AluSx	RNU6-1200P;LINC02024	0.0627039	6.64e-07	1.37e-06	PM	0.0127011	0.0118643	-0.148075	-0.399512	0.33676	-0.0946763	-0.277037	-0.019951
chr1_225786972	1	225786973	+	4015	7001	7001	chr1:225793973[b38]C,T	7.86395e-09	0.0166292	9.999e-05	4.00421e-05	1	0.00103958	0.00102818	Known	UTR3	SINE/AluJo	SRP9	-0.000355646	0.946247	0.953394	Unbiased	0.00201807	0.00199969	0.222644	0.266104	-0.239433	0.321158	0.249157	-0.326724
chr8_11107460	8	11107461	-	7019	361266	361266	chr8:10746195[b38]G,T	1.96862e-09	-0.0500347	9.999e-05	4.0183e-05	1	0.00104271	0.00103127	Known	intronic	SINE/AluJr	XKR6	0.0994603	1.11e-10	3.17e-10	PM	0.0123239	0.0193644	-0.231073	-0.354714	0.26524	-0.170884	-0.148238	0.173561
chr16_6852030	16	6852031	+	8135	3041	3041	chr16:6855071[b38]A,G	9.44714e-10	0.0471259	0.00019998	4.04501e-05	1	0.0010491	0.0010376	Known	intronic	SINE/AluYh3	RBFOX1	0.0210867	0.133325	0.159785	Unbiased	0.015012	0.0152529	-0.306018	-0.429143	0.34923	-0.18464	-0.304206	0.186716
chr13_32484207	13	32484208	-	3473	-2226	2226	chr13:32486433[b38]C,T	1.38807e-08	-0.056669	9.999e-05	4.07235e-05	1	0.00105565	0.00104408	Known	intronic	SINE/AluJb	N4BP2L2	0.0689056	2.57e-05	4.59e-05	PM	0.0149954	0.0186138	-0.0298924	0.0132733	-0.113335	-0.0306212	-0.188748	0.0943274
chr5_140689555	5	140689556	-	2862	-108297	108297	chr5:140797852[b38]G,T	7.76956e-09	0.0326494	9.999e-05	4.09064e-05	1	0.00105986	0.00104823	Known	intronic	Alu-SINE	HARS	0.0135723	0.252925	0.289382	Unbiased	0.00793048	0.014271	-0.104498	-0.378346	0.364309	0.0366942	-0.0278023	-0.240969
chr14_50990198	14	50990199	-	4271	-97	97	chr14:50990295[b38]A,G	6.01626e-09	-0.0352594	9.999e-05	4.13485e-05	1	0.00107022	0.00105848	Known	intronic	Alu-SINE	TRIM9	0.0208641	0.0336918	0.0437973	PM	0.00671393	0.006097	-0.147499	-0.0739867	0.00401444	0.264452	0.18794	-0.297362
chr4_21491519	4	21491520	-	3629	-249	249	chr4:21491768[b38]G,T	1.33214e-10	-0.0434165	0.00019998	4.15501e-05	1	0.00107489	0.0010631	Known	intronic	Alu-SINE	KCNIP4	0.00366276	0.751376	0.779072	Unbiased	0.0117389	0.00901848	-0.302877	-0.415983	0.277636	-0.219559	-0.416652	0.229893
chr18_3584844	18	3584845	-	4920	4652	4652	chr18:3580193[b38]C,T	1.37263e-08	-0.0833096	9.999e-05	4.18992e-05	1	0.00108337	0.00107149	Known	intronic	Alu-SINE	DLGAP1	0.0760797	2.63e-05	4.69e-05	PM	0.0189893	0.0237157	-0.152177	-0.0692555	-0.000454237	0.0487034	0.116941	-0.0212648
chr16_76555042	16	76555043	+	4442	-37866	37866	chr16:76517177[b38]C,G	5.14448e-09	-0.0459939	0.00019998	4.19453e-05	1	0.00108401	0.00107212	Known	intronic	-	CNTNAP4	-0.00441605	0.68212	0.714738	Unbiased	0.0065509	0.0109667	0.121574	0.23069	-0.157782	0.107959	0.072042	-0.253862
chr17_44443833	17	44443834	-	2791	361944	361944	chr17:44081890[b38]A,G	1.20777e-08	0.14666	0.00019998	4.20064e-05	1	0.00108504	0.00107314	Known	intronic	Alu-SINE	GPATCH8	0.119139	3.15e-16	1.37e-15	PM	0.0135938	0.0143349	0.112502	0.307348	-0.224222	0.164133	0.193794	-0.194329
chr3_121136636	3	121136637	+	3555	50062	50062	chr3:121186698[b38]A,G	1.47747e-08	-0.0989241	9.999e-05	4.26645e-05	1	0.00110148	0.0010894	Known	intronic	L1-LINE	STXBP5L	-0.0105404	0.453382	0.494729	Unbiased	0.0138812	0.0125027	-0.180818	-0.158293	0.0734286	-0.0371037	-0.118404	0.0827218
chr16_6791072	16	6791073	+	8007	4416	4416	chr16:6795488[b38]C,T	6.22619e-09	-0.08518	9.999e-05	4.33731e-05	1	0.0011192	0.00110693	Known	intronic	SINE/AluSz	RBFOX1	0.0925428	1.2e-07	2.64e-07	PM	0.0176308	0.0210475	-0.0999865	-0.0514849	-0.0429242	0.0449934	0.0691298	-0.0897106
chr10_20286904	10	20286905	+	3892	510	510	chr10:20287414[b38]A,G	8.5719e-09	-0.052002	0.00019998	4.35336e-05	1	0.00112277	0.00111046	Known	UTR3	SINE/AluSp	PLXDC2	0.0790865	4.03e-07	8.51e-07	PM	0.012597	0.0185415	0.176295	0.198977	-0.132462	-0.0661395	0.0436581	0.177579
chr13_107856068	13	107856069	-	4250	1472	1472	chr13:107854597[b38]C,G	8.95482e-09	-0.0475381	9.999e-05	4.35844e-05	1	0.00112351	0.00111119	Known	intronic	Alu-SINE	FAM155A	0.0745701	3.47e-10	9.5e-10	PM	0.00845743	0.0117544	-0.162894	-0.232279	0.207656	-0.161872	-0.248623	0.0820229
chr14_67565465	14	67565466	+	3330	53	53	chr14:67565518[b38]C,T	6.23779e-09	-0.0452653	9.999e-05	4.38808e-05	1	0.00113058	0.00111818	Known	intronic	AluJr:SINE:Alu	PLEKHH1	0.145079	4.18e-34	6.19e-33	PM	0.00584936	0.0104821	-0.145585	0.122212	-0.0780045	0.0923181	0.119649	0.118157
chr10_82369322	10	82369323	+	3653	-129625	129625	chr10:82239698[b38]A,C	6.61702e-09	-0.178426	9.999e-05	4.45724e-05	1	0.00114782	0.00113523	Known	intronic	AluJr:SINE:Alu	NRG3	0.126008	1.09e-13	3.95e-13	PM	0.0160372	0.0197683	-0.19327	-0.209646	0.127486	-0.0442345	0.0127498	0.127485
chr14_32977360	14	32977361	+	3744	27762	27762	chr14:33005122[b38]C,T	1.46781e-08	-0.0620783	9.999e-05	4.51667e-05	1	0.00116253	0.00114978	Known	intronic	Simple_repeat-Simple_repeat	NPAS3	0.0218637	0.253013	0.28947	Unbiased	0.0256582	0.0207879	0.0681902	-0.0143866	-0.110292	0.0944061	0.0701363	-0.05989
chr4_777802	4	777803	-	4900	15546	15546	chr4:762257[b38]C,T	8.54766e-09	-0.0395215	9.999e-05	4.6285e-05	1	0.00119071	0.00117766	Known	intergenic	Alu-SINE	PCGF3(dist=6822),LOC100129917(dist=2347)	0.14073	2.06e-27	1.95e-26	PM	0.00792812	0.0121964	0.0366571	-0.083989	0.0572336	-0.123126	-0.172919	0.00698991
chr12_11130117	12	11130118	-	4316	12063	12063	chr12:11118055[b38]A,C	1.18319e-08	0.072285	0.00019998	4.68102e-05	1	0.00120362	0.00119042	Known	intronic	SINE/AluJb	AC018630.2	0.0919219	2.26e-08	5.32e-08	PM	0.0145729	0.0195806	-0.0573147	-0.0826268	0.0985675	-0.0277515	-0.0270289	0.0790269
chr9_128309254	9	128309255	-	2693	29782	29782	chr9:128279473[b38]A,G	1.69585e-09	-0.0427411	0.00019998	4.71304e-05	1	0.00121062	0.00119735	Known	UTR3	SINE/FAM	TRUB2	0.00618635	0.570465	0.608987	Unbiased	0.0131879	0.0116995	0.460411	0.67678	-0.528743	0.272387	0.436236	-0.375231
chr11_83738715	11	83738716	-	3436	-12	12	chr11:83738727[b38]A,C	1.25213e-08	-0.0514046	0.00019998	4.72829e-05	1	0.00121393	0.00120062	Known	intronic	-	DLG2	0.274496	3.38e-72	5.32e-70	PM	0.00413826	0.0215791	-0.00378264	-0.089367	0.0111668	-0.00359424	-0.0994761	-0.168834
chr6_89366335	6	89366336	-	3469	-3705	3705	chr6:89370040[b38]A,G	1.29008e-08	0.0288576	0.00019998	4.76102e-05	1	0.00122171	0.00120832	Known	UTR3	SINE/AluJr4	RRAGD	0.0515451	7.71e-10	2.06e-09	PM	0.0022628	0.00693817	-0.0349627	0.0249069	0.0436357	0.324345	0.417511	-0.104109
chr9_137328337	9	137328338	-	3900	-3435	3435	chr9:137331772[b38]C,G	7.3454e-12	0.0821836	0.00039996	4.78114e-05	1	0.00122626	0.00121281	Known	intronic	-/-	EXD3	-0.0195729	0.0869629	0.10714	Unbiased	0.00788292	0.00995406	-0.141212	-0.15436	0.0840775	-0.0650848	0.0300574	0.0013597
chr13_102200913	13	102200914	-	3509	6	6	chr13:102200908[b38]C,T	3.21224e-10	0.171543	0.00019998	4.82578e-05	1	0.00123708	0.00122352	Known	intronic	SINE/AluY	FGF14	0.0292784	0.0243124	0.0321807	PM	0.0113903	0.0127212	-0.239516	-0.397505	0.266147	-0.0329816	-0.0386245	0.0274935
chr15_44127231	15	44127232	-	2531	18164	18164	chr15:44109068[b38]A,G	1.47335e-08	0.0476349	9.999e-05	4.84091e-05	1	0.00124034	0.00122673	Known	intronic	Alu-SINE	FRMD5	0.126132	1.07e-17	5.23e-17	PM	0.0122755	0.013515	-0.00097694	-0.0189323	-0.0560937	-0.120211	-0.139182	0.107013
chr16_24743589	16	24743590	+	3858	77498	77498	chr16:24821087[b38]G,T	1.07283e-08	0.0386022	9.999e-05	4.95463e-05	1	0.0012682	0.00125429	Known	intronic	Alu-SINE	TNRC6A	0.325642	1.19e-105	1.92e-102	PM	0.00814114	0.00947943	0.244104	0.483128	-0.386515	0.132607	0.101187	-0.00242503
chr3_33618526	3	33618527	-	3432	-51464	51464	chr3:33669990[b38]C,T	2.0903e-08	-0.0479598	0.00019998	4.96571e-05	1	0.00127039	0.00125646	Known	intronic	Alu-SINE	CLASP2	0.183752	1.87e-27	1.77e-26	PM	0.0123125	0.0221294	-0.0828281	-0.0609891	0.0275237	-0.0691642	-0.143637	-0.0499072
chr5_142141994	5	142141995	+	4678	-7117	7117	chr5:142134878[b38]C,T	2.81943e-09	0.0405214	0.00029997	4.97091e-05	1	0.00127108	0.00125714	Known	intronic	SINE/AluJr4	NDFIP1	0.107436	1e-17	4.89e-17	PM	0.00638884	0.0151587	0.194979	0.118354	-0.0442503	0.0569288	0.0475522	-0.303586
chr17_30774013	17	30774014	+	2532	-36114	36114	chr17:30737900[b38]C,T	2.55311e-08	-0.0481011	0.00019998	4.98231e-05	1	0.00127336	0.00125939	Known	ncRNA_intronic	Alu-SINE	SUZ12P1	0.0582297	1.33e-05	2.44e-05	PM	0.00619081	0.0201881	0.230295	0.305542	-0.263023	0.0978698	0.0597624	-0.270038
chr17_30778276	17	30778277	+	2538	-577239	577239	chr17:30201038[b38]C,G	1.66511e-08	-0.079196	9.999e-05	5.06637e-05	1	0.00129419	0.00128	Known	ncRNA_intronic	Alu-SINE	SUZ12P1	0.129521	7.97e-32	1.01e-30	PM	0.00521063	0.00897246	0.0475743	0.0429866	-0.0177547	-0.144316	-0.0918557	0.120812
chr18_3684328	18	3684329	-	4867	968323	968323	chr18:2716006[b38]A,T	5.18184e-09	0.177373	0.00019998	5.15504e-05	1	0.00131618	0.00130174	Known	intronic	SINE/AluJb	DLGAP1	0.0643572	4.99e-06	9.52e-06	PM	0.0160641	0.0156479	-0.336355	-0.535695	0.331672	-0.120008	-0.160174	0.0720246
chr2_131514514	2	131514515	+	3647	1534	1534	chr2:131516048[b38]A,G	9.32286e-09	-0.0610047	0.00049995	5.17815e-05	1	0.00132142	0.00130692	Known	ncRNA_intronic	Alu-SINE	LOC150776	0.0701303	0.0001542	0.000256323	PM	0.0220205	0.0230118	-0.103616	-0.0634019	-0.0203854	0.190761	0.209425	-0.329276
chr15_50363416	15	50363417	+	3064	-68778	68778	chr15:50294639[b38]C,T	1.5782e-08	0.0529143	9.999e-05	5.20642e-05	1	0.00132796	0.0013134	Known	ncRNA_exonic	SINE/AluJb	GABPB1-AS1	0.0816675	6.08e-07	1.26e-06	PM	0.0159623	0.0185898	-0.142041	-0.0814975	-0.0140908	-0.102381	-0.195049	0.0697929
chr2_216208127	2	216208128	+	4307	72095	72095	chr2:216280222[b38]A,T	1.51931e-09	0.0403626	9.999e-05	5.23054e-05	1	0.00133345	0.00131882	Known	intergenic	SINE/AluSz	XRCC5;AC012513.3	-0.00681945	0.50716	0.547559	Unbiased	0.00701766	0.00782396	0.0253394	0.0644528	-0.00130535	0.0755287	0.142072	-0.052191
chr4_67470450	4	67470451	-	3359	41616	41616	chr4:67428835[b38]A,G	3.38206e-09	-0.0458957	9.999e-05	5.24891e-05	1	0.00133746	0.00132279	Known	UTR3	SINE/AluSq2	CENPC	0.155938	5.31e-25	4.29e-24	PM	0.0187933	0.00695504	0.145834	0.0784592	-0.0310139	-0.00782388	-0.0436953	0.0589355
chr9_137328308	9	137328309	-	3901	9110	9110	chr9:137319199[b38]C,T	5.74515e-09	-0.0348658	0.00029997	5.33965e-05	1	0.0013599	0.00134498	Known	intronic	-/-	EXD3	0.0161844	0.123135	0.148313	Unbiased	0.00891475	0.00740313	-0.282574	-0.242997	0.138223	-0.181929	-0.0147074	0.182996
chr2_46632227	2	46632228	+	5788	8851	8851	chr2:46641078[b38]A,G	6.6051e-09	0.0439008	9.999e-05	5.38313e-05	1	0.0013696	0.00135458	Known	intergenic	Alu-SINE	CRIPT(dist=2051),SOCS5(dist=66733)	0.0194131	0.14765	0.175629	Unbiased	0.0111481	0.0144694	0.00436829	0.0420873	-0.0636074	0.0604818	0.174328	-0.243277
chr2_202852117	2	202852118	-	2188	-12337	12337	chr2:202864454[b38]C,G	2.90517e-08	-0.0819317	0.00019998	5.4447e-05	1	0.00138457	0.00136939	Known	intronic	L1-LINE	ICA1L	0.118654	7.43e-13	2.52e-12	PM	0.0151496	0.0185971	-0.00727222	0.0436458	0.0344479	0.0302672	0.0585401	-0.0177989
chr7_131044673	7	131044674	-	3855	-116	116	chr7:131044789[b38]G,T	1.01051e-08	-0.0548263	9.999e-05	5.45273e-05	1	0.00138592	0.00137072	Known	ncRNA_intronic	SINE/AluY	AC016831.6;LINC-PINT	0.229527	5.79e-38	1.11e-36	PM	0.0135752	0.0225013	-0.00750033	0.0713486	-0.0428276	0.0405821	0.0434754	-0.0860242
chr10_14203019	10	14203020	-	5143	-11252	11252	chr10:14214271[b38]C,G	6.78194e-09	-0.112465	9.999e-05	5.51138e-05	1	0.00140013	0.00138477	Known	intronic	Alu-SINE	FRMD4A	0.108434	1.77e-14	6.76e-14	PM	0.00972373	0.0142237	-0.0140848	0.0603762	0.0336263	0.0942768	0.156727	-0.0101353
chr5_107634344	5	107634345	-	3284	-1523	1523	chr5:107635867[b38]A,C	1.94412e-08	0.0631964	9.999e-05	5.62171e-05	1	0.00142744	0.00141179	Known	intronic	Alu-SINE	EFNA5	0.0881124	8.34e-08	1.87e-07	PM	0.0176163	0.0178598	-0.31593	-0.315383	0.184374	-0.0521216	-0.0657728	0.0542967
chr10_95390749	10	95390750	-	3921	554342	554342	chr10:94836408[b38]A,T	8.49368e-09	0.0351003	9.999e-05	5.65786e-05	1	0.0014359	0.00142016	Known	intronic	SINE/AluSx1	SORBS1	0.0856849	2.07e-12	6.8e-12	PM	0.00995141	0.0124309	-0.243022	-0.404799	0.267859	-0.263666	-0.344623	0.317677
chr3_44359199	3	44359200	+	3829	-31	31	chr3:44359169[b38]C,T	2.07436e-08	0.0701072	0.00029997	5.67357e-05	1	0.00143917	0.00142339	Known	UTR3	SINE/FLAM_A	TCAIM	0.00838994	0.585979	0.623824	Unbiased	0.0172868	0.0160325	0.0941756	0.26749	-0.177201	0.255381	0.353591	-0.244925
chr13_19714580	13	19714581	-	5846	67205	67205	chr13:19647376[b38]A,G	1.109e-08	-0.0483758	9.999e-05	5.77386e-05	1	0.00146315	0.00144711	Known	intronic	Alu-SINE	PSPC1	0.0890233	6.38e-16	2.72e-15	PM	0.00679156	0.015124	0.216968	0.426714	-0.317275	0.35819	0.473495	-0.530573
chr2_114805054	2	114805055	+	2997	-1398	1398	chr2:114803657[b38]C,T	2.23397e-08	0.0456554	9.999e-05	5.80795e-05	1	0.00147077	0.00145464	Known	intronic	ERVL-MaLR-LTR	DPP10	0.0447558	0.00520768	0.00744759	PM	0.0138619	0.0195955	-0.0742616	0.00140418	-0.0592791	-0.00347407	0.0703477	0.0591982
chr14_47469420	14	47469421	-	3318	-96375	96375	chr14:47565795[b38]A,C	6.71294e-09	0.0565248	0.00019998	5.80971e-05	1	0.00147077	0.00145464	Known	intronic	LINE/L1PA4	MDGA2	0.0715947	6.55e-09	1.62e-08	PM	0.00699077	0.0137462	-0.211038	-0.311331	0.257335	-0.14278	-0.117527	0.220417
chr1_86379110	1	86379111	-	4018	2119	2119	chr1:86376992[b38]A,T	3.08696e-10	0.0473127	0.00039996	5.85319e-05	1	0.00148104	0.0014648	Known	intronic	ERVL-MaLR-LTR	ODF2L	0.0726345	2.42e-07	5.2e-07	PM	0.0100262	0.0176718	0.0497012	-0.0454894	0.144744	0.0110086	-0.00574808	-0.27285
chr17_78422615	17	78422616	+	6549	4401	4401	chr17:78427016[b38]A,G	9.35097e-09	0.061942	9.999e-05	5.90658e-05	1	0.00149381	0.00147742	Known	intronic	Alu-SINE	PGS1	0.0975051	8.75e-08	1.96e-07	PM	0.021858	0.02505	0.118424	0.236518	-0.335906	0.236862	0.256623	-0.303576
chr7_139367003	7	139367004	+	3703	-26656	26656	chr7:139340348[b38]A,G	1.02537e-08	0.040479	9.999e-05	5.92855e-05	1	0.00149862	0.00148218	Known	intronic	Alu-SINE	FMC1-LUC7L2,LUC7L2	0.264162	1.08e-68	1.38e-66	PM	0.00740995	0.0140483	0.0853526	0.23501	-0.172677	0.00477958	-0.0644983	0.159647
chr10_14254673	10	14254674	-	5112	18543	18543	chr10:14236131[b38]A,C	1.12348e-08	-0.0514053	0.00019998	5.93279e-05	1	0.00149894	0.0014825	Known	intronic	-	FRMD4A	0.01005	0.557279	0.596362	Unbiased	0.0187597	0.0194472	-0.0260046	-0.0364012	0.118293	-0.247013	-0.189149	0.0166751
chr17_30780298	17	30780299	+	2538	-35502	35502	chr17:30744797[b38]C,T	4.88706e-10	-0.048138	9.999e-05	5.93636e-05	1	0.0014991	0.00148266	Known	ncRNA_intronic	Alu-SINE	SUZ12P1	0.0223678	0.0287184	0.0376689	PM	0.00646953	0.00834803	0.00402006	0.0617087	-0.0810089	0.260685	0.409675	-0.374391
chr4_48857765	4	48857766	+	1632	-399561	399561	chr4:48458205[b38]A,G	4.20421e-08	-0.0343487	9.999e-05	5.99058e-05	1	0.00151204	0.00149546	Known	ncRNA_intronic	Alu-SINE	OCIAD1-AS1	0.154918	1.05e-28	1.08e-27	PM	0.0214166	0.0196651	0.557483	0.759119	-0.60764	0.207819	0.200149	-0.420105
chr20_45895674	20	45895675	+	4212	-20019	20019	chr20:45875656[b38]C,T	1.28403e-08	-0.184015	9.999e-05	6.04567e-05	1	0.00152519	0.00150846	Known	intronic	Alu-SINE	CTSA	0.00721308	0.666507	0.70032	Unbiased	0.0205588	0.0188704	0.0558257	0.204521	-0.125493	0.137196	0.255099	-0.231599
chr1_21121174	1	21121175	-	4474	357887	357887	chr1:20763288[b38]C,T	1.56488e-08	-0.0503321	9.999e-05	6.13661e-05	1	0.00154736	0.00153039	Known	intronic	SINE/AluJb	EIF4G3	0.158668	3.84e-21	2.38e-20	PM	0.0147096	0.0198949	0.040169	-0.070583	0.0960662	0.022605	0.0372224	0.00933263
chr6_12805775	6	12805776	+	3918	-30078	30078	chr6:12775698[b38]C,T	2.2372e-08	-0.0447377	0.00019998	6.16079e-05	1	0.00155215	0.00153513	Known	intronic	SINE/AluSx1	PHACTR1	0.10398	7.49e-13	2.54e-12	PM	0.0113632	0.0157141	-0.113006	-0.154609	0.165769	-0.229284	-0.168949	-0.0178077
chr6_3022664	6	3022665	+	6093	27084	27084	chr6:3049748[b38]A,G	7.79439e-09	0.0427068	9.999e-05	6.1617e-05	1	0.00155215	0.00153513	Known	ncRNA_exonic	Alu-SINE	HTATSF1P2	0.00446786	0.748269	0.776158	Unbiased	0.0143507	0.0132417	-0.230007	-0.332244	0.114762	-0.30339	-0.286349	0.245277
chr13_102256441	13	102256442	-	3552	30523	30523	chr13:102225919[b38]C,T	1.9317e-08	-0.0572949	0.00029997	6.1928e-05	1	0.00155921	0.00154211	Known	intronic	SINE/AluJb	FGF14	0.0865763	4.13e-08	9.5e-08	PM	0.0136439	0.0207565	-0.0997123	-0.121204	0.089052	-0.134714	-0.265599	0.149811
chr14_52776141	14	52776142	-	4058	69938	69938	chr14:52706204[b38]C,T	6.42077e-09	-0.0289192	0.00029997	6.20826e-05	1	0.00156233	0.0015452	Known	ncRNA_intronic	SINE/AluJb	AL139317.3	0.0085073	0.390296	0.43158	Unbiased	0.00622491	0.00669595	-0.0894042	-0.115495	0.0590982	-0.0898137	-0.0886362	0.144536
chr5_109799711	5	109799712	+	3969	43347	43347	chr5:109843058[b38]A,G	1.78997e-08	0.0359839	9.999e-05	6.21776e-05	1	0.00156395	0.00154679	Known	intronic	Alu-SINE	MAN2A1	0.141144	9.99e-28	9.64e-27	PM	0.00668075	0.0130783	0.116901	0.217275	-0.2183	0.0125643	-0.106445	0.0702207
chr3_125773051	3	125773052	+	5687	53720	53720	chr3:125826771[b38]A,C	1.44568e-08	0.0729238	0.00019998	6.31842e-05	1	0.00158848	0.00157106	Known	ncRNA_intronic	SINE/AluSx	AC092902.4	0.00599531	0.763282	0.789893	Unbiased	0.0270207	0.0303284	-0.168958	0.131551	-0.1554	0.241143	0.385022	-0.0889797
chr12_68843739	12	68843740	+	3855	-29618	29618	chr12:68814122[b38]A,G	9.28748e-09	0.0245104	0.00019998	6.41703e-05	1	0.00161247	0.00159479	Known	UTR3	-/-	MDM2	0.0459064	6.16e-09	1.52e-08	PM	0.00322736	0.00437499	0.0222216	-0.0336133	0.0148772	-0.160029	-0.143837	0.0270299
chr17_46165031	17	46165032	-	3279	-623101	623101	chr17:46788132[b38]C,T	2.67198e-08	0.0584771	9.999e-05	6.42301e-05	1	0.00161318	0.00159549	Known	intronic	Alu-SINE	KANSL1	0.272523	1.92e-57	1.25e-55	PM	0.0101191	0.0209316	0.250664	0.345116	-0.21445	0.0286208	-0.0616064	-0.0798976
chr4_21834695	4	21834696	-	3810	64278	64278	chr4:21770418[b38]A,G	2.57165e-08	-0.0316162	9.999e-05	6.46058e-05	1	0.00162181	0.00160403	Known	intronic	L1-LINE	KCNIP4	0.0603178	4.94e-08	1.13e-07	PM	0.00855392	0.010193	-0.261295	-0.376718	0.288625	-0.253696	-0.286222	0.234882
chr12_2255875	12	2255876	+	5544	-6237	6237	chr12:2249639[b38]C,T	9.6797e-10	0.0303644	0.00019998	6.52739e-05	1	0.00163778	0.00161981	Novel	intronic	.	CACNA1C	-0.0129661	0.0256667	0.0338712	Living	0.00354124	0.0012877	-0.0884601	-0.348413	0.188741	-0.265143	-0.312228	0.131842
chr9_88397751	9	88397752	+	4951	76826	76826	chr9:88474577[b38]A,G	8.90838e-09	0.215861	9.999e-05	6.53579e-05	1	0.00163907	0.0016211	Known	intronic	SINE/AluSz	SPIN1	0.0151542	0.397364	0.43856	Unbiased	0.0221489	0.0205554	-0.213533	-0.160231	0.0895108	-0.139533	-0.17495	0.0531163
chr13_83661119	13	83661120	-	2892	5281	5281	chr13:83655839[b38]A,G	4.38633e-08	0.043968	9.999e-05	6.55535e-05	1	0.00164317	0.00162515	Known	intergenic	ERVL-MaLR-LTR	NONE(dist=NONE),SLITRK1(dist=216086)	0.0699426	9.09e-08	2.03e-07	PM	0.0102019	0.0118134	0.0588614	0.151431	-0.10294	0.0791095	0.0573491	-0.164661
chr8_1285915	8	1285916	+	8779	-8403	8403	chr8:1277513[b38]A,C	8.04351e-09	-0.0512039	9.999e-05	6.56264e-05	1	0.00164419	0.00162615	Known	intronic	Alu-SINE	DLGAP2	0.179481	5.46e-24	4.12e-23	PM	0.0169484	0.0195358	0.0558726	0.197298	-0.11832	-0.00900748	-0.089684	-0.0300575
chr16_6834973	16	6834974	+	8130	-5392	5392	chr16:6829582[b38]A,G	7.74547e-09	-0.0492992	9.999e-05	6.63097e-05	1	0.00166049	0.00164227	Known	intronic	SINE/AluY	RBFOX1	0.106793	9.29e-12	2.88e-11	PM	0.013179	0.0171017	0.0228961	-0.105604	0.211257	0.0444421	0.17028	-0.196787
chr16_7156057	16	7156058	+	7973	-267	267	chr16:7155791[b38]A,T	6.47455e-09	0.0478038	0.00029997	6.64011e-05	1	0.00166196	0.00164373	Known	intronic	SINE/AluJb	RBFOX1	0.0681145	1.29e-07	2.85e-07	PM	0.0086878	0.0152713	-0.195214	-0.379017	0.22348	-0.217413	-0.296651	-0.0638821
chr16_90021520	16	90021521	+	2968	13189	13189	chr16:90034709[b38]A,T	3.03769e-08	0.0537711	9.999e-05	6.66352e-05	1	0.00166699	0.00164871	Known	intronic	Alu-SINE	GAS8	0.0557645	0.00170864	0.00257126	PM	0.0170836	0.0259851	0.0807689	0.245323	-0.274589	0.0947964	-0.0242847	-0.150332
chr14_35026242	14	35026243	+	2954	7973	7973	chr14:35034215[b38]A,G	2.71215e-08	-0.0528924	9.999e-05	6.69151e-05	1	0.00167317	0.00165482	Known	intronic	SINE/AluJb	SRP54	0.130093	1.82e-14	6.97e-14	PM	0.0144989	0.0194603	0.0256218	-0.0440802	0.005547	-0.0349627	-0.0588969	-0.0228691
chr16_6787967	16	6787968	+	8009	2797	2797	chr16:6790764[b38]C,G	9.97274e-09	-0.053611	9.999e-05	6.74539e-05	1	0.00168582	0.00166733	Known	intronic	SINE/AluSq	RBFOX1	0.021024	0.244359	0.280477	Unbiased	0.0222022	0.0212019	-0.0386723	-0.06076	0.0379418	0.0250564	-0.0469052	-0.0978285
chr11_131526019	11	131526020	+	5268	-11015	11015	chr11:131515005[b38]A,C	8.48161e-09	0.0558031	0.00019998	6.75965e-05	1	0.00168855	0.00167003	Known	intronic	L2b:LINE:L2,MIRb:SINE:MIR	NTM	0.0808916	5.04e-08	1.15e-07	PM	0.0119847	0.0167617	-0.0863148	0.0404425	0.00853618	-0.113736	-0.185128	-0.0340615
chr19_52618122	19	52618123	-	5827	-382	382	chr19:52618504[b38]C,T	1.57011e-08	-0.0449084	0.00019998	6.76411e-05	1	0.00168856	0.00167004	Known	intronic	Alu-SINE	ZNF83	0.103166	2.82e-12	9.14e-12	PM	0.0138257	0.014635	-0.266569	-0.272391	0.275858	-0.251587	-0.33323	0.110694
chr2_220350926	2	220350927	+	3754	-82472	82472	chr2:220268455[b38]C,T	2.92969e-08	-0.0647475	0.00029997	6.76633e-05	1	0.00168856	0.00167004	Known	ncRNA_intronic	LTR/THE1D	AC019211.1	0.0440133	0.0243233	0.0321944	PM	0.0253662	0.0254985	-0.0515403	-0.0227764	-0.0118161	0.215329	0.11127	-0.0924569
chr17_30795912	17	30795913	+	2578	-76149	76149	chr17:30719764[b38]A,G	4.56424e-09	0.0583468	0.00049995	6.7735e-05	1	0.00168952	0.00167099	Known	intronic	SINE/AluSx1	CRLF3	0.0792713	1.74e-10	4.88e-10	PM	0.0087535	0.0115162	-0.103827	-0.138278	0.141353	-0.0316096	-0.0376067	0.0454161
chr2_127844867	2	127844868	-	5226	-7159	7159	chr2:127852026[b38]A,T	4.03549e-09	-0.0459944	0.00019998	6.78213e-05	1	0.00169084	0.0016723	Known	UTR3	SINE/AluSq2	POLR2D	0.00994549	0.512882	0.553247	Unbiased	0.0216582	0.020004	0.253653	0.419693	-0.335061	0.366171	0.495105	-0.425281
chr4_21566365	4	21566366	-	3730	-47029	47029	chr4:21613394[b38]A,G	3.94236e-09	-0.0292281	0.00019998	6.79809e-05	1	0.00169399	0.00167541	Known	intronic	ERVL-MaLR-LTR	KCNIP4	-0.00611014	0.501788	0.542271	Unbiased	0.0056412	0.00539951	-0.129841	-0.16809	0.141033	-0.135778	-0.120641	-0.0494727
chr10_14204167	10	14204168	-	5138	802	802	chr10:14203366[b38]C,G	1.11427e-08	-0.0388041	9.999e-05	6.82147e-05	1	0.00169898	0.00168035	Known	intronic	Alu-SINE	FRMD4A	0.0796317	9.05e-12	2.81e-11	PM	0.0111459	0.0110405	-0.218673	-0.444431	0.330342	-0.279748	-0.393517	0.158533
chr5_40825834	5	40825835	-	3460	11706	11706	chr5:40814129[b38]A,G	8.82434e-09	0.0199318	0.00019998	6.86396e-05	1	0.00170873	0.00168999	Known	UTR3	SINE/AluSx	RPL37	0.011798	0.0435543	0.0558408	Unbiased	0.00278513	0.00307121	-0.344828	-0.377868	0.302821	-0.307875	-0.261813	0.376215
chr12_11128991	12	11128992	-	4316	25894	25894	chr12:11103098[b38]A,G	1.39359e-08	-0.0392903	9.999e-05	6.98252e-05	1	0.00173739	0.00171834	Known	ncRNA_intronic	AluJr:SINE:Alu	PRH1-PRR4	0.079384	4.23e-09	1.06e-08	PM	0.0111877	0.0141788	0.0459155	0.142035	-0.0577888	0.0838725	0.238884	-0.215417
chr1_78022746	1	78022747	+	3314	-27492	27492	chr1:77995255[b38]C,G	2.88719e-08	-0.0880111	0.00019998	7.0445e-05	1	0.00175196	0.00173274	Known	ncRNA_exonic	SINE/AluSx1	AC103591.4	0.0267037	0.0997932	0.121866	Unbiased	0.0214358	0.0169439	0.164369	0.357647	-0.255333	0.114378	0.166269	-0.168213
chr8_30678634	8	30678635	-	3581	-1914	1914	chr8:30680548[b38]C,T	6.23468e-09	-0.0272177	0.00019998	7.22249e-05	1	0.00179535	0.00177565	Known	UTR3	Alu-SINE	GSR(NM_001195102:c.*886A>G,NM_001195104:c.*886A>G,NM_001195103:c.*886A>G,NM_000637:c.*886A>G)	0.00541425	0.536014	0.575718	Unbiased	0.00547797	0.00703941	-0.341039	-0.468136	0.376146	-0.307468	-0.49906	0.171102
chr7_87162291	7	87162292	+	2858	59790	59790	chr7:87222081[b38]A,T	3.35713e-08	-0.055915	9.999e-05	7.26145e-05	1	0.00180415	0.00178436	Known	intronic	Alu-SINE	DMTF1	0.206033	1.15e-41	2.79e-40	PM	0.0115075	0.0131243	0.0111879	0.180142	-0.169957	0.0408177	0.0609258	0.0789627
chr16_4961463	16	4961464	+	6055	-351	351	chr16:4961113[b38]C,T	9.39479e-09	-0.0544711	0.00019998	7.32871e-05	1	0.00181997	0.00180001	Known	intronic	Alu-SINE	SEC14L5	0.0999501	3.33e-11	9.89e-11	PM	0.010036	0.0192404	-0.0605085	0.0480928	-0.0424776	-0.273217	-0.285653	0.206456
chr17_78422637	17	78422638	+	6549	10828	10828	chr17:78433465[b38]C,T	1.39558e-08	-0.0647246	9.999e-05	7.38579e-05	1	0.00183246	0.00181236	Known	intronic	Alu-SINE	PGS1	0.173421	7.09e-22	4.62e-21	PM	0.0169959	0.0251131	0.0102653	0.15705	-0.119471	0.0582802	0.0155117	-0.166613
chr7_22158728	7	22158729	-	4819	320	320	chr7:22158409[b38]A,G	1.38337e-08	0.174368	9.999e-05	7.38622e-05	1	0.00183246	0.00181236	Known	intronic	Alu-SINE	RAPGEF5	0.316477	8.39e-54	4.18e-52	PM	0.023538	0.0321161	0.221767	0.481861	-0.349707	0.0838875	-0.0544216	-0.224561
chr13_67019224	13	67019225	-	2874	-15023	15023	chr13:67034247[b38]C,T	3.73914e-08	0.0295623	0.00019998	7.4409e-05	1	0.00184513	0.00182489	Known	intronic	Alu-SINE	PCDH9	0.241763	1.32e-69	1.79e-67	PM	0.00425549	0.017306	0.106519	0.283704	-0.246878	-0.0909975	-0.249628	-0.108154
chr19_57861356	19	57861357	+	3464	16536	16536	chr19:57877892[b38]C,G	2.58608e-08	0.0318093	9.999e-05	7.5055e-05	1	0.00186024	0.00183983	Known	UTR3	SINE/AluJb	ZNF587	0.0447604	9.25e-07	1.89e-06	PM	0.00613734	0.00579375	0.188247	0.170903	-0.118069	0.0558943	-0.0267157	-0.095013
chr15_24983145	15	24983146	+	6057	-39400	39400	chr15:24943746[b38]A,G	1.35635e-08	-0.0170641	0.00019998	7.67381e-05	1	0.00190103	0.00188018	Known	ncRNA_intronic	SINE/AluSx1	SNHG14	0.00986511	0.000856114	0.00132825	PM	0.000598839	0.000544186	-0.0880444	-0.258168	0.165625	-0.21182	-0.318529	0.371923
chr4_101309011	4	101309012	-	3473	-108431	108431	chr4:101417442[b38]A,C	1.53413e-08	0.0508972	9.999e-05	7.72712e-05	1	0.00191279	0.00189181	Known	intronic	Alu-SINE	PPP3CA	0.180266	5.69e-31	6.83e-30	PM	0.0164552	0.0132993	0.100691	0.330121	-0.367204	0.1025	0.203177	-0.0877573
chr4_21837495	4	21837496	-	3807	-13488	13488	chr4:21850983[b38]A,C	1.1577e-08	-0.0893521	9.999e-05	7.72883e-05	1	0.00191279	0.00189181	Known	intronic	SINE/AluSq2	KCNIP4	0.109382	5.83e-10	1.57e-09	PM	0.0243897	0.0182807	0.163665	0.288137	-0.235742	0.357473	0.348483	-0.37242
chr1_109349518	1	109349519	-	3735	50381	50381	chr1:109299138[b38]A,G	9.62967e-09	0.0364768	0.00029997	7.81223e-05	1	0.00193249	0.0019113	Known	intronic	Alu-SINE	SORT1	0.0899457	1.39e-16	6.23e-16	PM	0.00625818	0.0107484	0.218074	0.367861	-0.324957	0.0917183	0.152259	-0.237165
chr12_62559401	12	62559402	+	3761	-48878	48878	chr12:62510524[b38]A,G	1.86188e-08	0.0527253	9.999e-05	7.83244e-05	1	0.00193655	0.00191531	Known	intronic	Alu-SINE	MON2	0.092695	4.94e-16	2.12e-15	PM	0.00781189	0.0111129	0.200233	0.321267	-0.244951	0.110897	0.0958763	-0.262237
chr8_22038852	8	22038853	+	5054	817	817	chr8:22039669[b38]A,G	1.60223e-08	-0.0515996	0.00019998	7.90539e-05	1	0.00195363	0.00193221	Known	intergenic	AluJr:SINE:Alu	NPM2;FGF17	0.0459967	0.00797534	0.0111683	PM	0.022299	0.0191867	0.121618	0.254893	-0.185219	0.344972	0.355058	-0.37091
chr8_4393054	8	4393055	-	10288	-183	183	chr8:4393237[b38]A,T	7.9274e-09	0.0609288	9.999e-05	7.90979e-05	1	0.00195377	0.00193234	Known	intronic	SINE/AluSz	CSMD1	0.0586266	0.000615795	0.00096728	PM	0.0164084	0.0215012	0.149639	0.133653	0.00159436	0.173621	0.268839	-0.245554
chr2_50912551	2	50912552	-	2978	3482	3482	chr2:50909070[b38]A,G	4.51419e-09	0.0599335	0.00019998	7.96264e-05	1	0.00196587	0.00194431	Known	intronic	.	NRXN1	0.12994	1.5e-24	1.17e-23	PM	0.00770592	0.0136188	-0.0499207	-0.137033	0.167267	-0.176141	-0.346424	0.0115234
chr10_14254657	10	14254658	-	5112	24574	24574	chr10:14230084[b38]C,T	4.93149e-09	-0.0434088	0.00029997	8.00015e-05	1	0.00197417	0.00195252	Known	intronic	-	FRMD4A	-0.0412287	0.00366522	0.00532476	Living	0.0101773	0.0168884	0.0841405	0.0916611	0.0197986	-0.054245	-0.212697	-0.127502
chr6_72767985	6	72767986	+	3109	19690	19690	chr6:72787675[b38]C,T	2.21949e-08	0.0378281	0.00029997	8.01532e-05	1	0.00197696	0.00195527	Known	intronic	L1-LINE	KCNQ5	0.135343	9.51e-22	6.15e-21	PM	0.00723704	0.0208401	-0.205165	-0.409429	0.379526	-0.145681	-0.306615	-8.06315e-05
chr13_102176454	13	102176455	-	3487	21089	21089	chr13:102155366[b38]A,G	3.73174e-09	-0.0358958	0.00029997	8.10139e-05	1	0.00199722	0.00197531	Known	intronic	LINE/L1PB4	FGF14	0.064941	6.84e-09	1.69e-08	PM	0.0100131	0.00913326	-0.385376	-0.515189	0.334473	-0.123646	-0.221402	-0.00782656
chr8_10454270	8	10454271	+	6624	-7570	7570	chr8:10446701[b38]C,T	4.29324e-09	-0.0292545	9.999e-05	8.14323e-05	1	0.00200656	0.00198455	Known	intergenic	Alu-SINE	MSRA(dist=25379),LINCR-0001(dist=20295)	0.0198378	0.0398175	0.0512982	Unbiased	0.00645614	0.00799244	-0.200854	-0.378526	0.345867	-0.114323	-0.273889	-0.0145865
chr6_123852593	6	123852594	+	2908	-16	16	chr6:123852578[b38]A,T	2.15783e-08	-0.103627	9.999e-05	8.16229e-05	1	0.00201028	0.00198823	Known	intronic	L1-LINE	NKAIN2	0.108027	1.09e-13	3.95e-13	PM	0.0115956	0.0160977	-0.0387863	-0.196729	0.141069	-0.169248	-0.230059	0.0668374
chr12_120648607	12	120648608	+	3006	-471	471	chr12:120648137[b38]A,G	2.03933e-08	0.0487171	0.00029997	8.1798e-05	1	0.00201362	0.00199153	Known	intronic	Alu-SINE	CABP1	0.103729	3.86e-17	1.81e-16	PM	0.00931151	0.0127415	-0.138355	-0.327742	0.265127	-0.142957	-0.259489	-0.0427618
chr19_56379260	19	56379261	+	5051	-8157	8157	chr19:56371104[b38]A,G	5.63383e-09	-0.0570959	0.00019998	8.1947e-05	1	0.00201631	0.00199419	Known	upstream	SINE/AluJr	AC006116.12	-0.00751308	0.548366	0.58773	Unbiased	0.011276	0.0101449	0.0742176	0.0198116	0.049813	0.218711	0.340467	-0.370238
chr16_75445352	16	75445353	-	4066	-25796	25796	chr16:75471148[b38]C,T	5.32076e-09	-0.0299673	0.00039996	8.32354e-05	1	0.00204702	0.00202457	Known	UTR3	Alu-SINE	TMEM170A(NM_001304997:c.*2206A>G,NM_001304996:c.*2206A>G,NM_145254:c.*2206A>G,NM_001304998:c.*2206A>G)	0.0403389	1.68e-07	3.66e-07	PM	0.00338974	0.00476823	0.0322021	0.0517811	-0.0789984	0.150817	0.16757	-0.228514
chr12_123208857	12	123208858	-	2682	-197489	197489	chr12:123406346[b38]C,T	1.80485e-08	-0.0427521	0.00019998	8.33101e-05	1	0.00204787	0.00202541	Known	intronic	SINE/AluJb	MPHOSPH9	0.0847712	5.26e-10	1.42e-09	PM	0.0114819	0.0121333	-0.0966531	-0.144585	0.106336	0.033478	-0.00650772	-0.0862761
chr5_80627542	5	80627543	-	3719	-37880	37880	chr5:80665422[b38]A,G	3.23749e-08	-0.0445136	9.999e-05	8.34536e-05	1	0.00204971	0.00202723	Known	UTR3	AluJb:SINE:Alu	DHFR	0.0440049	0.00204872	0.00305627	PM	0.0132185	0.0163556	0.274919	0.281732	-0.142231	0.220081	0.22487	-0.243043
chr13_67154218	13	67154219	-	2706	-165	165	chr13:67154383[b38]A,G	1.00825e-09	-0.0297734	0.00039996	8.34656e-05	1	0.00204971	0.00202723	Known	intronic	Alu-SINE	PCDH9	0.12485	3.19e-42	8.03e-41	PM	0.00220299	0.008493	0.364573	0.561271	-0.404474	0.11543	0.000859423	-0.235658
chr17_46553559	17	46553560	-	3531	913123	913123	chr17:45640437[b38]C,T	4.27391e-08	-0.0577142	9.999e-05	8.35102e-05	1	0.00204981	0.00202733	Known	UTR3	Alu-SINE	ARL17A(NM_001113738:c.*3797A>G)	0.0642635	2.72e-05	4.84e-05	PM	0.0173224	0.0222953	0.277601	0.437501	-0.327109	0.338237	0.49705	-0.375248
chr16_6807031	16	6807032	+	8042	668	668	chr16:6807699[b38]C,G	7.50626e-09	0.0449964	9.999e-05	8.37344e-05	1	0.00205432	0.00203179	Known	intronic	Alu-SINE	RBFOX1	0.0413327	0.00384762	0.00557896	PM	0.0140552	0.0138989	-0.203035	-0.252281	0.15382	-0.124755	-0.145027	0.102862
chr4_21923481	4	21923482	-	3751	-864	864	chr4:21924345[b38]A,G	1.58693e-08	-0.0311438	0.00029997	8.41171e-05	1	0.00206272	0.00204009	Known	intronic	SINE/AluSx	KCNIP4	0.0420555	1.27e-05	2.33e-05	PM	0.00665503	0.00770091	-0.044988	-0.295783	0.214562	-0.263259	-0.342214	0.151448
chr10_14277096	10	14277097	-	5088	-442	442	chr10:14277538[b38]C,G	9.15699e-09	0.0365704	0.00019998	8.42212e-05	1	0.00206427	0.00204163	Known	intronic	Alu-SINE	FRMD4A	0.0391427	0.00177613	0.00266733	PM	0.0124064	0.0101208	-0.179232	-0.29007	0.320468	-0.174453	-0.201482	0.149119
chr5_146145179	5	146145180	-	3049	-11292	11292	chr5:146156471[b38]A,G	3.92436e-08	-0.0782824	0.00019998	8.50776e-05	1	0.00208426	0.0020614	Known	intronic	Alu-SINE	LARS	0.0535614	0.000389799	0.000623817	PM	0.0138835	0.0153439	0.0686895	0.0909783	-0.0511448	-0.00524334	0.0504293	-0.0600998
chr16_24924234	16	24924235	-	3813	-49217	49217	chr16:24973451[b38]G,T	2.39584e-08	-0.107681	0.00029997	8.56283e-05	1	0.00209626	0.00207327	Known	intronic	-/-	ARHGAP17	0.108864	7.94e-09	1.94e-08	PM	0.0199644	0.0276395	0.172931	0.280307	-0.250778	0.160416	0.192243	-0.127952
chr1_19216137	1	19216138	-	5589	66840	66840	chr1:19149298[b38]C,T	1.34966e-08	-0.0352826	9.999e-05	8.56502e-05	1	0.00209626	0.00207327	Known	ncRNA_intronic	Alu-SINE	EMC1-AS1	-0.00907432	0.441485	0.483006	Unbiased	0.014746	0.0119383	0.437957	0.608466	-0.436809	0.314342	0.300786	-0.40386
chr15_50363429	15	50363430	+	3064	1815	1815	chr15:50365244[b38]A,G	5.32883e-08	-0.0974313	9.999e-05	8.70786e-05	1	0.00212917	0.00210582	Known	ncRNA_exonic	SINE/AluJb	GABPB1-AS1	0.0725758	2.4e-06	4.71e-06	PM	0.0135081	0.0176704	0.122539	0.0449505	-0.105787	0.0441264	0.132318	-0.193012
chr1_6523397	1	6523398	-	5188	-31078	31078	chr1:6554475[b38]A,G	1.40558e-08	-0.0580085	0.00029997	8.71569e-05	1	0.00213006	0.0021067	Known	UTR3	Alu-SINE	NOL9(NM_024654:c.*2457A>G)	0.0816622	1.06e-07	2.34e-07	PM	0.0134564	0.0181378	-0.196684	-0.244951	0.0847534	-0.0968812	-0.0760574	0.20122
chr5_131204123	5	131204124	+	2677	10797	10797	chr5:131214920[b38]A,G	2.34125e-08	-0.0308145	9.999e-05	8.72488e-05	1	0.00213129	0.00210791	Known	UTR3	SINE/FLAM_A	LYRM7	0.0364334	1.11e-05	2.06e-05	PM	0.00370331	0.00568433	-0.10301	-0.0885094	0.126754	-0.271723	-0.450761	0.137545
chr10_81901439	10	81901440	+	3454	7245	7245	chr10:81908684[b38]A,C	2.46207e-08	0.0443656	0.00019998	8.89134e-05	1	0.0021709	0.0021471	Known	intronic	AluJr:SINE:Alu	NRG3	0.0535155	0.000293935	0.000475733	PM	0.0134609	0.014996	0.0648543	0.261221	-0.236345	0.0953766	0.139252	-0.0585695
chr13_107622394	13	107622395	-	4007	3588	3588	chr13:107618807[b38]A,G	2.90793e-08	0.0569232	9.999e-05	8.92342e-05	1	0.00217665	0.00215277	Known	intronic	SINE/AluSp	FAM155A	-0.0145469	0.438981	0.480554	Unbiased	0.0207679	0.0288773	0.100746	0.213571	-0.0473917	0.0989681	0.0232583	-0.242399
chr12_120648761	12	120648762	+	3003	-625	625	chr12:120648137[b38]A,G	1.2452e-08	0.0504781	0.00019998	9.00696e-05	1	0.00219597	0.00217189	Known	intronic	Alu-SINE	CABP1	0.100889	4.33e-15	1.73e-14	PM	0.00747838	0.0153387	-0.0557326	-0.273126	0.277124	-0.219663	-0.341922	0.271103
chr10_42517980	10	42517981	-	3422	-71406	71406	chr10:42589386[b38]C,T	2.02041e-09	0.0984245	0.00029997	9.02267e-05	1	0.00219875	0.00217463	Known	ncRNA_exonic	Alu-SINE	ZNF37BP	0.0378607	0.000161829	0.000268451	PM	0.00484689	0.00824381	-0.0328136	-0.0706164	0.0457845	-0.261675	-0.235537	0.174489
chr11_117053744	11	117053745	-	5711	48325	48325	chr11:117005420[b38]G,T	1.47146e-08	-0.120647	0.00019998	9.03297e-05	1	0.0022002	0.00217607	Known	intronic	AluJo:SINE:Alu	SIK3	0.216237	9.84e-44	2.71e-42	PM	0.00802174	0.0178731	0.034605	0.021315	0.0329339	-0.212728	-0.213485	0.209034
chr7_146130922	7	146130923	+	3806	-1747	1747	chr7:146129176[b38]A,G	1.28148e-08	0.0387631	9.999e-05	9.0516e-05	1	0.00220368	0.00217951	Known	intergenic	ERVL-MaLR-LTR	TPK1(dist=1294868),CNTNAP2(dist=643349)	0.0459592	1.91e-05	3.46e-05	PM	0.00976531	0.0101443	-0.191396	-0.469457	0.338604	-0.295313	-0.397384	0.189865
chr4_21658113	4	21658114	-	3870	3874	3874	chr4:21654240[b38]A,G	2.16127e-08	-0.0309908	0.00019998	9.20732e-05	1	0.00224052	0.00221595	Known	intronic	Alu-SINE	KCNIP4	0.016117	0.105855	0.128726	Unbiased	0.00992909	0.00625372	-0.377516	-0.545042	0.397632	-0.209816	-0.319812	0.247279
chr4_21779844	4	21779845	-	3813	37712	37712	chr4:21742133[b38]A,G	2.16059e-08	-0.0494737	0.00019998	9.3547e-05	1	0.0022753	0.00225034	Known	intronic	SINE/AluJo	KCNIP4	0.000228731	0.987583	0.98911	Unbiased	0.0143043	0.0154622	-0.0137212	0.087079	-0.0784831	0.116303	0.0370547	-0.269243
chr17_2675055	17	2675056	+	3660	-6276	6276	chr17:2668780[b38]C,T	3.55666e-08	-0.0604296	9.999e-05	9.43062e-05	1	0.00229266	0.00226752	Known	intronic	SINE/AluSz6	PAFAH1B1	0.151425	2.43e-18	1.24e-17	PM	0.0158531	0.02133	0.0943029	0.256567	-0.0767241	0.18781	0.0420176	0.00292237
chr3_50040736	3	50040737	+	1961	-116390	116390	chr3:49924347[b38]A,G	4.06471e-08	0.0342818	9.999e-05	9.4507e-05	1	0.00229645	0.00227126	Known	intronic	SINE/AluJb	RBM6	0.0518693	4.91e-06	9.38e-06	PM	0.00867671	0.00961578	0.0498646	-0.0576093	0.0678473	0.0137898	-0.00284659	-0.185483
chr2_152476566	2	152476567	+	3402	-1536	1536	chr2:152475031[b38]A,C	2.17186e-08	-0.0836479	0.00019998	9.51146e-05	1	0.002309	0.00228368	Known	intronic	Alu-SINE	FMNL2	0.340741	3.17e-80	8.02e-78	PM	0.0122148	0.0218568	0.277071	0.457912	-0.358002	0.122003	0.0760526	-0.244885
chr7_44832838	7	44832839	-	4461	52994	52994	chr7:44779845[b38]C,T	4.82114e-09	0.0309871	0.00029997	9.5461e-05	1	0.00231631	0.0022909	Known	UTR3	SINE/AluJo	H2AZ2	-0.0192429	0.0558456	0.0705794	Unbiased	0.00778731	0.00670671	-0.212304	-0.256921	0.168122	-0.277715	-0.397271	0.26302
chr21_40669758	21	40669759	-	6009	-1613	1613	chr21:40671371[b38]C,T	1.99558e-08	-0.0784167	0.00019998	9.59203e-05	1	0.00232634	0.00230083	Known	intronic	SINE/AluSx	DSCAM	0.0929895	4.49e-08	1.03e-07	PM	0.0153578	0.0225315	0.136761	0.0711531	-0.057078	-0.226103	-0.350761	0.137137
chr8_28570267	8	28570268	+	3914	214	214	chr8:28570481[b38]C,T	1.43214e-08	-0.0446635	9.999e-05	9.74053e-05	1	0.00236123	0.00233533	Known	UTR3	SINE/AluSx	FZD3	0.0306778	0.0493748	0.0628432	Unbiased	0.0166393	0.0172424	-0.315093	-0.353554	0.191609	-0.0953524	0.0529384	0.1199
chr7_128659252	7	128659253	+	3761	33136	33136	chr7:128692388[b38]A,C	3.13483e-08	0.0367544	0.00019998	0.000100617	1	0.00243676	0.00241004	Known	ncRNA_exonic	Alu-SINE	LINC01000	0.0317107	0.0332599	0.0432729	PM	0.0131425	0.0268381	0.33347	0.589453	-0.442765	0.221013	0.163546	-0.349317
chr8_106468385	8	106468386	+	2832	33876	33876	chr8:106502261[b38]A,G	3.5932e-08	-0.0426925	0.00019998	0.000100675	1	0.00243701	0.00241028	Known	intronic	L2a:LINE:L2	OXR1	0.209767	3.6e-37	6.55e-36	PM	0.0118733	0.0210113	0.0594867	-0.105793	0.19836	-0.014057	0.0441986	-0.212909
chr13_107837249	13	107837250	-	4251	-1202	1202	chr13:107838451[b38]A,G	2.00489e-08	0.089738	9.999e-05	0.000100996	1	0.00244361	0.00241681	Known	intronic	-	FAM155A	0.114289	2.78e-14	1.05e-13	PM	0.0172896	0.0160427	-0.242404	-0.395454	0.316974	-0.118422	-0.228082	0.304361
chr2_182443584	2	182443585	-	3530	-93362	93362	chr2:182536946[b38]C,T	4.52003e-08	-0.0422194	9.999e-05	0.000101729	1	0.00246018	0.00243319	Known	intronic	ERVL-MaLR-LTR	PDE1A	0.135512	6.2e-18	3.07e-17	PM	0.0169755	0.0323683	0.28456	0.557303	-0.493014	0.504649	0.689638	-0.491878
chr21_42912165	21	42912166	+	5463	-58844	58844	chr21:42853322[b38]A,C	2.72403e-08	0.0401194	9.999e-05	0.000101965	1	0.00246471	0.00243768	Known	UTR3	Alu-SINE	NDUFV3(NM_001001503:c.*3144A>G,NM_021075:c.*3144A>G)	0.0511401	0.000221008	0.000361856	PM	0.0118669	0.014751	0.131867	0.248057	-0.18211	0.159845	0.280834	-0.116165
chr4_21797418	4	21797419	-	3830	1183	1183	chr4:21796236[b38]A,G	2.70181e-08	0.0469163	9.999e-05	0.000102037	1	0.00246528	0.00243824	Known	intronic	Alu-SINE	KCNIP4	0.0589015	0.000447158	0.000711439	PM	0.0138119	0.0243654	0.0748813	0.118954	-0.127556	-0.0149828	-0.0942833	-0.194942
chr14_100296994	14	100296995	-	4852	155	155	chr14:100296840[b38]C,T	2.89556e-09	0.132126	0.00039996	0.000102556	1	0.00247664	0.00244948	Known	intronic	SINE/AluSx	SLC25A29	0.0177931	0.0904729	0.111197	Unbiased	0.00672993	0.00987354	0.2609	0.304012	-0.277623	0.147527	0.100589	-0.36488
chr4_155733600	4	155733601	+	4078	14613	14613	chr4:155748213[b38]C,T	4.28736e-08	-0.045651	0.00029997	0.000103169	1	0.00249026	0.00246295	Known	UTR3	-	GUCY1A1(NM_001130683:c.*3369A>G,NM_001130685:c.*3369A>G,NM_001130682:c.*3369A>G,NM_001256449:c.*3369A>G,NM_000856:c.*3369A>G,NM_001130684:c.*3369A>G)	0.0151365	0.218825	0.253204	Unbiased	0.0113113	0.014133	-0.29862	-0.302362	0.288524	-0.313144	-0.319616	0.325787
chr13_107851955	13	107851956	-	4250	-2642	2642	chr13:107854597[b38]C,G	2.06589e-08	0.0436234	0.00019998	0.000104295	1	0.00251625	0.00248865	Known	intronic	SINE/AluJr	FAM155A	0.0571267	2.05e-07	4.43e-07	PM	0.00687241	0.00971646	-0.120375	-0.296935	0.234997	-0.0362961	-0.111408	-0.0140001
chr10_14254746	10	14254747	-	5112	18616	18616	chr10:14236131[b38]A,C	1.42947e-08	0.0479195	0.00019998	0.000104618	1	0.00252284	0.00249517	Known	intronic	.	FRMD4A	-0.0432431	0.00853713	0.0119133	Living	0.0173753	0.018443	-0.124467	0.140177	-0.0538838	0.0310705	-0.0662279	-0.190613
chr1_225786912	1	225786913	+	4015	7061	7061	chr1:225793973[b38]C,T	2.06254e-08	0.0257814	9.999e-05	0.00010467	1	0.0025229	0.00249523	Known	exonic_nonsyn	SINE/AluJo	SRP9	0.0330635	5.61e-05	9.73e-05	PM	0.00473688	0.00479938	0.291392	0.3744	-0.250902	0.216509	0.269641	-0.177208
chr4_51887162	4	51887163	+	1721	-6200	6200	chr4:51880963[b38]A,C	6.82586e-08	0.0407284	9.999e-05	0.000104975	1	0.00252905	0.00250131	Known	intronic	SINE/AluSc	DCUN1D4	0.0376397	0.0041157	0.00594816	PM	0.0113343	0.0111403	-0.0575028	0.0740022	-0.122111	0.118508	0.0595763	-0.0299491
chr14_50990221	14	50990222	-	4271	-16179	16179	chr14:51006400[b38]A,G	1.81188e-08	-0.0333466	9.999e-05	0.000105781	1	0.00254726	0.00251933	Known	intronic	Alu-SINE	TRIM9	0.0219541	0.0132387	0.0180711	PM	0.00505819	0.00592295	-0.186634	-0.18976	0.0625099	-0.0856149	-0.21738	0.0161648
chr17_45576107	17	45576108	-	3359	-415019	415019	chr17:45991126[b38]A,G	6.21414e-08	-0.0492059	9.999e-05	0.000106116	1	0.00255412	0.00252611	Known	intergenic	LINE/L1M5	AC091132.4;AC126544.2	0.162018	5.24e-23	3.7e-22	PM	0.0127026	0.0199902	-0.125704	-0.047169	0.0599796	-0.0834249	-0.040344	-0.069344
chr4_21541705	4	21541706	-	3706	21620	21620	chr4:21520086[b38]C,T	1.53821e-08	0.0801849	9.999e-05	0.00010929	1	0.00262927	0.00260043	Known	intronic	Alu-SINE	KCNIP4	0.019876	0.100585	0.122757	Unbiased	0.0117141	0.00727435	-0.249383	-0.123393	0.0608501	0.0326479	-0.060094	0.0557219
chr10_42517996	10	42517997	-	3422	-353775	353775	chr10:42871771[b38]A,C	3.69386e-19	0.138337	0.0009999	0.000109342	1	0.00262928	0.00260044	Known	intergenic	SINE/AluSx	LINC00839;ZNF33B	0.0248011	0.000860606	0.00133484	PM	0.00280412	0.00567749	-0.220706	-0.349995	0.292084	-0.127873	-0.183635	0.223666
chr2_77426040	2	77426041	-	3561	-2994	2994	chr2:77429034[b38]C,T	2.1903e-08	-0.0392098	0.00039996	0.000110544	1	0.00265692	0.00262778	Known	intronic	SINE/AluSz	LRRTM4	0.0453975	0.000566784	0.000893006	PM	0.0121081	0.0103711	0.0534431	0.243973	-0.188712	0.11654	0.112006	-0.106432
chr17_2039323	17	2039324	+	3205	-13544	13544	chr17:2025780[b38]C,G	1.52874e-08	0.048618	0.00039996	0.00011131	1	0.00267407	0.00264474	Known	intronic	SINE/AluSc8	DPH1	0.159854	3.16e-23	2.26e-22	PM	0.0124222	0.0199491	-0.0287645	-0.224998	0.15573	-0.107261	-0.249036	0.0859917
chr13_67153370	13	67153371	-	2705	-1013	1013	chr13:67154383[b38]A,G	1.95445e-08	-0.0331611	9.999e-05	0.000111492	1	0.00267699	0.00264763	Known	intronic	Alu-SINE	PCDH9	0.179081	4.49e-50	1.8e-48	PM	0.00461692	0.0140221	0.375268	0.529876	-0.423832	0.0898325	-0.0795095	-0.188656
chr16_6791045	16	6791046	+	8006	4443	4443	chr16:6795488[b38]C,T	9.06715e-09	0.0490925	0.00019998	0.000111537	1	0.00267699	0.00264763	Known	intronic	SINE/AluSz	RBFOX1	0.113812	8.87e-23	6.15e-22	PM	0.00714791	0.0123175	-0.179131	-0.398587	0.328126	-0.220261	-0.360712	0.0175568
chr10_14117273	10	14117274	-	5089	8997	8997	chr10:14108277[b38]C,T	1.40987e-08	-0.0525237	0.00029997	0.000111819	1	0.0026825	0.00265307	Known	intronic	L2-LINE	FRMD4A	0.0510545	0.0023788	0.00352356	PM	0.0189638	0.0212732	-0.173821	-0.374582	0.296289	-0.199421	-0.201442	0.111928
chr12_69246008	12	69246009	+	4256	51299	51299	chr12:69297307[b38]C,G	4.52826e-08	0.0522632	0.00029997	0.000113945	1	0.00273221	0.00270224	Known	intronic	AluSz:SINE:Alu	CPSF6	0.113034	4.67e-12	1.49e-11	PM	0.0172692	0.0160011	0.0275217	0.145614	-0.0953305	0.222474	0.157148	-0.0551381
chr5_167726588	5	167726589	+	3422	2752	2752	chr5:167729340[b38]A,T	5.0407e-08	0.056536	0.00019998	0.00011449	1	0.00274398	0.00271389	Known	ncRNA_intronic	SINE/AluJb	AC008708.1	0.0972037	3.29e-07	6.99e-07	PM	0.0211531	0.0251269	0.0541035	0.24558	-0.257642	0.187258	0.163714	-0.194529
chr4_91328346	4	91328347	+	2978	-3809	3809	chr4:91324538[b38]C,G	4.70852e-08	-0.0863117	0.00019998	0.00011457	1	0.0027446	0.0027145	Known	intronic	ERVL-MaLR-LTR	CCSER1	0.0272844	0.0867197	0.106853	Unbiased	0.017455	0.0184331	0.0658782	0.264703	-0.177178	0.0859983	0.0424499	-0.215987
chr10_115100189	10	115100190	+	2837	127177	127177	chr10:115227366[b38]A,G	3.59942e-08	-0.0249553	9.999e-05	0.000114661	1	0.00274549	0.00271538	Known	intronic	SINE/AluJr	ATRNL1	0.0100641	0.229687	0.264816	Unbiased	0.00538144	0.00446006	-0.142198	-0.27358	0.192237	-0.132012	-0.00109383	0.154224
chr5_122030715	5	122030716	+	3382	8528	8528	chr5:122039243[b38]A,C	3.64811e-08	0.0600708	9.999e-05	0.000116209	1	0.00278125	0.00275074	Known	intergenic	LINE/L1M4	SRFBP1;LOX	-0.0275595	0.00199906	0.00298495	Living	0.00583486	0.00522695	-0.0489042	0.0638766	-0.0908614	0.0390492	-0.0227878	-0.172724
chr1_150384610	1	150384611	+	1604	-37186	37186	chr1:150347425[b38]C,T	8.66506e-08	0.0587335	0.00029997	0.000116306	1	0.00278226	0.00275174	Known	intronic	SINE/AluSq	RPRD2	0.0546804	0.000946465	0.00146128	PM	0.0163003	0.0222325	0.0654908	0.137844	-0.127504	0.110654	0.135852	-0.34888
chr9_19760627	9	19760628	-	4035	-1554	1554	chr9:19762181[b38]G,T	4.51952e-09	-0.138426	0.00039996	0.000118333	1	0.00282942	0.00279839	Known	intronic	L1-LINE	SLC24A2	0.281008	3.97e-74	7.05e-72	PM	0.0045656	0.0227702	0.146865	0.209646	-0.170986	-0.0151583	-0.100097	-0.199363
chr10_89331265	10	89331266	-	3772	-464	464	chr10:89331729[b38]C,T	5.38435e-08	-0.0459303	9.999e-05	0.000119188	1	0.00284852	0.00281728	Known	intronic	Alu-SINE	IFIT3	0.134199	2.72e-21	1.7e-20	PM	0.00914922	0.015104	0.147958	0.141203	-0.129013	0.0582444	0.0912263	-0.0496277
chr3_14944940	3	14944941	-	4529	5186	5186	chr3:14939755[b38]A,C	2.88404e-08	0.0229398	0.00019998	0.000119671	1	0.00285872	0.00282737	Known	ncRNA_exonic	Alu-SINE	FGD5-AS1	-0.0131402	0.0759283	0.0943147	Unbiased	0.00363865	0.00355045	0.144638	0.176066	-0.205118	0.10769	0.0949459	-0.213739
chr17_46142027	17	46142028	-	3267	193506	193506	chr17:45948522[b38]A,C	8.4135e-08	0.0421969	9.999e-05	0.000122476	1	0.00292435	0.00289228	Known	intronic	SINE/AluSx3	KANSL1	0.188362	1.99e-38	3.92e-37	PM	0.00855638	0.0156673	-0.0466996	-0.119204	0.0985352	-0.24281	-0.338047	0.126313
chr11_22196813	11	22196814	+	3303	-17597	17597	chr11:22179217[b38]A,G	6.03643e-08	-0.0552091	0.00019998	0.000122933	1	0.00293389	0.00290171	Known	intronic	AluSc:SINE:Alu	ANO5	0.0913932	2.62e-06	5.14e-06	PM	0.0188573	0.0309084	0.00473737	-0.0179594	-0.0910484	0.0136651	-0.0275526	-0.105678
chr10_60045080	10	60045081	-	3705	8971	8971	chr10:60036110[b38]C,T	4.08998e-08	0.0357464	0.00039996	0.000124952	1	0.00298067	0.00294798	Known	intronic	-	ANK3	0.046228	1.14e-05	2.11e-05	PM	0.0077354	0.0139378	0.301359	0.492367	-0.320562	0.43594	0.480837	-0.510262
chr12_98605170	12	98605171	+	3140	-964588	964588	chr12:97640583[b38]C,T	1.9378e-08	0.0597787	0.00019998	0.000125649	1	0.00299589	0.00296303	Known	UTR3	Alu-SINE	SLC25A3(NM_213611:c.*3642A>G,NM_002635:c.*3642A>G)	-0.0124735	0.0531674	0.0673997	Unbiased	0.00294749	0.00262348	0.0680875	0.0928064	-0.0392033	0.119763	0.0182683	-0.127557
chr5_173946923	5	173946924	+	5207	-67869	67869	chr5:173879055[b38]A,G	2.74826e-08	-0.0463756	0.00019998	0.000126562	1	0.00301483	0.00298177	Known	intronic	-	CPEB4	0.365957	5.73e-82	1.62e-79	PM	0.0130005	0.0199081	0.0841542	0.245249	-0.168502	-0.0216335	-0.115174	-0.0665475
chr4_153288317	4	153288318	+	4294	-9926	9926	chr4:153278392[b38]G,T	1.04162e-08	0.0661336	9.999e-05	0.000126878	1	0.00302094	0.00298781	Known	intronic	AluSx:SINE:Alu	TRIM2	0.149504	3.95e-23	2.8e-22	PM	0.00906958	0.0190877	-0.147208	-0.225969	0.10304	-0.250449	-0.302232	0.313809
chr8_10439028	8	10439029	+	6542	2	2	chr8:10439030[b38]C,T	1.45515e-08	-0.0516799	9.999e-05	0.00012738	1	0.00303148	0.00299823	Known	intergenic	ERVL-MaLR-LTR	MSRA(dist=10137),LINCR-0001(dist=35537)	-0.00480597	0.675432	0.708719	Unbiased	0.00884656	0.00862578	-0.178836	-0.0781785	-0.0101107	0.0589235	0.0791071	-0.0774946
chr19_57853889	19	57853890	+	3475	21505	21505	chr19:57875394[b38]A,G	4.75422e-08	0.0511516	9.999e-05	0.000130941	1	0.00311477	0.0030806	Known	intronic	SINE/AluSq2	AC010522.1;ZNF587;ZNF814	0.0889853	1.92e-08	4.54e-08	PM	0.0136401	0.0180587	-0.0929846	-0.0827004	0.0500289	-0.0954903	-0.0570082	0.189679
chr2_212395731	2	212395732	-	3511	26742	26742	chr2:212368990[b38]A,C	5.15794e-08	-0.0583094	9.999e-05	0.000132029	1	0.00313918	0.00310475	Known	intronic	AluSc:SINE:Alu	ERBB4	0.131376	6.95e-12	2.18e-11	PM	0.0195343	0.0328542	0.13899	0.292579	-0.27699	0.295557	0.286252	-0.336302
chr14_100851662	14	100851663	+	4759	-1482	1482	chr14:100850181[b38]A,G	1.35286e-08	0.0114671	0.00019998	0.000134157	1	0.00318828	0.00315332	Known	ncRNA_exonic	-	MEG3	-0.0257394	1.97e-09	5.08e-09	Living	0.0012964	0.000975511	-0.0229403	-0.0433041	0.122895	-0.0352066	-0.129369	-0.217721
chr4_102811234	4	102811235	-	2862	-28403	28403	chr4:102839637[b38]A,G	4.99771e-08	0.0443836	0.00019998	0.000135318	1	0.00321437	0.00317912	Known	intronic	Alu-SINE	UBE2D3	0.129571	2.97e-34	4.43e-33	PM	0.00538153	0.0110079	0.107539	0.335284	-0.379775	0.403041	0.460459	-0.409577
chr12_40846761	12	40846762	+	3590	56069	56069	chr12:40902830[b38]A,G	4.67892e-08	0.044394	0.00019998	0.000136273	1	0.00323554	0.00320006	Known	intronic	SINE/AluSc8	CNTN1	0.137073	3.18e-15	1.28e-14	PM	0.0144348	0.0252358	-0.220744	-0.315955	0.275098	-0.0132751	0.039007	0.230284
chr16_6914763	16	6914764	+	8090	288787	288787	chr16:7203550[b38]A,G	8.8371e-09	0.163226	0.00039996	0.000138398	1	0.00328446	0.00324844	Known	intronic	AluJr:SINE:Alu	RBFOX1	0.0908431	2.44e-11	7.32e-11	PM	0.00869763	0.0142977	-0.147041	-0.0872607	0.150472	-0.0629768	-0.0585804	0.117441
chr4_88047288	4	88047289	+	3624	40239	40239	chr4:88087527[b38]C,T	3.46198e-08	-0.202639	9.999e-05	0.000138785	1	0.00329211	0.00325601	Known	intronic	Alu-SINE	PKD2	0.1808	1.61e-23	1.17e-22	PM	0.0152902	0.0231989	0.00417281	0.0611713	-0.0259073	0.0395673	0.0786397	-0.00562709
chr6_12804646	6	12804647	+	3919	-4	4	chr6:12804643[b38]A,G	3.01804e-08	-0.0498724	0.00059994	0.000139579	1	0.0033094	0.00327311	Known	intronic	AluJb:SINE:Alu	PHACTR1	0.0680769	1.92e-05	3.47e-05	PM	0.0158048	0.0182218	-0.198387	-0.300129	0.258909	-0.227012	-0.0857081	0.0291662
chr4_39549388	4	39549389	-	3144	2641	2641	chr4:39546748[b38]C,T	3.6793e-08	-0.0483515	0.00019998	0.000139677	1	0.00331018	0.00327388	Known	ncRNA_intronic	SINE/AluSz	UGDH-AS1	0.0200096	0.083039	0.102583	Unbiased	0.0094363	0.0091867	0.10323	-0.0105189	0.077771	-0.117656	-0.269406	0.146404
chr5_65668799	5	65668800	-	3212	100939	100939	chr5:65567861[b38]C,T	1.69079e-08	-0.0347835	0.00029997	0.000140404	1	0.00332586	0.00328938	Known	UTR3	SINE/AluSx1	SGTB	0.0342332	0.00192235	0.00287597	PM	0.0108153	0.0136224	-0.311374	-0.579074	0.403861	-0.414739	-0.609487	0.49907
chr7_38724705	7	38724706	-	4384	22680	22680	chr7:38702026[b38]A,G	2.67767e-08	0.0287942	0.00019998	0.000142671	1	0.00337799	0.00334094	Known	UTR3	Alu-SINE	VPS41(NM_014396:c.*1541A>G,NM_080631:c.*1541A>G)	0.0171379	0.0680999	0.0851326	Unbiased	0.00920958	0.0093037	0.383913	0.649528	-0.463489	0.388858	0.48922	-0.348912
chr3_14944603	3	14944604	-	4530	-36733	36733	chr3:14981336[b38]C,G	3.07086e-08	0.0277101	0.00019998	0.000143331	1	0.00339203	0.00335483	Known	ncRNA_exonic	SINE/AluSz6	FGD5-AS1	0.0239196	0.00377658	0.00547986	PM	0.00684952	0.00570724	-0.228506	-0.469167	0.328992	-0.44911	-0.527237	0.425307
chr7_38724742	7	38724743	-	4384	1283	1283	chr7:38723460[b38]C,T	3.9931e-08	0.0351186	9.999e-05	0.000144329	1	0.00341406	0.00337662	Known	UTR3	Alu-SINE	VPS41(NM_014396:c.*1504A>G,NM_080631:c.*1504A>G)	0.0271988	0.0148454	0.0201416	PM	0.0107012	0.00906624	0.392692	0.518512	-0.403172	0.206181	0.319094	-0.260037
chr8_101182640	8	101182641	-	4058	7981	7981	chr8:101174660[b38]C,T	1.52087e-08	0.0382885	0.00049995	0.000145326	1	0.00343605	0.00339836	Known	intergenic	Alu-SINE	FLJ42969(dist=106389),ZNF706(dist=14398)	0.0763814	2.42e-11	7.26e-11	PM	0.0086356	0.0084672	-0.0166669	-0.158705	0.151934	-0.210708	-0.27818	0.134832
chr16_6811729	16	6811730	+	8049	3925	3925	chr16:6815654[b38]C,T	6.25648e-09	0.0449105	0.00039996	0.000146641	1	0.00346553	0.00342752	Known	intronic	Alu-SINE	RBFOX1	0.0552638	0.000135586	0.000226665	PM	0.0137428	0.0159474	-0.0963018	-0.313807	0.257715	-0.103952	-0.244339	0.0523233
chr15_56977354	15	56977355	+	4526	75354	75354	chr15:57052708[b38]A,G	4.7812e-08	0.0545319	0.00019998	0.000147783	1	0.00349089	0.00345261	Known	intronic	Alu-SINE	TCF12	0.195634	2.85e-31	3.49e-30	PM	0.0147799	0.0200546	0.380822	0.362132	-0.270055	0.0100972	0.0495709	-0.124024
chr20_63435382	20	63435383	-	5976	7487	7487	chr20:63427896[b38]A,G	1.49429e-08	0.0560342	9.999e-05	0.000148203	1	0.00349919	0.00346081	Known	intronic	SINE/AluJb	KCNQ2	0.106916	1.01e-11	3.14e-11	PM	0.0127824	0.0216146	-0.250456	-0.317948	0.250025	-0.140316	-0.190284	0.182466
chr2_97158345	2	97158346	+	1754	-129047	129047	chr2:97029299[b38]A,C	1.46202e-07	0.052491	0.00029997	0.000148693	1	0.00350913	0.00347064	Known	intronic	SINE/AluSx	ANKRD36	0.00280141	0.823581	0.844689	Unbiased	0.0115169	0.0114221	0.125246	0.285789	-0.267585	0.138879	0.30397	-0.28374
chr11_119003508	11	119003509	+	3830	-19847	19847	chr11:118983662[b38]C,T	5.56852e-08	0.0398486	9.999e-05	0.000148983	1	0.00351434	0.0034758	Known	ncRNA_exonic	Alu-SINE	RPL23AP64	0.0912812	4.36e-13	1.51e-12	PM	0.0102468	0.0092375	-0.00319485	0.0503765	-0.00461182	-0.057832	-0.114521	0.0577587
chr6_3021006	6	3021007	+	6088	-476	476	chr6:3020531[b38]A,G	4.60705e-08	0.0552641	9.999e-05	0.000149157	1	0.00351681	0.00347824	Known	UTR3	SINE/AluJr4	NQO2	0.101818	1.96e-07	4.24e-07	PM	0.0254078	0.0234339	0.120674	0.191125	-0.200749	0.117255	0.099187	-0.0600654
chr13_107856153	13	107856154	-	4250	1557	1557	chr13:107854597[b38]C,G	2.26962e-08	-0.0493626	9.999e-05	0.000151542	1	0.00357139	0.00353222	Known	intronic	SINE/AluJr	FAM155A	0.0588794	1.32e-05	2.43e-05	PM	0.0116037	0.0117943	0.0711749	0.0964422	-0.16858	0.105798	0.064448	-0.100981
chr8_84432222	8	84432223	+	2962	-29960	29960	chr8:84402263[b38]A,G	7.13002e-08	-0.0920372	9.999e-05	0.000152366	1	0.00358914	0.00354978	Known	intronic	L1MB1:LINE:L1	RALYL	0.176477	2.16e-25	1.79e-24	PM	0.0141416	0.0285806	-0.109217	-0.255347	0.218013	-0.0616667	-0.186336	-0.177866
chr14_50461179	14	50461180	-	3471	-19481	19481	chr14:50480660[b38]C,T	6.72957e-08	0.0421863	0.00029997	0.000152963	1	0.00360154	0.00356204	Known	intronic	AluSx1:SINE:Alu	MAP4K5	0.0233024	0.105452	0.128285	Unbiased	0.0137305	0.020199	0.226736	0.386862	-0.265635	0.329955	0.445286	-0.426905
chr10_14277098	10	14277099	-	5088	325	325	chr10:14276774[b38]C,T	2.54781e-08	0.0458733	0.00039996	0.000153147	1	0.0036042	0.00356467	Known	intronic	Alu-SINE	FRMD4A	0.0868633	2.39e-08	5.63e-08	PM	0.0154482	0.0169739	-0.090692	-0.264574	0.321699	-0.139257	-0.251693	0.121696
chr4_91423374	4	91423375	+	2892	5817	5817	chr4:91429191[b38]C,T	7.50009e-08	0.0540299	0.00029997	0.00015408	1	0.00362448	0.00358473	Known	intronic	Alu-SINE	CCSER1	0.0824113	6.66e-06	1.26e-05	PM	0.0196422	0.0242111	-0.0433021	-0.0893202	0.102163	0.0571053	0.0295023	-0.210992
chr2_170999856	2	170999857	-	3481	-169079	169079	chr2:171168935[b38]A,G	4.77204e-08	-0.0578617	0.00019998	0.000157674	1	0.00370559	0.00366495	Known	intronic	AluJb:SINE:Alu	TLK1	0.0779844	1.75e-05	3.17e-05	PM	0.0170289	0.0288603	-0.0733026	-0.130704	0.116162	-0.228125	-0.317644	0.101904
chr4_113136938	4	113136939	+	3079	-716999	716999	chr4:112419940[b38]C,T	5.38158e-08	-0.167962	0.00029997	0.000159239	1	0.00374064	0.00369962	Known	intronic	SINE/AluSz	ANK2	0.270017	1.37e-55	7.73e-54	PM	0.0146335	0.0143661	0.0659018	0.284191	-0.280966	-0.103299	-0.115706	0.248591
chr2_77492375	2	77492376	-	3475	5155	5155	chr2:77487221[b38]A,G	5.70452e-08	-0.0394386	0.00019998	0.000160313	1	0.00376413	0.00372285	Known	intronic	Alu-SINE	LRRTM4	-0.000494549	0.969162	0.973263	Unbiased	0.0106092	0.0103876	-0.188247	-0.162076	0.18485	0.0829931	0.121574	-0.112416
chr13_107542039	13	107542040	-	3942	670562	670562	chr13:106871478[b38]A,G	1.18609e-08	0.136394	0.00049995	0.00016167	1	0.00379424	0.00375263	Known	intronic	Charlie8:DNA:hAT-Charlie	FAM155A	0.0670167	2.17e-07	4.68e-07	PM	0.0118628	0.0126407	-0.258237	-0.413252	0.318362	-0.244857	-0.247698	0.0817186
chr13_67155032	13	67155033	-	2707	1831	1831	chr13:67153202[b38]C,T	1.18678e-08	0.0276925	0.00019998	0.000162807	1	0.00381724	0.00377537	Known	ncRNA_intronic	-/-	AL160254.1	0.062588	4.74e-15	1.89e-14	PM	0.00539875	0.00603398	0.348357	0.572512	-0.426099	0.376489	0.41025	-0.435576
chr17_30780190	17	30780191	+	2538	-163730	163730	chr17:30616461[b38]A,G	7.26519e-08	-0.0491262	0.00019998	0.000162865	1	0.00381724	0.00377537	Known	ncRNA_intronic	Alu-SINE	SUZ12P1	0.078389	2.23e-11	6.72e-11	PM	0.0092017	0.0077814	-0.112071	-0.101316	0.0651099	-0.046569	-0.0785993	0.00685696
chr5_21511979	5	21511980	+	2796	-45427	45427	chr5:21466553[b38]A,T	7.54163e-08	0.0606836	9.999e-05	0.000162875	1	0.00381724	0.00377537	Known	ncRNA_intronic	AluSq:SINE:Alu	GUSBP1	0.194863	2.98e-29	3.17e-28	PM	0.0154863	0.0189262	-0.182831	-0.150054	0.0855823	-0.102113	-0.181811	0.233639
chr9_4732985	9	4732986	-	5108	-19319	19319	chr9:4752304[b38]A,G	1.31597e-08	0.176206	0.00039996	0.000163463	1	0.00382925	0.00378726	Known	intronic	SINE/AluJr	AK3	0.100618	1.07e-12	3.6e-12	PM	0.0116785	0.0157858	0.178716	0.298293	-0.213278	0.189034	0.261517	-0.0355888
chr7_66708557	7	66708558	+	3162	99947	99947	chr7:66808504[b38]A,G	4.21535e-08	-0.107265	0.00049995	0.000163855	1	0.0038349	0.00379284	Known	intronic	AluSz:SINE:Alu	RABGEF1	0.119088	5.75e-17	2.66e-16	PM	0.0115777	0.0142094	-0.109724	-0.110992	0.109531	-0.10209	-0.201168	0.108373
chr7_82295474	7	82295475	-	3321	-5969	5969	chr7:82301443[b38]C,G	4.408e-08	0.0549069	0.00049995	0.000165359	1	0.00386832	0.00382589	Known	intronic	SINE/AluJb	CACNA2D1	0.109551	9.41e-10	2.49e-09	PM	0.0192564	0.0194935	-0.0261571	-0.125628	0.13824	0.0960974	0.0501231	-0.0371477
chr4_21832081	4	21832082	-	3820	-14378	14378	chr4:21846459[b38]C,T	1.55012e-08	0.0303476	0.00019998	0.000165441	1	0.00386846	0.00382603	Known	intronic	LINE/L1M1	KCNIP4	0.0476415	2e-05	3.6e-05	PM	0.00754477	0.00965075	-0.218753	-0.363199	0.390749	-0.119089	0.0261643	0.082485
chr3_85058628	3	85058629	+	2741	520803	520803	chr3:85579431[b38]C,T	5.51991e-08	0.0728102	0.00019998	0.000165869	1	0.00387668	0.00383417	Known	intronic	SINE/AluSp	CADM2	0.104448	1.14e-17	5.54e-17	PM	0.00587571	0.014159	-0.0785315	-0.17822	0.1278	-0.12172	-0.137858	-0.1787
chr11_43857681	11	43857682	+	5087	-11189	11189	chr11:43846493[b38]A,G	3.39436e-08	0.0399663	9.999e-05	0.000167466	1	0.00391221	0.0038693	Known	intergenic	Alu-SINE	HSD17B12(dist=1069),ALKBH3(dist=23150)	0.0931776	2.2e-12	7.19e-12	PM	0.0106572	0.0125957	-0.0450682	-0.15738	0.14344	-0.277841	-0.252732	0.202129
chr4_61291204	4	61291205	+	2876	3652	3652	chr4:61294856[b38]C,T	1.14115e-07	-0.0630491	9.999e-05	0.000170598	1	0.00398355	0.00393986	Known	intronic	Simple_repeat-Simple_repeat	ADGRL3	0.0208266	0.17517	0.205981	Unbiased	0.0145938	0.0173371	-0.0688653	-0.0784771	0.00891941	-0.0546811	-0.112076	0.0698747
chr13_66956736	13	66956737	-	2938	1688	1688	chr13:66955049[b38]C,T	4.68465e-09	0.032985	0.00039996	0.000170987	1	0.0039908	0.00394703	Known	intronic	SINE/AluSx	PCDH9	0.0118615	0.18971	0.221776	Unbiased	0.00546687	0.00712717	0.173428	0.365911	-0.34289	0.276787	0.254046	-0.353888
chr11_86055230	11	86055231	-	4320	22268	22268	chr11:86032963[b38]C,T	6.48293e-08	0.04269	9.999e-05	0.000173711	1	0.00405251	0.00400807	Known	intronic	Alu-SINE	PICALM	0.148099	1.84e-30	2.13e-29	PM	0.0116163	0.0150411	0.371134	0.597344	-0.571269	0.338918	0.352769	-0.387864
chr10_80435013	10	80435014	+	5113	-23245	23245	chr10:80411769[b38]C,T	6.6475e-09	0.0207243	0.00049995	0.000175785	1	0.00409902	0.00405406	Known	UTR3	SINE/AluSx	PRXL2A	-0.00373919	0.626729	0.662881	Unbiased	0.00524027	0.0042719	-0.271775	-0.494571	0.333689	-0.222043	-0.417179	0.207001
chr16_89563618	16	89563619	+	4651	186	186	chr16:89563804[b38]A,T	3.42963e-08	0.0656853	0.00029997	0.000176667	1	0.00411581	0.00407067	Known	UTR3	SINE/AluJb	RPL13	0.131695	6.41e-15	2.53e-14	PM	0.0188151	0.022922	0.352656	0.385578	-0.269984	0.301659	0.293237	-0.299453
chr13_19715951	13	19715952	-	5842	-44531	44531	chr13:19760482[b38]C,T	2.84602e-08	-0.0587656	0.00049995	0.000177173	1	0.0041257	0.00408046	Known	intronic	AluY:SINE:Alu	PSPC1	0.0709313	9.41e-07	1.92e-06	PM	0.0157636	0.0208459	0.190178	0.442359	-0.392042	0.43208	0.534621	-0.439615
chr7_44801920	7	44801921	+	4432	-7023	7023	chr7:44794898[b38]G,T	3.95898e-08	0.0493425	0.00019998	0.000177374	1	0.00412849	0.00408321	Known	UTR3	SINE/AluJr	PPIA	0.0341267	6.17e-05	0.000106595	PM	0.00397406	0.00519868	0.173222	0.221962	-0.08162	-0.028166	-0.0938899	-0.104755
chr16_6886201	16	6886202	+	8063	-16775	16775	chr16:6869427[b38]C,G	1.71936e-08	0.0551209	0.00039996	0.000177692	1	0.004134	0.00408866	Known	intronic	Alu-SINE	RBFOX1	0.0437169	0.00860564	0.0120047	PM	0.0153137	0.0210381	0.0273706	0.124322	-0.139519	0.157091	0.22394	-0.0959489
chr12_121332037	12	121332038	-	2872	-930	930	chr12:121332967[b38]C,G	1.73472e-08	-0.0591574	0.00049995	0.000177944	1	0.00413797	0.00409259	Known	intronic	Alu-SINE	ANAPC5	0.0735043	2.71e-09	6.9e-09	PM	0.0111672	0.0146297	0.377584	0.572	-0.450245	0.17325	0.188858	-0.306128
chr13_83661115	13	83661116	-	2892	48850	48850	chr13:83612266[b38]A,G	5.56935e-08	0.04053	9.999e-05	0.00017854	1	0.00414993	0.00410442	Known	intergenic	ERVL-MaLR-LTR	NONE(dist=NONE),SLITRK1(dist=216090)	0.0886608	1.07e-10	3.05e-10	PM	0.00954396	0.0175774	0.0936291	0.167752	-0.14926	0.217052	0.315569	-0.323512
chr9_112036534	9	112036535	-	3940	-126	126	chr9:112036660[b38]A,G	4.51731e-08	0.0481851	0.00019998	0.000180479	1	0.00419308	0.0041471	Known	ncRNA_intronic	SINE/AluJb	AL138756.1	0.0848627	1.48e-06	2.96e-06	PM	0.0235777	0.0188852	0.195849	0.35289	-0.211325	0.0492595	0.0376553	-0.176568
chr15_24965313	15	24965314	+	6072	-10158	10158	chr15:24955156[b38]A,G	4.10713e-08	-0.0679171	0.00019998	0.000182413	1	0.00423608	0.00418962	Known	ncRNA_intronic	Alu-SINE	SNHG14	0.0644034	5.24e-07	1.09e-06	PM	0.0092491	0.0118493	-0.00625193	-0.0657608	0.062891	0.182818	0.362063	-0.178697
chr8_104138159	8	104138160	+	3676	3399	3399	chr8:104141558[b38]A,G	7.87783e-08	-0.0567439	0.00029997	0.000183251	1	0.0042536	0.00420695	Known	intronic	LINE/L1MA3	RIMS2	0.0616196	0.000109793	0.000185024	PM	0.0142338	0.0176574	-0.252148	-0.261317	0.210095	0.143473	0.143118	-0.0977025
chr11_767854	11	767855	-	4659	-7569	7569	chr11:775423[b38]C,T	3.34466e-08	0.0224878	0.00029997	0.000185956	1	0.00431245	0.00426515	Known	UTR3	SINE/AluSx1	GATD1	0.0183988	0.0219281	0.029172	PM	0.00473914	0.00550918	-0.252091	-0.39494	0.291022	-0.186257	-0.31589	0.193404
chr12_121332134	12	121332135	-	2872	-42501	42501	chr12:121374635[b38]C,G	1.67519e-08	0.0530031	9.999e-05	0.000186646	1	0.00432648	0.00427903	Known	intronic	-	ANAPC5	0.0546615	3.75e-13	1.3e-12	PM	0.00226001	0.0056332	0.263253	0.308907	-0.202624	0.0804037	0.155337	-0.239928
chr16_6124652	16	6124653	+	7960	1734	1734	chr16:6126386[b38]C,T	3.02994e-08	-0.0469835	0.00029997	0.000186926	1	0.00433099	0.00428349	Known	intronic	Alu-SINE	RBFOX1	0.164365	2.73e-23	1.96e-22	PM	0.0146825	0.0176592	-0.145409	-0.171173	-0.032552	0.0812636	0.0535178	-0.154137
chr9_2767813	9	2767814	-	5086	-8202	8202	chr9:2776015[b38]A,G	4.28153e-08	-0.0591941	0.00019998	0.000189711	1	0.00439352	0.00434533	Known	intergenic	SINE/AluJb	KCNV2;PUM3	0.124848	2.43e-11	7.28e-11	PM	0.0223687	0.0252653	0.226585	0.32854	-0.23977	0.173506	0.0358049	-0.1915
chr4_95508366	4	95508367	-	3566	-14428	14428	chr4:95522794[b38]C,T	4.88107e-08	-0.0685173	0.00029997	0.000190288	1	0.00440487	0.00435656	Known	intronic	MIR-SINE	UNC5C	0.0171678	0.252515	0.288949	Unbiased	0.0143388	0.0155061	0.119064	0.166268	-0.147967	0.00352196	0.0560024	0.00842825
chr8_12449903	8	12449904	+	5613	-466528	466528	chr8:11983376[b38]A,G	4.51109e-08	0.0621864	9.999e-05	0.000192261	1	0.00444852	0.00439973	Known	intergenic	SINE/AluJo	FAM86B2;AC068587.4	0.144166	8e-11	2.31e-10	PM	0.0235344	0.0384799	0.0412498	0.0252468	-0.116077	-0.0643813	-0.153716	0.0365169
chr4_21786228	4	21786229	-	3816	-30574	30574	chr4:21816802[b38]A,G	6.65101e-08	0.057951	0.00019998	0.000192557	1	0.00445334	0.0044045	Known	intronic	Alu-SINE	KCNIP4	-0.00214181	0.858926	0.876089	Unbiased	0.0109166	0.00801861	-0.0671916	-0.154566	0.0996908	-0.114178	-0.0774353	0.0147835
chr17_46142578	17	46142579	-	3267	128059	128059	chr17:46014520[b38]C,T	1.24667e-07	0.0502713	0.00019998	0.000195051	1	0.00450897	0.00445952	Known	intronic	Alu-SINE	KANSL1	0.173786	5.64e-28	5.56e-27	PM	0.0113031	0.0230729	0.210209	0.270318	-0.152368	0.123416	0.180715	-0.237655
chr1_19217515	1	19217516	-	5592	49005	49005	chr1:19168511[b38]C,G	2.07889e-08	0.118474	0.00049995	0.000196011	1	0.00452704	0.00447739	Known	ncRNA_intronic	SINE/AluSz	EMC1-AS1	-0.0187758	0.147104	0.175033	Unbiased	0.010033	0.0113443	0.039683	0.0833675	-0.0180252	0.00528927	-0.136292	-0.0820539
chr15_50365730	15	50365731	+	3073	-69370	69370	chr15:50296361[b38]A,G	7.15605e-08	0.0417747	9.999e-05	0.000196172	1	0.0045287	0.00447904	Known	intergenic	Alu-SINE	MIR4712(dist=5320),USP8(dist=58675)	0.053011	7.01e-05	0.000120353	PM	0.0108065	0.0123305	0.0112178	-0.0913732	0.176758	-0.0837451	-0.252798	0.129646
chr2_131514530	2	131514531	+	3647	-39567	39567	chr2:131474964[b38]C,T	1.01015e-07	-0.0555695	0.00019998	0.000196283	1	0.00452921	0.00447954	Known	ncRNA_intronic	Alu-SINE	LOC150776	0.0913151	9.75e-08	2.17e-07	PM	0.0163405	0.0266202	0.202948	0.307435	-0.232416	0.255073	0.316244	-0.341301
chr16_6106287	16	6106288	+	8018	439	439	chr16:6106726[b38]A,G	3.35365e-08	0.0535789	9.999e-05	0.000197715	1	0.00456018	0.00451017	Known	intronic	SINE/AluSq	RBFOX1	0.0904352	1.36e-07	3e-07	PM	0.0173044	0.02181	0.157481	0.358304	-0.262499	0.0339994	0.12601	-0.174165
chr14_20451379	14	20451380	-	3971	2097	2097	chr14:20449283[b38]A,T	3.18878e-08	-0.0247983	0.00029997	0.000198148	1	0.00456729	0.0045172	Known	intronic	Alu-SINE	OSGEP	-0.00035953	0.966944	0.971337	Unbiased	0.00514707	0.00742962	0.184435	0.45756	-0.441306	0.304274	0.3221	-0.372638
chr6_156962595	6	156962596	+	4353	-2366	2366	chr6:156960230[b38]A,C	2.32202e-08	-0.049115	0.00029997	0.000198203	1	0.00456729	0.0045172	Known	intronic	Alu-SINE	ARID1B	0.174568	2.84e-25	2.34e-24	PM	0.0148996	0.0171421	0.000840088	0.00141206	0.0573228	-0.0579758	-0.118941	0.139091
chr2_206118574	2	206118575	-	3292	-15268	15268	chr2:206133842[b38]C,T	6.09424e-08	-0.0221635	0.00019998	0.000200528	1	0.00461878	0.00456812	Known	ncRNA_intronic	SINE/AluJb	AC007383.2	0.00317065	0.688031	0.720244	Unbiased	0.00401969	0.00458355	-0.186203	-0.177117	0.188054	-0.180067	-0.234911	0.119768
chr13_102252962	13	102252963	-	3553	-7487	7487	chr13:102260449[b38]A,T	5.83686e-08	-0.0343639	9.999e-05	0.000201308	1	0.00463464	0.00458381	Known	intronic	L1-LINE	FGF14	0.06447	2.45e-08	5.74e-08	PM	0.00878874	0.0112004	-0.417667	-0.524029	0.348864	-0.145303	-0.114985	0.185935
chr16_14225739	16	14225740	+	3442	-143717	143717	chr16:14082023[b38]A,G	4.29234e-08	0.0588471	0.00019998	0.000202311	1	0.00465563	0.00460457	Known	intronic	Alu-SINE	MRTFB	0.105875	9.26e-14	3.36e-13	PM	0.0148537	0.0143001	-0.273967	-0.363734	0.25041	-0.118244	-0.144536	-0.0773551
chr3_155942112	3	155942113	+	3987	36635	36635	chr3:155978747[b38]C,T	5.7241e-08	-0.056925	9.999e-05	0.000202824	1	0.00466532	0.00461415	Known	UTR3	SINE/AluY	GMPS	0.0653184	2.9e-05	5.15e-05	PM	0.0183634	0.0133868	0.162092	0.125408	-0.103811	-0.174863	-0.247074	0.202033
chr12_75111257	12	75111258	-	3121	-11000	11000	chr12:75122257[b38]A,G	7.07382e-08	-0.0576911	9.999e-05	0.000203475	1	0.00467818	0.00462687	Known	intronic	-	KCNC2	0.139404	6.14e-17	2.83e-16	PM	0.0146191	0.0234632	-0.135106	-0.300898	0.260226	-0.0861219	-0.167379	0.0924941
chr10_95388052	10	95388053	-	3914	17360	17360	chr10:95370693[b38]C,T	6.82541e-08	-0.0640071	0.00019998	0.000203958	1	0.00468716	0.00463575	Known	intronic	Alu-SINE	SORBS1	0.14592	8.42e-20	4.76e-19	PM	0.0181347	0.0205289	-0.355209	-0.378125	0.254824	-0.322776	-0.449686	0.194127
chr12_98735056	12	98735057	-	3000	147177	147177	chr12:98587880[b38]G,T	5.09243e-08	-0.0340843	0.00049995	0.000206025	1	0.00473252	0.00468062	Known	UTR3	SINE/FLAM_A	ANKS1B;APAF1	-0.0350031	0.000214875	0.000352225	Living	0.00762895	0.00722878	0.274176	0.286284	-0.270252	0.264513	0.210402	-0.359431
chr4_24233585	4	24233586	-	3860	-23408	23408	chr4:24256993[b38]C,T	4.87434e-08	-0.0539955	9.999e-05	0.000208142	1	0.00477899	0.00472658	Known	intronic	Simple_repeat-Simple_repeat	PPARGC1A	0.0130909	0.338862	0.379176	Unbiased	0.0141231	0.0146082	-0.14014	-0.176128	0.198885	-0.139846	-0.0943754	0.176828
chr8_102829408	8	102829409	-	4385	161729	161729	chr8:102667680[b38]A,G	5.53937e-09	0.0245423	0.00059994	0.000210441	1	0.0048296	0.00477663	Known	exonic_nonsyn	-/-	AZIN1	0.0204552	5.35e-09	1.33e-08	PM	0.000636481	0.00151524	-0.387472	-0.524134	0.427485	-0.497433	-0.61958	0.402524
chr2_8742361	2	8742362	-	4435	18970	18970	chr2:8723392[b38]A,G	8.28295e-08	0.0353359	0.00039996	0.000212128	1	0.00486612	0.00481275	Known	intronic	Alu-SINE	KIDINS220	0.169593	2.27e-40	5.07e-39	PM	0.00703654	0.0103851	-0.05755	0.023572	-0.0561446	0.126515	0.104201	-0.141977
chr13_97349602	13	97349603	+	3448	-8918	8918	chr13:97340685[b38]C,T	9.29104e-08	0.0368078	0.00039996	0.000214545	1	0.00491934	0.00486539	Known	intronic	SINE/AluSx4	MBNL2	-0.0322685	0.0136539	0.0186078	Living	0.0220479	0.0260335	0.329163	0.655575	-0.496098	0.549738	0.57961	-0.568457
chr13_107722389	13	107722390	-	4179	-3138	3138	chr13:107725527[b38]C,T	6.5848e-08	-0.0591906	0.00039996	0.000215519	1	0.00493945	0.00488527	Known	intronic	.	FAM155A	0.0248241	0.118834	0.143488	Unbiased	0.0135042	0.0203507	0.0140525	0.046665	-0.0368756	-0.0118596	-0.103492	-0.0975458
chr15_63808510	15	63808511	-	3952	44273	44273	chr15:63764238[b38]C,T	5.68004e-08	-0.0429481	0.00029997	0.000215848	1	0.0049434	0.00488918	Known	intronic	AluJr:SINE:Alu	HERC1	0.11023	3.35e-13	1.17e-12	PM	0.012421	0.0179123	0.00650706	-0.0615407	0.039078	0.058516	0.110414	-0.130898
chr7_111740196	7	111740197	-	2829	39493	39493	chr7:111700704[b38]C,T	1.15009e-07	0.0591043	9.999e-05	0.000215886	1	0.0049434	0.00488918	Known	intronic	Alu-SINE	DOCK4	0.246486	8.91e-36	1.47e-34	PM	0.0158036	0.0269438	0.2141	0.196323	-0.170044	-0.105287	-0.0487407	0.131596
chr9_8819118	9	8819119	-	4289	-10010	10010	chr9:8829128[b38]A,G	1.2586e-08	-0.0378361	0.00049995	0.000216121	1	0.00494655	0.0048923	Known	intronic	.	PTPRD	0.0202157	0.111508	0.135139	Unbiased	0.0153624	0.0245889	0.421925	0.645368	-0.523888	0.342841	0.412748	-0.535861
chr7_38724793	7	38724794	-	4384	16564	16564	chr7:38708230[b38]A,T	4.73975e-08	0.0229711	0.00029997	0.00021778	1	0.00498228	0.00492764	Known	UTR3	SINE/AluSp	VPS41	-0.0177236	0.0330386	0.0429951	Living	0.0055799	0.0042457	-0.0961806	-0.230791	0.181933	-0.142814	-0.21939	0.0968404
chr17_45574260	17	45574261	-	3361	-416866	416866	chr17:45991126[b38]A,G	9.39346e-08	-0.0406151	9.999e-05	0.000218015	1	0.00498541	0.00493074	Known	intergenic	LINE/L1MD	AC091132.4;AC126544.2	0.0344399	0.00721285	0.0101555	PM	0.0119111	0.011946	0.162026	0.285182	-0.213919	0.131006	0.174716	-0.305032
chr3_61601213	3	61601214	+	4248	2211	2211	chr3:61603424[b38]C,T	5.4593e-08	-0.093948	0.00029997	0.000218433	1	0.00499273	0.00493797	Known	intronic	Alu-SINE	PTPRG	0.0842252	1.38e-05	2.53e-05	PM	0.0255713	0.0233988	0.0735471	0.0480886	-0.0776145	0.164014	0.114168	-0.0248815
chr15_25007162	15	25007163	+	6093	55843	55843	chr15:25063005[b38]A,G	4.39451e-08	-0.114365	0.00029997	0.000219534	1	0.00501564	0.00496063	Known	ncRNA_intronic	Alu-SINE	SNHG14	0.129858	3.78e-21	2.34e-20	PM	0.00795403	0.015664	0.119896	0.199661	-0.0987036	-2.89039e-05	-0.0697442	-0.235871
chr9_23661370	9	23661371	-	3566	203	203	chr9:23661168[b38]A,G	6.92292e-08	-0.0610561	0.00029997	0.00022056	1	0.00503681	0.00498157	Known	ncRNA_intronic	ERVL-LTR	LOC101929563	0.104666	1.32e-07	2.91e-07	PM	0.0266478	0.0295916	0.0476984	0.147855	-0.176033	0.197568	0.176171	-0.308599
chr7_44832828	7	44832829	-	4461	60090	60090	chr7:44772739[b38]C,T	4.53884e-08	0.0360413	9.999e-05	0.000221719	1	0.00505874	0.00500325	Known	UTR3	SINE/AluJo	H2AZ2	0.0422744	0.000699143	0.00109335	PM	0.00980142	0.0112916	-0.0448454	-0.0561995	0.0993038	-0.242713	-0.351045	0.293457
chr16_76554640	16	76554641	+	4441	3776	3776	chr16:76558416[b38]G,T	3.40792e-08	-0.0500063	0.00059994	0.00022899	1	0.00522229	0.00516501	Known	intronic	-	CNTNAP4	0.0735452	5.65e-09	1.4e-08	PM	0.00833239	0.0132725	0.147438	0.0608034	-0.0139851	-0.0604963	-0.120909	-0.0630769
chr13_67141325	13	67141326	-	2717	3	3	chr13:67141323[b38]C,T	7.46286e-10	-0.0209916	0.0009999	0.000230299	1	0.00524978	0.00519221	Known	ncRNA_intronic	SINE/AluJo	AL160254.1	0.0355426	2.42e-08	5.68e-08	PM	0.00156129	0.00477883	0.264676	0.326704	-0.241948	0.261086	0.313997	-0.406969
chr1_161371095	1	161371096	+	3892	-19132	19132	chr1:161351964[b38]C,T	4.93324e-08	-0.0839292	0.00019998	0.000231064	1	0.00526486	0.00520712	Known	intergenic	SINE/AluJr	CFAP126;AL592295.4	-0.00955723	0.550528	0.589817	Unbiased	0.0202912	0.0236997	0.26238	0.441552	-0.336968	0.330217	0.242553	-0.450078
chr4_21564661	4	21564662	-	3731	-18746	18746	chr4:21583407[b38]A,C	3.23283e-09	-0.0328255	0.00029997	0.000232637	1	0.00529833	0.00524022	Known	intronic	ERVL-MaLR-LTR	KCNIP4	-0.00518499	0.593363	0.630803	Unbiased	0.00968308	0.0042917	-0.325501	-0.473312	0.338677	-0.193743	-0.165582	0.059508
chr2_77490046	2	77490047	-	3475	2048	2048	chr2:77487999[b38]A,G	8.25162e-08	-0.0809985	0.00039996	0.000235631	1	0.00536411	0.00530528	Known	intronic	Alu-SINE	LRRTM4	0.0338008	0.0311855	0.0407082	PM	0.0134485	0.0192343	-0.0963182	-0.218626	0.156692	-0.00982521	0.0110093	0.0384826
chr7_38724732	7	38724733	-	4384	-7535	7535	chr7:38732267[b38]A,T	9.09603e-08	0.0309672	0.00049995	0.000237081	1	0.00539471	0.00533554	Known	UTR3	Alu-SINE	VPS41(NM_014396:c.*1514A>G,NM_080631:c.*1514A>G)	-0.0626703	6.53e-10	1.75e-09	Living	0.014033	0.0150843	0.410798	0.724943	-0.540498	0.482148	0.54351	-0.584232
chr2_77477777	2	77477778	-	3465	-38	38	chr2:77477815[b38]C,G	1.01043e-07	0.0489717	0.00019998	0.0002372	1	0.005395	0.00533583	Known	intronic	AluSp:SINE:Alu	LRRTM4	0.104418	1.52e-09	3.95e-09	PM	0.0176119	0.0227374	-0.161914	-0.177834	0.0853015	-0.0627502	-0.00457323	-0.107991
chr10_17687336	10	17687337	+	5345	49942	49942	chr10:17737278[b38]G,T	3.28354e-08	-0.0824744	0.00019998	0.000238516	1	0.00542251	0.00536303	Known	intronic	Alu-SINE	STAM	0.0266559	0.0822274	0.10164	Unbiased	0.0151631	0.0206587	0.176155	0.252698	-0.292177	0.0461402	-0.00877721	-0.231297
chr6_123851124	6	123851125	+	2913	1454	1454	chr6:123852578[b38]A,T	6.89666e-08	-0.106547	0.00029997	0.000239685	1	0.00544464	0.00538493	Known	intronic	L1-LINE	NKAIN2	0.0998604	3.1e-12	1e-11	PM	0.00964422	0.0151387	0.0229392	0.0508739	-0.0311061	-0.122291	-0.0748452	-0.0133658
chr11_68085340	11	68085341	-	3974	-16839	16839	chr11:68102179[b38]A,G	4.3067e-08	0.0330815	0.00039996	0.000239704	1	0.00544464	0.00538493	Known	intronic	AluJb:SINE:Alu	CHKA	0.041182	0.000315483	0.000509	PM	0.0124319	0.0132851	0.254994	0.62193	-0.488801	0.307933	0.363193	-0.49342
chr2_216208192	2	216208193	+	4307	1786	1786	chr2:216209978[b38]A,G	5.1046e-08	-0.0394932	0.00019998	0.000240517	1	0.00546067	0.00540078	Known	intergenic	SINE/AluSz	XRCC5;AC012513.3	0.0149034	0.168701	0.198827	Unbiased	0.00847863	0.00774157	0.228133	0.293371	-0.203612	0.151982	0.230695	-0.232726
chr12_67316958	12	67316959	+	3407	-66009	66009	chr12:67250950[b38]A,G	5.24158e-08	-0.0305494	0.00059994	0.000240854	1	0.00546588	0.00540593	Known	UTR3	Alu-SINE	CAND1(NM_018448:c.*4128A>G,NM_001329674:c.*4128A>G,NM_001329675:c.*4128A>G,NM_001329676:c.*4128A>G)	0.0455449	1.01e-05	1.87e-05	PM	0.0120462	0.00564622	0.422232	0.635787	-0.417385	0.158425	0.226189	-0.302175
chr10_14052408	10	14052409	-	5050	-26252	26252	chr10:14078660[b38]C,G	6.28991e-08	0.0533193	0.00039996	0.000241209	1	0.00547148	0.00541147	Known	intronic	ERVL-MaLR-LTR	FRMD4A	0.0505971	0.00355903	0.00517803	PM	0.0193462	0.0204008	-0.0173957	0.0966019	-0.102152	0.112034	0.134659	-0.246306
chr16_7155500	16	7155501	+	7972	291	291	chr16:7155791[b38]A,T	1.97781e-08	0.041322	9.999e-05	0.000241316	1	0.00547148	0.00541147	Known	intronic	Alu-SINE	RBFOX1	0.00764345	0.484131	0.525033	Unbiased	0.00862139	0.00817498	-0.123888	-0.156234	0.174677	-0.125107	-0.125137	0.0254207
chr16_66824403	16	66824404	-	3117	465	465	chr16:66823939[b38]A,G	2.99809e-08	-0.0848432	0.00019998	0.000244187	1	0.00553411	0.00547341	Known	intronic	SINE/AluY	NAE1	0.168822	6.69e-23	4.68e-22	PM	0.0229607	0.0128403	0.0192206	-0.0291022	0.0490955	-0.251814	-0.21124	0.264633
chr17_30735362	17	30735363	+	2481	17445	17445	chr17:30752807[b38]C,T	1.19038e-07	-0.0666267	0.00029997	0.000245849	1	0.00556817	0.0055071	Known	ncRNA_intronic	Alu-SINE	SUZ12P1	0.183326	1.35e-27	1.29e-26	PM	0.0104113	0.0224034	0.0768495	0.106389	-0.142163	-0.019542	-0.0412624	-0.105891
chr10_22652400	10	22652401	-	3206	3570	3570	chr10:22648831[b38]G,T	1.0782e-07	-0.0483065	0.00019998	0.000245909	1	0.00556817	0.0055071	Known	intronic	AluSz:SINE:Alu	PIP4K2A	0.189406	4.8e-26	4.17e-25	PM	0.0142119	0.0231459	0.0464911	0.0509257	-0.0888694	-0.215917	-0.246425	0.0925151
chr2_77427015	2	77427016	-	3556	-6672	6672	chr2:77433687[b38]C,T	2.86669e-08	-0.0364559	0.00019998	0.000246556	1	0.00558033	0.00551913	Known	intronic	SINE/AluSc	LRRTM4	0.0703388	1.49e-08	3.57e-08	PM	0.0110099	0.0121497	-0.250285	-0.365281	0.242956	-0.281355	-0.353334	0.0928528
chr7_66707438	7	66707439	+	3160	42142	42142	chr7:66749580[b38]C,T	2.07275e-07	0.0436847	0.00029997	0.000247795	1	0.00560588	0.0055444	Known	intronic	AluSx:SINE:Alu	RABGEF1	0.104351	5.78e-12	1.83e-11	PM	0.0127445	0.0160258	0.0228458	-0.0316925	0.0593921	-0.121618	-0.16192	0.00704524
chr6_87249843	6	87249844	+	3694	-131434	131434	chr6:87118410[b38]G,T	1.04616e-07	-0.0481331	0.00019998	0.000248295	1	0.00561469	0.00555311	Known	intronic	AluSx:SINE:Alu	ZNF292	0.146632	5.44e-18	2.71e-17	PM	0.0141844	0.0214638	0.0431605	-0.045118	0.0298608	-0.0347862	-0.112758	0.0153671
chr13_67154285	13	67154286	-	2706	367	367	chr13:67153919[b38]C,T	6.29926e-08	0.0184356	0.00019998	0.000248718	1	0.00562176	0.0055601	Known	intronic	-	PCDH9	0.0312834	3.4e-07	7.22e-07	PM	0.001639	0.00353158	0.0842763	0.0912682	-0.0402196	-0.000327128	-0.0739848	-0.227763
chr15_34148531	15	34148532	-	4933	-52579	52579	chr15:34201110[b38]C,T	5.3609e-08	-0.0607957	0.00039996	0.000250918	1	0.00566896	0.00560679	Known	intronic	SINE/AluJr	KATNBL1	0.0300587	0.0895128	0.110081	Unbiased	0.0252611	0.0389936	0.401014	0.659903	-0.501598	0.297684	0.196709	-0.434424
chr11_6491419	11	6491420	+	4806	-415980	415980	chr11:6075440[b38]A,G	5.43102e-08	-0.125783	0.00049995	0.000255222	1	0.00576364	0.00570043	Known	intergenic	Alu-SINE	TIMM10B(dist=6738),DNHD1(dist=5861)	0.0260806	0.090388	0.111105	Unbiased	0.0233081	0.015544	0.107638	0.32784	-0.343909	0.15025	0.225408	-0.199937
chr4_21541132	4	21541133	-	3705	-808	808	chr4:21541940[b38]A,G	6.62872e-09	0.0613947	0.00059994	0.000256401	1	0.00578769	0.00572422	Known	intronic	SINE/AluSx	KCNIP4	0.0305958	0.000960746	0.00148253	PM	0.00763745	0.00648031	-0.320145	-0.507169	0.381419	-0.210448	-0.296596	0.390223
chr2_169704375	2	169704376	+	4294	1957	1957	chr2:169706332[b38]A,G	7.90119e-08	-0.0467357	0.00039996	0.000258627	1	0.00583535	0.00577135	Known	intronic	ERVL-MaLR-LTR	PHOSPHO2-KLHL23	0.054172	0.00116894	0.00178845	PM	0.0146717	0.02392	-0.0285812	0.105256	-0.0451354	0.251656	0.410187	-0.260249
chr5_126544160	5	126544161	-	4048	304	304	chr5:126543857[b38]C,T	9.94016e-08	-0.0175512	0.00029997	0.000261979	1	0.00590836	0.00584356	Known	UTR3	SINE/AluSx1	ALDH7A1	-0.0073519	0.245528	0.281701	Unbiased	0.0031506	0.00232164	0.0472799	0.0927458	-0.12597	-0.0282953	-0.0102316	-0.000974237
chr17_45576072	17	45576073	-	3359	-415054	415054	chr17:45991126[b38]A,G	7.54954e-08	-0.0573916	0.00049995	0.000262723	1	0.00592251	0.00585756	Known	intergenic	LINE/L1M5	AC091132.4;AC126544.2	0.082446	1.71e-06	3.41e-06	PM	0.022089	0.0203151	0.22798	0.350603	-0.255512	0.15324	0.234713	-0.202622
chr5_19963564	5	19963565	-	3044	-326	326	chr5:19963890[b38]G,T	8.14686e-08	-0.052709	0.00039996	0.000262843	1	0.00592259	0.00585763	Known	intronic	ERVL-MaLR-LTR	CDH18	0.136404	1.72e-13	6.13e-13	PM	0.0166246	0.0248799	-0.0562011	-0.169969	0.164112	0.0383023	0.0647697	0.0218751
chr7_44832881	7	44832882	-	4461	-431	431	chr7:44833312[b38]A,G	4.42091e-08	-0.0252236	0.00049995	0.000263477	1	0.00593424	0.00586916	Known	UTR3	SINE/AluJo	H2AZ2	0.0551674	2.3e-09	5.9e-09	PM	0.00578344	0.00747727	0.319552	0.463798	-0.310887	0.260185	0.247269	-0.259971
chr10_14229725	10	14229726	-	5125	-8796	8796	chr10:14238521[b38]G,T	7.4644e-08	0.039588	0.00049995	0.000263946	1	0.00594217	0.005877	Known	intronic	Alu-SINE	FRMD4A	0.116459	6e-15	2.37e-14	PM	0.0112865	0.0173357	-0.0476835	0.126729	-0.143716	0.0969515	0.152411	-0.0500286
chr10_27126192	10	27126193	-	4327	-64885	64885	chr10:27191077[b38]C,G	1.03978e-07	0.0814187	0.00019998	0.000267529	1	0.00602017	0.00595415	Known	intronic	Alu-SINE	YME1L1	0.292085	7.08e-53	3.35e-51	PM	0.0183109	0.0220541	0.266693	0.451757	-0.364317	0.168475	0.153703	-0.178752
chr17_2675568	17	2675569	+	3662	5114	5114	chr17:2680682[b38]G,T	1.1831e-07	-0.0605674	0.00039996	0.000271838	1	0.00611443	0.00604737	Known	intronic	Alu-SINE	PAFAH1B1	0.114915	1.44e-14	5.56e-14	PM	0.012629	0.0243399	0.197263	0.442832	-0.401173	0.306696	0.248947	-0.371069
chr14_36109397	14	36109398	+	3254	14378	14378	chr14:36123775[b38]C,T	1.48676e-07	0.0401651	0.00029997	0.00027313	1	0.00614077	0.00607343	Known	ncRNA_intronic	Alu-SINE	LINC00609	0.0948389	1.87e-08	4.44e-08	PM	0.0127553	0.0230231	0.121472	0.213886	-0.234664	-0.0686954	0.0366343	0.168391
chr4_21797391	4	21797392	-	3830	1156	1156	chr4:21796236[b38]A,G	9.60985e-08	0.049357	0.00029997	0.000276922	1	0.00622328	0.00615502	Known	intronic	Alu-SINE	KCNIP4	0.0654357	6.55e-05	0.000112777	PM	0.0172315	0.0215895	0.0341249	0.175601	-0.282783	0.211229	0.354278	-0.218482
chr2_202858790	2	202858791	-	2187	385357	385357	chr2:202473434[b38]A,G	1.86925e-07	0.0763396	0.00039996	0.000278307	1	0.00625164	0.00618307	Known	intronic	TcMar-Tigger-DNA	ICA1L	0.0342573	0.0397607	0.0512286	Unbiased	0.0189189	0.023538	0.103246	0.332934	-0.277091	0.328921	0.473443	-0.357906
chr6_12805781	6	12805782	+	3918	-20991	20991	chr6:12784791[b38]C,T	1.07343e-07	-0.0488814	0.00029997	0.000279598	1	0.00627786	0.00620901	Known	intronic	AluSx1:SINE:Alu	PHACTR1	0.0514271	0.0014841	0.00224717	PM	0.0173989	0.0178117	-0.150345	-0.259938	0.147766	-0.0736296	-0.158182	-0.00937493
chr14_49584074	14	49584075	-	2892	-46380	46380	chr14:49630454[b38]C,T	8.28408e-08	-0.0517735	0.00039996	0.000280403	1	0.00629316	0.00622414	Known	intronic	AluSz6:SINE:Alu	RPS29	0.0651664	7.7e-05	0.00013171	PM	0.0192976	0.0270973	0.297092	0.497607	-0.387078	0.284022	0.430264	-0.441479
chr17_30781079	17	30781080	+	2541	-26952	26952	chr17:30754128[b38]A,G	3.49699e-08	0.0516983	0.00049995	0.000281971	1	0.00632556	0.00625618	Known	downstream	SINE/AluSx	AC127024.4	0.0596543	1.28e-07	2.81e-07	PM	0.0069791	0.0101785	-0.0283457	0.093182	-0.00684075	-0.0102772	-0.132192	-0.0416682
chr17_46135810	17	46135811	-	3261	50947	50947	chr17:46084864[b38]A,G	1.74961e-07	-0.0353077	0.00069993	0.000285241	1	0.00639609	0.00632594	Known	intronic	SINE/AluJb	KANSL1	0.105978	4.51e-15	1.8e-14	PM	0.0105277	0.0124717	0.116031	0.239632	-0.237765	0.0228332	0.0853096	-0.0904704
[truncated: 98,654 more rows]

## Sheet: Interaction edQTLs
INTERACTION cis-edQTL results											LIVING vs. PM Differential editing summary results										Living correlation with:			PM correlation with:
[truncated: 48,804 more rows]

[truncated: 1 more sheets: Dosage plot examples]
